# Supplementary material for: Proteomic Profiling of Celiac-Toxic Motifs and Allergens in Cereals Containing Gluten
Source: J Proteome Res. 2025 Apr 15;24(5):2336–48. doi: 10.1021/acs.jproteome.3c00456 (PMC12053943; doi:10.1021/acs.jproteome.3c00456)
Supplement: Supplementary file 1 — pr3c00456_si_001.xlsx [file pr3c00456_si_001.xlsx]

## Sheet: Wheat
Supplementary Data File 1: Sheet 1 - Proteins identified from mass spectral data within Triticum aestivum. Data include UniProt accession, number of peptides and number of unique peptides, confidence score, anova and q value, max fold change between replicates, power, fraction the protein was identified in and the occurence, the highest and lowest mean abundance, molecular mass and description, a…
														Normalized abundance
														Condition 1			Condition 2			Condition 3
Accession	Peptide count	Unique peptides	Confidence score	Anova (p)	q Value	Max fold change	Power	Fractions	Occurrences	Highest mean condition	Lowest mean condition	Mass	Description	Sample 1	Sample 2	Sample 3	Sample 4	Sample 5	Sample 6	Sample 7	Sample 8	Sample 9
Q0Q5D8	56	34	528.685	0.884776	0.999909	1.07091	0.0620266	6	1	Condition 2	Condition 3	77714.3	High-molecular-weight glutenin By8 OS=Triticum aestivum OX=4565 GN=Glu PE=4 SV=1	149428	147166	201753	145871	152270	204373	120842	176536	171862
A0A2L1K3K6	41	22	393.376	0.978688	0.999909	1.01634	0.052054	5	1	Condition 2	Condition 3	74232.3	High molecular weight glutenin (Fragment) OS=Triticum turgidum subsp. durum OX=4567 GN=Glu-B1 PE=4 SV=1	50194	49546.7	63066.4	49791.3	52888.3	60510.7	43235.7	58686.4	58644.7
R9XV26	27	13	247.855	0.815291	0.999909	1.11213	0.0705484	7	1	Condition 1	Condition 3	34547.8	Alpha-gliadin OS=Triticum aestivum OX=4565 GN=gli-2 PE=4 SV=1	203718	200226	294541	188961	214294	288239	154156	245384	228522
K4N1X7	31	13	272.6	0.96236	0.999909	1.03241	0.0536766	7	1	Condition 1	Condition 2	86110.7	HMW glutenin OS=Triticum turgidum subsp. durum OX=4567 GN=Glu-1B PE=4 SV=1	61777.7	58945.3	78280.9	53789.6	68151.1	70816.8	54792.5	66968.6	71855.3
P04722	28	11	263.291	0.960216	0.999909	1.04648	0.0538929	10	1	Condition 2	Condition 3	34003	Alpha/beta-gliadin A-II OS=Triticum aestivum OX=4565 PE=2 SV=1	72162.6	72490.8	102890	69467.9	78438.1	103329	60026.4	88077.3	91972.1
K7X1I9	28	10	291.462	0.790372	0.999909	1.12403	0.0738868	7	1	Condition 1	Condition 3	35786.3	Alpha-gliadin OS=Triticum aestivum OX=4565 GN=gli-2 PE=4 SV=1	328839	351441	504574	290496	377157	405518	267105	381377	405632
A7XUQ7	14	10	111.299	0.816195	0.999909	1.13198	0.0704302	2	1	Condition 1	Condition 3	33392.9	Avenin-like protein OS=Hordeum vulgare OX=4513 PE=4 SV=1	79379.6	79388.4	121644	76097.1	79376.1	119222	59578.7	97811.4	90328.6
A0A446JG98	21	10	203.358	0.915055	0.999909	1.08111	0.0586347	5	1	Condition 2	Condition 3	37864.9	AAI domain-containing protein OS=Triticum turgidum subsp. durum OX=4567 GN=TRITD_1Bv1G001870 PE=4 SV=1	139299	136825	216366	143131	143904	212868	110263	190553	161581
F8SGN4	36	10	362.063	0.917971	0.999909	1.0587	0.0583174	8	1	Condition 2	Condition 3	40531.6	Low-molecular-weight glutenin subunit OS=Triticum aestivum OX=4565 PE=2 SV=1	87661.9	84600.1	117702	80611.1	94841.2	116332	72655.6	103086	99863.2
P18573	28	9	301.854	0.810141	0.999909	1.11895	0.0712252	10	1	Condition 1	Condition 3	35739.1	Alpha/beta-gliadin MM1 OS=Triticum aestivum OX=4565 PE=1 SV=1	352035	371611	537815	311546	399955	440006	284972	409894	432492
Q7Y075	27	9	280.959	0.827421	0.999909	1.06548	0.0689803	3	1	Condition 2	Condition 1	39773.9	Low molecular weight glutenin OS=Triticum aestivum subsp. tibeticum OX=231718 PE=4 SV=1	146265	145607	175224	146651	166737	184293	129818	177811	167004
J7G6L4	50	9	477.123	0.928949	0.999909	1.07433	0.0571371	7	1	Condition 2	Condition 3	103232	High-molecular-weight glutenin 1Dx2.2 OS=Triticum aestivum OX=4565 PE=4 SV=1	26916.4	25641.3	37182.6	25651	26939.9	40329.5	19958.1	35258.5	31274.5
A0A2U8JD37	14	8	116.097	0.859822	0.999909	1.09451	0.0649625	6	1	Condition 2	Condition 3	38119.1	Delta gliadin-D1 OS=Triticum aestivum OX=4565 GN=Gli-1 PE=4 SV=1	62630.9	64740.3	89373.1	65652.3	68486	93649.4	52488.2	78542	77088.5
A0A446JGE5	21	8	197.051	0.914651	0.999909	1.08801	0.0586789	7	1	Condition 2	Condition 3	38253.3	AAI domain-containing protein OS=Triticum turgidum subsp. durum OX=4567 GN=TRITD_1Bv1G001870 PE=4 SV=1	113341	110179	175139	116007	118183	176384	91477.1	153564	132321
A0A1D6RER0	13	7	103.837	0.6489	0.999909	1.16498	0.0964696	6	1	Condition 2	Condition 3	37031.3	Delta gliadin-B1 OS=Triticum aestivum OX=4565 GN=Gli-1 PE=4 SV=1	20029.2	18920.6	25028.3	19103	21348.4	29355.6	16181	22660.2	21079.8
A0A3B6RB62	11	6	88.2903	0.735809	0.999909	1.11842	0.0818015	1	1	Condition 2	Condition 3	32712.1	Uncharacterized protein OS=Triticum aestivum OX=4565 PE=4 SV=1	8583.22	7976.7	11494.1	7896.98	8838.7	11485	6811.33	9341.79	9079.54
Q41529	26	6	287.465	0.815475	0.999909	1.11154	0.0705243	8	1	Condition 1	Condition 3	36486.9	Alpha-gliadin storage protein OS=Triticum aestivum OX=4565 PE=4 SV=1	34225.3	35900.2	52354.4	34854.6	36483.5	48840.4	29291.1	41901	38996.9
J7I021	27	6	258.751	0.902589	0.999909	1.08149	0.0600094	7	1	Condition 2	Condition 3	34111.4	Alpha-gliadin OS=Triticum aestivum OX=4565 GN=Gli-CS-3 PE=4 SV=1	234574	234653	348841	223114	266142	342600	187411	297236	284532
A0A446W0C9	28	6	267.497	0.902847	0.999909	1.09469	0.0599807	4	1	Condition 2	Condition 3	33830.9	AAI domain-containing protein OS=Triticum turgidum subsp. durum OX=4567 GN=TRITD_6Bv1G014670 PE=4 SV=1	200877	189307	294698	197821	212678	310439	156939	260826	240814
F2X0K7	22	5	187.664	0.837832	0.999909	1.10008	0.0676628	7	1	Condition 2	Condition 3	33956.6	Gama-gliadin OS=Triticum aestivum OX=4565 GN=Gli-c2 PE=4 SV=1	16897.4	16614	23175.3	17185.6	18873.2	25165.3	13593.4	21563	20497.8
A0A0K2QJB4	27	5	308.612	0.839238	0.999909	1.11248	0.0674868	6	1	Condition 2	Condition 3	33990.2	Alpha/beta-gliadin OS=Triticum aestivum OX=4565 PE=4 SV=1	218107	219347	336027	204346	241392	329374	169778	272593	254375
G4Y3Y0	44	5	440.111	0.987739	0.999909	1.02122	0.0511731	8	1	Condition 2	Condition 3	85523.9	High-molecular-weight glutenin subunit Bx7.1 OS=Triticum aestivum OX=4565 GN=Glu-B1br PE=4 SV=1	10376.3	9263.69	13952.7	9117.37	10997.7	13521.1	8233.87	12522.7	12180.6
P04727	21	4	214.771	0.542237	0.999909	1.09824	0.11915	10	1	Condition 2	Condition 3	36459.8	Alpha/beta-gliadin clone PW8142 OS=Triticum aestivum OX=4565 PE=3 SV=1	13768.5	13295.1	16123	13291.9	13528.5	16582.9	11679.1	14029.5	13812.1
Q8W3V5	22	4	199.203	0.656911	0.999909	1.1448	0.0949946	6	1	Condition 2	Condition 3	34579.9	LMW-D7 OS=Triticum aestivum OX=4565 GN=lmw-gs PE=2 SV=1	9384.82	8303.55	10419.4	7281.06	9899.91	11469.6	6463.94	9097.82	9464.89
P0CZ10	8	4	61.8837	0.689565	0.999909	1.08668	0.0892541	10	1	Condition 2	Condition 3	20596.2	Avenin-like a6 OS=Triticum aestivum OX=4565 PE=3 SV=1	6490.2	6183.95	7696.49	6613.39	6873.29	8071.85	5636.33	7333.08	6869.42
O49958	29	4	284.034	0.76229	0.999909	1.16077	0.0778506	5	1	Condition 2	Condition 3	40247.4	Low molecular weight glutenin subunit (Fragment) OS=Triticum turgidum subsp. durum OX=4567 GN=lmw-gs PE=4 SV=1	102684	97198.7	145983	100087	110318	160766	79596.9	124401	115764
J7I026	24	4	272.304	0.852949	0.999909	1.11771	0.0657947	8	1	Condition 1	Condition 3	34300.5	Alpha-gliadin OS=Triticum aestivum OX=4565 GN=Gli-1 PE=4 SV=1	50696.6	50356.5	80424.8	49264.5	53204.2	76172.4	41037.2	63044.1	58284
Q7Y074	20	4	182.267	0.887288	0.999909	1.15374	0.0617383	3	1	Condition 1	Condition 3	34616.2	Low molecular weight glutenin OS=Triticum aestivum subsp. tibeticum OX=231718 PE=4 SV=1	49382.6	51249.8	100976	50789.7	56877.8	89530.3	38817.2	70455.9	65470.1
A0A0K2QJY6	11	4	108.594	0.889684	0.999909	1.10389	0.0614645	9	1	Condition 1	Condition 3	36205.3	Alpha/beta-gliadin OS=Triticum aestivum OX=4565 GN=Gli-2 PE=4 SV=1	19850.7	19372.1	31614.6	19509.8	20828.7	28413.4	16162	25092.6	22916.2
J7HT09	23	4	261.078	0.932424	0.999909	1.05263	0.056768	6	1	Condition 2	Condition 3	33209.4	Alpha-gliadin OS=Triticum aestivum OX=4565 GN=Gli-CS-1 PE=4 SV=1	19034.1	18479.8	26513.6	17765.5	20963.9	25373.6	15910.8	22261.8	22725.1
A0A0E3UQW5	19	3	169.504	0.0801517	0.999909	1.15092	0.481589	7	1	Condition 2	Condition 3	30086.6	Alpha-gliadin (Fragment) OS=Triticum turgidum subsp. durum OX=4567 PE=4 SV=1	7941.01	8207.12	8431.33	8241.54	7816.92	9044	6645.23	7842.5	7323
B8ZX17	30	3	284.161	0.327716	0.999909	1.26415	0.193911	6	1	Condition 1	Condition 3	85503.8	Glutenin OS=Triticum aestivum OX=4565 GN=HMW-GS 1Bx13 PE=2 SV=1	9673.33	9572.82	14272.8	9187.84	10025.1	11484.4	7404.13	9681.37	9429.55
A5JSB8	23	3	236.793	0.590786	0.999909	1.09784	0.108064	1	1	Condition 3	Condition 2	35800.1	Alpha-gliadin OS=Triticum aestivum OX=4565 GN=Gli-Z8 PE=2 SV=1	2323.67	2220.9	2609.84	2099	2727.03	2202.65	2271.89	2595.47	2849.03
A0A446W0A6	21	3	203.694	0.800184	0.999909	1.08444	0.072553	7	1	Condition 2	Condition 3	33339.5	AAI domain-containing protein OS=Triticum turgidum subsp. durum OX=4567 GN=TRITD_6Bv1G014610 PE=4 SV=1	29490	27098.7	35120.4	27468.8	29054	36767.9	22472.5	32572.9	30980.9
P16315	12	3	91.1915	0.848172	0.999909	1.04758	0.0663794	10	1	Condition 2	Condition 3	33835.4	Glutenin_ low molecular weight subunit PTDUCD1 OS=Triticum aestivum OX=4565 PE=2 SV=1	7207.62	7150.27	8765.17	7227.81	7314.24	8623.17	6422.49	8293.15	7397.34
P04723	17	3	190.489	0.902084	0.999909	1.09122	0.0600657	10	1	Condition 2	Condition 3	32578.4	Alpha/beta-gliadin A-III OS=Triticum aestivum OX=4565 PE=2 SV=1	69876	60006.8	91510.4	63359.7	69314.1	99172.4	53247.8	82692.7	76524.3
A0A173DQZ4	13	2	119.38	0.0167192	0.999909	1.35008	0.82036	7	1	Condition 2	Condition 3	33674.1	Type-b avenin-like protein OS=Triticum aestivum OX=4565 GN=ALPb-4A2 PE=4 SV=1	1877.59	1740.12	1893.21	1883.78	1929.32	2328.34	1367.14	1619.72	1562.09
R9XUS6	20	2	193.254	0.238952	0.999909	1.21827	0.249222	1	1	Condition 2	Condition 1	41249.5	Gamma-gliadin OS=Triticum aestivum OX=4565 PE=4 SV=1	630.435	544.376	439.929	565.501	763.107	638.575	634.126	597.127	708.08
R9XW87	29	2	282.725	0.280227	0.999909	1.1003	0.220528	8	1	Condition 2	Condition 3	34061.1	Alpha-gliadin OS=Triticum aestivum OX=4565 GN=gli-2 PE=4 SV=1	1840.94	1851.29	1802.37	1719.86	2067.96	1951.54	1624.13	1776.88	1815.2
M0VH55	4	2	29.1446	0.506809	0.999909	1.21904	0.128219	4	1	Condition 2	Condition 3	19775.4	AAI domain-containing protein OS=Hordeum vulgare subsp. vulgare OX=112509 PE=4 SV=1	487.913	480.372	552.678	514.103	497.684	756.557	377.402	619.768	453.434
H8Y0K4	12	2	100.59	0.552897	0.999909	1.41211	0.116592	3	1	Condition 3	Condition 2	23853.5	Gamma prolamin OS=Secale cereale subsp. afghanicum OX=155091 PE=4 SV=1	1230.68	59.3439	59.5843	1099.62	2.57577	0	37.4542	1509.31	9.65203
D3XQB8	15	2	145.871	0.605514	0.999909	1.16758	0.104967	10	1	Condition 1	Condition 3	82376.8	HMW glutenin subunit Ry OS=Secale cereale OX=4550 GN=Glu-Ry PE=4 SV=2	18656.9	18077	26592.9	18368.5	18662.9	25730.4	14162.8	20312.6	19762
K7X1J5	22	2	232.785	0.62392	0.999909	1.10023	0.101253	1	1	Condition 2	Condition 1	36845.2	Alpha-gliadin OS=Triticum aestivum OX=4565 GN=gli-2 PE=4 SV=1	4168.35	4156.25	4471.5	4061.16	4551.07	5466.46	3765.71	5016.62	4105.19
Q68VI0	24	2	212.573	0.647281	0.999909	1.25956	0.0967712	2	1	Condition 2	Condition 3	44125.5	Low molecular weight glutenin subunit (Fragment) OS=Triticum turgidum OX=4571 GN=lmw-gs PE=4 SV=1	38322.7	35384.9	58767	35842	37147.8	65252.4	26412.3	44559.8	38782.2
Q52JL2	49	2	459.053	0.741308	0.999909	1.09926	0.0809631	8	1	Condition 1	Condition 2	76090.5	HMW glutenin subunit OS=Triticum aestivum OX=4565 PE=4 SV=1	6956.74	6840.5	8975.7	6058.41	6357.51	8300.63	5835.6	7647.38	7562.96
M0V4S8	4	2	30.2803	0.804671	0.999909	1.11787	0.0719514	3	1	Condition 2	Condition 3	18829.4	AAI domain-containing protein OS=Hordeum vulgare subsp. vulgare OX=112509 PE=4 SV=1	1170.97	1118.48	1475.8	1073.48	1136.32	1671.73	857.786	1357.12	1257.35
D2X6D5	21	2	218.595	0.808476	0.999909	1.05921	0.0714454	5	1	Condition 2	Condition 3	35105.3	Alpha-gliadin OS=Triticum turgidum subsp. durum OX=4567 PE=4 SV=1	1463.89	1253.82	1379.61	1276.46	1313.08	1627.78	1244.38	1433.59	1303.6
A0A0E3Z552	22	2	242.211	0.827355	0.999909	1.05362	0.0689887	5	1	Condition 1	Condition 2	36743.1	Alpha-gliadin (Fragment) OS=Triticum turgidum subsp. durum OX=4567 PE=4 SV=1	20179.8	18764.5	20293.4	20246.1	21388.3	14588.3	17019	19744.8	19843.9
V5M0W9	14	2	115.56	0.838184	0.999909	1.12274	0.0676187	7	1	Condition 1	Condition 3	33434.9	Avenin-like protein OS=Triticum aestivum OX=4565 PE=4 SV=1	14167.9	13458	21531.5	12989.1	14735.9	20354.6	10390.9	17345.9	16046.5
A7XDG7	18	2	150.485	0.845554	0.999909	1.23212	0.0667021	9	1	Condition 1	Condition 3	33122.6	Gamma gliadin 3 OS=Triticum aestivum OX=4565 GN=qp905 PE=4 SV=1	23446.5	22884.4	54925.3	22099	24128.8	54617.1	12547.6	37856.6	31776
R9XUY1	12	2	137.705	0.86459	0.999909	1.10589	0.0643912	1	1	Condition 2	Condition 1	31297.9	Omega-gliadin OS=Triticum aestivum OX=4565 PE=4 SV=1	44130.1	40638.1	61537.1	43263.9	48201.2	70332.3	35968.2	58045.5	53093.8
A0A446RKG6	4	2	32.1252	0.995658	0.999909	1.32844	0.0504128	4	1	Condition 2	Condition 3	15477.6	AAI domain-containing protein OS=Triticum turgidum subsp. durum OX=4567 GN=TRITD_4Av1G254860 PE=4 SV=1	316.023	321.044	30.2682	339.214	324.334	25.4226	294.71	120.981	102.942
U5YQV1	51	1	511.777	0.0689525	0.999909	1.25373	0.516681	1	1	Condition 2	Condition 1	77770.3	High molecular weight glutenin subunit By18 OS=Triticum aestivum OX=4565 PE=4 SV=1	725.432	580.432	735.224	780.841	837.969	940.171	743.766	788.972	789.496
D2X6D9	22	1	248.569	0.069729	0.999909	1.52385	0.514062	5	1	Condition 1	Condition 3	36395.7	Alpha-gliadin OS=Triticum turgidum subsp. durum OX=4567 PE=4 SV=1	1245.42	1512.66	1567.41	1024.38	1331.82	791.269	1048.74	795.069	994.723
I0IT58	25	1	252.658	0.139641	0.999909	1.33387	0.356879	1	1	Condition 2	Condition 3	31301	Alpha/beta-gliadin OS=Triticum aestivum OX=4565 PE=4 SV=1	789.949	717.409	917.44	714.21	1072.27	850.704	594.591	723.604	658.895
J7HWD7	24	1	271.627	0.178538	0.999909	1.38341	0.305676	1	1	Condition 3	Condition 2	37216.7	Alpha-gliadin OS=Triticum aestivum OX=4565 GN=Gli-4 PE=4 SV=1	330.881	584.624	424.141	447.027	365.334	403.664	548.206	490.953	643.097
B6UKN7	22	1	209.011	0.220883	0.999909	1.44357	0.26396	1	1	Condition 3	Condition 1	36266.1	Gamma-gliadin OS=Triticum aestivum OX=4565 GN=ll921 PE=4 SV=1	131.258	77.482	63.8876	114.092	85.6465	96.6593	108.453	127.08	158.026
R9XVE2	6	1	60.9751	0.244369	0.999909	1.14842	0.245089	1	1	Condition 2	Condition 3	30862.5	Omega-gliadin OS=Triticum aestivum OX=4565 PE=4 SV=1	410.121	400.087	475.895	457.393	449.66	543.854	386.173	461.747	415.474
F2X0K8	22	1	199.493	0.339716	0.999909	1.31175	0.188022	8	1	Condition 3	Condition 1	33539.4	Gama-gliadin OS=Triticum aestivum OX=4565 GN=Gli-x2 PE=4 SV=1	606.064	456.624	256.234	562.837	524.922	482.015	565.481	560.934	603.68
A0A446W1H7	9	1	93.6726	0.498741	0.999909	1.15459	0.130416	5	1	Condition 2	Condition 1	32326.6	AAI domain-containing protein OS=Triticum turgidum subsp. durum OX=4567 GN=TRITD_6Bv1G020780 PE=4 SV=1	765.546	720.215	493.48	748.64	691.45	845.114	657.079	716.017	768.574
A0A446W089	13	1	132.422	0.516421	0.999909	1.07316	0.125668	4	1	Condition 3	Condition 2	32581.5	AAI domain-containing protein OS=Triticum turgidum subsp. durum OX=4567 GN=TRITD_6Bv1G014610 PE=4 SV=1	818.396	775.115	634.514	749.974	741.211	710.807	788.739	785.275	789.085
K7WV47	23	1	223.87	0.538864	0.999909	1.14631	0.119975	8	1	Condition 1	Condition 3	37689.3	Alpha-gliadin OS=Triticum aestivum OX=4565 GN=gli-2 PE=4 SV=1	5009.51	4942.19	6459.36	4984.82	4801.07	6214.76	3915.29	5474.66	4926.42
A0A446W0C7	15	1	150.558	0.56849	0.999909	1.33024	0.112979	4	1	Condition 3	Condition 2	35582.8	AAI domain-containing protein OS=Triticum turgidum subsp. durum OX=4567 GN=TRITD_6Bv1G014610 PE=4 SV=1	480.098	537.282	322.955	513.223	575.957	80.3299	550.269	440.679	564.783
A0A023WHQ9	25	1	242.938	0.709806	0.999909	1.40237	0.0859003	1	1	Condition 3	Condition 2	33239.4	Alpha-gliadin OS=Triticum aestivum OX=4565 GN=Glia PE=4 SV=1	157.575	176.785	5.0787	155.997	113.718	5.63747	156.947	101.307	127.895
A0A446IHK8	14	1	129.344	0.710138	0.999909	1.07697	0.0858465	4	1	Condition 1	Condition 2	29137.1	AAI domain-containing protein OS=Triticum turgidum subsp. durum OX=4567 GN=TRITD_1Av1G002360 PE=4 SV=1	785.95	700.778	905.209	725.976	710.075	784.941	645.928	842.023	756.982
H6VLP5	27	1	263.765	0.740111	0.999909	1.07287	0.0811449	9	1	Condition 1	Condition 3	34588.8	Alpha-gliadin OS=Triticum aestivum OX=4565 GN=gli-2 PE=4 SV=1	801.496	683.997	842.293	701.231	784.415	793.048	624.369	863.091	682.231
B6UKP3	21	1	174.776	0.740955	0.999909	1.31586	0.0810166	7	1	Condition 2	Condition 1	26305.1	Gamma-gliadin OS=Triticum aestivum OX=4565 GN=ll933 PE=4 SV=1	707.981	1162.43	2259.96	1149.38	1526.17	2759.43	542.241	1599.8	2019.85
R9XVD4	24	1	257.181	0.742442	0.999909	1.17415	0.0807916	8	1	Condition 2	Condition 1	40208.2	LMW-GS OS=Triticum aestivum OX=4565 GN=glu-3 PE=4 SV=1	467.36	313.57	79.3009	271.44	422.651	315.945	332.238	187.805	355.816
B6UKM6	20	1	198.934	0.758302	0.999909	1.05233	0.0784321	1	1	Condition 3	Condition 1	28419.4	Gamma-gliadin OS=Triticum aestivum OX=4565 GN=ll905 PE=4 SV=1	8682.08	8505.61	8798.52	8203.66	9008.8	9197.08	7986.82	10036.5	9322.62
U5U6M9	9	1	106.483	0.811635	0.999909	1.11241	0.0710281	1	1	Condition 1	Condition 3	33791.8	Omega-gliadin OS=Triticum aestivum OX=4565 PE=4 SV=1	625.606	601.462	883.291	579.349	626.09	813.458	507.976	719.835	669.289
R9XW94	28	1	301.535	0.85787	0.999909	1.05157	0.0651978	6	1	Condition 2	Condition 3	34931.1	Alpha-gliadin OS=Triticum aestivum OX=4565 GN=gli-2 PE=4 SV=1	7816.74	6685.65	8594.13	7282.43	8146.15	8729.38	6253.76	8170.69	8548.84
J7I030	18	1	164.467	0.865009	0.999909	1.06179	0.0643414	1	1	Condition 2	Condition 1	33265.6	Alpha-gliadin OS=Triticum aestivum OX=4565 GN=Gli-6 PE=4 SV=1	2136.87	1901.88	2332.64	2008.12	2081.06	2675.89	1896.3	2365.93	2225.47
K7X0Q3	21	1	225.647	0.896163	0.999909	1.14322	0.0607298	8	1	Condition 1	Condition 3	34658.8	Alpha-gliadin OS=Triticum aestivum OX=4565 GN=gli-2 PE=4 SV=1	4111.18	4114.32	7844.19	4060.43	4348.35	6938.55	2939.14	5757.99	5359.43
Q6EEW5	24	1	226.082	0.908081	0.999909	1.16115	0.0594002	5	1	Condition 2	Condition 3	27661.4	Gamma gliadin OS=Triticum turgidum subsp. durum OX=4567 PE=2 SV=1	577.993	1144.83	2731.38	1131.73	1146.24	2708.27	589.035	1778.8	1926.4
F2X322	14	1	129.593	0.912941	0.999909	1.07594	0.0588658	6	1	Condition 2	Condition 3	33458.1	Gamma-gliadin OS=Triticum aestivum OX=4565 GN=Gli-Yn2 PE=4 SV=1	3072.46	2929.82	4166.62	2721	3609.44	4187.53	2426.31	3794.61	3554.69
I0IT57	25	1	236.585	0.921227	0.999909	1.10554	0.057965	9	1	Condition 1	Condition 3	33733.8	Alpha/beta-gliadin OS=Triticum aestivum OX=4565 GN=Gli-2 PE=4 SV=1	29896.5	28145.2	53027.3	29747.4	30574.4	50732.4	23089.1	39711.6	37665
I0IT55	29	1	284.502	0.950209	0.999909	1.07061	0.0549128	6	1	Condition 2	Condition 3	33830.9	Alpha/beta-gliadin OS=Triticum aestivum OX=4565 GN=Gli-2 PE=4 SV=1	14115.3	13155.4	20575	12871.6	14376	21654.4	10840.6	18024.6	16811.5
D0UTY2	28	1	291.176	0.952133	0.999909	1.08007	0.0547153	6	1	Condition 3	Condition 1	34460.7	Alpha-gliadin OS=Triticum aestivum OX=4565 GN=gli-2 PE=4 SV=1	9294.26	8080.14	14737.1	7804.93	11309.1	14111.4	7912.99	12122.5	14647
X2L2G8	26	1	246.015	0.952683	0.999909	1.03443	0.0546591	7	1	Condition 2	Condition 3	34628.1	Alpha-gliadin protein OS=Triticum aestivum OX=4565 PE=4 SV=1	822.517	951.753	1080.55	945.829	822.267	1132.18	659.402	1078.65	1065.69
Q5XZE4;S5SCQ8;A0A142ESP3;Q7X900;Q7XAH2;Q7X8G5;Q7XAH0;Q8H0L4;Q7X8G6;Q7XAG6;Q7XAG7;Q7XAG9;Q7XAJ1;Q7XAG8;Q7XAH1;Q7XZH9;Q7X6V6;Q7XAH9;Q7XAI0;Q7XAI4;Q7XAI7;Q7XAI8;Q7XAI9;Q7XAJ2;Q7XAJ3;Q7XAJ4;Q7XAJ5;Q7XAH3;Q7XAH5;Q7XAH6;Q7XAH8;Q7XAI5;Q7XAI6;Q8H0L1;J7G6T6;P02861;Q7XAI1;Q7XAI2	49	40	473.37	0.922957	0.999909	1.04984	0.0577786	1;3;4;6;8;10	6	Condition 1	Condition 3	85346.7	High molecular weight glutenin subunit Bx7.1 (Fragment) OS=Triticum polonicum OX=77606 PE=4 SV=1	253247	241226	329066	233778	264156	324135	212334	283980	288131
Q84TG6;Q0ZB33;Q7Y1A2;A0A0E4G9A4;Q7X6E5;Q7X6E6;Q7XZA3;Q7XZA4;Q7XZA5;Q7XZA6;Q7XZA8;Q7XZB0;Q7XZB1;Q7XZB2;Q7XZB3;C0LJV4;C6K8S1;A0A0D4D8H1	57	34	554.033	0.877449	0.999909	1.07638	0.0628751	1;3;4;5;6;7;9	7	Condition 2	Condition 3	77742.3	HMW glutenin subunit 1By8 OS=Triticum turgidum subsp. durum OX=4567 GN=Glu-1B PE=4 SV=1	147990	146010	200806	144683	150560	204937	118691	175657	170342
L0ASR4;E7DVE0;Q6RX92;P08488;A0A0N9R267;E4W506;Q1KL93;Q6RX93;I2ECV0;A0A1W6C2K2;A0A0H4SR12;A4URY8;E0W6G5;Q670Q5;D2CPI7;Q7Y1U2;Q52JL3;A0A3G2C3E3;Q7XZI1;P10387;Q7XZI3;A0A3G2C3H7;A3RF26;Q2PQJ9;Q6PMI8;Q8H0L6;A0A482M006;A0A482LZL5;Q6IZ88;Q9M5N3;B8YPU3;Q8H0L3;Q94IJ8;Q9SDM2;Q93WM1;W6AW92;Q8H0K9;Q38LF4;Q7XZI2;Q8H0L0	55	33	594.146	0.892295	0.999909	1.05495	0.0611674	1;2;3;4;5;6;7;8;10	9	Condition 2	Condition 3	71081.3	HMW glutenin subunit 1Dy12.4*t OS=Aegilops tauschii OX=37682 PE=4 SV=1	660745	628947	818127	614655	683609	824828	541802	740228	730482
M8CT91;A0A452XU79;B2CGM5	32	30	303.383	0.881898	0.999909	1.11028	0.0623586	6	1	Condition 2	Condition 3	62797.6	12S seed storage globulin 1 OS=Aegilops tauschii OX=37682 GN=F775_30249 PE=4 SV=1	133272	132740	204752	128452	138770	212920	105600	170617	156234
M8C629	33	30	267.117	0.893814	0.999909	1.09545	0.0609953	6	1	Condition 2	Condition 3	43284.3	Serpin-Z1B OS=Aegilops tauschii OX=37682 GN=F775_26207 PE=3 SV=1	107124	102576	165800	102630	109192	164566	83024.2	137813	122754
A0A446SKW6	36	28	337.113	0.868199	0.999909	1.0904	0.0639622	7	1	Condition 1	Condition 3	53013.6	Beta-amylase OS=Triticum turgidum subsp. durum OX=4567 GN=TRITD_4Bv1G206310 PE=3 SV=1	142170	143268	208071	142813	141711	202944	111383	183476	157734
C0LF32;A0A453LM43;A0A2S3IK72;A0A446RUK0	34	27	278.509	0.887875	0.999909	1.09258	0.0616711	5;8;9	3	Condition 2	Condition 3	43254.3	Serpin 3 OS=Triticum aestivum OX=4565 GN=SER3 PE=2 SV=1	87906.8	84139.9	128071	82514.6	88819.7	131158	67867.2	109782	99209.5
A0A5N6R1Q9;A0A5A7QQ19;A0A059B6X8;A0A061GBT0;A0A061GCM4;A0A061GJR4;A0A061R8X0;A0A061S370;A0A067G2H0;A0A067G2L5;A0A067G5F9;A0A067G5G3;A0A067GEF9;A0A067GEL6;A0A067GEP4;A0A067GEV7;A0A067GHU4;A0A067GRV3;A0A067GS44;A0A067L9A1;A0A068U5U5;A0A075M1A8;A0A075M6Z9;A0A087GNL6;A0A0A0L5J3;A0A0A7LU93;A0A0A9DBY3;A0A0A9DJK5;A0A0A9MSI9;A0A0C9S719;A0A0C9S735;A0A0D2J8M1;A0A0D2KYY0;A0A0D2LP05;A0A0D2LVU8;A0A0D2MA93;A0A…	26	25	149.442	0.828655	0.999909	1.10926	0.0688228	1;2;3;4;5;6;7;8;9;10	10	Condition 2	Condition 3	178486	Uncharacterized protein OS=Carpinus fangiana OX=176857 GN=FH972_009397 PE=4 SV=1	33551.2	32946.5	48504.4	32866.7	34619.6	49159.1	27115.7	41161.3	36879.5
M7ZK46	30	23	292.074	0.862636	0.999909	1.10723	0.0646248	8	1	Condition 2	Condition 3	64269.5	12S seed storage globulin 1 OS=Triticum urartu OX=4572 GN=TRIUR3_30124 PE=4 SV=1	115869	114990	167363	111822	117391	176931	94548.1	142775	129490
Q84U03;A0A446RIE1	22	22	208.547	0.855744	0.999909	1.09962	0.065455	5	1	Condition 1	Condition 3	39279.4	Peroxidase OS=Aegilops tauschii subsp. strangulata OX=200361 PE=2 SV=1	72260.3	70555	109151	69971.4	75742.4	106125	57406.9	90036.5	81695.5
Q8LK23;A0A077S7C3	24	22	229.279	0.863317	0.999909	1.09602	0.0645434	6	1	Condition 2	Condition 3	39279.4	Peroxidase OS=Triticum aestivum OX=4565 GN=WSP1 PE=2 SV=1	86976.1	85006	127956	84330.9	89913.9	127521	69021.7	109032	97275
M8CL08	23	22	203.171	0.872819	0.999909	1.09354	0.0634169	9	1	Condition 1	Condition 3	39289.4	Peroxidase OS=Aegilops tauschii OX=37682 GN=F775_28788 PE=3 SV=1	76205.9	74331.4	114312	74166.3	78016.6	112239	60524.5	95207.1	86462.5
Q84M19;Q41602	23	21	195.434	0.795374	0.999909	1.17785	0.0732036	4	1	Condition 2	Condition 3	32728.7	Gamma gliadin (Fragment) OS=Triticum turgidum subsp. durum OX=4567 PE=4 SV=1	304391	295912	516389	298065	311267	525784	210211	404161	349344
A0A446SKP4;A0A446SKS8;A0A446SKV0;A0A446SKY2;A0A446SKR2;A0A0D3GS33;N1NV57;A0A2X0TUH3;A0A446M5G7;A0A453BCR7;A0A453BD16;D6BU17;I1GTP8;I1QBC3;M8D3H3;N1NUT0;A0A446KVG7;A0A446KVH0;A0A453BCS5;A9UGL3;A9UGL8;A9UGL9;A9UGM1;A9UGM2;A9UGM3;A9UGN1;D0EKB2;D0EKB5;D0EKD2;D7R4Q8;Q5PXV7;Q5PXW5;Q5PXX2;Q5PXX6;Q5PXX8;Q5PXY2;A0A0D9WZY9;A0A0E0I1Z6;A0A0E0LLU9;A2YMB7;A9UGL7;A9UGM7;A9UGP1;C7J4G6;D0EKB3;D0EKC9;D0EKD9;D7R4R1…	47	21	432.97	0.841194	0.999909	1.09816	0.0672428	1;2;3;4;5;6;7;8;9;10	10	Condition 1	Condition 3	61850.6	Beta-amylase OS=Triticum turgidum subsp. durum OX=4567 GN=TRITD_4Bv1G206310 PE=3 SV=1	53848.7	55064.9	79535.1	53843.8	55318.6	78677.2	43633.4	66998.3	60972.3
Q6IZ87	38	21	382.117	0.851362	0.999909	1.10696	0.0659884	9	1	Condition 2	Condition 3	88762.9	High molecular weight glutenin subunit 1Sx-2.5b OS=Aegilops bicornis OX=4483 PE=4 SV=1	199289	185374	268062	188767	207992	288515	154472	238132	226453
A0A452XU71;A0A452XU73	23	21	218.948	0.877141	0.999909	1.11586	0.0629109	5	1	Condition 2	Condition 3	52348.9	Cupin type-1 domain-containing protein OS=Aegilops tauschii subsp. strangulata OX=200361 PE=4 SV=1	109607	109536	168633	106456	115195	176869	87668.5	140720	128753
A0A2R4Q9T5;Q5MFQ2;A0A2R4Q9S5;D0EVP1;Q00M61;A0A2R4Q9T7;A0A2R4Q9U1;A0A2R4Q9U4;A0A3G3C4G2;B5TWK4;B5TWK5;I3RTU2;Q5MB97;Q5MB99;Q5MGR4;R9XUW0;R9XVC3;X2JC81;A0A2R4Q9V9;A8IEA6;F8SGP6;Q5MFQ1;Q5MFQ4;Q8W3W0;R9XUE5;A0A452XJ14;D0EVP0;D0EVP2;D3U330;F8SGP8;L7VBQ6;Q5MB98;Q5MFQ6;X2JC88;A0A2R3C1P3;D0EVP6;F8SGQ1;I3RTU0;Q5MFQ5;R9XWH3;R9YSZ0;V9P6D0;A9YSH4;D0EVP4;G3F3Z1;N1R0S5;Q8W3W1;R9XUW9;R9XUX4;R9YU07;A0A2R4Q9W1;G3…	28	21	305.578	0.896851	0.999909	1.06348	0.0606524	1;4;5;6;8;9	6	Condition 2	Condition 3	40396.5	Low-molecular-weight glutenin subunit OS=Aegilops tauschii OX=37682 GN=LMW-GS PE=4 SV=1	910143	885591	1.17337e+06	878737	993756	1.20109e+06	760652	1.0938e+06	1.03566e+06
A0A452XIQ1;D2KFG9;L7VBP9;A0A5N6RTD5;D0PWG2	20	20	204.732	0.935273	0.999909	1.07337	0.0564671	4;6;7	3	Condition 2	Condition 3	22827.7	AAI domain-containing protein OS=Aegilops tauschii subsp. strangulata OX=200361 PE=4 SV=1	128438	125362	182981	123131	132825	195251	101251	167080	152033
N1NV64	28	19	274.103	0.901306	0.999909	1.09058	0.0601526	9	1	Condition 2	Condition 3	46814.9	Beta-amylase (Fragment) OS=Brachypodium distachyon OX=15368 GN=bmy2 PE=3 SV=1	71956.9	74742.1	108898	70990.4	72587.6	114209	57291.9	93049.3	86035.2
A0A446THC0	20	18	135.981	0.744696	0.999909	1.13768	0.0804514	7	1	Condition 2	Condition 3	45329	SERPIN domain-containing protein OS=Triticum turgidum subsp. durum OX=4567 GN=TRITD_5Av1G213320 PE=3 SV=1	55228.6	55207.1	77421.5	51741.3	54814.5	82175.1	42181.5	64310	59399.4
A0A453QJ79;A0A0A9DYJ6;M8AA24;A0A446P620;A0A453GTA0;A0A0B0PJM7;A0A0B2RLP7;A0A0E0FZ88;A0A0Q3HEB9;A0A0Q3IAQ9;A0A0Q3J9T8;A0A0Q3KBL7;A0A0Q3KU45;A0A0Q3QQL1;A0A0R0ERX9;A0A1E5VH70;A0A1R3HY91;A0A1S3TT62;A0A1S3V4J7;A0A1S3VIL6;A0A2I4G7L9;A0A2K2CWW9;A0A2K2CWX0;A0A2K2D6Z1;A0A2P6RIV5;A0A2U1KRV5;A0A2U1P255;A0A3L6PRE8;A0A3L6QRA6;A0A3L6SKP5;A0A3L6TFP5;A0A438JWE1;A0A445F9Q3;A0A445J7G5;A0A445L727;A0A453APF4;A0A453E…	25	17	222.803	0.869572	0.999909	1.09627	0.0637997	3;4;6;7;9	5	Condition 2	Condition 3	39289.4	Peroxidase OS=Aegilops tauschii subsp. strangulata OX=200361 PE=3 SV=1	55685.9	56107.6	85614.3	55584.3	58437	83949.5	45244.4	70955.4	64385.6
H9AXB3;M8C2Y1	20	17	143.918	0.87333	0.999909	1.09158	0.0633569	9	1	Condition 1	Condition 3	43053.2	Serpin-N3.2 OS=Triticum aestivum OX=4565 PE=2 SV=1	30755	30236.7	43872.6	29272.5	30331.8	43733.3	24513.3	37548.2	34005.5
A0A3B6TLW2;C0LF31;C0LF33;M8B147;A0A3B6RB90;A0A453R3D4;A0A3B6SDG4;A0A3B6KQC8;A0A3B6SF67	20	17	143.014	0.8841	0.999909	1.11316	0.0621044	1;6;9	3	Condition 1	Condition 3	43531.5	SERPIN domain-containing protein OS=Triticum aestivum OX=4565 PE=3 SV=1	116379	112267	192963	110335	123980	186395	90467.2	151832	136450
X2J8F9	21	17	212.783	0.886469	0.999909	1.08527	0.0618322	2	1	Condition 2	Condition 3	40272.3	Low-molecular-weight glutenin subunit Glu-B3 (Fragment) OS=Triticum turgidum OX=4571 PE=4 SV=1	227856	214250	325422	209226	231216	327375	173454	272782	261251
M8BV45;P11643	17	16	154.21	0.778772	0.999909	1.16075	0.0754972	4;10	2	Condition 2	Condition 3	25103.9	Alpha-amylase/trypsin inhibitor CM3 OS=Aegilops tauschii OX=37682 GN=F775_26653 PE=4 SV=1	116695	118137	191027	116772	126396	190492	89569.1	146544	137489
A0A446SGR0;A0A4P8DL87;B5B0D5;B9VRI3;P16159;P32936	16	16	137.319	0.805408	0.999909	1.13001	0.0718531	1;4;9;10	4	Condition 2	Condition 3	16409.7	AAI domain-containing protein OS=Triticum turgidum subsp. durum OX=4567 GN=TRITD_4Bv1G186120 PE=4 SV=1	275386	281334	433654	276225	284758	431125	206292	355486	316186
I7KM78;L7VFZ3	16	16	134.064	0.833182	0.999909	1.10636	0.0682481	8	1	Condition 2	Condition 3	38488.6	Gamma-gliadin OS=Triticum aestivum OX=4565 GN=GID-HE1 PE=2 SV=1	119662	119953	173005	120036	125802	175707	96906.5	144716	139396
C8CCM6	20	16	240.086	0.898131	0.999909	1.07291	0.0605083	10	1	Condition 2	Condition 3	41685.9	Low molecular weight glutenin OS=Aegilops markgrafii OX=4494 PE=4 SV=1	324168	311459	437208	309838	345150	444603	265360	392964	366544
A0A3B6U3N9	41	16	375.286	0.91114	0.999909	1.06296	0.0590633	8	1	Condition 1	Condition 3	53285.9	Beta-amylase OS=Triticum aestivum OX=4565 PE=3 SV=1	35533	37024.9	49004.5	35888.4	34741	50348.3	29615.4	43632.8	41113.9
V9TRL7	40	16	375.92	0.945761	0.999909	1.04195	0.0553716	3	1	Condition 1	Condition 2	80874.9	High molecular weight glutenin subunit 1Bx protein OS=Triticum aestivum x Triticum dicoccoides OX=1413217 GN=Glu-B1-1 PE=4 SV=1	74674	72884.4	96112.2	65528.6	84060.2	84271.5	67589.7	81907.9	91475.4
Q6TC64	30	16	279.119	0.949546	0.999909	1.05613	0.0549809	4	1	Condition 1	Condition 3	85535.8	High molecular weight glutenin subunit OS=Thinopyrum ponticum x Triticum aestivum OX=222994 PE=4 SV=1	83195.4	84332.2	123523	79841.3	91258.8	115341	70413	100631	104538
M8B9L0;A0A453J338	15	15	125.928	0.759309	0.999909	1.14604	0.0782848	4;6	2	Condition 1	Condition 3	16487.7	Alpha-amylase/trypsin inhibitor CM16 OS=Aegilops tauschii OX=37682 GN=F775_26654 PE=4 SV=1	205251	199125	311459	195540	210423	303786	155036	249689	219889
C7C4X1;M8C8G6;I1I0L2;I1I0L5;A0A5B6YGI8;A0A5B7AEL9;B4FS87;K3YIG5;A0A1S6R6N4;A0A1X9Q9C9;A0A2P5YWT7;A0A314Y2L4;A0A446XIS1;A0A5B6YGI7;B4FQW6;M5WD83;A0A0B0PEJ2;A0A0E0LQU0;A0A194YMM6;A0A1B6PF41;A0A1B6PF49;A0A1D6PWR7;A0A1U7Z8S5;A0A2P5XXR9;A0A2R6PSE5;A0A2R6QRB4;A0A314ULA7;A0A3L6EAV8;A0A5B6YGM7;A0A5B6YHK3;A0A5D2CYK6;A0A5J5BCB5;D2D332;E5GBV9;F6GSG7;I1P1X6;P26517;A0A059B8M0;A0A076GB09;A0A0A7HBB7;A0A0B0MV73;…	17	15	142.227	0.764739	0.999909	1.10796	0.0774961	1;2;3;4;5;6;7;8;9;10	10	Condition 2	Condition 3	36641.8	Glyceraldehyde-3-phosphate dehydrogenase OS=Triticum aestivum OX=4565 GN=ga3pd PE=2 SV=1	33200.9	32478.7	43843.8	31760.3	33684.2	45465.7	26634.6	37361.7	36107.2
A0A446Y6D3;P16851;A0A4P8DL25	15	15	142.443	0.776991	0.999909	1.13016	0.0757478	1;5;10	3	Condition 2	Condition 3	16030	AAI domain-containing protein OS=Triticum turgidum subsp. durum OX=4567 GN=TRITD_7Bv1G028510 PE=4 SV=1	379782	359857	527728	360063	395734	546703	292301	447591	412601
A0A446RPN4	15	15	117.917	0.819432	0.999909	1.15313	0.0700089	7	1	Condition 1	Condition 3	57688.4	Uncharacterized protein OS=Triticum turgidum subsp. durum OX=4567 GN=TRITD_4Bv1G004800 PE=4 SV=1	100717	97965.5	167282	96126	102842	163378	76750.7	125731	114885
Q6IZ86	38	15	356.294	0.864917	0.999909	1.08215	0.0643523	9	1	Condition 2	Condition 3	71920	High molecular weight glutenin subunit 1Sy-2.0b OS=Aegilops bicornis OX=4483 PE=4 SV=1	201371	183916	245755	191002	199845	268182	156883	234465	217652
Q45R38;Q42451;F6LNM9;A1EHE8	49	15	484.635	0.947557	0.999909	1.03885	0.0551859	1;6;8	3	Condition 1	Condition 2	85460.8	HMW glutenin x-type subunit Bx7 OS=Triticum aestivum OX=4565 GN=Glu-B1al PE=2 SV=1	74017	71840.1	93698.3	64672.5	83364.7	82560	66854.1	80714.9	90083.3
A8IEB1;A0A2R4Q9S3;A8IEA0;Q8W3V4;Q5PU45;A0A2R4Q9U8;V9P781;A7X9X7;R4JFK3;A0A067LAA9;A0A078H7I7;A0A078HGR9;A0A078J527;A0A0D3CAL4;A0A0D3CAL8;A0A0D3DPU2;A0A0M4FCD9;A0A0V0I395;A0A103XEF8;A0A1J3CZK7;A0A1J3ERM1;A0A1J3GPK0;A0A1J3JTF3;A0A251VA86;A0A2V0NYE7;A0A383VCU7;A0A383VH54;A0A383WDF5;A0A397Y4B4;A0A397YW97;A0A397Z618;A0A3P5YR80;A0A3P5YRK6;A0A3P6EYG3;A0A3P6G7N7;A0A3P6GQK7;A0A498KBA9;A0A540NCV8;A0A565AQ4…	31	15	276.715	0.948524	0.999909	1.0499	0.0550861	1;2;3;4;5;6;8;9;10	9	Condition 2	Condition 3	34275.8	Low molecular weight glutenin subunit OS=Thinopyrum ponticum x Triticum aestivum OX=222994 PE=4 SV=1	51539.1	48827.4	71899.7	50673.7	52229.9	70686.4	42988.3	63791	58560
Q03678;M0XH58;A0A287MXS5;A0A287MXS0	14	14	108.194	0.663669	0.999909	1.1549	0.0937712	2;3	2	Condition 1	Condition 3	72594.8	Embryo globulin OS=Hordeum vulgare OX=4513 GN=Beg1 PE=2 SV=1	55133.2	59723.6	81064.9	58613	54567.1	81766.1	43018	66668.9	59956.8
A0A446NX84;A0A446NXK0;A0A446NX67;A0A446Q7F7;A0A446Q7F0;A0A453G352;A0A453G386;M7ZAX1;A0A1D5VE13;A0A1D5WIS4;A0A446NXJ6;A0A453G308;A0A453G3B4;M8AMF3;R7W4G6;W5D5L4;A0A1D5WMF1;A0A446NXC7;A0A446NXD6;A0A453G375;W5D0E3;A0A1D5VD11;A0A2P1E8S5;A0A446Q7L3;A0A453G3A9;M8C3V6;A0A0D3HBH5;A0A0E0HE79;A0A0E0IQ08;A0A287M5E2;A2XUB6;B8AY35;I1QST6;A0A287M5C8;C1J958;D1MY57;I1PVH5;A0A287M5E0;A0A3B6GZP8;A0A453G3B3;C1J960;…	16	14	132.834	0.77806	0.999909	1.07556	0.0755974	1;2;3;4;5;6;7;8;9;10	10	Condition 1	Condition 3	39209.5	Fructose-bisphosphate aldolase OS=Triticum turgidum subsp. durum OX=4567 GN=TRITD_3Av1G230710 PE=3 SV=1	116116	109577	140740	106746	119090	137839	93599.9	124827	122263
Q9ST58;M8C135;Q9S8N3;A0A0A9T7Q3;A0A287N9V9;A0A287NA39;A0A2G5DCW5;A0A453HE91;A0A453HEU5	34	14	251.093	0.871857	0.999909	1.07501	0.0635301	3;4;5;6;8;10	6	Condition 2	Condition 3	42996	Serpin-Z1C OS=Triticum aestivum OX=4565 PE=1 SV=1	30118.4	28018.4	38224.4	28429.4	30038	39614.9	23570.5	35736.3	31932
B2Y2Q6;R4JBF5;I1XB41;D6RVY4;I1XB60;R4JDM1;K0I5W1;K0HZJ2;R9XWG9	43	14	443.318	0.875519	0.999909	1.12646	0.0631004	1;6	2	Condition 2	Condition 3	42565.7	LMW-B2 OS=Triticum aestivum OX=4565 GN=GluB3-2 PE=4 SV=1	682566	649430	1.04049e+06	635074	704601	1.11381e+06	500874	865501	811673
W8Q5H7	29	14	253.95	0.89115	0.999909	1.08704	0.0612975	2	1	Condition 1	Condition 3	85374.8	X-type high molecular weight glutenin subunit 1Bx23 OS=Triticum turgidum OX=4571 GN=1Bx23* PE=4 SV=1	48741.3	50991.4	73575.6	47888.5	51874.4	69340.1	40563.8	59967.6	58899.7
A0A446UJS1;A0A3B6LS85	23	14	180.416	0.914973	0.999909	1.09534	0.0586437	1;5	2	Condition 2	Condition 3	39408.1	SERPIN domain-containing protein OS=Triticum turgidum subsp. durum OX=4567 GN=TRITD_5Bv1G186950 PE=3 SV=1	63291.6	61594.4	104873	63593.5	66433.8	102250	50428.4	86548.3	75082.3
P16850;R7W9W1	13	13	142.456	0.774946	0.999909	1.13386	0.0760367	8;10	2	Condition 2	Condition 3	16087.1	Alpha-amylase/trypsin inhibitor CM1 OS=Triticum aestivum OX=4565 PE=1 SV=1	242530	239904	340974	237247	250425	361131	187435	289394	271769
A0A3P6BMW1;A0A397YLF2;A0A3N6Q9M8	15	13	97.1564	0.798758	0.999909	1.14668	0.0727452	2	1	Condition 2	Condition 3	149953	KIX_2 domain-containing protein OS=Brassica campestris OX=3711 GN=BRAA08T35072Z PE=4 SV=1	141584	135954	214593	135876	142592	222320	101980	174541	160207
A0A3B6NNE0;A0A3B6QD37;A0A3B6QEZ5;A0A453NKC8;Q850M3;Q850M4;A0A3B6PJQ3;A0A453NKE0;M7YG23;P12783;Q850M6;A0A446VAC6;A0A446W8J0;A0A287TT66;A0A287TTB0;A0A287TTC1;A0A287TTT7;A0A287TTU2;A0A446VAA7;F2CZV0;Q850M2;A0A453NKC5;A0A453NKD6;A0A446VAB1;A0A446VAD8	13	13	87.6696	0.799173	0.999909	1.05872	0.0726892	1;3;4;7;8;9;10	7	Condition 2	Condition 3	42231.1	Phosphoglycerate kinase OS=Triticum aestivum OX=4565 PE=3 SV=1	17700.6	16860.8	20525	16487.2	18454.7	20949.3	16057	18535.4	18198.9
M8AQX5	44	13	423.43	0.819992	0.999909	1.10999	0.0699364	6	1	Condition 1	Condition 3	60241.8	Beta-amylase OS=Aegilops tauschii OX=37682 GN=F775_28031 PE=3 SV=1	35929.5	37656.5	52639	35994	35900.1	52714.1	28560.2	44014.6	41142.7
M7Z1Z4;A0A0E0GQH4;A0A0E0J2N2;A2XJH9;A3AKC8;B8AM77;B8AM79;Q10GX0	22	13	162.759	0.846112	0.999909	1.13826	0.0666331	8;9;10	3	Condition 1	Condition 3	45254	Serpin-Z2B OS=Triticum urartu OX=4572 GN=TRIUR3_06337 PE=3 SV=1	18356.5	18500	29992.4	17889.4	18062.3	28755.7	13519	23691.5	21518.3
B6UKQ9;B6UKM2;A0A0E3SZY4;A0A0E3X5X3;A0A446IHB8;A0A446IHC3;A0A446IHC5;A0A446IHD2;A0A446IHD5;A0A446IHD7;A0A446IHE6;A0A446IHF4;A0A446IHK0;A0A4D6Q642;A0A4D6Q6S3;A0A4D6QE74;B6UKL4;B6UKL8;B6UKN2;B6UKN6;B6UKQ5;B6UKR0;B6UKR6;B6UKR9;B6UKS1;B6UKS4;K7WVC4;K7XEG8;Q94G94;R9XT17;R9XV82;R9XWA9;U5U6M7;U5U6N8;U5UA50;A0A4D6Q640;A0A4D6Q669;A0A5B9Y2H5;A7XDG6;B6UKQ8;B6UKR2;B6UKS5;B8XU47;R9XT13;U5U7C3;U5U9Q4;U5UA51;A0…	27	13	228.626	0.856544	0.999909	1.12869	0.0653581	1;2;3;4;5;6;8;9	8	Condition 1	Condition 3	33134.6	Gamma-gliadin OS=Triticum monococcum subsp. aegilopoides OX=52163 GN=qp202 PE=4 SV=1	440768	421275	727010	422591	446806	714267	316616	585269	505994
A7X9X6	17	13	141.147	0.860696	0.999909	1.0715	0.0648575	2	1	Condition 1	Condition 3	27406.6	Low molecular weight glutenin (Fragment) OS=Triticum turgidum OX=4571 GN=MET7 PE=4 SV=1	65222.1	62707.2	86531.2	64065	64389.2	85334.2	53683.3	76530.2	69937
M7Z0X1;F2DXQ5;M0WU78;A0A446K4L1;A0A446J5R3;A0A446J5S6;A0A446K4K9;A0A452ZCB6;A0A452ZCB1;A0A452ZCB8;A0A3B5Y3E4;A0A1B6P8Y5;A0A287G487;A0A287G489;A0A287G497;M0WU76;A0A1E5UY97;A0A287G499;A0A287G4A6;A0A4U6VFL4;F2D428;M0WU79;A0A2S3HB62;A0A2T7ECI5;I1HIH2;A0A068VH65;A0A287G498;A0A287G4A0;A0A287G4A5;A0A2C9VEW7;A0A2G9HQA2;A0A2H3YK53	14	13	124.366	0.870458	0.999909	1.07128	0.063695	1;2;3;4;5;6;7;8	8	Condition 2	Condition 3	36257.4	Aldose reductase OS=Triticum urartu OX=4572 GN=TRIUR3_13954 PE=4 SV=1	46831.4	45904.3	60831.4	44646.4	48049.7	62543.1	38950.5	54729.1	51230.4
Q41593;A0A446UJS0;A0A446UJT7	28	13	228.106	0.87371	0.999909	1.10532	0.0633123	5;7;10	3	Condition 1	Condition 3	43289.5	Serpin-Z1A OS=Triticum aestivum OX=4565 GN=WZCI PE=1 SV=1	25132.5	25104.2	37973.8	23929.4	25010.7	35654.9	19204.9	31341.3	29258.8
B9A8E3;F8THZ8;B9A8E2;F8THZ5;A0A446RWU1;F8THZ6;A0A446RWL7;A0A453HK00;A0A024FRN3;A0A3B6IQT3;F8THZ7;A0A446RWJ0;A0A446RWJ6;A0A453HJY5;A0A453HJU0;A0A453HK38;Q9FEG4;A0A3B6INA7;B9A8E4;A0A446RWG6;A0A446RWK3;A0A446RWH4;A0A446RWH5;A0A446R4W7;A0A446R503;A0A453HJU4;A0A453HK43;A0A446RWI0;Q6JAB8;A0A453HJX8;A0A453HK30;Q6JAC4;A0A0E0A5R7;A0A0E0J333;A0A0E0R5B7;A0A2S3ID22;I1IMR6;K4FHN8;Q6JAB5;A0A0E0F398;A0A0E0F399;…	28	13	302.359	0.886279	0.999909	1.08057	0.061854	1;2;3;4;5;6;8;9;10	9	Condition 2	Condition 3	56698.2	Protein disulfide-isomerase OS=Triticum aestivum OX=4565 GN=pdi2 PE=2 SV=1	67858.8	62341.7	87657	61924.8	67664.1	92472.4	53646.3	78045.5	73811.7
P93692	24	13	173.006	0.912754	0.999909	1.06607	0.0588862	10	1	Condition 2	Condition 3	43038.2	Serpin-Z2B OS=Triticum aestivum OX=4565 PE=1 SV=1	15451.3	14768.1	20098.2	14264.5	15413.1	21248.1	12470.6	18636.1	16663.1
A0A446JGR8	14	13	146.498	0.921776	0.999909	1.07875	0.0579058	4	1	Condition 2	Condition 3	23005.9	AAI domain-containing protein OS=Triticum turgidum subsp. durum OX=4567 GN=TRITD_1Bv1G001950 PE=4 SV=1	98333.4	93988	138541	90519.3	100375	146122	76718.4	122871	112824
M7ZQF1;A0A446TCB6;A0A446TC93	32	13	249.875	0.922772	0.999909	1.07163	0.0577985	4	1	Condition 2	Condition 3	42983	Serpin-Z1C OS=Triticum urartu OX=4572 GN=TRIUR3_05010 PE=3 SV=1	40186.2	37457.9	53587.2	37972.8	40095.5	57033.5	31774.7	50184.7	44111.8
A0A173DQZ1;A0A173DQZ7;A0A3G2CFA8;Q2A783;Q7XYF0;W8Q2L9;A7XUR0	18	13	153.627	0.925415	0.999909	1.04165	0.0575146	1;6;9;10	4	Condition 1	Condition 3	33810.3	Type-b avenin-like protein OS=Triticum aestivum OX=4565 GN=ALPb-4A4 PE=4 SV=1	46561.8	47030	59271.1	45021.3	48283.6	58946	38348	53465.9	54937.3
A0A2K3CV24	14	13	96.4972	0.93779	0.999909	1.05264	0.0562023	6	1	Condition 2	Condition 3	177212	Uncharacterized protein OS=Chlamydomonas reinhardtii OX=3055 GN=CHLRE_16g681351v5 PE=4 SV=1	53339.8	49243.2	66494.2	48875.1	51844.2	70325.2	44743.8	61154.7	56592.9
A0A3B5XTS9	13	13	103.204	0.99425	0.999909	1.00781	0.0505473	1	1	Condition 2	Condition 1	31858.9	Uncharacterized protein OS=Triticum aestivum OX=4565 PE=4 SV=1	68575.3	67663.8	86327	64189.4	75783.8	84332.1	57328.1	82576.8	82959.2
A0A3B6TIG9;A0A453QEI6;M8BZV7;A0A446WXV0	14	12	131.875	0.591307	0.999909	1.15959	0.107952	1;4;5;6	4	Condition 2	Condition 3	19676.2	AAI domain-containing protein OS=Triticum aestivum OX=4565 PE=4 SV=1	39430	37544.3	50198	39017.4	38805.3	53655.8	29963.4	43592.9	39826.9
A0A453NKR6;A0A453NKI7	12	12	71.4098	0.766644	0.999909	1.04425	0.0772214	6	1	Condition 1	Condition 3	58094.3	Phosphoglycerate kinase OS=Aegilops tauschii subsp. strangulata OX=200361 PE=3 SV=1	6231.08	5595.48	5779.49	5182.74	6443.54	5870.38	5543.13	5454.24	5862.56
A0A4Y5USI0	21	12	183.728	0.811914	0.999909	1.1233	0.0709914	2	1	Condition 1	Condition 3	35312.6	Alpha gliadin OS=Triticum turgidum OX=4571 GN=alpha-B6 PE=4 SV=1	191103	180858	279510	179033	189950	272319	139583	240867	199514
A0A3B6KNF4	12	12	79.2114	0.815316	0.999909	1.1423	0.0705451	8	1	Condition 2	Condition 3	56526.7	Uncharacterized protein OS=Triticum aestivum OX=4565 PE=4 SV=1	17158.8	15370.2	24206	15425.8	17052.2	25935.7	12798.8	19747.2	18590.7
D6QY53;D6QY51	12	12	110.223	0.8171	0.999909	1.11512	0.0703122	3;5	2	Condition 1	Condition 3	38275.5	Omega-gliadin (Fragment) OS=Triticum monococcum subsp. aegilopoides OX=52163 PE=4 SV=1	83926.2	83053.4	124581	80127.8	86800.1	123044	66497	100045	94919
A0A452ZG94;Q8LKV8;Q0Q5D4;A0A287G116;F2EJF0	12	12	103.196	0.870371	0.999909	1.10965	0.0637052	3;5;9	3	Condition 2	Condition 3	25127.7	AAI domain-containing protein OS=Aegilops tauschii subsp. strangulata OX=200361 PE=4 SV=1	106478	102267	147760	101684	107706	162155	86880.9	126318	121633
V9TP40	56	12	542.462	0.871736	0.999909	1.0939	0.0635443	3	1	Condition 2	Condition 3	77770.3	High molecular weight glutenin subunit 1By protein OS=Triticum aestivum x Triticum dicoccoides OX=1413217 GN=Glu-B1-2 PE=4 SV=1	70709.3	66423.3	95136.7	66994.4	70660	100905	53851.3	84197.7	80032.2
A0A446IMJ6;A0A452XY47;A0A452XXZ6;M7YGL9;A0A446IMK8;A0A287ESQ2;A0A446IMM4;A0A446JMG9;A0A452XY01;A0A452XY57;M8BDK9;A0A1B6QL52;A0A1D6GRB4;A0A1D6KCZ2;A0A452XXZ2;A0A452XXZ9;A0A0E0IRN1;A0A2T7C7S3;B8BGM4;A0A1B6QL31;A0A1B6QL32;A0A1B6QL40;A0A1D6GRB3;A0A3B5XVF6;A0A3B5ZPT1;A0A452XY04;A0A452XY08;A0A452XY12;A0A452XY52;A0A452XY63;A0A452XY95;Q0IXZ0;Q338N8;A0A0A0K7K8;A0A0B0Q3D3;A0A0D2RDU1;A0A0D2TK57;A0A0D2TQB8;A…	12	12	86.236	0.876137	0.999909	1.07513	0.0630282	1;4;5;6;8;9	6	Condition 1	Condition 3	53318.9	Aminotran_1_2 domain-containing protein OS=Triticum turgidum subsp. durum OX=4567 GN=TRITD_1Av1G031790 PE=4 SV=1	17367.9	17718.6	23769	16842.4	17356.4	22334.1	14769.1	20666.8	19306.9
A0A3B6TZ67;A0A3B6U9P0;A0A3B6UA75;A0A453JD51;A0A3B6U3W8;A0A453JDC3;A0A453JCX9;N1NRW9;N1NT48;A0A3B6C4B2;A0A3B6C6N3;A0A446M5K4;A0A446M5K9;A0A453BC98;A0A453BCM2;A0A0E0ECQ4;A0A2T7EX13;A0A3B6AW32;A0A3B6AXC6;A0A3B6DBK7;A0A446KVG9;A0A446M5I3;A0A453BCB1;A0A453JD89;A9UGL2;A9UGL4;A9UGL6;A9UGM0;D0EKB6;D0EKB7;D0EKB8;D0EKC0;D0EKC6;D0EKC7;D0EKD4;D0EKE0;D7R4T1;D7R4T2;D7R4T6;N1NRU6;Q42990;Q5PXV9;Q5PXW0;Q5PXX9;A0A…	45	12	452.983	0.882476	0.999909	1.09172	0.0622918	1;4;6;7;8;10	6	Condition 1	Condition 3	60241.8	Beta-amylase OS=Triticum aestivum OX=4565 PE=3 SV=1	25494.7	27903.6	39811.4	27061.1	25614.6	40381.2	20403.1	34144.7	30831
A0A446IHD3;A0A0M4FCD1	12	12	131.861	0.910678	0.999909	1.07612	0.0591141	5	1	Condition 2	Condition 1	22642.6	AAI domain-containing protein OS=Triticum turgidum subsp. durum OX=4567 GN=TRITD_1Av1G002230 PE=4 SV=1	73454.9	72262.7	102525	73966.3	79537.1	113636	62209.9	96486.7	90696.5
M9TE83;B6UKK2;A0A290XZ06;Q6EEW3;Q6EEW6;A0A290XZ10;A0A446JG55;A0A446JG88;B6UKN4;P06659;A0A290XYZ0;B6UKS9;B6UKT0;B6UKT7;A0A290XZ35;B6UKM0;Q6EEX1;B6UKQ4;H8Y0P7;H8Y0I7;J7I219;F5C1U3;F5C1U6;F5C1U7;F5C1U8;H8Y0J7;H8Y0J9;H8Y0K3;H8Y0M2;A4GU92;A4GU93;E5KZP9;E5KZQ0;E5KZQ1;E5KZQ2;E5KZQ3;E5KZQ4;E5KZQ5;E5KZQ6;E5KZQ8;E5KZQ9;E5KZR0;E5KZR1;E5KZR2;E5KZR3;E5KZR4;E5KZR5;E5KZR6;E5KZR7;E5KZR8;E5KZR9;E5KZS0;E5KZS1;E5KZ…	29	12	271.003	0.925878	0.999909	1.09822	0.057465	1;2;3;4;5;6;7;8;9;10	10	Condition 2	Condition 3	33423.1	Gamma gliadin-B6 OS=Triticum aestivum OX=4565 GN=Gli-1 PE=2 SV=1	307717	302470	533190	286322	344633	521742	232025	416587	400991
Q7XYR6	24	12	238.3	0.987712	0.999909	1.02028	0.0511757	9	1	Condition 1	Condition 3	39279.6	HMW glutenin subunit 1By22 (Fragment) OS=Triticum dicoccon OX=49225 PE=4 SV=1	33793	34108.7	45350.2	33219.8	35901.2	42157.8	30337.4	39875.8	40787.7
A0A3B6RB11;A0A3S9SGB0;A0A3Q9HIE4;A0A3Q9HIM3;A0A3Q9HIS2	11	11	96.0896	0.664455	0.999909	1.17059	0.0936302	1;2;9	3	Condition 2	Condition 3	19715.2	AAI domain-containing protein OS=Triticum aestivum OX=4565 PE=4 SV=1	23405.4	23561.6	33773.6	23695.6	23140.8	35028.1	17075.4	27929	24930.3
A0A446VA98;A0A446VAA3;A0A446W8I6;A0A446W8N2;A0A446W8N3;A0A446VAB6;A0A453NKI2;M8C564;Q850M5;A0A446W8J5	11	11	74.1458	0.717247	0.999909	1.07445	0.0847042	5	1	Condition 2	Condition 3	42231.1	Phosphoglycerate kinase OS=Triticum turgidum subsp. durum OX=4567 GN=TRITD_6Av1G061820 PE=3 SV=1	5080.67	4836.57	6002.38	4796.43	5438.02	5993.31	4508.3	5333.51	5261.52
S5RPP3;G3FLC7;D0IQ07;P08489;Q8GV12;Q6IZ90;X5CQ58;Q7Y0S6;C8CHI3	52	11	530.481	0.793396	0.999909	1.13648	0.0734729	6;8;9;10	4	Condition 2	Condition 3	89498.7	High-molecular-weight glutenin subunit OS=Secale cereale x Triticum aestivum OX=49318 GN=Glu-1Dx2.2v PE=4 SV=1	184392	164444	247823	173901	200145	273343	141628	215310	212707
A0A287PVL8	11	11	82.0301	0.800231	0.999909	1.14622	0.0725467	3	1	Condition 2	Condition 3	20903.9	AAI domain-containing protein OS=Hordeum vulgare subsp. vulgare OX=112509 PE=4 SV=1	54077.2	55315.5	83787	52838.4	59346.9	86937	42549	68634.8	62536.3
A0A3B6QNG6;M8CK39	12	11	107.531	0.813146	0.999909	1.05211	0.0708294	8	1	Condition 1	Condition 3	54622.4	Uncharacterized protein OS=Triticum aestivum OX=4565 PE=3 SV=1	9779.22	9816.82	10928.2	9328.39	9052.63	11180.5	8363.95	10401	10247.5
A0A287EP28;A0A287EP55;A0A287EP39;A0A287EP43	12	11	88.6709	0.816992	0.999909	1.1061	0.0703263	3	1	Condition 2	Condition 3	54614.5	Uncharacterized protein OS=Hordeum vulgare subsp. vulgare OX=112509 PE=4 SV=1	29893.9	29221.2	40873.5	28847.2	31508.8	42528.9	25192.9	35015.3	32807.9
P00924	25	11	257.91	0.818531	0.999909	1.098	0.0701259	10	1	Condition 2	Condition 3	46873.2	Enolase 1 OS=Saccharomyces cerevisiae (strain ATCC 204508 / S288c) OX=559292 GN=ENO1 PE=1 SV=3	57705.3	55227.5	78773.9	54101.9	59215.6	79404.1	45349.6	65981.5	64189.3
A0A453R3C6	18	11	119.289	0.822808	0.999909	1.10507	0.0695724	6	1	Condition 2	Condition 3	43531.5	SERPIN domain-containing protein OS=Aegilops tauschii subsp. strangulata OX=200361 PE=3 SV=1	11869.5	10739.4	15725.1	10636.6	12228	16070.3	8727.52	14402.7	12102.6
A0A3B6LWE2;A0A3B6LWK6	11	11	86.7379	0.823237	0.999909	1.08867	0.0695171	7	1	Condition 1	Condition 3	30054.6	rRNA N-glycosidase OS=Triticum aestivum OX=4565 PE=3 SV=1	27152.5	26233	36543.5	26496.9	26892.6	35101.2	22047.2	31514.4	29043.1
A0A446TID4;M7ZQM3;A0A446TIH9	12	11	85.2477	0.828661	0.999909	1.15098	0.0688221	4;5	2	Condition 2	Condition 3	59565.3	Uncharacterized protein OS=Triticum turgidum subsp. durum OX=4567 GN=TRITD_5Av1G217150 PE=4 SV=1	13835.6	13028.4	21965.7	13941.4	14139.4	22637.9	10795.4	17679.2	15591.2
A0A3B0M3Z3;A0A0D4L5B6;A0EPS5;B2G3R5;G8CNK6;G8CNL6;G8CNL9;M4PND6;Q712J4;A9YPK0;A9YPK1;D7F5I9;D7F5J5;D7F5J8;G8CNL1;J7K6I2;M4PV74;Q2XSP0;Q2XSP3;Q4VUG2;Q4VUG3;Q84K45;Q9M4D9;A0A0A7AAG7;A0A287Q5Q8;A0A3B1DVG2;A0A3B6XI84;A0A3B6XI86;A0A3F2YAM0;A0A453JEW2;A0A516IIG2;A0EPQ4;A0EPQ6;A0EPQ7;A0EPR0;A6N863;A8R0D1;A9JPD1;A9XGB2;A9XGB5;A9XGC1;A9XGC3;A9YPJ5;A9YPJ7;A9YPK2;B6RRC1;D7PC75;E2I9N7;F8SWN7;G1UH25;G1UH26;G1…	11	11	91.9178	0.841539	0.999909	1.1034	0.0671998	1;2;3;4;5;6;7;8;9;10	10	Condition 2	Condition 3	17117.4	PINB OS=Elymus nutans OX=400237 GN=Pinb PE=4 SV=1	169328	168499	250476	165399	175523	250242	149311	200389	186064
A0A287NWD9;A0A287NWJ5;F2D284;A0A287NW75	13	11	101.234	0.845087	0.999909	1.09284	0.0667597	3	1	Condition 2	Condition 3	51255.7	Protein disulfide-isomerase OS=Hordeum vulgare subsp. vulgare OX=112509 PE=3 SV=1	46180.6	44401.5	60326.8	42362	46030.5	64477.1	37428.2	51745.1	50710.2
A0A452XIN9	11	11	102.636	0.864189	0.999909	1.10051	0.0644391	4	1	Condition 2	Condition 3	38160.1	AAI domain-containing protein OS=Aegilops tauschii subsp. strangulata OX=200361 PE=4 SV=1	94404.6	96687	140562	96376.2	101490	142953	77301.9	118001	114390
A0A3B6KSH4;U5NIU3;A0A287Q3F4;A0A287Q3F9;A0A287Q3G0;A0A287Q3P2;A0A287Q3Q0;U5NFU3;A9XG50;A9XG51;A9XG53;A9XG59	43	11	405.743	0.865037	0.999909	1.06975	0.064338	1;3;4	3	Condition 2	Condition 3	59149.7	Beta-amylase OS=Triticum aestivum OX=4565 PE=3 SV=1	16623.3	15886.8	21606.6	17041	17196.4	21506.1	13793.8	19634.9	18680.2
I7FC02	12	11	90.8874	0.884547	0.999909	1.09467	0.062053	5	1	Condition 2	Condition 3	38003	Gamma-gliadin OS=Aegilops tauschii OX=37682 PE=4 SV=1	72342.9	72940.8	106986	73881.3	78892	110519	59716.8	91754.2	89051.7
N1QTW5;P83207;A0A3B6TIX0	11	11	103.127	0.908705	0.999909	1.09397	0.0593312	7;8;10	3	Condition 2	Condition 3	15887	Trypsin inhibitor CMc OS=Aegilops tauschii OX=37682 GN=F775_26846 PE=4 SV=1	338798	315270	522196	326386	364970	520834	256292	440928	410847
A0A453QM72	11	11	92.0797	0.913005	0.999909	1.08692	0.0588588	4	1	Condition 2	Condition 3	18711.2	AAI domain-containing protein OS=Aegilops tauschii subsp. strangulata OX=200361 PE=4 SV=1	128383	118512	190997	121931	137727	191280	98388.3	163126	153362
A0A482LMA6;A0A482LNP1;A0A482LU39;Q6SNP7;Q9FSI3;Q9FUK7;U5NFV0;U5NIV6	15	11	110.664	0.927091	0.999909	1.08384	0.0573353	2	1	Condition 1	Condition 3	59950.7	Beta-amylase OS=Hordeum vulgare OX=4513 GN=Bmy1 PE=3 SV=1	35193.3	38740.6	59338.1	37523.8	36893	58455	30586.5	47537	44839.6
A0A2U8JD23;J7HV30	23	11	226.691	0.927813	0.999909	1.07098	0.0572581	6	1	Condition 2	Condition 3	42348.8	Gamma gliadin-B4 OS=Triticum aestivum OX=4565 GN=Gli-1 PE=4 SV=1	144796	142148	221678	148069	149684	217510	115702	196612	168802
Q6DLC7	13	11	138.103	0.98464	0.999909	1.01869	0.0514733	5	1	Condition 1	Condition 3	45620.8	Omega gliadin OS=Aegilops tauschii OX=37682 PE=4 SV=1	282526	285494	402668	278842	330954	360508	248674	347015	357185
A0A2U8JD15;K4P151;K4PC90;K4NYX9;K4P1A1;D6QY49	18	11	156.855	0.992951	0.999909	1.0159	0.0506716	8;9	2	Condition 1	Condition 2	43970.1	Omega gliadin-D1 OS=Triticum aestivum OX=4565 GN=Gli-1 PE=4 SV=1	62581.3	62363.8	78549.8	59446	70228.4	70636.2	54224.5	70301.2	77816.1
A0A287GQL8;A0A3B5Y7B2;A0A3B5Z5B4;A0A453A0E5;Q7XJA9;U6A1T2;A0A3B5Y860;A0A3B6A3C9;A0A453A0F0;A0A453A0G1;A0A446JDZ3;A0A453A0E2;A0A0U3YE65;A0A0U4G2Z2;A0A0U4GUD7;A0A0U4GZZ4;A0A287GQG8;A0A287GQM4;A0A2P1AB13;A0A453A0E9;Q5MQK5;Q5MQK6;Q5MQK7;A0A0E0DUV2;A0A0U4I2R9;B6VCL9;B6VCM0;Q5MQK8;A0A0D9WK62;A0A0E0A389;A0A287GQI6;A0A287GQK9;A0A287GQL9;A0A453A0F9;J3MA38;K3Z5F3;A0A059ZYS4;A0A059ZYT3;A0A059ZYU1;A0A059ZYV2…	10	10	66.8351	0.622551	0.999909	1.08619	0.101523	1;2;3;4;5;6;7;8;9;10	10	Condition 1	Condition 3	58745.5	Glucose-1-phosphate adenylyltransferase OS=Hordeum vulgare subsp. vulgare OX=112509 PE=3 SV=1	11345.2	11729.8	13362.3	11056	11043.2	13103.2	9673.8	12026.8	11845.3
A0A453QEH4;M8CU50;Q7X9M4;W8NKP3;M8AQI5	12	10	110.996	0.744058	0.999909	1.16781	0.0805475	5;6;8	3	Condition 2	Condition 3	35559.2	Uncharacterized protein OS=Aegilops tauschii subsp. strangulata OX=200361 PE=4 SV=1	217276	209924	314832	208217	222262	339252	159696	253203	246224
D7RT26;I6LAV6	27	10	215.572	0.806499	0.999909	1.07172	0.0717079	1;2	2	Condition 2	Condition 3	91866.5	HMW glutenin subunit Gx OS=Triticum timopheevii subsp. araraticum OX=860351 PE=4 SV=1	23183.4	22507.4	28312.1	22016.8	24228.1	28527.8	18783.8	26408.1	24577.3
A0A446SKR1;A0A446SKW7;A0A446SKQ6;A0A446SKN0;Q6Z5B2	45	10	421.157	0.825199	0.999909	1.08896	0.0692649	4;8	2	Condition 2	Condition 3	59013.4	Beta-amylase OS=Triticum turgidum subsp. durum OX=4567 GN=TRITD_4Bv1G206310 PE=3 SV=1	15870.7	16119.8	21628.9	15863.3	15961.5	22092.5	12936.8	19134.6	17441.5
Q40069	10	10	89.4151	0.835442	0.999909	1.11913	0.067963	2	1	Condition 1	Condition 3	39276.4	Peroxidase OS=Hordeum vulgare OX=4513 GN=Prx5 PE=1 SV=1	53829.1	50640.4	78721.4	47965.7	54322.1	80012.8	39149.6	65797.2	58744.4
H9XH65	11	10	81.457	0.858862	0.999909	1.11382	0.0650781	3	1	Condition 2	Condition 3	25570.2	Globulin OS=Triticum urartu OX=4572 PE=4 SV=1	52954.1	49137.4	73583.4	48306.3	53574.8	78827.3	41174.4	62030.5	59037.6
A0A2X0S342;A0A3B6D8Z5;A0A3B6AUT2;A0A3B6C2G3;A0A453B399;Q43223;A0A446KRP8;A0A446KRQ8;A0A0E0KET6;A0A2S3IPW6;A0A453B370;C0P6F8;A0A0D3FJJ4;A0A0D3FJJ5;A0A1D6P846;A0A287HK37;A0A287HK48;A0A287HKB5;A0A287HKB7;A0A287HKC1;A0A287HKD4;A0A287HKE0;A0A287HKE5;A0A2H9ZUU4;C7ED97;I1PC36;Q5TK93;Q7DMV5;Q8W1W4	10	10	67.434	0.876602	0.999909	1.0541	0.0629738	1;3;4;5	4	Condition 1	Condition 3	99460.8	Sucrose synthase OS=Triticum aestivum OX=4565 GN=CAMPLR22A2D_LOCUS1578 PE=3 SV=1	8907.04	8836.88	10735.9	8548.13	8510.98	11063.1	7750.48	9921.32	9346.19
A0A446K5V5	10	10	94.1221	0.886747	0.999909	1.10465	0.0618003	4	1	Condition 2	Condition 3	25120.7	AAI domain-containing protein OS=Triticum turgidum subsp. durum OX=4567 GN=TRITD_1Bv1G177800 PE=4 SV=1	28965.1	30180.6	44302.1	29718.6	28791.5	46684.5	24263.8	36733.7	34231.6
F2XAR7	20	10	202.182	0.918307	0.999909	1.09476	0.058281	4	1	Condition 2	Condition 3	37614.7	Gama-gliadin OS=Aegilops tauschii OX=37682 GN=gli PE=4 SV=1	378455	355873	602180	348426	427737	595444	281992	498235	472658
Q0Q5D9	10	10	84.1712	0.939496	0.999909	1.07596	0.0560236	6	1	Condition 2	Condition 3	25120.7	Globulin 1 OS=Triticum aestivum OX=4565 PE=4 SV=1	27373.4	28136.2	40647.5	27603.8	26877	43235.6	23522.6	34527.1	32768.5
A0A446JGA9;A0A446JGQ5	21	10	202.08	0.940476	0.999909	1.06421	0.0559211	4	1	Condition 2	Condition 3	38201.3	AAI domain-containing protein OS=Triticum turgidum subsp. durum OX=4567 GN=TRITD_1Bv1G001870 PE=4 SV=1	269053	262471	436027	265382	307750	399708	215515	358730	339897
A0A2U8JD31;A0A452XIM0;A0A290XYS6;A0A290XYU3;A0A287EEU4;A0A287EEX5	14	10	149.052	0.979446	0.999909	1.02301	0.0519798	1;3;4;8;9	5	Condition 2	Condition 3	44839.9	Omega gliadin-D2 OS=Triticum aestivum OX=4565 GN=Gli-1 PE=4 SV=1	474419	476574	677225	466879	559541	606406	414094	582197	599802
K7XRA1;A0A1P8DSR5;A0A1P8DT51;A0A1P8DSR9;A0A1P8DSI6;J7HZV9;A5JSA8;J7HZV4;H2DMI8;H2DMJ1;H2DMI7;H2DMI9;Q8H739	34	10	357.656	0.982078	0.999909	1.03087	0.0517226	1;6;8;9	4	Condition 1	Condition 2	33930	Alpha-gliadin OS=Triticum aestivum OX=4565 GN=gli-2 PE=4 SV=1	87885.7	85679.1	124912	81537.3	90733.4	117267	78918.6	107485	110419
A0A0U4FQJ0;A0A0U4GBE1;A0A446KDD1;A0A446KDH4;A0A446KDK7;A0A0U4HNK4;A0A453A0F6;A0A3B5Z6A6;C3W8L1;A0A453A0D7;M8CEZ5;U5ZZP9;A0A453A0E6;A0A453A0F8;M7ZN78;A0A0D3GB90;B6VCL8;I1PY99;A0A0E0DUV1;A0A1D6MDQ8;A0A1D6MDR4;A0A1D6MDR8;A0A1D6MDR9;A0A1V0CMG5;A2Y7W1;B6VCM1	10	9	64.7837	0.494172	0.999909	1.09696	0.131684	2;5;8	3	Condition 2	Condition 3	58451.2	Glucose-1-phosphate adenylyltransferase OS=Triticum monococcum OX=4568 GN=agpl PE=3 SV=1	5805.55	5783.68	6120.64	5915.98	5865.4	7456.81	5409.98	6357.17	5770.57
A0A446JBR4;B8YLY9;B8YLZ3;B8YLZ6;B8YM01;B8YM04;B8YM14;B8YM17;B8YM20;M8A8G4;B8YLY8;B8YLZ1;B8YM05;B8YM08;B8YM15;B8YM21;A0A3B5Y650;B8YM03;P01543;Q9T0P2;B8YM12	9	9	67.5586	0.597412	0.999909	1.18101	0.106656	1;3;4;8;9;10	6	Condition 1	Condition 3	15498.4	Uncharacterized protein OS=Triticum turgidum subsp. durum OX=4567 GN=TRITD_1Av1G210730 PE=4 SV=1	90106	88138.4	126393	85880.9	88896.1	124102	64410	102498	91037.6
M0Y227	9	9	81.0738	0.723484	0.999909	1.18813	0.083716	3	1	Condition 2	Condition 3	19152.9	Alpha-amylase/trypsin inhibitor CMd OS=Hordeum vulgare subsp. vulgare OX=112509 PE=4 SV=1	30724.3	29825.4	49680.1	29811.5	31238.4	49782.7	21233	38027.2	34023.2
A0A453N1C4;A0A453N1D3;A7UHA5;A7UHA6;A7UHA7;Q6JIB9;A7LM55;Q94F69;A0A199W9A7;A0A3L6QNJ6;A0A3L6RQQ1;A0A061DZT1;A0A068TLQ8;A0A078FAG6;A0A0D2S840;A0A0D2V902;A0A0R0FPY7;A0A0S3R4R1;A0A2P5WVD4;A0A2S3GKM7;A0A2S3GTG2;A0A2S3GTR2;A0A2T8KXU2;A0A2U1PS08;A0A397Y287;A0A411EWU4;A0A484L703;A0A4D6KW33;A0A5D2HST5;A0A5D2HTZ0;A0A5D2MG66;A0A5J5BTA5;A0A5J5NHZ3;A9S3V0;B6T4C7;C1N203;I0J185;I0J186;I0J190;I1HWJ6;I1K1S1;I1NW…	11	9	78.9798	0.733744	0.999909	1.11595	0.0821188	1;2;3;4;5;6;7;8;9;10	10	Condition 2	Condition 3	18733.3	Peptidyl-prolyl cis-trans isomerase OS=Aegilops tauschii subsp. strangulata OX=200361 PE=3 SV=1	5177.97	5701.48	6941.92	5475.46	5240.81	7461.83	4314.34	6187	5787.96
O23982;O24000	9	9	73.5294	0.745172	0.999909	1.18786	0.0803799	2;8	2	Condition 1	Condition 3	19074	CMd subunit of tetrameric alpha-amylase inhibitor OS=Hordeum vulgare OX=4513 PE=4 SV=1	56252.1	53885.7	93617.3	53679.7	57196	92604.9	38039.6	70518.1	62972.8
M8AXJ0;A0A077RSI3;I1HC04;A0A453DYU2;A0A453DZ10;A0A453DZ21;A0A446N493;A0A453DZ29;A0A3B6EEA7;A0A3B6GQZ6;A0A453DYS7;Q9FS79;A0A059A8M8;A0A0D3EJK4;A0A0E0BX34;A0A0E0FG65;A0A0E0FG66;A0A0E0JE10;A0A0S2PZR4;A0A2U1PRD3;A0A314XZ76;A0A3B6FGM9;A0A3Q0HWC6;A0A427A415;A0A438JXQ1;A0A446N3V3;A0A446N3W2;A0A4D6BNY1;A0A5E4EC35;A5BV65;B0LT90;B6SIG5;B8AD93;D7TLU7;E0X6V4;I1NK74;I1VVT8;I1VVZ9;I1VW23;K7AFD3;M0RV17;M5X2A0;P…	9	9	61.1906	0.755435	0.999909	1.12258	0.0788528	1;3;4;5;6;8;9;10	8	Condition 1	Condition 3	33848	Triosephosphate isomerase_ cytosolic OS=Aegilops tauschii OX=37682 GN=F775_27841 PE=3 SV=1	19202	20398.4	28091.4	19588.9	19694.3	27730.1	15576.7	23134.4	21589.2
B6UKM5;R9XWA1;M9TE79;A0A290XZ23;P21292	24	9	222.673	0.759961	0.999909	1.14567	0.0781896	1;9;10	3	Condition 1	Condition 3	35009.6	Gamma-gliadin OS=Triticum aestivum OX=4565 GN=ll903 PE=4 SV=1	211215	203202	318460	203108	212411	313189	151080	260499	228117
F6M8F3	23	9	222.839	0.772798	0.999909	1.12454	0.0763413	2	1	Condition 2	Condition 3	17182.6	Alpha-gliadin (Fragment) OS=Triticum compactum OX=69993 PE=4 SV=1	121999	116781	173199	116549	120973	174866	88740.7	145907	132071
A0A3B6JQP1;Q41540	14	9	119.94	0.776169	0.999909	1.14545	0.0758639	1	1	Condition 1	Condition 3	16529.8	AAI domain-containing protein OS=Triticum aestivum OX=4565 PE=4 SV=1	89154.1	85178.6	135379	84190.5	90056.4	129625	67427.1	108562	94395
A0A3B6TFZ6;A0A453R2G4;A0A4P8DL35;C7C4X0	12	9	123.973	0.782566	0.999909	1.1246	0.0749664	1	1	Condition 2	Condition 3	16097.1	AAI domain-containing protein OS=Triticum aestivum OX=4565 PE=4 SV=1	58147.7	56080.5	80305.5	55487.7	59899.6	83509.4	43428.2	68801.6	64630.3
A0A446LWS7;A0A446LWS9;A0A446LWX4;A0A453AN53;A0A446KLT4;A0A446LWR5;A0A446LWT1;A0A446LWV3;A0A446LX14;A0A0D3GV24;A0A0D3GV25;A0A0D3GV27;A0A446LWS2;A0A3B6C021;A0A446LWU5;A0A446LWV9;A0A446LWW5;A0A446LX15;A0A3L6QPJ0;A0A3L6TDB3;A0A446KLX4;I1QDA7;A0A0E0QCV5;A0A0E0QCV6;A0A0E0QCV7;A0A446KLS8;A0A446KLT2;A0A446KLU7;M8BDX3;A0A0E0LPW6;A0A0E0LPW8;A0A2T7F076;C5X5M7;A0A453AN62	12	9	77.1935	0.800247	0.999909	1.10315	0.0725444	4;5;7;8;9	5	Condition 2	Condition 3	39393.1	Uncharacterized protein OS=Triticum turgidum subsp. durum OX=4567 GN=TRITD_2Bv1G034950 PE=4 SV=1	9199.69	8708.75	11609	8646.59	8946.09	12653.9	7810.66	10368	9239.63
Q53YX8;Q6S5B1;P17314	16	9	163.926	0.804563	0.999909	1.13173	0.0719658	1;6;10	3	Condition 2	Condition 3	18905.6	Alpha amylase inhibitor protein OS=Triticum aestivum OX=4565 GN=ATI PE=2 SV=1	203016	201089	308230	198900	213428	311202	157342	248070	233900
Q4U1A3;A0A4P8DKQ0;A0A2R6QWY9	15	9	142.763	0.805765	0.999909	1.12197	0.0718056	1;7;8	3	Condition 2	Condition 3	15831	Dimeric alpha-amylase inhibitor OS=Triticum aestivum OX=4565 PE=4 SV=1	133893	129979	188531	126137	133450	198238	100825	160368	146861
A0A1P8DT43;A0A2R2Y424;A0A455QRK2;I0IT51;B8XU27	20	9	225.384	0.819985	0.999909	1.13943	0.0699372	3;5;6;8	4	Condition 1	Condition 3	33852.9	Alpha-gliadin storage protein (Fragment) OS=Triticum spelta OX=58933 PE=2 SV=1	375103	355148	600856	355864	387471	577886	279972	459159	429087
F2E9N0;A0A287EP33	16	9	120.488	0.841921	0.999909	1.08447	0.0671523	8	1	Condition 2	Condition 3	64415.7	Predicted protein OS=Hordeum vulgare subsp. vulgare OX=112509 PE=2 SV=1	14671.1	14099	19064.5	14019.5	15565	19735.3	12903.7	16646.7	15927.9
A9UID3	29	9	278.081	0.844753	0.999909	1.16503	0.066801	3	1	Condition 2	Condition 3	43791.8	Low-molecular-weight glutenin subunit protein 1-94 OS=Triticum aestivum x Thinopyrum elongatum OX=488177 PE=4 SV=1	125036	110180	202192	116397	130264	211076	88653.5	159548	144695
A0A446UPE7	11	9	72.254	0.849577	0.999909	1.13072	0.0662069	5	1	Condition 1	Condition 3	36866.2	SERPIN domain-containing protein OS=Triticum turgidum subsp. durum OX=4567 GN=TRITD_5Bv1G209060 PE=3 SV=1	14391.1	14139.5	23038.1	13580	14509.4	22201	10234	18468.9	16904
A0A453MN65;A0A446VWN7;A4ZIU3;A4ZIU6;A4ZIW5;A4ZIW6;A4ZIT6;A4ZIV1;A4ZIX1;C4P591;C4P5F3;C4P5G2;C4P5K4;C4P622;C4P652;C4P681;C4P684;A4ZIW9;A4ZIY9;A4ZIZ6;C3VWV7;C4P584;C4P586;C4P594;C4P598;C4P5C2;C4P5C4;C4P5D0;C4P5D4;C4P5F8;C4P5G0;C4P5H6;C4P5H8;C4P5I8;C4P5I9;C4P5J4;C4P5K2;C4P5L2;C4P5L9;C4P5M9;C4P5N2;C4P5N6;C4P5P7;C4P5R3;C4P5R6;C4P5S0;C4P5V6;C4P5V7;C4P5W5;C4P5W7;C4P5Z0;C4P5Z6;C4P615;C4P623;C4P629;C4P633…	11	9	93.2907	0.858105	0.999909	1.1074	0.0651694	1;2;4;5;6;7;8;9	8	Condition 2	Condition 3	17198.7	AAI domain-containing protein OS=Aegilops tauschii subsp. strangulata OX=200361 PE=4 SV=1	403562	366249	565265	395596	407057	586399	300649	512651	441037
A0A3B5YPZ7	14	9	146.737	0.870033	0.999909	1.09852	0.0637452	1	1	Condition 2	Condition 3	23005.9	AAI domain-containing protein OS=Triticum aestivum OX=4565 PE=4 SV=1	31755.8	29416.1	46836.9	29254.1	33556.8	45686.5	25176.8	38377.9	35212.4
L7VFK0;M9TGF7;Q94G91;A0A290XYU1;P08453	23	9	215.11	0.879199	0.999909	1.13179	0.0626714	6;10	2	Condition 2	Condition 3	38005.1	Gamma gliadin 2 OS=Aegilops tauschii OX=37682 PE=4 SV=1	241333	213749	366226	228000	257196	403311	171587	327408	286053
D0F0C4	22	9	195.618	0.908212	0.999909	1.06456	0.0593857	8	1	Condition 2	Condition 3	34370.1	Low molecular weight glutenin subunit m1 OS=Triticum timopheevii subsp. armeniacum OX=103802 GN=LMW-m1 PE=4 SV=1	23636.7	22199.6	31227.5	23226.9	23390.5	31632.5	19759.1	27708.5	26036.8
P23901	9	9	76.754	0.910769	0.999909	1.04369	0.0591041	10	1	Condition 1	Condition 3	36092.2	Aldose reductase OS=Hordeum vulgare OX=4513 PE=1 SV=1	14963	14446.5	18304.8	13947.8	15366	18283.6	12457.5	16797.8	16461.8
I0CCC5;H9A6C3;A0A290XYX1;W8E192;W8E1A0;W8E5S4;W8E5S6;J7HV67;J7HYF2;J7HYE9;J7I1V7;J7I1W2;W8E0F6;J7HUY2;J7HYF7;W8E0G3;W8E6G1;H9A6C4;W8E6F0;W8E0F2;J7HUW8	24	9	226.881	0.924884	0.999909	1.05485	0.0575715	1;4;5;6;9	5	Condition 2	Condition 3	32805.9	Gamma-gliadin OS=Aegilops tauschii x Secale cereale OX=1158823 PE=4 SV=1	100613	95525.7	131306	96458.2	105811	132466	80245.8	122499	114585
A0A2R4Q9W2;Q00M56;F8SGN3;F8SGN5;F8SGN6;F8SGM4;A0A290XYQ6	36	9	364.726	0.933179	0.999909	1.05247	0.0566881	1;6	2	Condition 2	Condition 3	40543.6	Low-molecular-weight glutenin subunit OS=Aegilops tauschii OX=37682 GN=LMW-GS PE=4 SV=1	82699.2	79573	110293	75497.5	89571.8	109237	68462.6	97492.4	94677.6
H8Y0L6;H8Y0L8	17	9	156.678	0.939161	0.999909	1.08628	0.0560586	9	1	Condition 1	Condition 3	29087.3	Gamma prolamin OS=Taeniatherum caput-medusae subsp. crinitum OX=337461 PE=4 SV=1	208174	212142	354186	191844	244870	314854	163472	271973	277543
A0A446L9W9;R7W4S0	9	9	55.2191	0.94685	0.999909	1.05344	0.0552589	4;9	2	Condition 2	Condition 3	24037.1	Uncharacterized protein OS=Triticum turgidum subsp. durum OX=4567 GN=TRITD_2Av1G223060 PE=4 SV=1	8617.01	8227.27	10784.9	8104.47	8292.11	11802.4	7315.86	10331.6	9120.92
A0A3B6MYZ0;M8B8C6;A0A453M1H4	12	8	92.6556	0.690928	0.999909	1.14438	0.0890236	1;4;9	3	Condition 2	Condition 3	55443.4	Uncharacterized protein OS=Triticum aestivum OX=4565 PE=4 SV=1	16537.5	15043.7	20095.9	14687	15906.2	22611.1	12355.6	17241.3	16894.9
A0A446KCA8;J7K291;P01544;Q9T0P1;Q9S6Y2	8	8	66.1059	0.752424	0.999909	1.20885	0.0792975	1;5;6;10	4	Condition 2	Condition 3	15485.3	Uncharacterized protein OS=Triticum turgidum subsp. durum OX=4567 GN=TRITD_1Bv1G213600 PE=4 SV=1	58341.7	51346.8	87365.1	50764.2	59369.1	96034.6	39419.5	71771.8	59357.7
A0A287SR97;A0A287SR28	9	8	56.3381	0.760447	0.999909	1.12213	0.0781187	3	1	Condition 2	Condition 3	46702.4	SERPIN domain-containing protein OS=Hordeum vulgare subsp. vulgare OX=112509 PE=3 SV=1	10538.4	9541.07	13856.4	9680.14	10791.9	14151.6	7896.67	12516.5	10442.2
Q2A784;A0A453QEF8;M8BZB2	11	8	92.6963	0.760616	0.999909	1.14965	0.0780942	5;6;10	3	Condition 2	Condition 3	19225.9	Avenin-like a1 OS=Triticum aestivum OX=4565 GN=AVNLA PE=2 SV=1	39974.8	37559.4	52996.4	38298.8	40579.7	60201.6	30968.3	47629.3	42378.1
A0A446IL58;A0A446ILE0	32	8	321.459	0.797109	0.999909	1.09772	0.0729682	4	1	Condition 1	Condition 3	64093.3	Uncharacterized protein OS=Triticum turgidum subsp. durum OX=4567 GN=TRITD_1Av1G021620 PE=4 SV=1	13511.8	13522.5	18282	12842.1	13666.3	18185.4	11331.6	15649.6	14300.9
H8Y0L9	30	8	248.812	0.797242	0.999909	1.16727	0.0729502	2	1	Condition 1	Condition 3	35028.9	Gamma prolamin OS=Aegilops umbellulata OX=4491 PE=4 SV=1	64114.2	63423.2	108861	61068.1	68205.9	100672	47798.7	81713.2	73011.3
M7ZGS6;C1J959;A0A0E0DR72;A0A0E0CBT2;A0A2S3GNX9;K3XT03	12	8	85.836	0.805579	0.999909	1.06407	0.0718304	8	1	Condition 2	Condition 3	39183.4	Fructose-bisphosphate aldolase OS=Triticum urartu OX=4572 GN=TRIUR3_24109 PE=3 SV=1	14353.3	13229.3	15297.2	12440.7	14714.3	16396.8	11554.4	14546.8	14828.1
P16347;A0A3B6C9V8;A0A3B6B2R3;A0A287IWR2;F2E8J4;J9V7J5;P07596	8	8	60.0667	0.810525	0.999909	1.10386	0.0711745	1;3;8;10	4	Condition 2	Condition 3	19861.2	Endogenous alpha-amylase/subtilisin inhibitor OS=Triticum aestivum OX=4565 PE=1 SV=1	14376.1	14694	19378.6	13900.5	13895.2	20899.6	11391.6	17297.5	15424.3
A0A3B5XTA4;M8ANS4;A0A0M4FLL0	15	8	170.191	0.850006	0.999909	1.10271	0.0661543	1;3;8	3	Condition 2	Condition 1	22671.6	AAI domain-containing protein OS=Triticum aestivum OX=4565 PE=4 SV=1	92175.2	90473.8	129119	95742.7	104476	143571	84567.9	122412	116593
H8Y0M7	24	8	222.077	0.85674	0.999909	1.13566	0.0653345	9	1	Condition 2	Condition 3	33421.1	Gamma prolamin OS=Australopyrum retrofractum OX=4597 PE=4 SV=1	197652	196989	338356	188516	211458	336634	141116	262536	244962
A0A4Y5USJ8	23	8	193.763	0.861601	0.999909	1.12477	0.0647488	2	1	Condition 2	Condition 3	34074	Alpha gliadin OS=Triticum turgidum OX=4571 GN=alpha-B15 PE=4 SV=1	266656	263499	434669	255819	285791	433147	206001	341559	319071
A0A0U2R965	21	8	198.179	0.87647	0.999909	1.06206	0.0629892	7	1	Condition 2	Condition 3	40503.6	Low molecular weight glutenin subunit OS=Aegilops longissima OX=4486 GN=LMW-GS PE=4 SV=1	51147.4	46528.1	62735.2	48918.4	52092.4	62337.8	39514.7	60518.1	53771.3
A0A251V3A9	9	8	57.2387	0.877588	0.999909	1.09062	0.0628589	3	1	Condition 2	Condition 3	107849	Putative tetratricopeptide-like helical domain-containing protein OS=Helianthus annuus OX=4232 GN=HannXRQ_Chr04g0118431 PE=4 SV=1	8211.7	7488.12	11932.9	7816.46	8346.89	11640.5	6002.98	10177.6	9312.9
P93693	30	8	238.743	0.880694	0.999909	1.081	0.062498	10	1	Condition 1	Condition 3	43147.1	Serpin-Z1B OS=Triticum aestivum OX=4565 PE=1 SV=1	21056.7	20336.2	29839.9	20369.9	20907.5	29924.3	16822.4	26160.9	22911.9
A0A446UPC8	22	8	171.582	0.886763	0.999909	1.10353	0.0617985	4	1	Condition 2	Condition 3	43367.5	SERPIN domain-containing protein OS=Triticum turgidum subsp. durum OX=4567 GN=TRITD_5Bv1G209030 PE=3 SV=1	15011.2	14553.9	23385.8	15195.2	15580.9	23453.3	11495.4	19585.5	18060.7
A0A453CGQ6;A0A3B6DFW7	8	8	53.6204	0.894736	0.999909	1.0538	0.0608909	1;5	2	Condition 2	Condition 3	22266.1	Uncharacterized protein OS=Aegilops tauschii subsp. strangulata OX=200361 PE=4 SV=1	8755.81	8663.91	10317.7	8400.98	8024.34	11384.9	7305.08	10028.2	9057.07
X2JBS9;Q5MFH2;X2JG11	30	8	276.59	0.895219	0.999909	1.07346	0.0608363	1;2	2	Condition 2	Condition 3	44710.7	Low-molecular-weight glutenin subunit (Fragment) OS=Triticum turgidum OX=4571 PE=4 SV=1	86635.4	85014.3	120748	83725	90450.2	121060	72076.3	103781	99175.1
A0A453LXW2;A0A453LZ28;A0A4U6SWP6;A0A0E0KG40;Q9S8N4	26	8	187.702	0.89899	0.999909	1.08433	0.0604119	1;3;4	3	Condition 2	Condition 3	43053.2	SERPIN domain-containing protein OS=Aegilops tauschii subsp. strangulata OX=200361 PE=3 SV=1	11657.3	10693.9	15032	10243.6	11995.9	16254.8	8972.12	13824.2	12704.1
A0A3B6MWJ8;A0A453LM35;C0LF30	31	8	266.409	0.899985	0.999909	1.07894	0.0603004	1	1	Condition 2	Condition 3	43185.1	SERPIN domain-containing protein OS=Triticum aestivum OX=4565 PE=3 SV=1	26307.2	25307	36759.7	25576.6	26192.4	37771.7	21214.5	32813.4	28961.4
H9AXB4	28	8	228.235	0.905442	0.999909	1.07995	0.0596922	1	1	Condition 2	Condition 3	42666.6	Serpin-N3.7 OS=Triticum aestivum OX=4565 PE=2 SV=1	14710.3	13241.5	18418	13720.8	14164.3	20565.9	11029.3	18125	15709.9
Q41533;A0A446V2L0;B7UCZ8;H8Y0D1;Q7M1M6;Q7M1Z6	35	8	328.215	0.911904	0.999909	1.12475	0.0589794	2;4;7;8;9	5	Condition 1	Condition 3	30338	Alpha-gliadin (Fragment) OS=Triticum aestivum OX=4565 PE=4 SV=1	1.2291e+06	1.16755e+06	2.35094e+06	1.22082e+06	1.36109e+06	2.13824e+06	972943	1.68041e+06	1.56764e+06
B6DQD3	16	8	147.728	0.9121	0.999909	1.09805	0.058958	2	1	Condition 2	Condition 3	34642	Gamma-gliadin OS=Triticum aestivum x Thinopyrum elongatum OX=488177 PE=4 SV=1	250763	264127	440610	253064	307828	413874	208686	337669	341366
M7Z628;A0A287HGF8;A0A453AYN1	8	8	53.329	0.912939	0.999909	1.073	0.058866	3;6;9	3	Condition 1	Condition 3	24263.7	1-Cys peroxiredoxin PER1 OS=Triticum urartu OX=4572 GN=TRIUR3_14410 PE=4 SV=1	11254	11270.3	15586	10543.8	10823.3	15879	8897.2	13820.4	12799.8
A0A3P9QP48;A0A0D3FQQ8;A0A1W5XFS7;A0A438G1M0;A0A438JXP4;A0A445LD40;A0A5A7SRF3;F6HNX5;A0A059A914;A0A0E0NTA1;A0A151U4E0;A0A1I9RH42;A0A1I9TK83;A0A1R3J8V5;A0A1R3JPZ4;A0A371IBZ1;A0A3L6S4Y6;A0A3P9QNY3;A0A438FAK4;A0A445FHU5;A0A5B6Z1B6;A0A5B7BM09;A0A5D2RWM2;A0A5D3DHM6;D2D321;D2D322;I1PA01;I1PGU1;K4A6U9;S8CPA4;V4LZ52;A0A059A7Y4;A0A067DI64;A0A087H878;A0A0B2R5Y0;A0A0B2RJV3;A0A0D3HQ80;A0A0E0FVL6;A0A0E0GVP0;A0…	8	8	48.43	0.924715	0.999909	1.08916	0.0575897	1;2;3;4;5;6;7;8;9;10	10	Condition 2	Condition 3	71915.3	heat shock cognate 70 kDa protein 2 OS=Vigna radiata var. radiata OX=3916 GN=LOC106757615 PE=3 SV=1	16546.7	17219.4	27193.7	17147.3	18779.3	27182.2	14657.4	22170.2	21115.1
A0A024A2V4;P10386	36	8	353.168	0.988852	0.999909	1.02191	0.0510657	10	1	Condition 1	Condition 3	35384.2	Low molecular weight glutenin subunit OS=Pseudoroegneria spicata OX=4604 PE=4 SV=1	231215	231059	332918	223767	270156	293511	200795	282529	294818
A0A1D6J3D5;A0A1D6J3M4;A0A1D6J3Q3;A0A1D6J3Q4;A0A1D6J3Q8;A0A1D6J3E6;A0A1D6J3M6;A0A1D6J3M5;A0A1D6EDQ1;A0A1D6EDU1;A0A1D6EDU5;A0A1D6EDU7;A0A1D6EDX8;A0A1D6J3F6;A0A1D6J3H8;A0A1D6J3I9;A0A1D6J3L8;A0A1D6J3M1;A0A1D6J3N0;A0A1D6J3P3;A0A1D6J3P4;A0A1D6J3P5;A0A1D6J3R2;A0A1D6J3R7;A0A1D6J3S2;A0A1D6J3S4;A0A287H1N7;A0A446LUQ2;A0A453AGV6;A0A453AGV7;A0A1D6EDM0;A0A1D6EDN0;A0A1D6EDN9;A0A1D6EDR8;A0A1D6EDT5;A0A1D6EDY1;A0A…	7	7	38.2084	0.0279254	0.999909	1.61982	0.721786	4	1	Condition 2	Condition 3	231566	Acetyl-coenzyme A carboxylase1 OS=Zea mays OX=4577 GN=100037775 PE=4 SV=1	9870.07	8226.93	6273.23	8386.98	9743.43	10377.3	6565.51	5160.16	5873.59
A0A3B6I2R2;D2KFH1	11	7	85.8236	0.188992	0.999909	1.14494	0.29427	1;10	2	Condition 1	Condition 3	19643.2	AAI domain-containing protein OS=Triticum aestivum OX=4565 PE=4 SV=1	6316.66	6213.25	7420.48	6158.15	6374.35	6863.25	5239.85	6212.09	5972.89
M8B5G5;A0A482LLJ3;A0A482LM43;A0A482LPU2;A0A482LTH3;A0A482LU03;C1IIM6;Q84T19;Q84T20;Q9AVJ8;Q9FUK6;Q9SBH7;U5NJ12;A0A482LMB9;A0A482LQA1;P82993;Q9SB23;A9XG56	38	7	363.205	0.659052	0.999909	1.39499	0.0946049	8;10	2	Condition 1	Condition 2	59032.5	Beta-amylase OS=Triticum urartu OX=4572 GN=TRIUR3_08670 PE=3 SV=1	7790.03	7166.47	17272.5	6368.58	8232.46	8502.29	6074.57	13465	11761.6
A0A453PYK2	11	7	95.7589	0.666192	0.999909	1.09265	0.0933194	6	1	Condition 1	Condition 3	35729.8	Uncharacterized protein OS=Aegilops tauschii subsp. strangulata OX=200361 PE=3 SV=1	5037.32	5445.81	6590.63	4729.31	5583.44	5696.27	4619.19	5635.66	5371.15
A0A383WG53	8	7	61.8486	0.684485	0.999909	1.11346	0.0901197	5	1	Condition 2	Condition 3	213452	Uncharacterized protein OS=Tetradesmus obliquus OX=3088 GN=BQ4739_LOCUS16768 PE=4 SV=1	29287.1	26489	30946.7	26785.1	28876.6	36901.9	23231.5	33018	26882
A0A0F6MZH2;A0A482F1X1;Q712J5;Q9AQX5;V5RL87;J7FQW2;Q4L0K8;Q6J0X4;A0A0F6MZQ2;Q4L0L0;Q4PQY6;Q56UP4;Q56UP5;Q6J0Y1;Q6J0Y2;Q6J0Y4;Q4L0K9;Q56UP3;Q6J0Y3;Q9M4E2;A6N861;M4PJN0	7	7	77.6137	0.69324	0.999909	1.11394	0.088634	1;2;3;4;5;6;7;8;9;10	10	Condition 2	Condition 3	16929.2	Puroindoline a OS=Triticum turgidum subsp. durum x Aegilops tauschii OX=698805 GN=Pina PE=4 SV=1	78367.9	80356.9	107526	77769.3	83735.4	106025	65610.9	87664.8	86890.2
A0A3B6JR20	14	7	130.115	0.694833	0.999909	1.15993	0.0883668	1	1	Condition 2	Condition 3	19002.9	AAI domain-containing protein OS=Triticum aestivum OX=4565 PE=4 SV=1	32985.2	33754.7	48218.6	32695.3	35069.8	50067.4	26514.2	38837.8	36233.9
A0A453AYW9;D0PRB4;R7W001;A0A3B6DBZ8	8	7	52.546	0.735875	0.999909	1.09789	0.0817914	1;6	2	Condition 1	Condition 3	24205.6	Thioredoxin domain-containing protein OS=Aegilops tauschii subsp. strangulata OX=200361 PE=4 SV=1	6647.89	6372.88	8751.75	6495.96	6737.92	8514.87	5353.91	7442.48	7034.85
Q3YB20;Q5PU44;Q5PU40;Q3YB19;P04729;V9P6Q3;Q5MFP1	25	7	229.382	0.744685	0.999909	1.11891	0.0804531	4;7;9;10	4	Condition 1	Condition 3	34613.9	LMW-glutenin G177-2 OS=Thinopyrum ponticum x Triticum aestivum OX=222994 PE=4 SV=1	65967.9	67309.5	94155.2	64104.5	70115.1	93083	51871.9	77528.1	73863.3
A0A3B5XT99;D0ES81;M9TG60;M7ZAE1;Q94G96;Q94G97;R9XWC4;B8XU39;A0A290XYW0;A0A290XYW3;A0A290XZ04;A0A290XZ12;A0A446IHA8;A0A446IHB3;A0A446IHC7;A0A446IHD6;Q94G98;B8XU38	29	7	237.537	0.759892	0.999909	1.18011	0.0781996	1;4;5;6	4	Condition 1	Condition 3	37063	AAI domain-containing protein OS=Triticum aestivum OX=4565 PE=4 SV=1	189796	197673	323834	190622	196445	305667	145750	236484	220509
A0A3B5ZPT5;A0A452XYE4;A0A3B5XVN6;A0A3B5YSY9;A0A446IML0;A0A446IMN7;A0A0A0LJ45;A0A0D2V4H8;A0A1U8IR32;A0A2N9HLI0;Q7X9N0;W9SF22	7	7	56.6341	0.764726	0.999909	1.13389	0.0774979	1;5	2	Condition 1	Condition 3	52553.9	Carboxypeptidase OS=Triticum aestivum OX=4565 PE=3 SV=1	14724.3	15523.1	21121.6	14559.9	13952.1	20999	11552	17569.1	16182.2
A0A3B6NM79;A0A3B6QB34;A0A453N6Q0;A0A2T7CVB3;A0A3B6B127;A0A3B6C7G8;A0A3B6PG25;A0A446MDX8;A0A446W3I6;A0A446W3I7;I1IY66;M1RLD6;R7VYR2	7	7	58.4233	0.804799	0.999909	1.08	0.0719343	1;4;5;6;8	5	Condition 2	Condition 3	54451.8	Endoglucanase OS=Triticum aestivum OX=4565 PE=3 SV=1	9360.91	9270.67	12170.2	9321.37	9439.13	12247.7	7930.28	10629.8	10151.2
A0A446J2E4;A0A446J2F2;A0A446J2G3;A0A446J2G9;A0A446J2L7;A0A452Z2U9;A0A446J2K5;A0A446K1A2;A0A452Z2W2;A0A452Z2X9;A0A446J2D9;A0A446J2F4;A0A446K173;A0A446J2C9;M8BLL3;A0A2H3Y8S3;A0A446J2F0;A0A446K156;A0A446K180;A0A446K192;A0A452Z2X2;A0A452Z2X5;A0A452Z2Z1;A0A3B5Y1G6;A0A3B5Y1R8;A0A3B5Y1W9;A0A3B5YYS5;A0A3B5YYW4;A0A3B5ZW99;A0A446J2D2;A0A452Z2Y5	7	7	44.8862	0.809019	0.999909	1.14244	0.0713735	1;4;5;6	4	Condition 1	Condition 3	102669	Pyruvate_ phosphate dikinase OS=Triticum turgidum subsp. durum OX=4567 GN=TRITD_1Av1G161630 PE=3 SV=1	51773.8	49933.5	79395.6	47289	52100.8	79092.3	39132.8	61555.5	57834.4
X2KWD8	18	7	160.91	0.823205	0.999909	1.08172	0.0695212	7	1	Condition 2	Condition 3	36104.3	Alpha-gliadin protein OS=Aegilops speltoides OX=4573 PE=4 SV=1	77710.8	72539.9	99424.7	76409.8	83088.3	99644.1	65307.4	89867.6	84390.6
A0A383WJX7	7	7	44.5525	0.824052	0.999909	1.14977	0.0694122	4	1	Condition 2	Condition 3	131660	Uncharacterized protein OS=Tetradesmus obliquus OX=3088 GN=BQ4739_LOCUS18111 PE=4 SV=1	4909.65	5202.94	8483.01	4970.46	5191.43	8524.97	3763.82	6653.27	5835.62
F6M8E7	18	7	158.25	0.841133	0.999909	1.11802	0.0672503	2	1	Condition 2	Condition 3	17436.1	Alpha-gliadin (Fragment) OS=Triticum compactum OX=69993 PE=4 SV=1	136058	122766	182801	127297	140894	199678	105903	168867	143710
B6UKP0;L7VBP5;A0A4D6Q688;A0A5B9Y1W2;D0ES80;W8E0E9;W8E5S0;H8Y0J3;W8E6H4;A0A4D6Q658;H8Y0J4;W8E0F8;W8E1A2;W8E2K8;J7HUS5;Q1W676;J7HUV8;J7HYB6;W8E1A7;J7HUU8;J7HUV4;J7HV35;J7HV41;J7HV46;J7I1T2;J7I255;J7I265;K4NYM3;H8Y0I0;H8Y0I1;J7HYC2;J7HYE3;J7HUQ8;J7HUZ4;J7HY92;J7HYD9;J7I1U6;J7I209;J7I214;B8XU40;J7HY93;J7I1Q1;J7I206;H8Y0H6;H8Y0N3;H8Y0N4;H8Y0N5;H8Y0N6;H8Y0P2;H8Y0Q0;J7HUW3;H8Y0N2;H8Y0P1;H8Y0N7	36	7	320.213	0.843273	0.999909	1.13179	0.0669844	1;3;4;5;6;7;8;9;10	9	Condition 2	Condition 3	35077.8	Gamma gliadin-D1 OS=Triticum aestivum OX=4565 GN=ll927 PE=2 SV=1	205137	193952	307919	197413	220589	322430	161470	265422	227321
V5RF36	30	7	299.355	0.848908	0.999909	1.08994	0.0662889	7	1	Condition 2	Condition 3	71268.7	High molecular weight glutenin subunit 1Ns1 OS=Psathyrostachys juncea OX=4586 PE=4 SV=1	18071.7	17190.7	22394.5	17647.2	18362.2	25158.5	14276	21390.2	20454.2
A0A3B6IYD4;A0A3B6J0P1	41	7	371.337	0.854353	0.999909	1.08307	0.0656239	1	1	Condition 2	Condition 3	59013.4	Beta-amylase OS=Triticum aestivum OX=4565 PE=3 SV=1	17192.1	17278.6	23044.4	16836	16772	24175.6	13748.6	20772.2	18831
Q7Y1Z2;A0A3B6IQ78;A0A3B6IRR8;D2TE73;D3KVP5;A0A3B6HQF0;A0A3B6HSI5;A0A3B6HUV4;A0A3B6JL06;A0A059D3U6;A0A059D497;A0A059D4K4;A0A251VP42;A0A2H3X3E0;A0A2Z6MV97;A0A3B6HQF5;A0A3B6HU08;A0A3B6JJS8;A0A446QTJ8;A0A446QTK1;A0A446QTK7;A0A446QTL3;A0A446QTL4;A0A446QTL6;A0A446QTM1;A0A446QTM9;A0A446S6B8;A0A446S6C1;A0A446S6C2;A0A446S6C4;A0A453IAA0;A0A453IAF5;A0A453IAH2;A0A453IAH6;A0A453IAH9;A0A453IAI4;M7ZUK2;R7W3X9	7	7	61.3176	0.863022	0.999909	1.14642	0.0645786	1;4;5;6;7;8;10	7	Condition 1	Condition 3	23286.1	27K protein (Fragment) OS=Triticum aestivum OX=4565 GN=Tria27 PE=2 SV=1	40611.7	39531.9	73230.3	39419.1	41889.2	69978.9	27612.8	55655.2	50516.5
A0A446P6F7;O64392;Q9SQG4;F2EAF6;P28814;A0A0E0MGR9;P93180;Q2R1V2;Q9S9I5;A0A0E0F774;G9FRE0;W9RI60	7	7	67.8516	0.867761	0.999909	1.09858	0.0640141	1;2;5;8;10	5	Condition 2	Condition 3	16033.8	Barwin domain-containing protein OS=Triticum turgidum subsp. durum OX=4567 GN=TRITD_3Av1G279150 PE=4 SV=1	22728.7	22889.9	34573.7	22994.5	24432.2	34075.3	19371.7	28549.3	26267.7
B6DQD8	21	7	203.813	0.871087	0.999909	1.14494	0.0636208	10	1	Condition 2	Condition 3	36104.7	Gamma-gliadin OS=Triticum aestivum x Thinopyrum elongatum OX=488177 PE=4 SV=1	246603	221225	389223	233580	264569	420718	179782	335551	287214
A0A024A298;D0ES16;F1C942	26	7	240.077	0.879767	0.999909	1.06642	0.0626055	10	1	Condition 2	Condition 3	45158.2	Low molecular weight glutenin subunit OS=Pseudoroegneria spicata OX=4604 PE=4 SV=1	44326.6	43270.3	53514.5	43599.2	45470.9	58917.2	36055.1	54753.9	47960.9
A0A2P1E371;B7TXW7;Q2MCJ8;A0A2P1E352;A0A2P1E353;A0A2P1E356;B5TM05;Q84P15	13	7	98.7069	0.890596	0.999909	1.05279	0.0613606	3;4;10	3	Condition 2	Condition 3	66229.2	High molecular weight glutenin subunit 1Ay OS=Triticum urartu OX=4572 GN=Glu-1Ay PE=4 SV=1	15326.3	14479.7	17077.1	14478.9	14606.9	18729.5	12258.4	17553.4	15606
P52589;A0A0D9XQ29	20	7	178.345	0.894559	0.999909	1.07378	0.060911	10	1	Condition 2	Condition 3	56761.2	Protein disulfide-isomerase OS=Triticum aestivum OX=4565 GN=PDI PE=2 SV=1	35248.7	32253.1	49669.9	33845.6	35836.6	47734	28016.4	42696.8	38635.4
A0A446PDS0	7	7	41.6151	0.913344	0.999909	1.05278	0.0588217	7	1	Condition 2	Condition 3	33616.5	Uncharacterized protein OS=Triticum turgidum subsp. durum OX=4567 GN=TRITD_3Bv1G023780 PE=3 SV=1	3032.41	3085.64	3579.88	3069.35	2962.51	4077.97	2725.36	3456.25	3421.38
A0A452XU75	9	7	77.2163	0.920706	0.999909	1.09038	0.0580213	9	1	Condition 1	Condition 3	16647.1	Cupin type-1 domain-containing protein OS=Aegilops tauschii subsp. strangulata OX=200361 PE=4 SV=1	20311.2	20113.9	31962	19057.4	20315	31945.2	15579.9	26485.5	24321.5
B6DQB9;J7HV57;A0A166VC95;A0A2S3H001;A0A2T7ESL7;A0A3L6E234;A0A3L6E2I2;A0A3L6TAD4;B4FHS0;B6SKD2;B6SYI2;B6UGL7;B6UGM1;B6UGP8;C5XDL2;D5L0Y4;E2IKR0;F5A7H0;G3FMW5;H8Y0D5;P04706;Q41295;Q41506;Q41886;Q6Q299;Q6Q2A0;Q7M1M5	26	7	246.742	0.941665	0.999909	1.10995	0.0557971	1;2;4;5;6;7;8;9;10	9	Condition 3	Condition 2	36003.6	Gamma-gliadin OS=Triticum aestivum OX=4565 PE=4 SV=1	277780	281773	838199	293493	298559	697458	281195	605961	544136
A0A2K3DFI3	9	7	67.5023	0.976222	0.999909	1.03195	0.0522964	6	1	Condition 2	Condition 3	101212	Uncharacterized protein OS=Chlamydomonas reinhardtii OX=3055 GN=CHLRE_09g409426v5 PE=4 SV=1	15770.7	15698.3	21225.5	15766.3	16071.8	22113.4	13225.3	19386.8	19669.2
A0A3B5XV32	34	6	334.84	0.069489	0.999909	1.09792	0.514868	1	1	Condition 2	Condition 3	64266.5	Uncharacterized protein OS=Triticum aestivum OX=4565 PE=4 SV=1	22988.5	21954.8	21522.3	22023.3	22778	24001.6	21840	20639.5	20187.2
A0A2T7E5V3	8	6	46.8799	0.336125	0.999909	1.08163	0.189753	4	1	Condition 3	Condition 1	99750	Uncharacterized protein OS=Panicum hallii var. hallii OX=1504633 GN=GQ55_3G049800 PE=4 SV=1	2314.5	2362.08	2251.98	2281.47	2537.61	2620.52	2285.13	2676.45	2532.55
A0A2K3PI90	7	6	41.7195	0.4729	0.999909	1.06851	0.137822	1	1	Condition 3	Condition 1	133534	Disease resistance protein (TIR-NBS-LRR class) OS=Trifolium pratense OX=57577 GN=L195_g011681 PE=4 SV=1	2938.12	3007.33	3324.25	3011.68	3071.55	3287.91	3074.65	3599.91	3230.21
A0A1D5UB33;M7YQH9	6	6	53.0482	0.576487	0.999909	1.13824	0.111183	6;8	2	Condition 2	Condition 3	22112.4	AAI domain-containing protein OS=Triticum aestivum OX=4565 PE=4 SV=1	21353	20388	26058	20675.3	22060.5	27842	17171.9	22724	22110.4
O23997;F2CTV7;Q946Z0;A0A287Q7Z9;A0A287R7D5;A0A287R7L6;A0A3B6LFC8;F2E541;A0A287Q808;O22462;Q5MBN2;Q946Y9;A0A2T7DFF7;A0A3B6K9J4;A0A3B6LDJ7;A0A3B6LF34;A0A3B6LFD2;A0A3B6LFJ2;A0A3B6SNK2;A0A3L6FEH2;A0A446TTB2;A0A446TTC0;A0A446TTC5;A0A453JI36;B6TGN8;F2CVM0;I1R971;Q01M04	6	6	40.2884	0.58537	0.999909	1.13668	0.109232	1;2;3;5;8	5	Condition 2	Condition 3	26027	Basic pathogenesis-related protein PR5 OS=Hordeum vulgare OX=4513 PE=2 SV=1	19910.3	20944.6	26539.7	20984.5	20418.5	27359.4	16944.2	22015.5	21534.2
A0A446S486;A0A453I5E6;A0A446QVX2;A0A453I5G8;A0A287NZR5;A0A287NZS7;A0A287NZW6;A0A287P038;M8A214	6	6	35.9009	0.661384	0.999909	1.14755	0.0941827	3;5;8	3	Condition 1	Condition 3	56347	Uncharacterized protein OS=Triticum turgidum subsp. durum OX=4567 GN=TRITD_4Bv1G105840 PE=4 SV=1	9117.98	9776.93	13341.7	9307.83	9212.89	12467	7843.95	10361.7	9885.92
Q6EEW2;B6DQD7;B6DQD0	18	6	156.9	0.665867	0.999909	1.14935	0.0933775	3	1	Condition 2	Condition 3	32023.2	Gamma gliadin OS=Triticum turgidum subsp. durum x Hordeum chilense OX=49967 PE=2 SV=1	28936.6	29206.5	33663.9	28754.8	31372.3	45013.1	23950.5	37418.2	30109.3
A0A446S4V0	11	6	84.0401	0.672676	0.999909	1.1176	0.0921701	7	1	Condition 2	Condition 3	39000.4	Ricin B-type lectin domain-containing protein OS=Triticum turgidum subsp. durum OX=4567 GN=TRITD_4Bv1G108570 PE=4 SV=1	10485.6	10421.1	13502.3	10649.9	11219.4	13993.7	8849.57	11972	11267.8
A0A3Q9HJH3;A0A3B6I494;A0A3Q9HIQ5	9	6	78.2768	0.729742	0.999909	1.10241	0.0827377	6;8	2	Condition 2	Condition 3	20523.2	ALP OS=Triticum dicoccoides OX=85692 GN=ALP PE=2 SV=1	27688.8	28228.8	34690	27499.5	30280.4	36934.2	23437.6	32512.9	29965.3
A0A3B6ED63;A0A446NAT6;Q5CAQ2;A0A446PKE6;A0A453EH72;W5CUW2;A0A3B6GU21;M7Z7Q1;A0A0A9V773;A0A3L6DTB1;B4FCF6;M0WI75	6	6	51.2226	0.729813	0.999909	1.11841	0.0827267	1;3;5;6;8;9	6	Condition 2	Condition 3	16311.7	WHy domain-containing protein OS=Triticum aestivum OX=4565 PE=4 SV=1	15035.3	14690.3	20045.7	14608.3	15873.1	20420.8	12031.4	17512.3	15969.4
A0A2K3DCL7	7	6	44.9572	0.730695	0.999909	1.10497	0.0825899	9	1	Condition 2	Condition 3	95210.7	Uncharacterized protein OS=Chlamydomonas reinhardtii OX=3055 GN=CHLRE_09g404200v5 PE=4 SV=1	3404.59	3325.58	4264.29	3275.74	3872.38	4402.07	2829.86	3675.08	3948.02
A0A453J2T1	14	6	130.744	0.732628	0.999909	1.16103	0.0822908	6	1	Condition 2	Condition 3	18986.8	AAI domain-containing protein OS=Aegilops tauschii subsp. strangulata OX=200361 PE=4 SV=1	35171.8	36874.2	54096.9	35107.8	37699.8	55865.8	28090.4	42565.6	40171.2
A8TFN1;A8TFP0;A8TFQ1;A5HKU6;A8TFS3;A8TFL3	7	6	53.3436	0.736543	0.999909	1.1539	0.081689	4;5	2	Condition 1	Condition 3	29798.6	Alpha-gliadin OS=Australopyrum retrofractum OX=4597 GN=gli-2-5 PE=4 SV=1	111192	107491	159447	100516	110107	166512	76997.1	130071	120628
A0A2I8B2J5;A0A3G2LWZ8;A0A2I8B2I5;A0A2I8B2L0;Q1LZV4;Q1LZV5	9	6	60.1788	0.742237	0.999909	1.13669	0.0808225	6;8	2	Condition 2	Condition 3	92347.3	D-hordein OS=Psathyrostachys juncea OX=4586 PE=4 SV=1	2565.52	2970.56	4193.73	2969.05	2931.97	4004.75	2291.21	3210.39	3212.99
A0A446RAL5;B7U6L4;M8A380	14	6	127.583	0.749987	0.999909	1.08412	0.0796594	8	1	Condition 2	Condition 3	57167	Uncharacterized protein OS=Triticum turgidum subsp. durum OX=4567 GN=TRITD_4Av1G201430 PE=4 SV=1	14097.5	12631.4	16635.6	13171.7	14318.7	16666.9	11317.8	15047.9	14365.3
A0A3B6R8P8;Q42852	21	6	213.018	0.760512	0.999909	1.14697	0.0781093	1;8	2	Condition 2	Condition 3	39385.5	Peroxidase OS=Triticum aestivum OX=4565 PE=3 SV=1	30554.9	30528.1	43899.4	29387.1	33944.6	46373.2	24008.3	38318	33321.6
N1QPV1;P32032;Q43205;Q53WS1;A0A287GM49;A0A287GM58;F2EE63;F2EJS0;M0VC70;P01545;P21742	9	6	78.6151	0.761445	0.999909	1.13936	0.0779735	1;3;6;9;10	5	Condition 2	Condition 3	19421	Alpha-2-purothionin OS=Aegilops tauschii OX=37682 GN=F775_31110 PE=4 SV=1	99016.5	99669.5	147194	99018.3	101153	149954	76793.8	119751	110755
A0A1U8B6S8	6	6	35.1112	0.761808	0.999909	1.14649	0.0779207	8	1	Condition 2	Condition 3	182851	E3 ubiquitin-protein ligase KEG isoform X2 OS=Nelumbo nucifera OX=4432 GN=LOC104611359 PE=4 SV=1	9179.37	9023.5	13142.8	8838.83	9863.01	13881.8	7137.1	11201.2	10082
A0A1P8DS80;A0A1K0JNG6;A7LHC8;A0A1P8DTC6;A0A1K0IT13;A0A1K0JSA4;A5JSA6;K7XRC7;A0A2P1H695;A0A455QSW4;D2X6D0;A0A446V2K7;A0A446W1P8;A9Z0L1	35	6	402.919	0.761825	0.999909	1.13382	0.0779182	1;4;6;7;8	5	Condition 1	Condition 3	35812.2	Alpha-gliadin storage protein (Fragment) OS=Triticum spelta OX=58933 PE=2 SV=1	377449	398953	568764	333947	425600	466116	303329	428357	454713
A7XUP2	12	6	110.756	0.778492	0.999909	1.12777	0.0755367	9	1	Condition 1	Condition 3	33613.2	Avenin-like protein OS=Aegilops crassa OX=4481 PE=4 SV=1	17525.6	17278.1	24626.8	16348.6	17021.9	24324	13330.2	20519.7	18847.4
A0A452ZS46	9	6	64.7204	0.778503	0.999909	1.04318	0.075535	4	1	Condition 2	Condition 1	73176.8	Uncharacterized protein OS=Aegilops tauschii subsp. strangulata OX=200361 PE=4 SV=1	2764.92	2825.57	2996.18	2853.28	2964.6	3139.53	2595.03	3183.85	3126.1
D6BU16;U5NJ18;U5NFV4	16	6	136.492	0.785154	0.999909	1.13894	0.0746066	6;9	2	Condition 1	Condition 3	59896.6	Beta-amylase OS=Hordeum vulgare subsp. spontaneum OX=77009 GN=Bmy1 PE=2 SV=1	24726.6	26199.3	40261.2	25875.7	26238.9	37738.9	19966.4	31322.5	28774.2
Q8H0B8;A0A3B5Y3D7;A0A446J5U1;A0A452ZBP4;A0A446J5N5;A0A452ZBN3	6	6	43.7014	0.787762	0.999909	1.09962	0.0742459	1;4;5;6	4	Condition 2	Condition 3	17800.9	Cold regulated protein OS=Triticum aestivum OX=4565 GN=Wcor18 PE=2 SV=1	20493.7	19037.1	26160.4	19467.1	20737.1	27145.6	17019.9	22946.3	21282.2
Q93W25;Q93XQ6;A0A446W1T8;A0A287TCB3	10	6	74.6134	0.787863	0.999909	1.09016	0.074232	3;5;9	3	Condition 2	Condition 3	18733.3	Peptidyl-prolyl cis-trans isomerase OS=Triticum aestivum OX=4565 GN=CyP3 PE=1 SV=1	3737.72	3622.94	4051.66	3218.84	4273.09	4380.89	2795.2	4039.55	4056.15
A0A1U8BAD8;A0A2G3BTK9	6	6	34.2702	0.788185	0.999909	1.13604	0.0741876	1	1	Condition 1	Condition 3	182979	E3 ubiquitin-protein ligase KEG isoform X1 OS=Nelumbo nucifera OX=4432 GN=LOC104611359 PE=4 SV=1	17236.7	17262.3	25651.4	16324.2	17147	25269	13517.8	20519.8	18909.7
A0A3B5Z0I8;A0A446K4D5;Q9FSI8;A0A287G4N5;F2DAA1	6	6	40.1386	0.794538	0.999909	1.07763	0.0733174	3;4;8	3	Condition 2	Condition 3	17850.9	Uncharacterized protein OS=Triticum aestivum OX=4565 PE=4 SV=1	8805.97	8136.08	10226.9	8547.35	9043.12	11527.9	7625.62	10245.5	9149.61
W8PUT2	9	6	73.1063	0.81378	0.999909	1.12903	0.0707463	10	1	Condition 2	Condition 3	32870	Farinin protein OS=Brachypodium distachyon OX=15368 GN=FAR PE=4 SV=1	22601.7	22827.1	35714.8	21987	23856.8	35353.6	17435.6	28043.9	26438.6
A0A446TRU2;P82900;A0A446UWN5;Q9FEK9;Q2PCC3;A0A077RP83;A0A0D3FCV1;A0A2T7C4V4;A0A3L6TI77;A0A452XH84;A0A452XH87;A0A452XHA0;A0A452YJA0;I1I580;I1P6S2;R7W5U8	7	6	73.3611	0.819936	0.999909	1.17558	0.0699436	4;6;8;10	4	Condition 1	Condition 3	10191.6	AAI domain-containing protein OS=Triticum turgidum subsp. durum OX=4567 GN=TRITD_5Av1G257500 PE=4 SV=1	61475.4	60581.9	105473	57236.4	61036.7	97255	46338.6	76780	70429
A0A0U3ANR0	22	6	210.213	0.820638	0.999909	1.14533	0.0698527	7	1	Condition 2	Condition 3	41755.9	Low molecular weight glutenin subunit OS=Aegilops speltoides OX=4573 GN=LMW-GS PE=4 SV=1	24585	23778.9	37515.2	23930.8	26413.7	39464.2	18964.7	30808.3	28639.9
B6UKS0	25	6	208.892	0.828349	0.999909	1.13567	0.0688618	3	1	Condition 2	Condition 3	34895.7	Gamma-gliadin OS=Triticum urartu OX=4572 GN=qp715 PE=4 SV=1	147316	150715	239922	152243	159754	239439	116927	191751	176882
M8AN55;G4XH71;A0A3B6PI67;A0A059Q1Z8;A0A061S515;A0A087STK0;A0A0A9JXB3;A0A0D2N2D0;A0A0D2SCK8;A0A0D2TZT8;A0A0D2W586;A0A0E0EV23;A0A150G8I1;A0A1B1LN76;A0A1J3D4A2;A0A1J3DQN6;A0A1J3FYE7;A0A1J3K3U3;A0A1S2XUK3;A0A1S4DF31;A0A200PW43;A0A251TN81;A0A2J6K9R2;A0A2J6KKU9;A0A2J6LWU1;A0A2N9HFM1;A0A2P5DJK1;A0A2P6VPK1;A0A2S3GPX9;A0A2T7F114;A0A2T7F732;A0A328CV10;A0A388K7K4;A0A388MFL0;A0A3M7KYI4;A0A3N6U9A6;A0A445BCL3;…	9	6	70.9602	0.829427	0.999909	1.0909	0.0687244	1;4;8;10	4	Condition 2	Condition 3	18733.3	Peptidyl-prolyl cis-trans isomerase OS=Aegilops tauschii OX=37682 GN=F775_26521 PE=3 SV=1	7173.31	6615.63	7127.09	5876.62	7607.06	8795.59	5187.62	7623.14	7611.99
A0A5J9T8I2;A0A2I4E4F7;A0A218W307;A0A2I0I9P0;A0A2I4E4E7	8	6	54.2611	0.833208	0.999909	1.1389	0.0682447	2;10	2	Condition 2	Condition 3	130011	Auxin response factor OS=Eragrostis curvula OX=38414 GN=EJB05_41060 PE=3 SV=1	107800	94809.9	159717	107270	100575	165556	76428.6	141713	109719
H8Y0K6	20	6	182.916	0.833472	0.999909	1.167	0.0682115	2	1	Condition 2	Condition 3	33425.1	Gamma prolamin OS=Elymus stipifolius OX=120406 PE=4 SV=1	105171	103180	170747	102797	112593	186354	74442.4	143904	125906
I3QPH7	8	6	54.7596	0.833858	0.999909	1.10475	0.0681627	5	1	Condition 2	Condition 3	19171.4	Low molecular weight glutenin subunit t128 (Fragment) OS=Aegilops tauschii OX=37682 GN=LMW PE=4 SV=1	7500.39	6612.24	8878.45	6931.6	7239.05	10382.6	5861.1	8543.51	7820.67
A0A3B6T7X8;W8PU74;W8QN15;W8Q2K2;W8QN19;W8QN23;D2KFH2;M0VWJ3;I1H1B8;I1H1D3	12	6	124.155	0.837977	0.999909	1.09188	0.0676447	1;3;6;8;9	5	Condition 2	Condition 3	32994.2	Uncharacterized protein OS=Triticum aestivum OX=4565 PE=4 SV=1	34013.2	35304.8	46251.8	34587.5	37798.8	48819.7	29165.9	40345.1	41495.6
A0A446UTR7;A0A3B6LV31;Q07810;A0A446UTN6;A0A3B6N0S7;N1QW99;V9I194;A0A1D5ZL98;A0A446TL57;A0A446UTS1	11	6	84.0495	0.848943	0.999909	1.08791	0.0662847	1;4;6;8	4	Condition 1	Condition 3	29653	rRNA N-glycosidase OS=Triticum turgidum subsp. durum OX=4567 GN=TRITD_5Bv1G231210 PE=3 SV=1	16056.1	15313.8	22341	15571.4	16197.4	21241.9	13092.2	19346.2	16932.5
A0A0E3Z7I5;M7YQK2;B1PDK7;B5AH57;A7LHB8;A0A1W5X0D6	26	6	262.156	0.853591	0.999909	1.10733	0.0657166	1;3;9	3	Condition 2	Condition 3	34829.9	Alpha-gliadin (Fragment) OS=Triticum urartu OX=4572 PE=4 SV=1	77789.4	80125.8	120440	76621.9	82218.8	120634	61525.5	98716.5	92144.4
P01083	7	6	58.7172	0.861061	0.999909	1.12112	0.0648136	10	1	Condition 2	Condition 3	17369.9	Alpha-amylase inhibitor 0.28 OS=Triticum aestivum OX=4565 GN=IMA1 PE=1 SV=3	69782.4	62647.5	101385	68588.4	71209.2	107468	51619.4	90799.1	78134
A0A3B6HQ62;A0A1W5RML9;A0A0E0K9P9;A0A0E0LNC4;A0A1B6QFI8;A0A1D6F1Q4;A0A1D6JMV2;A0A3B6AV88;A0A3B6C534;A0A453B3E3;A0A5J9VQX4;B4FSQ4;C5XE18;A0A2H3XIL6;A0A2H3YLV4;A0A2I0B0Y0;A0A446QJW0;A9P0C9;A0A061GBW3;A0A067K021;A0A067KWW8;A0A0A0KUD9;A0A0A0L946;A0A0B0PEJ6;A0A0K9Q721;A0A1D6JQN0;A0A1D6PJJ3;A0A1U8B012;A0A1U8IJU8;A0A1U8KAJ6;A0A1U8PQM6;A0A1U8PQQ9;A0A1U8Q974;A0A1Y1HPC5;A0A2I0WG81;A0A2I0WG84;A0A2N9ETT8;A0A2…	6	6	45.3496	0.86833	0.999909	1.04262	0.0639467	1;4;5;6;7;9	6	Condition 1	Condition 3	32583.8	40S ribosomal protein SA OS=Triticum aestivum OX=4565 PE=3 SV=1	6419.81	6536.84	7705.06	6398.48	6364.55	7721.87	6114.04	7033.38	6669.66
Q5D635;A3RHF0;A3RHH1;Q5D636;A0A446VRL8;A3RHE2;A3RHE3;A3RHE5;A3RHE8;M7ZAS7;Q5D633	7	6	70.2691	0.869128	0.999909	1.08797	0.0638522	1;2;3;4;6;8;9	7	Condition 2	Condition 3	22215	Dehydrin 4 OS=Hordeum vulgare subsp. spontaneum OX=77009 GN=Dhn4 PE=3 SV=1	42158.7	39500.1	54932.7	38730.7	43442.2	58150.9	35500.4	47032.6	46444.2
A0A446RB40;Q7DMU0;A0A453H1F5;A0A3L6THD3	15	6	142.129	0.871564	0.999909	1.06472	0.0635645	1;5	2	Condition 2	Condition 3	66666.8	Uncharacterized protein OS=Triticum turgidum subsp. durum OX=4567 GN=TRITD_4Av1G201430 PE=4 SV=1	15709.4	14550.2	20384.6	14808.4	16255.8	19705.4	12712.9	17649.8	17321
I0IT62;A0A2R2Y404;A0A455QQ33;B7UCZ9;B7UD02;B7UD03	15	6	184.012	0.874006	0.999909	1.07307	0.0632775	1;2;6;8;9	5	Condition 2	Condition 1	38738.9	Alpha/beta-gliadin OS=Triticum aestivum OX=4565 PE=4 SV=1	100959	97844.4	133089	102397	115278	138471	89183.1	124785	126123
K7XE78	20	6	214.366	0.878054	0.999909	1.09187	0.0628045	5	1	Condition 2	Condition 3	34536.7	Alpha-gliadin OS=Aegilops tauschii OX=37682 GN=gli-2 PE=4 SV=1	118635	105929	153240	110803	118278	165198	90995.5	139364	130746
D3UAL5;Q6SPZ1;Q6SPZ3;Q6SPZ2;R4JD42;Q6SPY7;R4JAS6;A0A024A2V7;A0A024A274;A0A024A2A2	36	6	427.23	0.881706	0.999909	1.11291	0.0623808	6	1	Condition 2	Condition 3	42066.6	Low molecular weight glutenin subunit A3-2 (Fragment) OS=Triticum aestivum OX=4565 GN=LMW-GS PE=4 SV=1	180505	176123	288154	174371	201495	286126	143918	235862	215050
A0A446WXW6;A0A3B6R7B8;A0A446RKK3;A0A446RL10;A0A453QEM1;N1R3T3	8	6	66.3757	0.882883	0.999909	1.08696	0.0622447	1;4;5;6	4	Condition 2	Condition 3	18808.5	AAI domain-containing protein OS=Triticum turgidum subsp. durum OX=4567 GN=TRITD_7Av1G008680 PE=4 SV=1	9166.92	8756.47	13252.8	9251.43	9540.52	13113.8	7311.68	11640.5	10401
A0A2I4E4D8	7	6	44.6784	0.887702	0.999909	1.10969	0.0616909	6	1	Condition 2	Condition 1	70740.9	transcriptional corepressor SEUSS-like isoform X1 OS=Juglans regia OX=51240 GN=LOC108986178 PE=4 SV=1	5223.11	3765.99	5864.33	4839.61	4600.86	7042.19	3580.31	6307.35	5718.77
Q7XZI0	8	6	81.8737	0.891741	0.999909	1.05807	0.0612303	2	1	Condition 2	Condition 3	18328.4	Y-type HMW glutenin subunit (Fragment) OS=Triticum compactum OX=69993 PE=4 SV=1	29655.1	26223.6	33637.4	25177.9	31515	34316.8	23574.5	30597.4	31842.8
A0A2S3IJJ8;A0A4U6SUV4	6	6	45.7335	0.892203	0.999909	1.07816	0.0611778	3;9	2	Condition 2	Condition 3	62479.2	Uncharacterized protein OS=Panicum hallii OX=206008 GN=PAHAL_9G143700 PE=4 SV=1	21833.2	20193.2	27327.3	20610.9	20669.4	29859	17732.8	25436.5	22812.6
H9BFB4	15	6	138.463	0.898588	0.999909	1.11665	0.060457	5	1	Condition 1	Condition 3	37514.6	Gamma-gliadin OS=Aegilops tauschii OX=37682 GN=Gligamma PE=4 SV=1	50721.3	51467.2	90353.5	49897	54470.2	87451.7	39125.3	68993.5	64309.4
A0A446UJS8	17	6	126.794	0.898831	0.999909	1.1036	0.0604298	4	1	Condition 2	Condition 3	29369.7	SERPIN domain-containing protein OS=Triticum turgidum subsp. durum OX=4567 GN=TRITD_5Bv1G186950 PE=3 SV=1	9157.87	9396.33	15519.4	9826.03	9868.9	14970	7919.36	12439.4	11052
A0A446RPQ0;A0A446RPP1	11	6	90.5482	0.900727	0.999909	1.10386	0.0602173	5	1	Condition 1	Condition 3	67094.9	Uncharacterized protein OS=Triticum turgidum subsp. durum OX=4567 GN=TRITD_4Bv1G004800 PE=4 SV=1	9475.85	9116.44	15050.7	9107.22	9777.64	13012.6	7737.43	11776.8	10963.3
A0A068F9M7;A0A0M4FLL7	13	6	97.9116	0.905447	0.999909	1.05518	0.0596916	2;3	2	Condition 2	Condition 3	33772.2	Low molecular weight glutenin OS=Triticum dicoccoides OX=85692 GN=glu-3 PE=4 SV=1	22116.1	23937.5	29847.1	22373.4	22922.9	30679.3	19787.6	26050.3	26164.3
A0A2R4Q9V8;R4JBK0;Q8W3X6;F8SGQ3;Q6J161;A0A0S2GJS0;C8CCM3;Q0QBR3;Q0GNG1;Q8H737;G1E6K8;A0A287EFD4;A0A287EFH8;I6R4A7	30	6	295.449	0.908738	0.999909	1.07919	0.0593276	1;3;8	3	Condition 3	Condition 1	42152.6	Low-molecular-weight glutenin subunit OS=Aegilops tauschii OX=37682 GN=LMW-GS PE=4 SV=1	13818.1	22153.4	32534	23018.7	16132	34570.7	19650.3	28873.2	25406.9
A0A453B3A5;A0A3L6TQ80;C5WXJ1;I1H4Q8;K4A5X5;Q43706;A0A0D3GDS1;A0A0E0L8X0;A0A1S6YFV4;A0A2Z6NUX9;A0A453B360;A0A453R0I7;A5Y2X0;A5Y2Y6;B9VAS9;G9BRX6;I1H037;K3XVC3;A0A059A8K6;A0A059AXE3;A0A0B0MYK2;A0A0B2SSW4;A0A0E0PUM1;A0A0K0PTC2;A0A0L9UBS5;A0A126D416;A0A151S836;A0A166GFI8;A0A166HFZ3;A0A1J7FPA9;A0A1J7GZ61;A0A1J7IVN4;A0A1R3IHE8;A0A1S3US70;A0A1U7VDT1;A0A1U7YLM4;A0A1U8AYS0;A0A2P5CYD3;A0A2P6PWV7;A0A371FN57…	10	6	60.5304	0.909172	0.999909	1.07185	0.0592798	4;6;7;8;9;10	6	Condition 2	Condition 3	90652.7	Sucrose synthase OS=Aegilops tauschii subsp. strangulata OX=200361 PE=3 SV=1	25706.5	23061.5	34820.5	22770.8	26750.9	34646.3	19825.2	31084.8	27615.9
A0A3B6PTJ6;A0A446WPB2;Q41579;A0A446WPH4	7	6	71.4513	0.912902	0.999909	1.06006	0.05887	1;5;9	3	Condition 2	Condition 3	23012.9	Rab protein OS=Triticum aestivum OX=4565 PE=3 SV=1	21240.7	18989.5	26037	19415.5	21488.7	27058.3	18457.2	22531.8	23122.6
B6DQB6;Q9M6P7;B6DQC8;B6DQD5;B6DQB3	23	6	222.451	0.917107	0.999909	1.09496	0.0584113	1;3	2	Condition 1	Condition 3	36094.7	Gamma-gliadin OS=Triticum aestivum OX=4565 PE=4 SV=1	220697	223987	379526	206864	263859	346942	175874	289058	287802
B2BZC4;D5FPE5	30	6	312.091	0.919861	0.999909	1.06583	0.0581126	9	1	Condition 2	Condition 3	40281.5	LMW-m glutenin subunit 1557N24-M OS=Triticum aestivum OX=4565 GN=Glu-B3 PE=4 SV=1	124847	124668	172707	123654	136305	178160	105079	152159	153823
A0A2U8JD21;A0A0B5J897;A0A0B5J8A9;A0A2U8JD20;Q402I5;A0A0B5J8A0;A0A0B5JD31;A0A0B5JHW1;A0A0E3KDD9;A0A0E3MW07;A0A0N7FRH7;A0A0N9MP09;A0A290XYS4;A0A2C9PIB8;A0A2C9PIC4;A0A3B5YQZ2;B6ETS0;A0A0B5JD20;A0A0B5JHW7;A0A0B5JHX2;A0A0B5JNX2;A0A0E3H1V3;A0A0E3H1V4;A0A0E3KDE0;A0A0E3KDE2;A0A0E3KK90;A0A0E3KK92;A0A0E3MTJ1;A0A0E3MTJ2;A0A0E3MTZ3;A0A0E3MY43;A0A0N9M4M1;A0A0N9M4N0;A0A0N9M4R3;A0A0N9MG40;A0A0N9MN74;A0A0N9MTN2;…	6	6	69.8649	0.921371	0.999909	1.07716	0.0579495	1;6;7;8;10	5	Condition 2	Condition 3	53600.1	Omega gliadin-B6 OS=Triticum aestivum OX=4565 GN=Gli-1 PE=4 SV=1	484983	456003	695472	450312	537570	701602	382067	611141	575255
A0A453BWU2;A0A3B6AYW9;A0A3B6C6W9;A0A446L3F8;A0A453BWX5;M7YGD8	6	6	37.7787	0.924303	0.999909	1.0514	0.0576339	1;4;8	3	Condition 1	Condition 3	39360.7	Uncharacterized protein OS=Aegilops tauschii subsp. strangulata OX=200361 PE=4 SV=1	5315.57	5316.68	6841.66	4896.08	5438.65	6737.57	4406.5	6151.04	6062.06
A0A287EIM7;P17991	6	6	36.263	0.92683	0.999909	1.0945	0.0573632	3;10	2	Condition 2	Condition 3	52553	Uncharacterized protein OS=Hordeum vulgare subsp. vulgare OX=112509 PE=4 SV=1	33687.6	35475.2	58293	34833.6	37822.9	57329.1	28892.3	46452.3	43417.9
A0A2P1BXV0;D5FPE4	31	6	310.227	0.928548	0.999909	1.06692	0.0571798	5	1	Condition 1	Condition 3	40294.6	Low molecular weight glutenin subunit BP4-22 OS=Triticum turgidum subsp. durum OX=4567 GN=GluB3-4 PE=4 SV=1	83017.9	92803	123954	84018.7	86304.3	119625	70675	104757	105541
A0A3B5XY18;C3VNF1;A0A0E0BBR0;A6N0H1;F2D4W6;J3KU28;Q9AT59;A0A0E0EYX8;A0A0E0M8S9;A0A1E5V0P0;A0A3L6EV59;A0A446IU88;T2DPK7;U5U073;A0A022PVP8;A0A059LII6;A0A0C9QLT9;A0A0D3C7I8;A0A0D3E680;A0A0D6R9Z3;A0A0D9XKM6;A0A0K9RNG9;A0A0V0HZC4;A0A103XIS5;A0A118IXB9;A0A164T6B9;A0A175YPU1;A0A175YQ55;A0A176WUC7;A0A193CDK7;A0A1D6GPH0;A0A1J3D6R1;A0A1J3GHE6;A0A1R3G9Q5;A0A1S3Y6M1;A0A251SX18;A0A251VCJ8;A0A2G5CYS0;A0A2H5NPA…	6	6	49.9932	0.947904	0.999909	1.06183	0.0551501	1;2;3;4;5;6;7;8;9;10	10	Condition 1	Condition 3	35416.7	Malate dehydrogenase OS=Triticum aestivum OX=4565 PE=3 SV=1	6213.26	6152.83	9439.21	6008.17	6642.38	8890.25	5259.95	7776.8	7498.76
A0A3B5ZP43;B2CGM6;Q08837;A0A452XU76;A5JHH2;A0A452XU84;A0A446JKI2;A0A199VIX0;I1HMK8	34	6	342.068	0.95507	0.999909	1.04317	0.0544152	1;4;6;9	4	Condition 2	Condition 1	65325.6	Uncharacterized protein OS=Triticum aestivum OX=4565 PE=4 SV=1	17099.7	14243.2	18806.7	14259	17948.8	20106.5	14073	17807.8	19013.3
A8IEC0	26	6	225.736	0.979128	0.999909	1.03354	0.0520109	9	1	Condition 2	Condition 1	34305.9	Low molecular weight glutenin subunit OS=Thinopyrum ponticum x Triticum aestivum OX=222994 PE=4 SV=1	12236.9	11812.6	16704.2	12207.3	12755.4	17157.9	10498.1	15885	15456.8
Q0Q5E3;Q6RS99	11	6	88.6237	0.983218	0.999909	1.02757	0.0516116	1;2	2	Condition 2	Condition 1	25569.2	Globulin 1 OS=Triticum aestivum OX=4565 PE=4 SV=1	20606.2	17696.7	23579	16945.3	21244.5	25398.4	17473.9	22729.6	23232.9
A0A3B5ZRA1;M8C904;A0A452XY10	6	6	39.6032	0.990902	0.999909	1.01993	0.0508682	5;8	2	Condition 2	Condition 1	37785	Uncharacterized protein OS=Triticum aestivum OX=4565 PE=4 SV=1	10928.1	10650.9	13920.6	10453.5	11256	14497.5	10089.3	13545	12237.4
A0A3B6I5M0;W8PU83;W8PUT6;W8Q671	7	5	46.5655	0.287201	0.999909	1.24369	0.216245	8;9;10	3	Condition 1	Condition 3	32875.1	Uncharacterized protein OS=Triticum aestivum OX=4565 PE=4 SV=1	9282.96	8773.47	11770.7	8471.75	8676.05	11368.1	6672.67	9197.68	8112.44
H8Y0L4	18	5	158.422	0.39634	0.999909	1.04543	0.163731	3	1	Condition 3	Condition 1	23830.4	Gamma prolamin OS=Taeniatherum caput-medusae OX=37687 PE=4 SV=1	8566.56	8468.44	8012.86	8403	9142.15	8525.86	8327.27	8945.91	8912.73
A7KJC3;A7KJC2	33	5	322.75	0.45476	0.999909	1.11217	0.143383	5	1	Condition 3	Condition 1	40527.6	Pt-32 protein OS=Aegilops tauschii OX=37682 GN=GluDt3-3 PE=4 SV=1	10936.6	11667.5	12073	11505.2	12068.4	14363.5	11161.2	13843.2	13562.6
M8A1A1	12	5	78.2931	0.562082	0.999909	1.1049	0.114445	8	1	Condition 2	Condition 3	41316	Ricin B-type lectin domain-containing protein OS=Triticum urartu OX=4572 GN=TRIUR3_29100 PE=4 SV=1	3825.25	3717.85	4426.07	3863.55	4328.88	4938.07	3344.59	4224.45	4314.81
A0A446JEB0;A0A446KDE3;A0A446JDZ4;A0A453A0D2;A0A453A0E1;A0A453A0E7;A0A453A0F1;A0A453A0F3;A0A453A0F4;A0A453A0G8;A0A0U4HGU4;A0A453A0G3;Q0PG36;A0A0U3YDY9;I1HFZ1;A0A0E0HIZ1;A0A0E0HIZ2;A0A1D6MDQ9;A0A1D6MDR5;A0A1D6MDS0;A0A2S3H9D4;A0A2T7E9V5;A0A3L6SX30;B6TCZ8;A0A059PZ11;A0A059Q261;A0A059Q290;P55234;Q688T8	8	5	55.4998	0.575089	0.999909	1.11236	0.111494	4;9;10	3	Condition 2	Condition 1	58451.2	Glucose-1-phosphate adenylyltransferase OS=Triticum turgidum subsp. durum OX=4567 GN=TRITD_1Av1G222050 PE=3 SV=1	2114.48	2067.81	2120.06	2115.75	2111.2	2783.55	1877.55	2425.39	2116.25
A0A3B6JF64;A0A453HNT9;A0A453HNV3;V9HXE8	6	5	45.3349	0.587296	0.999909	1.12774	0.108815	1;5;6	3	Condition 2	Condition 3	12312.1	Non-specific lipid-transfer protein OS=Triticum aestivum OX=4565 PE=3 SV=1	28852.8	26208.3	30067.8	26358.5	28831.2	36078.4	23249.5	31601.3	26079
K4NYN1	5	5	43.7684	0.640019	0.999909	1.11836	0.0981378	10	1	Condition 2	Condition 3	37085.6	Omega gliadin OS=Aegilops markgrafii OX=4494 PE=4 SV=1	21610.9	19626	26025.8	20616.2	22355.2	26827.2	17398	23413.7	21599.8
A0A453H1L1	9	5	79.5876	0.654663	0.999909	1.12647	0.0954057	5	1	Condition 1	Condition 3	67418.4	Uncharacterized protein OS=Aegilops tauschii subsp. strangulata OX=200361 PE=4 SV=1	12256.1	13008.1	16422.4	12835.3	12266.8	15107.8	9731.33	15387.2	11888
A0A3B6I296;A0A3B6TBX3	6	5	47.6185	0.658628	0.999909	1.16215	0.094682	1;8	2	Condition 2	Condition 3	18759.3	AAI domain-containing protein OS=Triticum aestivum OX=4565 PE=4 SV=1	4424.83	4325.43	6290.35	4911.59	4742.82	6592.24	3721.4	5506.94	4751.49
C3VQ50;A0A142I888;A0A446KN50;A0A446KN56;F2DHH7;A0A287HAQ9;A0A287HAT7;A0A287HAY1;A0A287HAY6;A0A287RKG8;A0A287RKI6;A0A3B6ASA5;A0A3B6ASV9;A0A453AS18;A0A453AS67	5	5	35.6134	0.667037	0.999909	1.15253	0.0931686	1;3;4;8	4	Condition 2	Condition 3	15306	Superoxide dismutase [Cu-Zn] OS=Triticum aestivum OX=4565 GN=SOD1 PE=2 SV=1	9806.6	9455.21	13031.3	9759.29	9646.79	13904.5	7570.66	11200.9	10130.6
P0CZ09;M0VKM6	12	5	106.403	0.682409	0.999909	1.10433	0.0904761	3;10	2	Condition 1	Condition 3	19722.2	Avenin-like a5 OS=Triticum aestivum OX=4565 PE=3 SV=1	19928.6	21084.1	25961.5	20733.3	20077.9	26003.3	16057.5	24181.2	20408.3
Q7M1Z3	5	5	36.9111	0.695634	0.999909	1.11628	0.0882329	10	1	Condition 1	Condition 3	30171.7	rRNA N-glycosidase OS=Secale cereale OX=4550 PE=3 SV=1	11406.3	10451.4	14360.2	10886.6	10216.7	13003.1	8909.74	12343.3	11192
Q42837	8	5	47.6247	0.702122	0.999909	1.12017	0.0871561	2	1	Condition 2	Condition 3	36191.3	Aldose reductase OS=Hordeum vulgare OX=4513 GN=AR-h PE=4 SV=1	3604.71	3694.42	4539.26	3635.54	3927.56	5036.01	3008.85	4208.95	4029.69
A0EPS8;B6RR26;A0EPT4;A8QRG6;A8QRH5;B6RR37;Q5BLR1;A0A0A7AA38;A0A0A7AAD7;A0A0A7AAG4;A0A0A7AAJ2;A0EPT5;A8QR90;A8QR92;A8QRA5;A8QRB1;A8QRD3;A8QRH2;D7F5E9;Q5BHS7;Q5BLR0;A8QRA1;A8QRA2;Q5BLR3;Q5BLR2;A0A0A7AA84;B6RR52;B6RR79;D7F5E7;D7F5E8;Q5ITG8;V5RK87;A0A023J4C4;A0A023J4C9;A0A1M4PIV3;A0EPV3;A0EPV4;A0EPV8;D7F5E4;D7F5E5;D7F5E6;I0J8Q7;Q5ITH3;A0A2I0W6H4;A0A2I0W875;A0A2I0WVV9;A0A2I0XCU1;A0A387KA35;A0A387KBU5;…	8	5	86.5696	0.708625	0.999909	1.13157	0.0860921	1;3;4;6;8;9;10	7	Condition 1	Condition 3	18683.1	Grain softness protein-1 OS=Triticum monococcum OX=4568 GN=Gsp-1 PE=4 SV=1	33471.8	32063	44546.1	30214.3	31708.3	42262.8	26778.2	35704.7	34798.8
B6DQC9	14	5	132.464	0.717051	0.999909	1.13651	0.0847354	2	1	Condition 2	Condition 3	32760.8	Gamma-gliadin OS=Triticum aestivum x Thinopyrum elongatum OX=488177 PE=4 SV=1	64210.7	59716.6	86951.9	59825	68858.1	86585.4	46976.5	75331.7	67103.1
A0A446SM85;A0A446SMC7;A0A453JH85;A0A446SM95;A0A446TT11;A0A446TT15;A0A0D3HBJ4;A0A446TT09;I1P9H2;I1QSV0;A0A0D3FG86;A0A2S3HD35;A0A446TT22;A0A453JG78;B6T3P9;Q42971;A0A251VTA7;A0A453JHD0;A0A453QJQ2;B8AK24;A0A022R8A7;A0A0D3BRG9;A0A164WJI0;A0A2I4FJR9;A0A2T7E3A1;A0A397Z7R8;A0A3L6PCE9;A0A3L6S264;A0A3L6S2V1;A0A453JG74;A0A453QJP0;A0A453QJP5;A0A453QKD9;I1PZB9;P42895;A0A0D9Z4P3;A0A0E0CY17;A0A1S2Z4J7;A0A2C9VE8…	12	5	86.9383	0.722223	0.999909	1.18096	0.0839147	1;2;3;4;5;6;7;8;9;10	10	Condition 2	Condition 3	45428.4	Uncharacterized protein OS=Triticum turgidum subsp. durum OX=4567 GN=TRITD_5Av1G005750 PE=3 SV=1	2838.54	2343.3	3375.82	2282.18	3164.46	4129.32	2315.92	2908.87	2883.8
A0A5B6ZDU0;A0A5B6ZE03;A0A5B6ZEN3;A0A5B6ZEY3	6	5	43.2242	0.723257	0.999909	1.11644	0.0837517	7	1	Condition 1	Condition 3	103368	Putative mediator of RNA polymerase II transcription subunit 15a OS=Davidia involucrata OX=16924 GN=Din_011973 PE=4 SV=1	6114.05	6116.42	7776.55	5801.54	5359.71	7814.11	4999.58	6504.11	6416.75
A0A342D2K4;A0A2P1GDR3;A0A2P1M6B3;A0A2P1M759;A0A411K746;A0A5C2IA31;X5DBT6;A0A023HNB7;A0A023J857;A0A059PSP2;A0A059Q6J9;A0A059TFV2;A0A067YQM0;A0A075CA60;A0A076FKS4;A0A076FKY9;A0A076FL05;A0A076FM83;A0A076FRM2;A0A076FRN9;A0A089FIU1;A0A096X878;A0A0A0QEH5;A0A0A0QG35;A0A0A0RS58;A0A0A0RSH8;A0A0A0S0F5;A0A0A7ANF7;A0A0A7DUG4;A0A0A8LEL5;A0A0B5D1R9;A0A0C5B0I4;A0A0C5BKD0;A0A0C5C0E7;A0A0C5CDI7;A0A0D2X777;A0A0D3M…	5	5	35.8976	0.724667	0.999909	1.15234	0.0835301	2;4;5;8	4	Condition 2	Condition 3	157957	DNA-directed RNA polymerase subunit beta'' OS=Pogostemon stellatus OX=1081573 GN=rpoC2 PE=3 SV=1	24748	22482.2	31427.2	21125.8	25684.3	34585.9	17824.1	26367.3	26444.2
D0EMA4;K7XEF1;A0A4D6JZB7	21	5	181.94	0.727387	0.999909	1.14234	0.0831043	6	1	Condition 1	Condition 3	34815.4	Gamma gliadin storage protein OS=Triticum aestivum OX=4565 PE=4 SV=1	24098.7	24189.1	35433	23533.5	24591.7	34478.6	18583.6	29314.5	25390.8
A0A075DMP7;B9VSH6;W0GHW6;A0A075DME0	11	5	82.1113	0.730885	0.999909	1.0418	0.0825604	6;7;9	3	Condition 1	Condition 2	45500.4	High-molecular-weight glutenin subunit OS=Dasypyrum villosum OX=40247 GN=HMW-2 PE=4 SV=1	2451.65	2551.17	2728.2	2400.47	2260.43	2759.94	2355.39	2476	2597.58
A0A3B6RNX6;A0A3B6TNZ4;A0A3B6SHJ3	5	5	45.4255	0.74847	0.999909	1.10955	0.0798856	1	1	Condition 2	Condition 3	12203.3	Uncharacterized protein OS=Triticum aestivum OX=4565 PE=3 SV=1	5337.66	5175.47	6698.18	5190.52	5349.81	7279.75	4498.68	5874.52	5687.43
V5M3K7	12	5	110.278	0.760675	0.999909	1.12986	0.0780856	4	1	Condition 1	Condition 3	33617.1	Avenin-like protein OS=Aegilops tauschii OX=37682 PE=4 SV=1	17523.6	17278.1	24313.5	16342.3	17017.1	24324	13264.4	20232	18824.4
A0A3B6NRC2;A0A3B6RMH1;A0A453SBD4;A0A1D6CB88;A0A3L6RJ01;A0A453SBF7;M8B1Z5;A0A0E0QFB8;A0A0Q3P4L2;A0A1E5UY06;A0A287X5I7;A0A287X5J9;A0A287X5K5;A0A287X5L0;A0A287X5L7;A0A287X5U8;A0A368RHW2;A0A4U6U5F8;A0A5A7R5H8;A0A5A7R624;A0A5B6YWA9;A0A5B6YWB7;A0A5B6YWD6;A0A5B6YX67;A0A5B6YX79;A0A5C7GRC9;F2CQP8	5	5	32.1838	0.761665	0.999909	1.10686	0.0779415	1;2;3;7;9	5	Condition 2	Condition 3	36585.8	Uncharacterized protein OS=Triticum aestivum OX=4565 PE=4 SV=1	7814.56	7662.21	10334	7806.03	7363.99	10668	6000.34	9183.65	8159.6
M7ZVX7;A0A3B6UA79;A0A453JCU6;M8BVH7;A0A3B6J044;F2EKE4;M0WPC3	6	5	54.7674	0.767765	0.999909	1.17252	0.0770602	1;3;4;6;8	5	Condition 2	Condition 3	10269.8	Non-specific lipid-transfer protein 2G OS=Triticum urartu OX=4572 GN=TRIUR3_09776 PE=4 SV=1	65102.4	61535.7	102113	61557.5	65972.7	104943	48412.3	79964.3	69891.4
A0A446NZY3;B6VCS3;G8CN42;A0A3B6H0Z1	5	5	31.9689	0.777674	0.999909	1.10222	0.0756517	1;5	2	Condition 2	Condition 3	54482.2	Uncharacterized protein OS=Triticum turgidum subsp. durum OX=4567 GN=TRITD_3Av1G241410 PE=4 SV=1	4096.89	3919.1	5674.88	4341.65	4399.59	5618.59	3754.56	4878.58	4395
Q93XJ7;A0A0A7RTG4;A0A2U8T924;A0A2U8T8S1;V9TN80	14	5	106.296	0.781221	0.999909	1.08022	0.0751542	1;6	2	Condition 2	Condition 1	63693.7	Glutenin HMW subunit 1Ay (Fragment) OS=Triticum timopheevii OX=4570 GN=glu-1A-2 PE=4 SV=1	10414.5	8987.24	10963.6	9574.47	10279.9	12946.8	9197.58	11621	11563.2
P0CZ08;A0A3Q9HIC9;A0A3Q9HJG2;A0A446WXR7;P0CZ11;F2EGD5	10	5	98.4608	0.781971	0.999909	1.13493	0.0750495	3;5;9;10	4	Condition 2	Condition 3	20049.7	Avenin-like a3 OS=Triticum aestivum OX=4565 PE=2 SV=1	29821.1	29955.2	42582	29426.2	30259.1	45281.8	22792.2	36061.7	33633.7
A0A3B6ER07;Q6KE41;Q6KE43;A0A453GK16;Q6KE42	5	5	30.5656	0.786858	0.999909	1.1265	0.0743708	1;8;10	3	Condition 1	Condition 3	38235.7	Uncharacterized protein OS=Triticum aestivum OX=4565 PE=4 SV=1	3366.66	3361.96	5096.97	3375.43	3496.09	4426.03	2743.88	3957.24	3796.53
H2DMM2	9	5	91.9849	0.790248	0.999909	1.14379	0.0739037	4	1	Condition 1	Condition 3	39924.3	Omega gliadin (Fragment) OS=Aegilops tauschii OX=37682 PE=4 SV=1	69930.3	70099.1	109684	66785.1	72521.3	107950	53478.8	84689.4	80152.6
A0A446S0H7;A0A446S0I4;A0A446W2C0;A0A453HTP3;A0A453N321	5	5	31.0954	0.794389	0.999909	1.12694	0.0733376	4;5	2	Condition 2	Condition 3	30962.1	Uncharacterized protein OS=Triticum turgidum subsp. durum OX=4567 GN=TRITD_4Bv1G063190 PE=4 SV=1	5521.19	5607.07	8200.68	5410.99	5796.19	8373.21	4426.6	6786.36	6161.84
A0A453SPA2;M8C7W2;A0A446XRS3;A0A446XRS8;A0A453SPL8;M7ZWX9;A0A446YR00;A0A446YR31	5	5	44.9836	0.796472	0.999909	1.08619	0.0730545	4;5;8;9	4	Condition 2	Condition 3	12217.4	Uncharacterized protein OS=Aegilops tauschii subsp. strangulata OX=200361 PE=3 SV=1	21584.8	20961.1	26629.4	20871.1	22422.3	28277.2	18451.1	24084.6	23355.6
A0A1D6PDJ1;A0A1U8AZG4;A0A218XXE1;A0A2G9G4I7;A0A2N9FF36;A0A3B6FT43;A0A3B6GWQ4;A0A3B6GWQ9;A0A3B6H170;A0A5D2KT18;A9TRK2;C5XPN2;V4UFD6;A0A022Q3E5;A0A067EJK1;A0A067FND2;A0A067FWR4;A0A068U3E9;A0A097P7B6;A0A0A0LJF4;A0A1J6IP41;A0A1S3YTD5;A0A1U8FVW2;A0A1U8GLV8;A0A218XAR6;A0A251UM28;A0A251VHZ2;A0A2G2ZFW8;A0A2G3A2P2;A0A2G3CE27;A0A2G3CZP7;A0A2G9G8H5;A0A2G9GRK4;A0A2I4EV32;A0A2I4GUE3;A0A2N9GZQ5;A0A2N9IQU1;A0A2…	7	5	46.4246	0.797711	0.999909	1.03635	0.0728867	1;10	2	Condition 3	Condition 2	58953.3	Heat shock 70 kDa protein 5 OS=Zea mays OX=4577 GN=100272911 PE=3 SV=1	10867	10706.8	12099.2	10593.1	11503.5	11234.9	10592.5	11620.9	12329.7
M8ARU5;A0A452YVI3;A0A452YVI5;A0A3B5Y072;A0A3B5YXK3;A0A3B5ZWB5;A0A452YVG0;F2CXV3;A0A0D2MGI2;A0A0K9R5X4;A0A0U2LJC8;A0A2T7C9R1;A0A452YVF4;A0A452YVN8;A0A5J9V6T3;A0A5N5NN86;C5WRH5;D7LX88;I1I679	5	5	31.6686	0.801655	0.999909	1.13238	0.0723552	1;2;4;6;8;9	6	Condition 1	Condition 3	16589	Nucleoside diphosphate kinase OS=Triticum urartu OX=4572 GN=TRIUR3_24372 PE=3 SV=1	10832.6	10965.7	16104	9902.14	11054.5	14706.3	7961.73	13458	12051.7
H8Y0M0	19	5	161.075	0.802724	0.999909	1.166	0.0722118	10	1	Condition 1	Condition 3	35050.8	Gamma prolamin OS=Aegilops umbellulata OX=4491 PE=4 SV=1	63448.9	62834.4	108217	60668.4	67346.4	99910.7	47461.7	81211.5	72442.3
A0A3B6MJX3;A0A453JGH2;A0A453JHB8;A0A453JI08;M8AYI0;A0A446SME2;A0A446SMF5;A0A446SMH1;A0A446SMI6;A0A446SML9;A0A453JHX4;F2CR90;A0A287Q7C1;A0A287Q7C6;A0A287Q7C7;A0A287Q7D2;A0A287Q7E3;A0A287Q7L7;A0A287Q7M2;A0A287Q820;A0A287Q825;A0A446SMH5;A0A446SMK7;A0A446SMN5;A0A446SMF2;Q41518	6	5	46.8528	0.802971	0.999909	1.08902	0.0721787	1;3;4;5;6;8	6	Condition 1	Condition 3	17012.9	RRM domain-containing protein OS=Triticum aestivum OX=4565 PE=4 SV=1	12016.6	11575.6	15411.7	11059.3	11186.3	14601.3	9852.84	13266.2	12696.5
Q1G7G3;B8XU66;H9XH67;Q19A59;B8XU65	14	5	124.61	0.810276	0.999909	1.10031	0.0712073	3;5	2	Condition 1	Condition 3	68642.1	X-type high-molecular-weight glutenin subunit OS=Thinopyrum junceum OX=4603 PE=4 SV=1	7869.73	8169.24	10909.8	7431.53	7912.25	10303.2	6641.81	9100.51	8749.74
A0A2R6RDG0	5	5	28.6492	0.812354	0.999909	1.15265	0.0709336	7	1	Condition 1	Condition 3	56337.9	Protein disulfide-isomerase OS=Actinidia chinensis var. chinensis OX=1590841 GN=CEY00_Acc08015 PE=3 SV=1	12637.5	13072	20486.7	12210.6	12529	19564.6	9682.32	15767	14629
A0A089VME4;A0A089VSG4;A0A089VMD8;A0A0A0R1G0;A0A089VKJ1;A0A089VKL7;A0A089VMF2;A0A089VR82;A0A089VSF6;A0A089XBB6;A0A0A0R2J3;M7ZXM2;A0A089VSC8;A0A089VSG0;D2DII3;Q6SPY8;A0A089VR87;A0A089VR92;A0A089VSD7	24	5	227.278	0.815707	0.999909	1.12963	0.0704939	1;3;4	3	Condition 2	Condition 3	39356.6	Low-molecular-weight glutenin subunit (Fragment) OS=Triticum urartu OX=4572 GN=LMW-GS PE=4 SV=1	91863.2	94891.6	146246	96162	108784	144491	77322.6	121544	110471
A0A0D2NUF3	6	5	39.0264	0.815905	0.999909	1.06697	0.0704681	5	1	Condition 1	Condition 3	104628	Uncharacterized protein OS=Monoraphidium neglectum OX=145388 GN=MNEG_0248 PE=4 SV=1	2932.39	2827.55	3585.49	3007.04	2778.5	3385.67	2457.65	3458.96	2842.24
Q41560;A0A3B6GME7;G3M8E8;B2FH35;A0A0U2L8J6;A0A140GYJ7;A0A1E5W2S5;A0A2S3HXK7;A0A2T7DQR8;A0A2T7DQR9;A0A368R2W9;A0A3L6D661;A0A3L6F9I7;A0A3L6F9P5;A0A3L6FAE9;A0A3L6FET3;A0A3L6FFP3;A0A3L6FMJ7;A0A3L6R1G2;A0A3L6SJ28;B2FH43;B6SIH3;B6SIX0;B6T2J9;B6TGQ2;B6UGR5;C5XQR9;C5XQS0;E9LEY0;I1HBS1;K3XLF8;K3XMM8;K3XMV8;M0VFD9;Q40866;Q43701;U5XNN4;U5XRW7;U5XRX7;A0A023H5L2;A0A058ZRA4;A0A058ZSB9;A0A059AEW7;A0A059AEX1;A0A…	8	5	64.0155	0.820716	0.999909	1.11112	0.0698426	1;2;3;4;5;6;7;8;9;10	10	Condition 2	Condition 3	16867.2	16.9 kDa class I heat shock protein 2 OS=Triticum aestivum OX=4565 GN=hsp16.9B PE=1 SV=1	19070.8	21173.4	28663.6	21320.2	20988.5	29685.6	17187.7	24038.6	23568.1
P82901;A0A453JD84;Q2PCC5;A0A3B6J040;A0A3B6KUN7	6	5	68.7595	0.827834	0.999909	1.14785	0.0689275	1;6;9;10	4	Condition 1	Condition 3	7502.25	Non-specific lipid-transfer protein 2P OS=Triticum aestivum OX=4565 PE=1 SV=1	83422.7	84285.4	136551	80483.1	83394	131953	64486.3	103704	96879.7
A0A0K2QJ85;A0A455QQ25;A0A455QSU7;I0IT52	20	5	221.377	0.830039	0.999909	1.15675	0.0686466	1;6	2	Condition 1	Condition 3	36746.1	Alpha/beta-gliadin OS=Triticum aestivum OX=4565 PE=4 SV=1	124810	118011	209924	117869	128391	191691	92521.4	154702	144169
Q5RLZ0	14	5	94.251	0.841109	0.999909	1.09321	0.0672534	7	1	Condition 2	Condition 1	73348.6	HMW glutenin subunit OS=Crithopsis delileana OX=37674 GN=Glu PE=4 SV=1	27551.9	27932.1	32191.3	28497.7	26878.9	40470.7	23148.8	33797.1	31463.3
A0A5P1FGB2	8	5	48.3262	0.844813	0.999909	1.04983	0.0667937	3	1	Condition 2	Condition 1	91625.8	Uncharacterized protein OS=Asparagus officinalis OX=4686 GN=A4U43_C02F6290 PE=4 SV=1	4689.88	4664.75	5406.9	4933.38	4887.13	5676.58	4365.6	5611.46	5210.13
Q40026;I6SJ22;I6TRT2;I6TMW0;Q40022	12	5	98.6639	0.847344	0.999909	1.0862	0.0664813	2	1	Condition 1	Condition 3	33959.6	B hordein OS=Hordeum vulgare OX=4513 PE=4 SV=1	12706.7	12011.7	16309.1	11257.8	12177.6	16087.3	10214.3	13857.1	13700.2
A0A453R3D3	10	5	74.8844	0.847688	0.999909	1.12578	0.0664389	4	1	Condition 1	Condition 3	29878.3	SERPIN domain-containing protein OS=Aegilops tauschii subsp. strangulata OX=200361 PE=3 SV=1	18444.6	18401.4	27836.2	16432.2	18590.1	27924.1	14563.1	21129.9	21762.6
D8UDZ1	6	5	39.8149	0.848994	0.999909	1.11601	0.0662784	3	1	Condition 2	Condition 3	122103	Uncharacterized protein OS=Volvox carteri f. nagariensis OX=3068 GN=VOLCADRAFT_119536 PE=4 SV=1	44804.5	41812	63051.6	44625.9	44193.8	67125.6	32447.5	56815.6	50471.1
D6QY47;D6QY50	5	5	35.021	0.850544	0.999909	1.08623	0.0660885	4;5	2	Condition 2	Condition 3	39350.8	Omega-gliadin (Fragment) OS=Triticum monococcum OX=4568 PE=4 SV=1	22469.9	23389.4	30326.2	22114.3	25571.8	31193.8	17903.5	27520.4	27194.4
A0A453M1J1;A0A453M1G9;A0A453M1J6	6	5	53.3797	0.851512	0.999909	1.06828	0.0659701	5	1	Condition 2	Condition 3	46026	Uncharacterized protein OS=Aegilops tauschii subsp. strangulata OX=200361 PE=4 SV=1	3436.71	3367.27	4178.54	3359.93	3466.58	4410.6	2853.87	4059.96	3605.08
A0A446TL83;M7YDS2	10	5	77.4754	0.852915	0.999909	1.05959	0.065799	4;5	2	Condition 2	Condition 3	30579.1	rRNA N-glycosidase OS=Triticum turgidum subsp. durum OX=4567 GN=TRITD_5Av1G231950 PE=3 SV=1	5150.84	4712.77	5869.39	4360.47	5270.22	6134.32	4359.96	5396.02	5122.46
A0A446LWX9	9	5	56.4261	0.855972	0.999909	1.15609	0.0654274	7	1	Condition 1	Condition 3	38612.3	Uncharacterized protein OS=Triticum turgidum subsp. durum OX=4567 GN=TRITD_2Bv1G034950 PE=4 SV=1	157528	150648	269746	146122	153716	252990	108960	204996	185938
A0A0E3Z7L9;E7DRL1;E7DRK9	31	5	316.046	0.856523	0.999909	1.14113	0.0653607	4;8	2	Condition 1	Condition 3	37253.7	Alpha-gliadin (Fragment) OS=Triticum macha OX=69994 PE=4 SV=1	20996.3	23377.3	37473.7	21234.4	22533	36474.1	16021.9	27718	27985.1
D3UAL8	24	5	225.262	0.867073	0.999909	1.09397	0.0640957	8	1	Condition 1	Condition 3	40112	Low molecular weight glutenin subunit B3-3 (Fragment) OS=Triticum aestivum OX=4565 PE=4 SV=1	5234.82	5770.36	7949.22	5456.83	5450.89	7159.32	4278.88	6665.06	6382.24
A0A1S6LXU8;A0A1S6LXV0;A0A1S6LXV2;A0A2H5BTH5;A0A2H5BTH7;A0A2H5BTI1;A0A2L1DG77;A0A2L1DG83;A0A1S6LXU6;A0A1S6LXU7	6	5	41.55	0.868374	0.999909	1.1415	0.0639414	3	1	Condition 2	Condition 3	33367.8	Avenin-like protein OS=Triticum urartu OX=4572 PE=4 SV=1	18606.2	17206.2	29748.2	16984.5	18752.9	31219.8	13659.7	24276.5	20720.9
A0A4Y5USH4	11	5	90.4683	0.868431	0.999909	1.09226	0.0639347	2	1	Condition 2	Condition 3	36496.7	Alpha gliadin OS=Triticum turgidum OX=4571 GN=alpha-B1 PE=4 SV=1	28470.1	26868.1	39092.7	27097	28368.9	40505.5	22403.5	35029.2	30431.9
A0A446T255;A0A446U7M1	5	5	41.8036	0.870911	0.999909	1.10574	0.0636416	4;5	2	Condition 2	Condition 1	24718.1	Oleosin OS=Triticum turgidum subsp. durum OX=4567 GN=TRITD_5Av1G133030 PE=3 SV=1	13390.6	16190	26297.1	17047.3	17811	26928.2	14156.8	22113.4	20352.7
A0A5B7BFG2;A0A5B6ZED1;A0A5B6ZF98;A0A5B6ZHI7;A0A0L9TSV0;A0A2C9W2U0;A0A2C9W4J1;A0A2K3PRH5;A0A2V0PG05;A0A383W9J3;A0A383WHS8;A0A396GLA1;A0A438HKT4;A0A438KFX0;A0A5K1GUQ7;F6H093	6	5	39.5829	0.878549	0.999909	1.1104	0.062747	1;6;7	3	Condition 1	Condition 3	67926.8	Uncharacterized protein (Fragment) OS=Davidia involucrata OX=16924 GN=Din_036766 PE=4 SV=1	9509.51	9827.76	15868.7	9954.25	9667.4	15059.2	7205.11	13044.5	11456
Q6W8Q2;Q9AXH7;A0A446KQF8;P52572;I1GRW3;A0A3L6QWD1;A0A3L6TB95;B4FZB0;K3ZWR9	8	5	53.1642	0.878564	0.999909	1.087	0.0627453	6;7;10	3	Condition 1	Condition 3	24193.5	1-Cys peroxiredoxin PER1 OS=Triticum aestivum OX=4565 GN=PER1 PE=2 SV=1	5942.58	6177.43	8303.93	5704.33	5744.24	8538.27	4660.35	7097.82	7031.05
B6UKK1;B6UKI7;B6UKJ3;B6UKJ8;B6UKK3;B6UKW0;B6UKI9;B6UKK6;B6UKK9;B6UKL0;B6UKK0;B6UKK4	20	5	176.566	0.888997	0.999909	1.13024	0.0615428	1;5;8;9	4	Condition 2	Condition 3	40366.6	Gamma-gliadin OS=Triticum dicoccoides OX=85692 GN=ll705 PE=4 SV=1	202234	194796	332710	196838	209659	348092	153278	275100	239258
A0A453H043;A0A453H1E8;A0A3B6JCJ8;A0A3B6JER7	15	5	131.088	0.890806	0.999909	1.05762	0.0613367	1;4	2	Condition 2	Condition 1	71758.9	Uncharacterized protein OS=Aegilops tauschii subsp. strangulata OX=200361 PE=4 SV=1	13584.1	13386	14476.9	12510.9	14163.5	17160.7	11588.8	15299.8	15141.9
Q8S3V8;A0A2C9PIB7	20	5	172.247	0.893215	0.999909	1.12826	0.0610631	10	1	Condition 2	Condition 3	105815	HMW glutenin subunit OS=Aegilops umbellulata OX=4491 GN=Glu-1Ux PE=4 SV=1	94584.2	88360.3	146081	88352.4	102400	159450	75906.7	126817	107667
R4JAN9;D3UAL6;F8SGL4;F8SGN0;A0A0S2GJR7;F8SGL7;F8SGL8;F8SGL9;F8SGM8;A0A0S2GJQ7;A0A0S2GJR0;C5IXL3;F8SGL5;F8SGM9;F8SGL2;F8SGN9;A0A0S2GJR1;A0A0U2Z2W0;A0A0U3ANN8;A9YWM6;F8SGL3;A2IBJ8;C3VN78;F8SGM7;A0A290XYP9;Q41549	32	5	353.527	0.893296	0.999909	1.09639	0.0610539	1;8	2	Condition 2	Condition 3	38275.1	Low-molecular-weight glutenin subunit OS=Triticum aestivum OX=4565 GN=LMW-GS PE=4 SV=1	99163.3	94680.4	138418	95345.8	95850.2	150026	75199.2	124028	111996
R0ING6;V4KAC1;A0A1J3DFM3;A0A1J3EN95;D7KKU1	5	5	30.059	0.896453	0.999909	1.09323	0.0606972	6;10	2	Condition 1	Condition 3	55949.9	Protein disulfide-isomerase OS=Capsella rubella OX=81985 GN=CARUB_v10008920mg PE=3 SV=1	9297.93	10154.1	14611.3	9612.5	9355.99	13382.2	8367.3	11760.1	11031
A0A446X6P1	12	5	79.8738	0.896859	0.999909	1.11755	0.0606514	4	1	Condition 2	Condition 3	43318.6	SERPIN domain-containing protein OS=Triticum turgidum subsp. durum OX=4567 GN=TRITD_7Av1G054650 PE=3 SV=1	35908	34557	64099.7	35660.3	39078.7	60560.9	28052.5	50139.8	42876.5
Q9ST57	20	5	147.397	0.900062	0.999909	1.0755	0.0602917	10	1	Condition 1	Condition 3	43368.5	Serpin-Z2A OS=Triticum aestivum OX=4565 PE=1 SV=1	5431.72	5501.5	7800.47	5361.56	5464.37	7615.24	4395.24	6899.08	6124.22
B6DQD9;Q9FTB3;C1K8Y7;F6KV47;F6KV49	28	5	266.198	0.900091	0.999909	1.08585	0.0602886	1;2;6;8	4	Condition 2	Condition 3	27737.3	Gamma-gliadin (Fragment) OS=Triticum aestivum x Thinopyrum elongatum OX=488177 PE=4 SV=1	72145.9	76933.7	114204	78334.6	83986	118564	65047.8	101627	92002.5
A0A3B6MQN2	5	5	41.4424	0.901333	0.999909	1.10139	0.0601496	8	1	Condition 2	Condition 1	16899.3	Oleosin OS=Triticum aestivum OX=4565 PE=3 SV=1	6418.61	8110.46	13331.9	8575.12	8262.87	13847.7	7064.06	11250.1	10327.5
A0A2P5X4K3	5	5	40.6985	0.909804	0.999909	1.15288	0.0592102	10	1	Condition 2	Condition 3	109407	Protein kinase domain-containing protein OS=Gossypium barbadense OX=3634 GN=GOBAR_AA22404 PE=3 SV=1	8926.67	9526.75	18377.6	9126.94	10047.8	18794.5	6672.6	13694.1	12567.6
A0A291I1P5;A0A0E3Z5D5;M7ZUN8	29	5	284.418	0.917768	0.999909	1.07604	0.0583395	4;5;9	3	Condition 1	Condition 3	34565.8	Alpha gliadin 6 OS=Aegilops tauschii OX=37682 PE=4 SV=1	116484	114472	170267	103123	128834	163509	91419.6	142184	139267
A0A446VAA4;A0A446W8G4;G0TER1;A0A2T7F2F7;A0A3L6EED9;I1NXP3	6	5	38.5569	0.919673	0.999909	1.08703	0.0581329	5	1	Condition 2	Condition 3	33737.3	CBFD_NFYB_HMF domain-containing protein OS=Triticum turgidum subsp. durum OX=4567 GN=TRITD_6Av1G061030 PE=4 SV=1	10441.2	12603.8	19380.7	11531.3	13591.9	17902.4	9356.02	14498.2	15726.6
A0A446V291;A0A446V297;A0A446V2C6;A0A446V2E1;A0A446VZV1;A0A446VZV6;A0A446VZW2;A0A446VZX8;A0A453MVU3;A0A453MVV0;A0A446V298;A0A446V2D0;A0A446V2F5;A0A446W014;A0A446W073;A0A453MVD7;A0A453MVL3;A0A453MVN0;A0A453MVU6;A0A453MVU7;A0A5C7H1P4;A0A059C3Q0;A0A067JZ43;A0A0B0N139;A0A0B0N3E8;A0A0D2QPR2;A0A0D2QX04;A0A0D2RIJ8;A0A0D2RIK3;A0A0D2RYN8;A0A0D2S5H2;A0A0D2S5H3;A0A0D2T7I3;A0A0D2T7I8;A0A0D3D518;A0A0S3QX96;A0A…	5	5	47.6066	0.928346	0.999909	1.21442	0.0572013	4;5;6;8;9	5	Condition 2	Condition 3	67096.1	Uncharacterized protein OS=Triticum turgidum subsp. durum OX=4567 GN=TRITD_6Av1G008390 PE=3 SV=1	29457.1	33974.2	92273.9	32471.3	34753.3	91044.3	19609.3	57927.3	52788.4
M8A993	5	5	30.2261	0.929582	0.999909	1.08103	0.0570696	8	1	Condition 1	Condition 3	37205.6	Serpin-Z7 OS=Triticum urartu OX=4572 GN=TRIUR3_12017 PE=3 SV=1	12057.4	12006.3	18133.6	10259.6	12786.6	19021.3	9260.3	14564.9	15209
A0A0U2JFU1	12	5	90.9053	0.936763	0.999909	1.07347	0.0563102	7	1	Condition 2	Condition 3	34425.1	Low molecular weight glutenin subunit OS=Aegilops speltoides OX=4573 GN=LMW-GS PE=4 SV=1	69460	65758.5	107130	66374	70917.3	106440	54136.5	90246.2	82668.7
W5GW81;A0A3B6QMR3;A0A3B6NTR2;A0A453PV14;A0A453PTT4	7	5	69.6166	0.952455	0.999909	1.04484	0.0546823	1;4;6	3	Condition 2	Condition 3	23020.8	Salt-induced YSK2 dehydrin 3 OS=Triticum aestivum OX=4565 GN=DHN3 PE=2 SV=1	22101.1	19943.3	27383.6	19819	22252.6	28100	19329.4	23564.4	24266.1
I3RXX8	29	5	297.456	0.957911	0.999909	1.04003	0.0541263	10	1	Condition 2	Condition 1	34308.5	Alpha-gliadin protein OS=Secale cereale OX=4550 GN=gli-1 PE=4 SV=1	65588.5	64179.4	91786.7	66481.9	76099.1	87842.7	56930.2	86015.6	86669.4
D5JAD1	11	5	78.0927	0.960333	0.999909	1.11104	0.0538811	2	1	Condition 1	Condition 3	47457.1	HMW glutenin subunit 1St1.4 OS=Elymus glaucus OX=145778 PE=4 SV=1	1476.51	2037.67	3412.89	1663.61	1670.93	3279.44	1256.05	2319.02	2659.72
A0A3B6ILV9	13	5	119.039	0.967322	0.999909	1.02085	0.0531789	8	1	Condition 1	Condition 3	69249.3	Uncharacterized protein OS=Triticum aestivum OX=4565 PE=4 SV=1	7687.58	7879.64	8829.26	7218.96	7680.61	9298.09	6830.9	8696.07	8371.17
Q9FS57;A1EHE7;Q9FS60;Q9FEG9;Q9FS56;Q9FS75;Q9FS76;Q9FS77;Q9FS73;P08079;J7I1V2	27	5	263.74	0.967386	0.999909	1.02164	0.0531725	1;2;6;8;10	5	Condition 2	Condition 3	29164.8	Gamma-gliadin (Fragment) OS=Triticum aestivum var. vavilovii OX=69995 GN=GAG56D PE=4 SV=1	134873	139744	179459	135315	161538	162409	111285	158050	180200
A0A1S3YBM9	6	5	45.0387	0.968005	0.999909	1.02261	0.0531107	4	1	Condition 2	Condition 3	212456	chromatin modification-related protein EAF1 B-like isoform X1 OS=Nicotiana tabacum OX=4097 GN=LOC107774484 PE=4 SV=1	5847.31	5934.18	7317.1	5948.89	6207.86	7206.8	5644.52	6936.01	6354.99
A0A0S2GJP9;A0A2R4Q9T3;A0A0S2GJV0;A0A2R4Q9T6;A0A3G3C4I5;F8SGP0;R4JFK6;V9P6C8;V9P6E8;A0A2R4Q9U5;A0A3G3C4G7;A0A3G3C4H3;A0A3G3C4J8;C0KK81;F4YT78;I3XHP8;I3XHQ3;P94021;Q00M59;Q0GNG0;Q0GQX0;A0A3G3C4H2;A0A3G3C4Q9;A0A3G3C4W3;H9XH01;P93791;P93793;R9XUE1;V9P7D2;A0A2R4Q9T9;A0A3G3C4H4;A0A3G3C4H7;A0A3G3C4W5;C0KK80;C0KK82;D3U332;K7XEB9;Q2V723;R9YUB3;V9P6Q7;V9P748;A0A2R4Q9V4;A0A3G3C4E8;A0A3G3C4G5;A0A3G3C4P3;F8SG…	43	5	439.632	0.977516	0.999909	1.03457	0.0521691	1;4;5;6;8;9;10	7	Condition 1	Condition 3	35256	Low-molecular-weight glutenin subunit OS=Triticum aestivum OX=4565 GN=LMW-GS PE=4 SV=1	235845	235357	338883	224774	277343	294141	205764	280292	296961
A0A446JD98;A0A3B5Y5E3;A0A446JD62	8	5	68.4719	0.993065	0.999909	1.01401	0.0506607	4;5;8	3	Condition 2	Condition 3	72717.6	Uncharacterized protein OS=Triticum turgidum subsp. durum OX=4567 GN=TRITD_1Av1G218340 PE=4 SV=1	12297.8	11776.3	15893.3	11532.8	12755.8	15740.3	10743.7	14529.1	14203
A0A383VG06	5	4	32.8592	0.203949	0.999909	1.13957	0.279288	4	1	Condition 2	Condition 3	164000	TF-B3 domain-containing protein OS=Tetradesmus obliquus OX=3088 GN=BQ4739_LOCUS4955 PE=4 SV=1	4931.68	4648.75	5023.08	4913.35	5296.1	5867.35	4222.02	5158.54	4727.22
A0A446LVJ5;A0A446KKI3;A0A446LVH5;A0A453AIT0;A0A3L6FPP5;B6TVL8;J9QDZ6	4	4	25.0386	0.253745	0.999909	1.14619	0.238218	5	1	Condition 1	Condition 3	30733.9	PEROXIDASE_4 domain-containing protein OS=Triticum turgidum subsp. durum OX=4567 GN=TRITD_2Bv1G025480 PE=3 SV=1	2651.97	2520.55	2694.8	2225.2	2491.92	2716.13	1981.51	2412.19	2470.2
A0A3B6PE52	5	4	48.8516	0.342363	0.999909	1.10981	0.186761	1	1	Condition 2	Condition 3	16525	AAI domain-containing protein OS=Triticum aestivum OX=4565 PE=4 SV=1	11921.5	11817.5	13230.2	12048.1	12648.9	13673.1	10474.8	13010.9	11087.8
A0A446P341;A0A446P382;S0F0Q8	4	4	24.8761	0.405259	0.999909	1.1653	0.160354	4	1	Condition 1	Condition 3	42716	Peptidase A1 domain-containing protein OS=Triticum turgidum subsp. durum OX=4567 GN=TRITD_3Av1G260650 PE=3 SV=1	2034.63	1918.47	2562.42	1952.82	1887.07	2122.9	1591.55	2151.33	1848.39
A0A453AS12;A0A446LYA8;A0A453AS21	4	4	28.6132	0.459895	0.999909	1.16365	0.141777	1;5	2	Condition 2	Condition 3	22612.9	Sod_Cu domain-containing protein OS=Aegilops tauschii subsp. strangulata OX=200361 PE=4 SV=1	6211.66	5727.59	7111.29	5960.95	5884.5	7993.01	4866.88	6341.48	5840.07
A0A286R6W6;A0A446XG56;A0A446XG59;C3W8K8;A0A446U760;M7ZZH9;A0A446XG38;A0A446XG57;A0A0D3DBR3;A0A0E0EQI0;A0A0E0LZH2;A0A1J3E5A0;A0A1J3HR36;A0A1S6YG49;A0A1S6YG65;A0A286R6F9;A0A286R6G6;A0A286R6T2;A0A286R6Y7;A0A3B6LKX0;A0A3B6MQX3;A0A3B6RFZ5;A0A3B6SD73;A0A3B6TJU4;A0A3B6TRD4;A0A446XG64;A0A446YFF8;A0A453KKE6;A0A453KKW2;A0A453RTU6;B8BE16;C3W8K9;D0TZC6;M4VJ72;M7Z6C0;M8CG96;Q4L1B1;Q4L1B2	4	4	24.2838	0.468431	0.999909	1.15293	0.139163	1;4;5;8;10	5	Condition 2	Condition 3	52346.6	Glucose-1-phosphate adenylyltransferase OS=Aegilops tauschii OX=37682 GN=Agp1 PE=3 SV=1	3447.47	2823.65	3594.03	2803.83	3469.99	3646.71	2319.53	2853.48	3431.58
A0A453H173	12	4	106.121	0.468783	0.999909	1.12633	0.139056	4	1	Condition 2	Condition 3	65323.2	Uncharacterized protein OS=Aegilops tauschii subsp. strangulata OX=200361 PE=4 SV=1	52079.1	50662.9	59838.1	51293.3	51840.8	62840.5	40846.9	54904	51607.5
A0A3B5ZW36;A0A452Z526;Q75QN8;A0A452Z538;A0A3B5YZ25;A0A446J388;A0A446J391;A0A452Z525;A0A452Z532;A0A452Z540;A0A452Z547;A0A452Z550;A0A078FI85;A0A078FNA6;A0A078FS13;A0A087GKR5;A0A087H4L0;A0A088FZS5;A0A0A0K4M5;A0A0D3BIE0;A0A0D3C0X3;A0A0D3D6G3;A0A0D3DWA3;A0A0R0H0K3;A0A0R0H0S7;A0A0R0H0T1;A0A0R0H0X7;A0A0R0H1B4;A0A0R0H1C8;A0A0R0HA46;A0A0R0ITV8;A0A178VU21;A0A1J3CJX4;A0A1J3FQK5;A0A1J3J1Y6;A0A3P6B881;A0A3P6B…	6	4	43.2167	0.494297	0.999909	1.69619	0.131649	1;4;5;8;9;10	6	Condition 3	Condition 2	19999	Uncharacterized protein OS=Triticum aestivum OX=4565 PE=4 SV=1	1203.19	2630.06	6301.95	2563.37	652.404	4044.41	3219.71	4969.6	4125.34
M7ZT31	11	4	96.0735	0.52528	0.999909	1.13479	0.123378	8	1	Condition 2	Condition 3	19671.2	Gamma-hordein-3 OS=Triticum urartu OX=4572 GN=TRIUR3_02356 PE=4 SV=1	7722.09	7143.33	8593.49	7830.39	7600.75	9731.45	6154.81	8353.97	7665.05
A0A3B6HVU8;A0A446R2N9;A0A446R2P7;A0A3B6IRG5	4	4	33.0589	0.5775	0.999909	1.13582	0.110958	1;4	2	Condition 2	Condition 3	12328.1	Non-specific lipid-transfer protein OS=Triticum aestivum OX=4565 PE=3 SV=1	25679	23075.2	26118.1	23229.2	25668.5	32348.9	20405.6	28231.8	22893.7
A0A453H7L2;A0A3B6HYA5;A0A446RS42;A0A453H7A3;A0A453H7B4;A0A453H7H4;A0A453H7M6;A0A453H7N1;A0A453H7N6;A0A453H7S2;A0A453H7T2;M7Y7F4;A0A453H7L7;A0A453H7M0;Q6RUI9	4	4	22.5072	0.585938	0.999909	1.10977	0.109108	1;4;6	3	Condition 1	Condition 3	48706.8	Glutamine synthetase OS=Aegilops tauschii subsp. strangulata OX=200361 PE=3 SV=1	20059.6	20412.4	25170.4	19133.8	20818.6	24688.7	17016.3	21219	20914.1
A0A5D2A8R7	5	4	29.6517	0.587543	0.999909	1.09323	0.108761	2	1	Condition 1	Condition 3	79173.2	Uncharacterized protein OS=Gossypium darwinii OX=34276 GN=ES288_D12G123400v1 PE=4 SV=1	2982.4	3085.77	3513.72	3110.74	2760.62	3655	2608.35	3189.03	2967.38
A0A446LYA3	4	4	31.2504	0.600266	0.999909	1.19639	0.106057	7	1	Condition 2	Condition 3	15262.9	Superoxide dismutase [Cu-Zn] OS=Triticum turgidum subsp. durum OX=4567 GN=TRITD_2Bv1G043230 PE=3 SV=1	5273.01	5201.44	7507.14	5470.65	5728.98	7976.35	4084.59	6272.52	5671.14
A0A453HE87	5	4	37.9158	0.602517	0.999909	1.22415	0.105588	9	1	Condition 1	Condition 3	45148.6	SERPIN domain-containing protein OS=Aegilops tauschii subsp. strangulata OX=200361 PE=3 SV=1	5802.91	6312.04	9992.49	5929.15	6654.54	8236.16	4671.04	6960.22	6428.19
A0A452ZWS3	7	4	55.8955	0.62549	0.999909	1.18358	0.100944	4	1	Condition 1	Condition 3	19421	Uncharacterized protein OS=Aegilops tauschii subsp. strangulata OX=200361 PE=4 SV=1	16543	16105.7	23873.5	15744.2	16279.9	23251.7	11976.4	18911.7	16867.1
D0ES20	17	4	152.445	0.633539	0.999909	1.11922	0.0993772	4	1	Condition 2	Condition 1	40233.9	Low molecular weight glutenin subunit OS=Triticum macha OX=69994 GN=LMW-i1 PE=4 SV=1	26627.8	22136.6	22905.2	23788.3	24328.7	32097.3	22250.8	31197.8	26402.7
A0A453GU69;O64393;M8ALF1;Q9SQG3;Q9SQG8	8	4	80.7707	0.634324	0.999909	1.11802	0.099226	1;4;8;10	4	Condition 1	Condition 3	16266.1	Barwin domain-containing protein OS=Aegilops tauschii subsp. strangulata OX=200361 PE=4 SV=1	9144.43	8622.16	11868	8702.29	9178.83	11390.5	7720.63	9764.52	9021.14
A0A3B5Y6M5;A0A3B5Y7Z1;A0A3B6A1V2;A0A287GP95;A0A287GPA0;A0A287GPC3;A0A446JDI9;A0A446KCU9;A0A446KD67;A0A452ZZA3;A0A452ZZA0;A0A452ZZB7;I1HG64;A0A0Q3MXE1;A0A446JDG6;A0A446JDH2;A0A446KCX9;A0A446KCY4;A0A452ZZ98;A0A452ZZA1;A0A452ZZC1;A0A446JDE8;A0A452ZZ91	5	4	32.0756	0.656137	0.999909	1.09322	0.0951359	1;4;5;6;8	5	Condition 2	Condition 1	31656.4	Malate dehydrogenase OS=Triticum aestivum OX=4565 PE=3 SV=1	4287.93	4006.71	3016.04	3713.31	3979.73	4672	3816	3512.82	4023.48
A7U014	4	4	30.9084	0.656674	0.999909	1.13443	0.0950377	10	1	Condition 1	Condition 3	29180.5	Globulin-1 (Fragment) OS=Zea mays subsp. parviglumis OX=76912 GN=glb1 PE=4 SV=1	8188.28	8845.09	12222.7	8660.94	9008.23	10739.4	7211.65	9375.5	9202.12
Q1KL92	13	4	91.7549	0.667382	0.999909	1.0715	0.0931071	3	1	Condition 1	Condition 2	85807.5	High molecular weight glutenin x-type subunit OS=Elymus elongatus OX=4588 PE=4 SV=1	3154.08	3279.73	3492.08	3173.81	2622.13	3467.57	2894.33	3482.76	3479.07
B4FAD9;A0A287S5U2;A0A3L6G418;A0A446TC11;A0A446TC22;A0A446UJG8;A0A453LKA4;A0A453LKL5;A0A453LKM1;A3QQQ3;M7YXN3;A0A061EBF3;A0A068TZP4;A0A1D6IAT8;A0A0E0QUV2;A0A0K0L2S7;A0A0R0L0W8;A0A151U9P2;A0A1D6EUP0;A0A1D6IAS7;A0A1R3GPE0;A0A1R3J3J9;A0A1S3UGK3;A0A2K3L858;A0A2P5B6R8;A0A5D2IQ36;A0A5D2JSI3;A0A5D2PDA4;A0A5E4G9K9;B8Q219;C0LL37;D2D2Z0;I1ISL8;I1QR41;K3ZSU9;M5XH82;Q19TV8;Q6Y643	4	4	23.0507	0.675791	0.999909	1.08163	0.0916238	4;6;8	3	Condition 1	Condition 3	52349	UTP--glucose-1-phosphate uridylyltransferase OS=Zea mays OX=4577 GN=100191846 PE=2 SV=1	5787.46	5274.47	6840.07	5496.39	5552.47	6428.15	5125.74	6049.3	5375.97
B6UKL3;B6UKM3	24	4	209.506	0.680367	0.999909	1.17735	0.0908285	2	1	Condition 2	Condition 3	33621.4	Gamma-gliadin OS=Triticum turgidum OX=4571 GN=qp108 PE=4 SV=1	81593.3	72560.4	101473	75161.7	88346.4	121846	61042.5	91958.7	89369.6
A0A0E3Z6K8	15	4	149.658	0.682913	0.999909	1.11796	0.0903894	7	1	Condition 2	Condition 3	36244.4	Alpha-gliadin (Fragment) OS=Aegilops speltoides OX=4573 PE=4 SV=1	98155.1	90065.8	117636	92771.2	112859	124133	78255.9	108534	108180
A0A1U8B987;A0A022R0N5;A0A0D3CAQ3;A0A2G2VR54;A0A2R6PJR3;A0A5A7VAT3;M0SUF3;M0TVV2;Q8VWN9	6	4	41.4874	0.69676	0.999909	1.14856	0.0880449	8	1	Condition 2	Condition 1	46390.7	Glyceraldehyde-3-phosphate dehydrogenase OS=Nelumbo nucifera OX=4432 GN=LOC104611012 PE=3 SV=1	12521	11340.3	13932.6	12649.2	12392.7	18366.5	10891.9	15512	13807.7
A0A1E5VU26	4	4	26.1356	0.700599	0.999909	1.42596	0.0874075	3	1	Condition 3	Condition 2	19366.3	AAI domain-containing protein OS=Dichanthelium oligosanthes OX=888268 GN=BAE44_0010409 PE=4 SV=1	23931.2	23853	120966	27047.9	24739.5	91056.2	36134.8	88096.4	79458.2
A9U141	5	4	30.7454	0.700848	0.999909	1.06762	0.0873663	7	1	Condition 2	Condition 1	113146	Predicted protein OS=Physcomitrella patens subsp. patens OX=3218 GN=PHYPADRAFT_173107 PE=4 SV=1	3831.26	3962.28	3947.17	3702.48	4273.98	4558.2	3347	4082.24	4371.6
Q9ZNY5	4	4	28.9875	0.7025	0.999909	1.14396	0.0870939	3	1	Condition 1	Condition 3	15488.4	Purothionin OS=Secale cereale OX=4550 GN=Pur-RL PE=4 SV=1	10704.5	10240.9	14681.9	9904.55	10398.9	14664.2	8186.57	12244	10713.2
A0A3L6RCE3;A0A0E0GPD6;A0A0E0GPD7;A0A0E0GPD8;A0A0N7KRH6;I1I3D1;A0A0E0GJQ5;A0A0E0GJQ6;A0A385JIQ7;A0A444YY24;A0A445D4P9;A0A4U5QB30;A0A5N5K222	6	4	39.921	0.716243	0.999909	1.19001	0.0848644	9	1	Condition 2	Condition 3	48239.7	Enolase 2 OS=Panicum miliaceum OX=4540 GN=C2845_PM06G27660 PE=3 SV=1	2971.02	2381.38	3841.21	2509.29	3230.42	4212.61	2032.41	3342.38	2988.45
A0A2T7C3U2;A0A4U6SYE0	5	4	41.5715	0.719146	0.999909	1.11368	0.0844018	2;5	2	Condition 1	Condition 3	42250.3	SERPIN domain-containing protein OS=Panicum hallii var. hallii OX=1504633 GN=GQ55_9G161700 PE=3 SV=1	8064.09	8637.41	10855.3	8016.75	8006.75	10797.4	6792.17	9309.84	8641.96
W8PUU6	11	4	72.0962	0.722523	0.999909	1.1482	0.0838674	9	1	Condition 1	Condition 3	32911.2	Farinin protein OS=Brachypodium distachyon OX=15368 GN=FAR PE=4 SV=1	4531.62	4438.99	6721.36	4371.16	4655.41	6371.6	3482.53	5164.13	5019.89
A0A3B6GKK4;A0A453DUB7;A0A453DUG7;N1QQY6;Q41561;A0A077RHH1;A0A446PBB8;A0A453DUE6;M8C4S5;A0A3B6U2S4;A0A3B6U437;I1HFB5;A0A368R2W8;N1QPP2;A0A0E0BWT4;A0A0E0MR26;E5D3J8	7	4	70.1145	0.738673	0.999909	1.16779	0.0813637	1;2;4;6;7;8	6	Condition 2	Condition 3	16866.1	SHSP domain-containing protein OS=Triticum aestivum OX=4565 PE=3 SV=1	27974.5	23574.1	32570.1	21841.8	24308.2	40123.9	21451.8	27016.1	25409.9
A0A453KD90;M8BYH8;A0A3B6MQG8;A0A453KD86;A0A453KD98	4	4	34.3262	0.741149	0.999909	1.18066	0.0809872	1;4;5;8	4	Condition 2	Condition 3	12583.3	Non-specific lipid-transfer protein OS=Aegilops tauschii subsp. strangulata OX=200361 PE=3 SV=1	86734.9	83745.4	134395	81832.5	87959.7	139973	62428.5	103054	96883.7
C3VWT1;C3VWT3	16	4	141.93	0.742428	0.999909	1.16083	0.0807936	2;6	2	Condition 1	Condition 3	15523.5	Dimeric alpha-amylase inhibitor OS=Triticum timopheevii subsp. araraticum OX=860351 GN=AAI PE=4 SV=1	58327.9	59187.5	90266	54946.1	60994.1	85139.4	44399.9	68441.6	66151.9
A0A383VAY5	5	4	32.6016	0.751381	0.999909	1.14494	0.0794521	4	1	Condition 2	Condition 3	146755	Uncharacterized protein OS=Tetradesmus obliquus OX=3088 GN=BQ4739_LOCUS2965 PE=4 SV=1	7726.84	8033.71	11429.8	8684.67	7648.73	11850.2	6406.2	9543.31	8666.22
C3VWN4;C3VWY9;C3VWG7;C3VWS7;C3VW93;A0A077RQ83;C3VW67;A4GFS9;C3VWG2;C3VWP9;C3VWS9;A4GFU3	13	4	135.088	0.756298	0.999909	1.12892	0.0787259	1;6;8;9;10	5	Condition 1	Condition 3	15614.7	Dimeric alpha-amylase inhibitor OS=Triticum dicoccoides OX=85692 GN=AAI PE=4 SV=1	133415	129894	187566	128052	130123	190750	98331.4	158773	142281
A0A287XH08;F2D2Y2;M0XHQ5	4	4	38.5265	0.760577	0.999909	1.13142	0.0780998	3	1	Condition 2	Condition 3	14555.9	Uncharacterized protein OS=Hordeum vulgare subsp. vulgare OX=112509 PE=3 SV=1	7114.86	7002.68	9802.85	6928.71	7330.69	10419.3	5796.71	8099.62	7915.75
V5M0W4	8	4	50.0848	0.767327	0.999909	1.07952	0.0771232	2	1	Condition 2	Condition 3	33410.9	Avenin-like protein OS=Aegilops triuncialis var. persica OX=1424572 PE=4 SV=1	8365.24	8184.81	10134.9	8093.61	9039.62	10386.7	7143.55	9186.54	9162.59
A0A3B6G0M2;A0A446QDY2;Q53IQ4	4	4	26.5938	0.767799	0.999909	1.13566	0.0770553	1;5	2	Condition 1	Condition 3	42914.1	Peptidase A1 domain-containing protein OS=Triticum aestivum OX=4565 PE=3 SV=1	5529.59	6071.52	8579.47	5427.41	5905.57	7412.63	4615.62	6817.7	6336.56
E5FF22;E5FF27;E5FF18;E5FF25;E3UTY2;E5FF23;E5FF35;A0A0E0LII9;A0A0N6W7N3;A0A0N7A515;A0A0N7A522;A0A0N7A530;A0A0N7A547;A0A0N7A5E5;A0A0N7A5E9;A0A0N7A5F4;A0A0N7A5G1;A0A0N7A730;A0A0N7A776;A0A0N7A783;A9XEB8;E3UTY1;E3UTY3;H8Y0F5;H8Y0F6	9	4	78.4564	0.768248	0.999909	1.17086	0.0769909	2;5;7;8;9;10	6	Condition 2	Condition 3	32590.5	Alpha-gliadin OS=Pseudoroegneria spicata OX=4604 PE=4 SV=1	58649.2	52160.7	87490.5	49650.3	57140.5	91555.3	35985.5	70895.2	62521
A0A2H5N4J9;V4TQZ7	5	4	43.3479	0.77308	0.999909	1.10815	0.0763012	2	1	Condition 2	Condition 3	61634.1	Uncharacterized protein OS=Citrus unshiu OX=55188 GN=CUMW_014770 PE=4 SV=1	10714.8	11296.2	15203.2	10909.8	11509.2	15288.7	9027.75	12760.6	12239.2
A0A453JF92;Q2XSN6;Q43657;I0J8Q5;Q43658;Q5BLQ4;Q84JC8;A0EPV7;Q5BLQ3;G8CLQ6;P93513;Q2XSN5;A0EPV6	8	4	71.1947	0.775017	0.999909	1.32822	0.0760267	1;4;6;8;9;10	6	Condition 1	Condition 3	18776.3	AAI domain-containing protein OS=Aegilops tauschii subsp. strangulata OX=200361 PE=4 SV=1	29119.7	19733.5	50744.2	24100.3	21284.9	49729.9	18356.9	30519.2	26109.6
A0A446PEV3;A0A446PFN7;C3VWT5	13	4	131.838	0.788515	0.999909	1.13142	0.0741421	1;5	2	Condition 2	Condition 3	17197.6	AAI domain-containing protein OS=Triticum turgidum subsp. durum OX=4567 GN=TRITD_3Bv1G032400 PE=4 SV=1	30287	28473.1	40034.1	29595.3	27317.6	44151.1	21331.8	38324.7	29668.3
C3VWT2;Q4U197	7	4	77.182	0.788923	0.999909	1.16141	0.0740859	2;8	2	Condition 1	Condition 3	15543.5	Dimeric alpha-amylase inhibitor OS=Triticum timopheevii subsp. araraticum OX=860351 GN=AAI PE=4 SV=1	126570	127157	208117	121446	129937	206345	92651.7	158886	146120
R7WGH9	4	4	33.0184	0.791671	0.999909	1.1455	0.0737087	6	1	Condition 2	Condition 1	25233.9	Uncharacterized protein OS=Aegilops tauschii OX=37682 GN=F775_52412 PE=4 SV=1	10227.8	12485	15794.7	11634.2	14262.5	18213.6	9959.81	15977.5	15575.5
C3VW79;C3VX01;A5HDZ2;A0A446N626;A4GFQ6;A4GFU2;A4GFV2;A5HDZ4;C3VW61;C3VWF4;C3VWH3;C3VWJ1;C3VWL8;C3VWP8;C3VWR8;Q5UHH5;A4GFN9;A4GFS2;C3VWR7	5	4	37.9374	0.794552	0.999909	1.12794	0.0733154	2;3;4;5;7;8;9	7	Condition 1	Condition 3	15727.6	Dimeric alpha-amylase inhibitor (Fragment) OS=Triticum dicoccoides OX=85692 GN=AAI PE=4 SV=1	47655.7	43162.9	66072.8	41489.6	46829.9	61144.4	36265.7	51629	51201.5
A0A2C9PID5	16	4	142.424	0.797752	0.999909	1.11223	0.0728811	10	1	Condition 1	Condition 3	90138.2	High-molecular-weight glutenin subunit protein OS=Aegilops ventricosa OX=116981 GN=HMW-GS PE=4 SV=1	5070.92	5629.94	7917.56	5277.24	5629.62	7682.96	4465.55	6344.44	5929.66
D6QY54	4	4	23.7519	0.798039	0.999909	1.1487	0.0728423	3	1	Condition 3	Condition 1	31707.2	Omega-gliadin (Fragment) OS=Triticum monococcum subsp. aegilopoides OX=52163 PE=4 SV=1	3213.64	3686.78	5281.19	3625.59	4372.44	5993.75	3130.79	5281.15	5581.04
Q9FS61	20	4	203.523	0.799332	0.999909	1.11556	0.0726678	5	1	Condition 2	Condition 3	28675.3	Gamma-gliadin (Fragment) OS=Triticum sphaerococcum OX=77604 GN=GAG56D PE=4 SV=1	42890.8	41705.5	60597.1	42600.8	50300.1	60667.4	33980	50427.3	53252.9
A0A290XYS8	5	4	32.1552	0.808966	0.999909	1.0491	0.0713805	8	1	Condition 2	Condition 1	33740.8	Omega-gliadin (Fragment) OS=Triticum aestivum OX=4565 PE=4 SV=1	6803.27	6698.54	7367.77	6308.31	7909.12	7676.85	6509.86	7573.87	7798.4
F5A7G8;F5A7G7	12	4	95.8118	0.809506	0.999909	1.15475	0.0713091	7	1	Condition 1	Condition 3	33474.7	Low molecular weight glutenin subunit OS=Leymus mollis OX=183794 GN=Lm-LG-3 PE=4 SV=1	82073.8	82262.4	138324	81099.5	85121.9	130842	61971.1	105062	95066.9
A0A089VMG0	26	4	244.313	0.812123	0.999909	1.13598	0.0709639	10	1	Condition 2	Condition 3	44214.8	Low-molecular-weight glutenin subunit (Fragment) OS=Triticum urartu OX=4572 GN=LMW-GS PE=4 SV=1	91072.2	93769.7	146594	95285.1	108340	145513	76152	121251	109942
A0A3B5XUN6;A0A3B5YS67;A0A3B5XUP4;A0A3B5YS71;A0A3B5YS74;A0A3B5YSG9;A0A3B5ZNX7;A0A3B5ZQG9;A0A3B5ZQP7;A0A3B6MXN3;M8CN00;Q4W1F9;A0A0G3F720;A0A3B5XUY8;A0A3B5XVX5;A0A3B5YTB0;A0A3B5ZNZ7;A0A3B6KQR9;A0A446JK60;A0A452XTF5;A0A452XTG7;A0A452XTG8;C7AE88;A0A287E9B0;A0A287ENP8;A0A287ENQ5;A0A287ENR1;A0A287ENR2;A0A287ENR9;A0A287ENS3;A0A3B5XUN1;A0A3B5YTH4;A0A3B5ZPI2;A0A446IKX0;A0A446JK48;A0A446JK53;A0A453LZT8;F2EE…	4	4	39.0233	0.818949	0.999909	1.05139	0.0700717	1;3;4;5;6;8;9	7	Condition 2	Condition 3	12524.5	Uncharacterized protein OS=Triticum aestivum OX=4565 PE=4 SV=1	28693	26241.7	32255.7	27124	27615.9	33017.2	25370.8	30498.9	27597.9
A0A0U4G3E4;P12299;P30524;P12300	7	4	46.664	0.82541	0.999909	1.0767	0.0692377	10	1	Condition 1	Condition 3	58397.1	Glucose-1-phosphate adenylyltransferase OS=Aegilops sharonensis OX=58530 GN=agpl PE=3 SV=1	3441.68	3656.92	4767.36	3503.37	3686.18	4307.59	3255.38	3837.84	3927.48
W0GGL6	13	4	96.8494	0.826609	0.999909	1.10041	0.0690842	9	1	Condition 1	Condition 3	50218.1	High-molecular-weight glutenin subunit OS=Thinopyrum intermedium OX=85679 GN=HMW-GS PE=4 SV=1	7460.16	7723.4	10415.6	7112.68	7457.07	9831.4	5878.06	8963.12	8422.13
P24296;Q8GZB0;A0A446U3P8	4	4	32.7529	0.82884	0.999909	1.12474	0.0687992	5;6;10	3	Condition 1	Condition 3	12355	Non-specific lipid-transfer protein (Fragment) OS=Triticum aestivum OX=4565 PE=1 SV=2	175328	168677	269088	164307	179209	266750	128906	222378	193811
Q94IL5	9	4	59.9353	0.829131	0.999909	1.10137	0.0687622	10	1	Condition 2	Condition 3	86431.4	High molecular weight glutenin subunit x OS=Secale cereale OX=4550 GN=glu-1R PE=4 SV=1	14889.4	13747.1	19533.7	13750.7	15001.2	20499.4	12152.4	16588.9	15977
A0A453JNY8;A0A3B6MKV9;A0A3B6MM42;A0A453JNW9;A0A453JNZ4	4	4	36.8161	0.839452	0.999909	1.10463	0.0674601	1;4;5;8	4	Condition 2	Condition 1	9409.58	Uncharacterized protein OS=Aegilops tauschii subsp. strangulata OX=200361 PE=4 SV=1	44318	38021.3	51824.9	39689.1	45813.6	62699.4	37949.1	49716.1	50154.1
C9E6N1	14	4	108.636	0.842676	0.999909	1.06509	0.0670585	4	1	Condition 2	Condition 1	87083.9	High molecular weight glutenin X-type subunit Hx1 OS=Thinopyrum ponticum x Triticum aestivum OX=222994 PE=4 SV=1	11536	10164.5	13824.3	11230.9	12827.9	13778.2	10158.2	13051.4	14593.3
X2JBS5;Q84NE2;D0ES18;D0ES19;B8XU56;F1C947;Q2PQJ7	29	4	286.481	0.845966	0.999909	1.07509	0.0666511	1;3;5;9	4	Condition 2	Condition 1	39650.2	Low-molecular-weight glutenin subunit (Fragment) OS=Triticum urartu OX=4572 PE=4 SV=1	6412.89	6028.36	7655.01	6614.57	6452.77	8537.85	5832.42	7868.22	7280.55
C8AW48	13	4	102.765	0.849537	0.999909	1.05461	0.0662119	5	1	Condition 2	Condition 3	33758.3	LMW-m OS=Triticum timopheevii OX=4570 PE=4 SV=1	6040.49	6294.15	7710.26	6224.79	6266.41	7621.59	5441.23	7235.89	6394.25
A0A068FDR4;A0A068F7S3;A0A068F9L5;A0A068FDQ8	13	4	99.6751	0.851126	0.999909	1.04911	0.0660173	8	1	Condition 2	Condition 3	33736.3	Low molecular weight glutenin OS=Triticum dicoccoides OX=85692 GN=glu-3 PE=4 SV=1	7242.75	7163.25	8819.67	7240.07	7335.51	8731.43	6445.96	8321.34	7448.65
A0A3B6NQQ5;A0A3B6QEY9;A0A3B6SMQ1;A0A096UTL2;A0A446VFK8;A0A446VFQ5;A0A446WDK5;A0A446WDU2;A0A446YK31;A0A453P0P9;A0A453P115;A0A5J9SX06;A0A3B6PLP7;A0A446VFP7;A0A446WDH3;Q9M4V4;W5GYX5;A0A0D3B9L0;A0A0D3FX92;A0A0E0H2C1;A0A0E0KS28;A0A168L4G8;A0A1B3IJR5;A0A287U800;A0A287U8B2;A0A2P2KYY5;A0A368PN19;A0A3L6RPU8;A0A446VFP1;A0A446WDC7;A0A446WDH9;A0A446WDI8;A0A446WDR8;A0A446YK15;A0A453P110;A2XUU7;A6N0K0;A7LI80;D…	7	4	51.1181	0.852267	0.999909	1.07933	0.065878	1;3;4;5;6;8;9;10	8	Condition 1	Condition 3	36822	Glyceraldehyde-3-phosphate dehydrogenase OS=Triticum aestivum OX=4565 PE=3 SV=1	9512.62	9653.3	12765.3	9475.8	9284.74	12213.3	7943.78	11564.7	10075.7
P10385	18	4	155.824	0.858339	0.999909	1.20572	0.0651412	10	1	Condition 1	Condition 3	41476.3	Glutenin_ low molecular weight subunit OS=Triticum aestivum OX=4565 PE=3 SV=1	26087.4	25400	57045.5	24317.6	27085.6	56205.9	15200.4	40349.1	34465.5
A0A0E3Z590	16	4	140.325	0.858384	0.999909	1.07394	0.0651358	4	1	Condition 1	Condition 3	33603.8	Alpha-gliadin (Fragment) OS=Triticum macha OX=69994 PE=4 SV=1	35061.4	34210.9	47471.5	34096.7	35898.3	46376.9	28854.1	41281.3	38570.7
A0A287JNR6	7	4	55.0883	0.862017	0.999909	1.06899	0.064699	3	1	Condition 2	Condition 3	27443.7	SHSP domain-containing protein OS=Hordeum vulgare subsp. vulgare OX=112509 PE=3 SV=1	2991.71	2871.63	3847.33	2934.38	3306.75	4104.33	2655.88	3586.17	3435.73
M8A0T7;A0A446KRI6;A0A446KRR2;A0A453B3B5;A0A453B3C6;A0A453B3D1;A0A446M1P2;A0A446M1Q6;A0A446M1U7;A0A446M207;A0A446M267;A0A446KRJ2;A0A446M1T9;A0A446KRS6;A0A096YGZ9;A0A453B375;A0A453B3F8;I1QC69	10	4	74.0616	0.863531	0.999909	1.12813	0.0645177	4;5;9	3	Condition 2	Condition 3	93186.5	Sucrose synthase OS=Triticum urartu OX=4572 GN=TRIUR3_12925 PE=3 SV=1	49221.2	46340	75327.5	45317.3	50262.8	79208.7	35927.6	64865.4	54143.3
A0A3B6LLH7	4	4	34.3294	0.871572	0.999909	1.11178	0.0635637	1	1	Condition 2	Condition 1	16925.4	Oleosin OS=Triticum aestivum OX=4565 PE=3 SV=1	6183.82	7658.87	12969.9	8154.85	8419.92	13235.1	6674.05	10732.8	9790.01
A0A0R0FM97;A0A151T8E7;A0A251J2Y7;A0A371EFW1;A0A0B0MXZ5;A0A0B0PX04;A0A0R4J384;A0A151U625;A0A1R3HSY1;A0A1R3HTA8;A0A1S3V0X8;A0A2I4FAR9;A0A2P5RW86;A0A2P5RX88;A0A2P5Y7F4;A0A445BCY2;A0A445IQP0;A0A445KM91;A0A451EJ57;A0A484N9Q4;A0A4Y7L2E4;A0A5B7BCM2;A0A5D2B4G4;A0A5D2DU69;A0A5D2GX45;A0A5D2HKE1;A0A5J5PYG9;Q3LUM2;Q3LUM3;Q3LUM5;A0A067JYP3;A0A067KB85;A0A0A6ZAK1;A0A0B2Q4Z1;A0A0B2S7D7;A0A0B2S7W0;A0A0D3FEJ1;A0A0…	9	4	72.1406	0.87263	0.999909	1.07756	0.0634391	1;2;3;4;5;6;7;8;9;10	10	Condition 2	Condition 3	49748.4	Elongation factor 1-alpha OS=Glycine max OX=3847 GN=100801611 PE=3 SV=1	9784.57	9612.47	13457.8	9519.55	10950.5	13214.9	8374.68	11054.4	11831.1
A0A3B6FUA0;Q8VWM9;C5XRQ7	9	4	69.2889	0.874503	0.999909	1.06226	0.0632193	1	1	Condition 2	Condition 3	37659.6	Fructose-bisphosphate aldolase OS=Triticum aestivum OX=4565 PE=3 SV=1	4500.85	4691.69	5572.4	4624.15	4446.07	5958.99	3811.05	5278.85	5058.38
A2TN61	25	4	257.643	0.875904	0.999909	1.20186	0.0630553	10	1	Condition 2	Condition 3	31748.1	Low-molecular-weight glutenin subunit OS=Triticum polonicum OX=77606 GN=LMW-GS PE=4 SV=1	7650.69	6951.32	15348	6705.03	8280.64	15805.2	4901.26	11026.5	9691.55
A0A3B6CFG7;A0A3B6B780;A0A3B6DM86;A0A3B6B7S9;M8BUR6	4	4	30.3474	0.878844	0.999909	1.10943	0.0627126	1;8	2	Condition 2	Condition 3	26583.3	Uncharacterized protein OS=Triticum aestivum OX=4565 PE=4 SV=1	78809.2	74852.3	116876	76166.8	84357.3	121788	60911.5	98465.7	95089.9
A0A1P8DSP4	24	4	223.231	0.879794	0.999909	1.10473	0.0626023	3	1	Condition 2	Condition 3	33583.5	Alpha-gliadin storage protein (Fragment) OS=Triticum spelta OX=58933 PE=2 SV=1	218384	206986	323156	215223	232942	333398	170037	279012	258419
A0A1P8DT57;A0A1P8DSL6;A0A1P8DTC2;I0IT65;K7X1L1	21	4	263.552	0.880601	0.999909	1.09132	0.0625087	6;8	2	Condition 2	Condition 3	33121.1	Alpha-gliadin storage protein (Fragment) OS=Triticum spelta OX=58933 PE=2 SV=1	94070	82854.8	121706	86523.2	92519.2	129775	71732.3	109953	101290
J7I224	9	4	69.5291	0.881222	0.999909	1.15629	0.0624368	2	1	Condition 2	Condition 3	30771.7	Gamma-gliadin (Fragment) OS=Aegilops umbellulata OX=4491 PE=4 SV=1	58013	54255.8	103031	54537.5	59579	109886	36500.1	85819.6	71404.8
A5JTR2	16	4	137.942	0.883548	0.999909	1.11297	0.062168	5	1	Condition 2	Condition 3	33676.8	Alpha-gliadin Gli-Ts1 OS=Triticum sphaerococcum OX=77604 PE=4 SV=1	21086.5	20297.3	32256.4	20574.7	22105	33473.5	16841.8	27174.5	24406.9
Q4JK87;A0A168M895;H9NEU5;B5TM10	17	4	142.948	0.884654	0.999909	1.0723	0.0620407	3;8;9	3	Condition 3	Condition 2	64400.4	High molecular weight glutenin subunit OS=Elymus elongatus OX=4588 PE=4 SV=1	13822.2	13253.3	17586.2	12773.4	14832.3	15304.3	12269.8	16123.1	17619.4
B6UKW1;B6UKW8;B6UKW9;B6UKX1;B6UKX3;B6UKV6	16	4	156.409	0.894923	0.999909	1.11288	0.0608698	8;9	2	Condition 2	Condition 3	37734.7	Gamma-gliadin OS=Aegilops bicornis OX=4483 GN=tx108 PE=4 SV=1	136107	129688	214292	133800	143284	220526	107452	177473	162210
A0A1P8DSP5	16	4	156.37	0.900547	0.999909	1.09303	0.0602375	4	1	Condition 2	Condition 3	34541.7	Alpha-gliadin storage protein (Fragment) OS=Triticum spelta OX=58933 PE=2 SV=1	48086	45282	69681.5	46768.3	52800.2	75419	39106.4	62273	58714.3
B6UKW6;B6UKU8;J7HUT9	17	4	167.975	0.903675	0.999909	1.10895	0.0598885	6;10	2	Condition 2	Condition 3	39069.2	Gamma-gliadin OS=Aegilops sharonensis OX=58530 GN=tx704 PE=4 SV=1	274126	265871	472986	266776	315059	449623	213863	365992	350270
Q2QL55	13	4	113.333	0.905499	0.999909	1.04901	0.0596859	7	1	Condition 2	Condition 3	32717.2	Alpha-gliadin storage protein (Fragment) OS=Aegilops speltoides OX=4573 PE=4 SV=1	8978.45	8722.07	9945.28	8021.56	9971.21	10673.4	7373.57	9973.55	9979.84
Q8S4P7	4	4	24.737	0.910246	0.999909	1.05982	0.0591615	6	1	Condition 2	Condition 3	24510.2	Thaumatin-like protein OS=Triticum aestivum OX=4565 PE=2 SV=1	20070	19473.7	26280.9	19928.2	19940.5	26903.5	16427.4	25124.2	21451.5
A0A446IHE5;E3UTX8	26	4	245.523	0.910435	0.999909	1.06802	0.0591408	7	1	Condition 2	Condition 3	38367	AAI domain-containing protein OS=Triticum turgidum subsp. durum OX=4567 GN=TRITD_1Av1G002360 PE=4 SV=1	69989.5	69197.2	98603	68369.1	73284.7	98438	58250.5	84020.5	82528.8
A0A2P6RCK4	4	4	27.2071	0.91445	0.999909	1.09176	0.0587007	7	1	Condition 2	Condition 3	240737	Uncharacterized protein OS=Rosa chinensis OX=74649 GN=RchiOBHm_Chr3g0476141 PE=4 SV=1	11566.3	10827.4	17684.7	10917.4	11788.1	18028.9	8550.22	14900.6	13859.9
A0A2K3DXV0	4	4	32.0102	0.914594	0.999909	1.08236	0.058685	6	1	Condition 2	Condition 3	156181	B box-type domain-containing protein OS=Chlamydomonas reinhardtii OX=3055 GN=CHLRE_03g182700v5 PE=4 SV=1	8063.25	7547.52	10555.8	7604.52	8072.92	11845.6	6649.78	9528.27	9250.71
P04724;A0A455QQ42	28	4	293.661	0.916611	0.999909	1.06736	0.0584652	8;10	2	Condition 2	Condition 3	34637.8	Alpha/beta-gliadin A-IV OS=Triticum aestivum OX=4565 PE=2 SV=1	142883	140862	204457	131137	159599	200485	112638	177933	169649
A0A1U8F5H5	6	4	37.52	0.920697	0.999909	1.06732	0.0580222	4	1	Condition 1	Condition 3	102213	heat shock cognate 70 kDa protein 2-like OS=Capsicum annuum OX=4072 GN=LOC107854185 PE=4 SV=1	5192.02	4318.73	6528.62	4605.66	4733.29	6392.24	3990.73	5518.96	5518.07
A0A2U8JAW6	4	4	46.5553	0.92464	0.999909	1.07544	0.0575977	6	1	Condition 2	Condition 3	43488.5	Omega-gliadin OS=Aegilops speltoides OX=4573 PE=4 SV=1	140763	133934	215610	132928	165553	201912	114867	179490	170937
A0A0U3A4B9	27	4	269.422	0.92894	0.999909	1.05506	0.0571381	10	1	Condition 1	Condition 2	41125.6	Low molecular weight glutenin subunit OS=Aegilops sharonensis OX=58530 GN=LMW-GS PE=4 SV=1	3906.71	3779.96	5025.95	3553.8	3794.6	4700.85	3109.41	4688.53	4461.33
A0A1P8DT83;A0A0E3Z5U5;R9XU85;R9XUQ0;A0A0E3URA2;A0A0E3Z573;A0A1P8DT92;R9XSV1	25	4	283.426	0.932424	0.999909	1.05263	0.056768	1;3;9	3	Condition 2	Condition 3	33213.4	Alpha-gliadin storage protein (Fragment) OS=Triticum spelta OX=58933 PE=2 SV=1	19034.1	18479.8	26513.6	17765.5	20963.9	25373.6	15910.8	22261.8	22725.1
A0A383W6T2	6	4	38.659	0.944987	0.999909	1.07796	0.0554517	4	1	Condition 1	Condition 3	89255.1	Uncharacterized protein OS=Tetradesmus obliquus OX=3088 GN=BQ4739_LOCUS12992 PE=4 SV=1	10414.2	13284.5	19242.5	11365.1	12531.9	16991.3	8628.41	14439.9	16767.5
A0A4Y7LH05	5	4	33.375	0.95309	0.999909	1.0759	0.0546174	8	1	Condition 2	Condition 1	27256.1	Uncharacterized protein OS=Papaver somniferum OX=3469 GN=C5167_046706 PE=3 SV=1	3937.9	3751.25	5803.85	3843.38	4313.17	6360.52	3103.16	5647.87	5207.64
A0A0U2ZWD2	15	4	119.823	0.954783	0.999909	1.03205	0.0544444	6	1	Condition 2	Condition 3	34279.9	Low molecular weight glutenin subunit OS=Aegilops searsii OX=4487 GN=LMW-GS PE=4 SV=1	12036.1	13152.7	15921	12975.4	11885.5	16553.4	9796.34	16909.9	13422.1
C8CCM8	31	4	292.297	0.956532	0.999909	1.05883	0.0542664	7	1	Condition 2	Condition 1	42334.8	Low molecular weight glutenin OS=Aegilops speltoides OX=4573 PE=4 SV=1	16354.4	14969	24491.8	15965.6	17337.4	25796	14260	22423.7	19482.1
A0A287TIP6;A0A3B6PJV2;A0A3B6PK25	6	4	41.9054	0.956693	0.999909	1.02986	0.05425	1	1	Condition 2	Condition 3	82318.9	Auxin-responsive protein OS=Hordeum vulgare subsp. vulgare OX=112509 PE=3 SV=1	2810.34	2750.92	3558.27	2750.17	3030.37	3417.68	2591.47	3201.6	3138.42
B2Y2Q3;R4JB14;B2Y2Q2;B2Y2Q4;R4JB54;R4JBJ2;R4JF82;R4JFB5;D5FPE0;Q75ZV8;Q68AN2;Q6J162;D5FPE3;Q75ZV9;R4JBG2;R4JFA4;B8XU58;A7XDG0;Q9XGF0;Q0Q2J1;C6K8R6;D6RVY6	38	4	347.608	0.961132	0.999909	1.0378	0.0538004	1;2;4;5;6;9	6	Condition 2	Condition 3	42107.1	Low molecular weight glutenin subunit OS=Triticum aestivum OX=4565 GN=GluB3-1 PE=4 SV=1	28985.9	27619.8	38302.8	27037.3	32089.8	37189.5	24566.5	32989.5	35252.4
A0A3B6TSE1;M8BZ38	5	4	31.4717	0.969225	0.999909	1.04545	0.0529891	8	1	Condition 1	Condition 3	130102	KIX_2 domain-containing protein OS=Triticum aestivum OX=4565 PE=4 SV=1	13833.7	14701.3	21500.9	14022.1	14502.6	20533.3	11304.9	18341.9	18213.7
A0A453HUK4;A0A0A7C089;A0A3B6INC2;K3ZJT6;A0A3B6JG67;A0A453HUU4;A0A453HV53;A0A453HVF4;A0A453HW61	4	4	24.5201	0.980163	0.999909	1.02555	0.0519096	1;4;8	3	Condition 2	Condition 1	31108.9	TCTP domain-containing protein OS=Aegilops tauschii subsp. strangulata OX=200361 PE=3 SV=1	4082.19	3891.13	4388.39	3661.94	3934.18	5081.48	3211.82	4443.01	4746.01
F8S8U1;F8S8U5;F8S8U6;J9QGY5;F8S8T5;F8S8T9;J9QFU9;F8S8T4;Q84U17;J9QEK9;J9QGN7	12	4	104.095	0.981828	0.999909	1.02143	0.0517469	6	1	Condition 2	Condition 3	32468.8	Low molecule glutenin subunit OS=Dasypyrum villosum OX=40247 PE=4 SV=1	2327.3	2288.93	2985.5	2227.36	2495.84	2888.17	2215.08	2646.31	2590.27
Q7XAI3	8	4	74.9225	0.986806	0.999909	1.0406	0.0512633	7	1	Condition 1	Condition 3	13305.1	High-molecular-weight glutenin subunit (Fragment) OS=Triticum turgidum subsp. durum OX=4567 GN=Glu-B1-1 PE=4 SV=1	52194.8	45687.9	81653.3	45813	51232.3	82388.2	39384.2	66470	66677.8
A0A455QTF1	24	4	234.175	0.987574	0.999909	1.0332	0.051189	8	1	Condition 3	Condition 1	21677.2	Alpha-gliadin (Fragment) OS=Triticum aestivum OX=4565 PE=2 SV=1	16421.1	17811.8	22866.2	16217.8	19712.2	22116	14918.7	20008	24067.8
A0A3B6A0K5;M7ZTN2	9	4	73.2714	0.988192	0.999909	1.03229	0.0511294	1;8	2	Condition 2	Condition 1	73177.9	Uncharacterized protein OS=Triticum aestivum OX=4565 PE=4 SV=1	2564.21	2469.77	2053.15	2849.65	2615.38	1850.95	2707.68	2100.02	2397.94
E0Z2G4;A0A0E3UQW4;B8XU35;M4WEQ6;B8XU36;M4WIM5	30	4	301.907	0.991173	0.999909	1.03498	0.0508422	4;5	2	Condition 3	Condition 1	32383.5	Alpha-gliadin storage protein OS=Aegilops tauschii OX=37682 PE=4 SV=1	47921.1	43372.2	69993.7	44190.8	48418.3	70989.8	38512.2	65172.8	63244.2
Q6UJY8	10	4	88.5956	0.993122	0.999909	1.01973	0.0506552	2	1	Condition 1	Condition 3	25072.7	Globulin OS=Triticum turgidum OX=4571 PE=4 SV=1	5620.08	5532.68	7494.07	5579.19	5534.72	7420.47	5260.52	6739.36	6286.11
A0A3Q9HIE2	10	3	82.7244	0.00595449	0.999909	1.21252	0.948751	8	1	Condition 1	Condition 3	19716.2	ALP OS=Triticum dicoccoides OX=85692 GN=ALP PE=2 SV=1	1187.54	1242.91	1186.77	1081.15	1139.36	1191.22	930.865	1007.67	1044.69
E7DVE2	20	3	166.605	0.0753139	0.999909	1.2234	0.496073	7	1	Condition 2	Condition 1	90619.1	High molecular weight glutenin subunit Sx1* OS=Aegilops speltoides OX=4573 GN=HMW-GS Sx1* PE=4 SV=1	2983.96	2889.93	3067.58	3420.26	3308.95	4209.75	2646.8	3222.22	3076.9
P20158;W5FHQ6	3	3	22.6946	0.0762778	0.999909	1.13838	0.49311	9;10	2	Condition 2	Condition 3	5695.34	Defensin-like protein 1 OS=Triticum aestivum OX=4565 PE=1 SV=1	2734.94	2479.44	2421.87	2667.9	3049.67	2724.99	2437.18	2547.55	2431.56
Q93XJ8;M8A4Z7;A0A1G4P1V3;D1MJA1;F1CYP3;F1CYP4;F1CYP5;F1CYQ5;F1CYR2;F1CYR8;Q41553;F1CYQ4;F1CYQ6;F1CYR5	12	3	95.3041	0.142422	0.999909	1.16577	0.35266	1;5;6;8;10	5	Condition 1	Condition 3	88948	Glutenin HMW subunit 1Ax (Fragment) OS=Triticum timopheevii OX=4570 GN=glu-1A-1 PE=4 SV=1	2216.54	2675.82	2828.47	2420.21	2360.53	2279.83	2175.41	2285.61	2161.89
A0A075DMN7	7	3	53.0414	0.182319	0.999909	1.09374	0.301455	6	1	Condition 2	Condition 3	40270	High-molecular-weight glutenin subunit OS=Dasypyrum villosum OX=40247 GN=HMW-4 PE=4 SV=1	1953.02	2001.75	2110.24	2139.84	1958.6	2229.71	1862.46	2020.9	1902.44
Q5RLY8;Q38767	37	3	367.176	0.188807	0.999909	1.25493	0.294465	5;6	2	Condition 2	Condition 3	69942.9	HMW glutenin subunit OS=Aegilops tauschii OX=37682 GN=Glu PE=4 SV=2	4205.34	4416	4970.93	4994.82	4371.51	5823.38	3355.07	4532.17	4216.76
A0A446V3Y0;A0A446W1T7;A7UHA9;A0A446V3Z6	10	3	75.278	0.233111	0.999909	1.19431	0.25382	5	1	Condition 1	Condition 3	18733.3	Peptidyl-prolyl cis-trans isomerase OS=Triticum turgidum subsp. durum OX=4567 GN=TRITD_6Av1G016500 PE=3 SV=1	1430.27	1836.13	1943.75	1647.46	1691.8	1481.74	1356.32	1506.77	1499.39
A0A0K0LYI6;A0A1W6C7T5;A0A2P1AL59;A0A3T0I8R9;A0A077ETG9;A0A0H3U199;A0A0K1ZCW4;A0A141CP30;A0A1D8MPV4;A0A1D9CST7;A0A1V0DPX9;A0A1W5WGY8;A0A1W5WJJ7;A0A1W5WMD1;A0A1W5WRZ1;A0A1W5WTK3;A0A2K9RI43;A0A2U8ZY36;A0A345NCU2;A0A4P9JLF0;A0A5B9XY38;A0A5C0PYH3;A0A5C0Q140;A0A5J6UN68;B2Y5Y4;B2Y5Y7;D3PF95;R4GTJ2;R4GTM4;R4GTP0;R4GTQ0;R4GTR5;R4GTS7;R4GTT5;R4GU37;R4GU51;R4GU63;R4GU69;R4GU86;R4GUB8;R4GUD0;R4GUE9;R4GUH2	3	3	16.0514	0.240317	0.999909	1.14153	0.248169	5	1	Condition 2	Condition 3	121095	DNA-directed RNA polymerase subunit beta OS=Antennaria howellii OX=669590 GN=rpoB PE=3 SV=1	2769.83	2479.57	2684.19	2592.82	2919.86	3334.05	2441.92	2762.84	2545.15
A0A446U502;A0A446U506;A0A3B6LK88;A0A3B6MQ45;A0A453KG93	4	3	25.0696	0.248883	0.999909	1.1862	0.241738	1;4;5	3	Condition 2	Condition 3	57126.4	F-box domain-containing protein OS=Triticum turgidum subsp. durum OX=4567 GN=TRITD_5Bv1G099410 PE=4 SV=1	13522.7	11296	12305.7	12254.6	12071	15473.3	10155.1	12212.6	11183.7
T1WH24;T1WHV7;T1WHW1;T1WIP3;T1WGY7;T1WH20;T1WHA9;T1WHD2;T1WIM5	6	3	48.3622	0.261505	0.999909	1.17726	0.232785	1;2;9;10	4	Condition 2	Condition 3	15230.3	Dimeric alpha-amylase inhibitor OS=Pseudoroegneria spicata OX=4604 GN=AAI PE=4 SV=1	9475.9	8847.66	11060.1	9031.11	9574.27	11446.8	7437.88	9179.2	8910.03
A0A067GHA7	4	3	24.919	0.274325	0.999909	1.35344	0.224269	10	1	Condition 2	Condition 1	123935	Uncharacterized protein OS=Citrus sinensis OX=2711 GN=CISIN_1g001481mg PE=4 SV=1	751.172	632.977	475.985	872.466	1021.41	623.703	653.748	660.199	773.833
A0A251NDU4;A0A2I4HTK3	4	3	29.2702	0.309732	0.999909	1.16684	0.203325	10	1	Condition 2	Condition 1	130988	Auxin response factor OS=Prunus persica OX=3760 GN=PRUPE_7G194200 PE=3 SV=1	18387.2	17277.8	15870.6	17274.1	19166.4	23693.5	15872.7	19686.1	16002.7
E3UMZ1	8	3	68.5172	0.326871	0.999909	1.1643	0.194338	10	1	Condition 3	Condition 2	37721.5	M-type low molecular weight glutenin subunit OS=Psathyrostachys huashanica OX=37730 GN=LMW-GS PE=4 SV=1	1141.85	1090.38	964.645	1014.64	1103.08	825.875	1270.78	1121.52	1034.93
A0A4U6VJK4;A0A1E5WBE6;F2CR08;F2D4W3;J3N175;A0A0D9VRW6;A0A0D9XI38;A0A0D9XI39;A0A0E0M5U1;A0A2T7EFQ6;A0A446SMB2;A0A446SMD9;A0A446SMF0;A0A446SMG5;A0A446SMI3;A0A446SMJ3;A0A446TT05;A0A453JH68;A0A453JHR6;A0A0E0QWR1;A0A1D6KCB2;A0A218KL62;A0A446SMD1;A0A446TSY8;A0A446TT13;A0A446TT28;A0A453JGB8;A0A453JH22;A0A453JH73;A0A453JH95;A0A453JHM8;A0A453JHR0;A0A453JHS3;A0A0E0CY18;A0A0E0KBA4;A0A446SM97;A0A446TT16;A0A4…	9	3	73.0485	0.33047	0.999909	1.24193	0.192534	2;3;4;7	4	Condition 2	Condition 3	48240.6	Uncharacterized protein OS=Setaria viridis OX=4556 GN=SEVIR_3G310400v2 PE=3 SV=1	6361.05	6841.96	7645.76	6152.3	6597.54	8784.11	4343.55	6839.12	6156.37
A0A0L9T9I0	5	3	30.2966	0.364003	0.999909	1.16872	0.176949	7	1	Condition 3	Condition 1	140951	KIX_2 domain-containing protein OS=Phaseolus angularis OX=3914 GN=LR48_Vigan406s008000 PE=4 SV=1	1986.95	2219.94	1649.24	1972.88	2300.36	1718.42	2084.61	2194.17	2565.41
A0A059TAV1	7	3	59.2976	0.374805	0.999909	1.08551	0.172353	5	1	Condition 2	Condition 1	38435.9	High-molecular-weight glutenin subunit HMW-DV3 OS=Dasypyrum villosum OX=40247 PE=4 SV=1	944.446	893.021	938.85	923.671	979.113	1110.93	1009.16	920.466	913.661
A0A3B5YZG7;A0A3B5Z0A0;A0A446K1U4;A0A446K1V3;A0A446K1Y3;A0A446K1Z5;A0A446K1X5	5	3	33.5218	0.401046	0.999909	1.08554	0.161936	5;8	2	Condition 3	Condition 2	16312.3	Uncharacterized protein OS=Triticum aestivum OX=4565 PE=4 SV=1	1110.07	1136.69	1201.83	1141.64	1106.16	985.495	1056.52	1194.7	1258.63
A5JSA4;A0A0K2QJC7;A0A1K0JNF2;Q41545;A0A455QRI7;A0A0E3Z7K7;P04725;A0A446W0A3;A0A446W085;A0A446W087;A0A446W095;A0A446W099;A0A446W0B9;A0A446W0C8;A0A446W0E7;A0A446W0F5;A0A446W0K7;A0A0E3Z5W4;A0A0E3UR92;A0A446W0H6	30	3	335.941	0.411989	0.999909	1.09316	0.157875	1;4;5;6;10	5	Condition 1	Condition 3	36326.7	Alpha-gliadin OS=Triticum aestivum OX=4565 GN=Gli-G1 PE=2 SV=1	9092.46	9269.14	10648.6	9205.47	9128	10103.9	7913.44	9347.65	9276.79
CTRA_BOVIN;CTRB_BOVIN	16	3	125.951	0.443671	0.999909	1.13851	0.146945	10	1	Condition 1	Condition 3	26236.4		3881.47	3826.46	4753.75	3565.36	3529.27	4371.06	3221.67	3970.37	3753.52
A0A3B6EGL9;A0A3B6GWZ4;A0A3B6GXH6;A0A446NJN9;A0A446NJP1;A0A446NJS6;A0A453F644;A0A453F650;A0A453F682;A0A453F693;M7YUQ6;N1QQN8;A0A3B6FMG9;A0A453F696;A0A453F6C0	5	3	31.1039	0.462675	0.999909	1.05253	0.140917	1;4;5;8	4	Condition 2	Condition 1	53777.3	Uncharacterized protein OS=Triticum aestivum OX=4565 PE=3 SV=1	5455.67	5080.06	5540.47	5347.45	5732.25	5841.05	5354.84	5884.52	5407.85
Q2QL68;Q2QL64	18	3	177.846	0.467277	0.999909	1.14096	0.139512	6	1	Condition 1	Condition 3	31339.9	Alpha-gliadin storage protein (Fragment) OS=Triticum monococcum OX=4568 PE=4 SV=1	8617.88	9223.41	11855.9	8856.98	9442.91	11325.5	7662.44	9043.01	9322.83
B9G7P0	8	3	48.9234	0.476443	0.999909	1.20646	0.136771	2	1	Condition 2	Condition 3	48385.8	Uncharacterized protein OS=Oryza sativa subsp. japonica OX=39947 GN=OsJ_30829 PE=3 SV=1	2365.66	1947.79	2245.08	1811.46	2577.01	2957.14	1934.77	2105.49	2048.31
A0A5J5AQ74	3	3	18.3731	0.527219	0.999909	1.08736	0.122884	8	1	Condition 2	Condition 3	37119.6	Uncharacterized protein OS=Nyssa sinensis OX=561372 GN=F0562_006347 PE=4 SV=1	3372.1	3220.39	3921.56	3219.1	3365.94	3945.02	2984.46	3467.73	3231.91
A0A2I4E4E1	4	3	27.5864	0.541681	0.999909	1.19492	0.119285	3	1	Condition 2	Condition 3	67983	transcriptional corepressor SEUSS-like isoform X2 OS=Juglans regia OX=51240 GN=LOC108986178 PE=4 SV=1	7073.37	6583.76	8104.69	6902.36	6311.46	10080.5	5506.16	7069.79	6918.4
A0A453AS51	3	3	22.4314	0.564097	0.999909	1.18725	0.113982	9	1	Condition 2	Condition 3	15262.9	Superoxide dismutase [Cu-Zn] OS=Aegilops tauschii subsp. strangulata OX=200361 PE=3 SV=1	5663.44	5228.54	7185.14	5532.64	5749.11	7999.72	4306.44	6201.95	5732.08
F2DNE8;A0A453S8G8;A0A287X305;A0A287X3C2;A0A3B6RL18;A0A3B6TU18;A0A453S7W3;F2E7Q3	3	3	22.713	0.57389	0.999909	1.123	0.111762	1;3;4;6	4	Condition 2	Condition 3	28073.9	Predicted protein OS=Hordeum vulgare subsp. vulgare OX=112509 PE=2 SV=1	16037	14881.7	18579.2	15909.3	17920.2	21190	13387.1	18101.8	17504.5
A0A2K1K672	4	3	26.7097	0.577421	0.999909	1.18792	0.110976	5	1	Condition 1	Condition 3	95580.3	Uncharacterized protein OS=Physcomitrella patens subsp. patens OX=3218 GN=PHYPA_011175 PE=4 SV=1	11231	10776.8	15945.6	10154.5	12197.2	15046.1	7955.64	11888.6	12105.3
R4JAQ1	17	3	154.542	0.585752	0.999909	1.13651	0.109149	6	1	Condition 1	Condition 3	39827.2	Low-molecular-weight glutenin subunit (Fragment) OS=Triticum aestivum OX=4565 GN=LMW-GS PE=4 SV=1	4737.17	4435.01	6195.88	4396.78	4570.12	5241.21	3819.84	4862.04	4840.22
A0A3B6NMA6;A0A3B6QB45;A0A453N712;A0A453N7T6;A0A3B6PI06	3	3	17.3798	0.587716	0.999909	1.12702	0.108724	1	1	Condition 2	Condition 3	59438.1	Uncharacterized protein OS=Triticum aestivum OX=4565 PE=3 SV=1	753.465	659.904	949.072	811.959	770.923	915.663	638.9	757.311	820.745
A0A3B6HUR7;A0A3B6HVK5;A0A3B6HR50;I1H5X4	10	3	77.3632	0.597962	0.999909	1.20066	0.10654	1;9	2	Condition 2	Condition 3	40670.3	Ricin B-type lectin domain-containing protein OS=Triticum aestivum OX=4565 PE=4 SV=1	6203.89	6047.81	8629.63	6438.07	6496.9	9505.6	4854.75	7163.5	6672.01
W0C8N8;Q6Q7J1;A0A060AAZ6;V9TQ99;Q6UKZ5;A0A068F7N6	39	3	374.068	0.610224	0.999909	1.17375	0.104	1	1	Condition 2	Condition 3	84681	High-molecular-weight glutenin subunit 1Bx14 OS=Triticum aestivum OX=4565 GN=Glu-1B PE=4 SV=1	56179.7	48445.2	65193.5	49692.1	50422	75906	40911.1	56229.2	52823.7
A0A287TCE0;A0A287TCL5	9	3	65.5448	0.655022	0.999909	1.0548	0.0953398	3	1	Condition 2	Condition 3	22521.7	Peptidyl-prolyl cis-trans isomerase OS=Hordeum vulgare subsp. vulgare OX=112509 PE=3 SV=1	2022.45	2015.11	2264.47	2220.78	2186.01	1945.23	1815.1	2089.95	2116.96
A0A446P192;A0A060AQ88;A0A3B6H468;A0A3B6EP91;M7YXA9;P84965;P84970	3	3	22.5609	0.662478	0.999909	1.14383	0.0939854	1;5;8;10	4	Condition 1	Condition 3	13882.5	Knot1 domain-containing protein OS=Triticum turgidum subsp. durum OX=4567 GN=TRITD_3Av1G250390 PE=3 SV=1	15374.9	16112.7	22053.2	15616.3	15615.2	22165.9	12319.7	17896.8	16591.9
N1QYP3	5	3	33.4925	0.664084	0.999909	1.15412	0.0936968	6	1	Condition 2	Condition 1	52694.4	Peptidyl-prolyl cis-trans isomerase CYP20-2_ chloroplastic OS=Aegilops tauschii OX=37682 GN=F775_14997 PE=4 SV=1	493.756	554.272	779.922	586.225	620.445	903.006	580.055	797.578	701.326
K7WM32;A4GU94;E5KZQ7;H6ULJ0;H6ULJ1;A4GU91	4	3	26.4474	0.682965	0.999909	1.16805	0.0903805	9	1	Condition 2	Condition 1	53219.7	75k gamma secalin OS=Secale cereale OX=4550 GN=sec2 PE=4 SV=1	7525.51	7419.06	9785.34	8477.2	8893.71	11514.8	5553.94	10161.4	9894.17
A0A1D6L829;A0A1D6L835;A0A1D6L836;A0A1D6L833;A0A1D6L837	4	3	26.962	0.718822	0.999909	1.17524	0.0844534	4;8	2	Condition 3	Condition 1	66323.4	Uncharacterized protein OS=Zea mays OX=4577 GN=100194043 PE=4 SV=1	1838.75	922.156	938.903	1017.56	1897.39	968.952	1581.17	1514.4	1252.61
Q2QL57	12	3	105.907	0.7223	0.999909	1.11835	0.0839026	7	1	Condition 1	Condition 3	30318.7	Alpha-gliadin storage protein (Fragment) OS=Aegilops speltoides OX=4573 PE=4 SV=1	72490	70823.1	95438.3	67768.9	72070	92632	55744.1	81353.1	76388.8
A0A0E0EFP8;A0A0D3GUP1;A0A0E0QCD8;B8B5M4;I1QCZ5;P28757	4	3	31.5438	0.729988	0.999909	1.27979	0.0826995	2;6;10	3	Condition 2	Condition 3	15226.8	Superoxide dismutase [Cu-Zn] OS=Oryza meridionalis OX=40149 PE=3 SV=1	9838.31	10155.3	17280	10052.7	11371.4	20597.1	7096.97	13190.7	12546.7
A0A2P6TBI4	4	3	26.5261	0.731354	0.999909	1.17773	0.0824878	9	1	Condition 2	Condition 3	166976	RNA polymerase sigma factor OS=Chlorella sorokiniana OX=3076 GN=C2E21_9423 PE=3 SV=1	13010.9	10867.8	16239.1	11175	13059.5	19078.2	9719.47	14302.3	12754.6
A0A446QV97;A0A446QV99;A0A446QVD4;A0A446QVA6;A0A446QVB7;A0A446QV98;A0A446QVA0;A0A446S4P2;A0A453I6F8;A0A2T7CD60;A0A4U6T6C8;C5X1Q1;I1PAX9;A0A0D9VTK2;A0A0D9Z6P1;J3LNE1;A0A0D9X308;A0A0E0APE0;A0A0E0APE1;A0A0E0APE2;A0A0E0APE3;A0A1E5VF27;A0A287H7K0;A0A287H7K2;A0A2S3IRI1;A0A2T7F075;A0A3L6S600;A0A3L6TLA7;A0A453AN51;A0A0A9HZH7;A0A0E0JD40;A0A0E0LPW7;A0A199VGR1;A0A1D6IMH7;A0A1D6IMI1;A0A1D6IMI3;A0A1D6IMI4;A0A1…	14	3	101.405	0.734172	0.999909	1.1834	0.0820529	1;3;4;5;6;7;8;9	8	Condition 2	Condition 3	40859.4	Ricin B-type lectin domain-containing protein OS=Triticum turgidum subsp. durum OX=4567 GN=TRITD_4Av1G067330 PE=4 SV=1	6621	6353.32	9872.13	6728.07	6952.19	10725.2	4989.09	8081.06	7552.96
A0A3B6JHB6;A0A453I5P5;A0A3B6HVT4;A0A3B6IQY2	4	3	23.0034	0.73514	0.999909	1.15915	0.0819041	1	1	Condition 1	Condition 3	55524.4	Uncharacterized protein OS=Triticum aestivum OX=4565 PE=4 SV=1	3539.68	3584.11	5266.38	3337.96	3327.49	4897.44	2762.59	3999.79	3926.62
A0A5E4FUL4	4	3	27.4025	0.736033	0.999909	1.09728	0.0817672	8	1	Condition 1	Condition 3	50068.1	PREDICTED: RNA-binding OS=Prunus dulcis OX=3755 GN=ALMOND_2B011526 PE=4 SV=1	12981.3	13730.7	17591.8	12738.3	13724.8	16580.3	11806.2	14364.8	14205
A0A1P8DSW3	28	3	303.664	0.736596	0.999909	1.17638	0.081681	3	1	Condition 2	Condition 3	34811.9	Alpha-gliadin storage protein (Fragment) OS=Triticum spelta OX=58933 PE=2 SV=1	57457.4	53329.5	80735.1	53036.7	58237.6	89051.8	42327.5	66088	61875.4
A0A060N479;Q8L6B2;Q8L6B5;Q9SYX8;A0A4D6Q633;A0A4D6Q623;Q6EEW8;A0A4D6QBP5	26	3	267.724	0.7447	0.999909	1.16483	0.0804508	1;8	2	Condition 2	Condition 3	32474.5	Gamma-gliadin (Fragment) OS=Triticum aestivum OX=4565 GN=gli PE=2 SV=1	58487.1	53342.4	87836	54246.6	60200	87728.8	40495.2	70103.2	62968.7
A5BG55	4	3	22.5442	0.747532	0.999909	1.05239	0.0800258	6	1	Condition 1	Condition 2	240804	Integrase catalytic domain-containing protein OS=Vitis vinifera OX=29760 GN=VITISV_007394 PE=4 SV=1	1336.58	1177.75	1334.8	1250.02	1361.76	1045.74	1292.26	1299.7	1208.63
A0A446M0K7	8	3	50.5514	0.750694	0.999909	1.1131	0.0795543	4	1	Condition 1	Condition 3	24211.6	Thioredoxin domain-containing protein OS=Triticum turgidum subsp. durum OX=4567 GN=TRITD_2Bv1G057480 PE=4 SV=1	3797.03	3999.23	5298.5	3808.67	3890.32	5206.32	3013.68	4438.36	4312.2
A0A2T7C3U4	6	3	36.1273	0.752108	0.999909	1.10256	0.0793443	4	1	Condition 1	Condition 3	48871.7	SERPIN domain-containing protein OS=Panicum hallii var. hallii OX=1504633 GN=GQ55_9G161800 PE=3 SV=1	2357.65	2628.4	3217.5	2263.54	2641.38	3261.69	1964.57	2812.8	2663.08
A0A446JK65;A0A446JK88	4	3	38.7603	0.755259	0.999909	1.13602	0.0788787	5	1	Condition 2	Condition 1	12417.4	Uncharacterized protein OS=Triticum turgidum subsp. durum OX=4567 GN=TRITD_1Bv1G022920 PE=4 SV=1	4188.9	3800.29	5183.22	4353.25	4444.77	6166.14	3624.15	5686.67	4868.02
A0A2K3E6L8	3	3	24.8855	0.761468	0.999909	1.15647	0.0779702	5	1	Condition 2	Condition 3	136686	Uncharacterized protein OS=Chlamydomonas reinhardtii OX=3055 GN=CHLRE_01g029550v5 PE=4 SV=1	52805.4	49416	73910.7	47978.5	51857.1	80284.3	38288.8	61076.8	56384.4
Q571R2	3	3	18.4239	0.761742	0.999909	1.12118	0.0779303	1	1	Condition 1	Condition 3	43980.8	Putative omega-gliadin (Fragment) OS=Triticum aestivum OX=4565 GN=gli PE=2 SV=2	15583.8	14555	21831.3	14805.5	15601.8	21445.1	11771.1	17554.2	17027.5
A0A1Q3D847	3	3	17.8465	0.765188	0.999909	1.1415	0.0774312	2	1	Condition 1	Condition 3	55614.3	BZIP_1 domain-containing protein/DOG1 domain-containing protein OS=Cephalotus follicularis OX=3775 GN=CFOL_v3_32108 PE=4 SV=1	6897.92	6784.04	10320.8	6868.03	6745.34	9981.24	4967.25	8602.56	7457.57
A0A446W0I4;A0A446W0N0	26	3	239.744	0.766151	0.999909	1.10926	0.0772924	4	1	Condition 1	Condition 3	33968	AAI domain-containing protein OS=Triticum turgidum subsp. durum OX=4567 GN=TRITD_6Bv1G014670 PE=4 SV=1	79880.4	77266	106017	73356.5	81227.1	103889	61219.8	91084.2	84939.3
B6UKL2;B6UKN5;A0A4D6K4X0;D0ES85;R9XSZ2;R9XUA5;B6UKP7;B6UKL1;Q94G90;F6KV50	22	3	208.01	0.768468	0.999909	1.14652	0.0769594	2;8	2	Condition 1	Condition 3	34813.4	Gamma-gliadin OS=Triticum turgidum OX=4571 GN=qp103 PE=4 SV=1	162924	154647	247578	155924	163071	244197	113788	201851	177288
A9YRP1	13	3	93.7517	0.76858	0.999909	1.09874	0.0769433	7	1	Condition 1	Condition 3	33246.5	Alpha-gliadin OS=Crithopsis delileana OX=37674 GN=gli-Ka1 PE=4 SV=1	41566.6	38475.2	54620.5	39080.2	42509.8	50668.4	33031.2	46004.6	43525.4
M8BJK1;Q2PCC7	6	3	64.3259	0.770703	0.999909	1.13496	0.0766397	8;9	2	Condition 1	Condition 3	10289.7	Non-specific lipid-transfer protein 2P OS=Aegilops tauschii OX=37682 GN=F775_28032 PE=4 SV=1	36228.2	38548.8	55509.5	37755.6	36110	55030.6	29291.8	43875.7	41626.7
A0A2K2DCL4	3	3	16.5057	0.773737	0.999909	1.13653	0.076208	6	1	Condition 2	Condition 3	26145.2	AAI domain-containing protein OS=Brachypodium distachyon OX=15368 GN=BRADI_2g38530v3 PE=4 SV=1	19908	16155	27216.6	18095.9	19674.7	26747.1	15742	21393.5	19631.6
B1B520;Q599I0;A0A0K0KCV6;X2JUA0;D7REK2;C6L669;E2CT66;L0AUY1;Q1KL96;Q6R2V1;A0A0H4PMT1;L0ATX2;D0IQ05;Q6PMI7;Q38LF5;Q6PMI9;A0A249Y2Y2;A0A482LVH8;Q6R502;A0A482LU90;Q6R506;Q6R509;A0A1I9RW78;A0A2D0UFQ0;A0A2H1YP03;A0A482M0B8;A0A2D0UV28;G3LSH6;G3LSH7;Q6R501;Q6R508;Q6R510;Q6SLL9;S4V861;Q6R507;A0A2D0UFQ5;G1E6K7;Q6R500;Q6R505;Q9M5N2;X5D5A6;A0A0G2YJJ8;A0A0G2YL91;C1K8Y8;W6AW98;A0A0G2YFU2;A0A0G2YJJ6;A0A0G2YL95…	54	3	547.363	0.777747	0.999909	1.14344	0.0756414	1;2;3;4;5;6;8;9;10	9	Condition 2	Condition 3	109112	High-molecular-weight glutenin subunit 2.6 OS=Triticum aestivum OX=4565 GN=Glu-D1 PE=4 SV=2	115543	108542	162543	111802	114197	172414	82743.1	132753	132938
A0A446J2D7;A0A446J2F3;A0A446K159;A0A446K182;A0A446K188;A0A446K191;A0A452Z2Y1;A0A452Z2Y8;A0A3B5Y1F9;A0A3B5ZXI9;A0A452Z2X8;A0A452Z2W9	6	3	35.0328	0.781671	0.999909	1.15949	0.0750913	1;4	2	Condition 2	Condition 3	96969.7	Pyruvate_ phosphate dikinase OS=Triticum turgidum subsp. durum OX=4567 GN=TRITD_1Av1G161630 PE=3 SV=1	1638.26	1879.96	2787.69	1774.23	1731.29	2855.11	1236.06	2150.58	2099.07
A4GFU7	10	3	92.8447	0.782739	0.999909	1.1362	0.0749424	7	1	Condition 1	Condition 3	13972.8	Dimeric alpha-amylase inhibitor (Fragment) OS=Aegilops speltoides OX=4573 PE=4 SV=1	49156.9	47650.6	73976	46034.4	51227.6	71354.5	36806.8	59388	54116.5
D0EVN9	21	3	198.667	0.78509	0.999909	1.08996	0.0746155	8	1	Condition 3	Condition 1	34930.7	LMW-m glutenin subunit OS=Triticum aestivum OX=4565 PE=4 SV=1	3591.48	3388.34	4165.7	3684.21	3530.21	4482.14	3319.44	4674.25	4154.53
B0L965	6	3	37.9723	0.790147	0.999909	1.12587	0.0739177	6	1	Condition 2	Condition 3	95417.8	D-hordein OS=Hordeum chilense OX=15565 PE=4 SV=1	5081.93	4703.43	7064.13	4753.42	5448.2	7125.63	3628.23	6239.15	5522.7
A0A3B6MIQ1;A0A3B6KBL0;A0A3B6LFF9;A0A446SMN1;A0A453JIJ7;A0A453JJ20;N1R2U4;F2EL01	3	3	17.1333	0.805182	0.999909	1.05269	0.0718832	1;4;8	3	Condition 1	Condition 2	22869.3	Uncharacterized protein OS=Triticum aestivum OX=4565 PE=4 SV=1	9092.64	9612.66	10356	8943.62	8887.23	9775.91	7586.35	10250.8	9979.22
B1PDK3;A0A2G3AUA5	3	3	25.1283	0.805296	0.999909	1.14991	0.0718681	8;10	2	Condition 2	Condition 3	15663.6	Ferredoxin OS=Capsicum annuum OX=4072 GN=T459_32413 PE=2 SV=1	11645.6	10414.9	17436.7	10375.1	12042.4	17768	7981.77	14142	12823.1
A0A446V686;A0A3B6NML4;A0A3B6PJG6;A0A3B6QB61;A0A446W489;A0A453N862;M7YSV0	3	3	27.3022	0.805612	0.999909	1.10865	0.0718259	1;4;5;8	4	Condition 2	Condition 1	10666.7	Uncharacterized protein OS=Triticum turgidum subsp. durum OX=4567 GN=TRITD_6Av1G030120 PE=4 SV=1	4245.02	4739.61	5905.42	4871.01	4810.01	6826.9	4166.26	5529.43	5809.63
A0A438EDY9	3	3	16.3966	0.809398	0.999909	1.16905	0.0713234	6	1	Condition 1	Condition 3	20820.5	Retrovirus-related Pol polyprotein from transposon RE1 OS=Vitis vinifera OX=29760 GN=RE1_998 PE=4 SV=1	1731.98	1505.29	2686.04	1658.89	1475.46	2420.92	1069.47	2032.5	1964.83
H8Y0L1	15	3	126.635	0.810776	0.999909	1.11259	0.0711414	10	1	Condition 2	Condition 3	23819.4	Gamma prolamin OS=Taeniatherum caput-medusae OX=37687 PE=4 SV=1	41016.7	41016.5	59690.7	40653.3	42224.5	60221.9	33030.8	48483	47104.8
A0A452XU68	31	3	300.671	0.811222	0.999909	1.11759	0.0710826	4	1	Condition 2	Condition 3	65306.6	Uncharacterized protein OS=Aegilops tauschii subsp. strangulata OX=200361 PE=4 SV=1	12326.2	11763.9	17223.6	11321.5	12340.8	17998.6	9833.66	14143	13300.8
A0A4S8JL56	3	3	17.5282	0.815918	0.999909	1.08835	0.0704664	3	1	Condition 1	Condition 3	63732.5	Glyco_hydro_18 domain-containing protein OS=Musa balbisiana OX=52838 GN=C4D60_Mb01t08960 PE=3 SV=1	3967.08	4162.19	5095.41	4057.58	3556.98	5155.98	3289.08	4643.62	4218.4
A0A2P6U181	3	3	17.2695	0.817656	0.999909	1.42189	0.0702398	9	1	Condition 2	Condition 3	88965.2	Rab9 effector with kelch motifs OS=Chlorella sorokiniana OX=3076 GN=C2E21_1892 PE=4 SV=1	830.591	646.608	2109.76	742.191	873.539	2417.24	383.778	1242.13	1210.44
A0A089XB71	20	3	205.538	0.820071	0.999909	1.08003	0.0699262	1	1	Condition 1	Condition 2	37221.3	Low-molecular-weight glutenin subunit (Fragment) OS=Triticum urartu OX=4572 GN=LMW-GS PE=4 SV=1	7029.79	7278.86	8059.07	7037	8654.57	5018.64	7859.2	5673.04	7600.9
A0A4Y7K9H2	3	3	19.7472	0.82104	0.999909	1.15719	0.0698006	8	1	Condition 2	Condition 3	45482.1	Protein kinase domain-containing protein OS=Papaver somniferum OX=3469 GN=C5167_032105 PE=3 SV=1	37515.4	32814.9	45476.3	33960	35892.7	61462	27688.2	44775.6	41013.6
M8BBK2	4	3	26.672	0.821213	0.999909	1.10632	0.0697783	8	1	Condition 1	Condition 3	17045.5	Nucleoside diphosphate kinase OS=Aegilops tauschii OX=37682 GN=F775_27942 PE=3 SV=1	4817.99	4471.93	6604.4	4241.33	5282.36	5749.5	3511.24	5518.66	5337
Q5NE27	4	3	32.878	0.823234	0.999909	1.12446	0.0695175	1	1	Condition 1	Condition 3	12715.5	Non-specific lipid-transfer protein OS=Triticum aestivum OX=4565 GN=ltp9.1b PE=2 SV=1	57310.7	55016.3	87049	53608.5	58527.5	86433	42203.2	72196.7	62907.9
H8Y0I8;H8Y0P3	27	3	230.103	0.823731	0.999909	1.12592	0.0694535	2	1	Condition 2	Condition 3	34179.9	Gamma prolamin OS=Aegilops uniaristata OX=4492 PE=4 SV=1	171944	159236	225758	162978	177279	258949	133807	215203	183183
A0A452ZWS0;N1QUA1;Q05806;Q38770;A0A446KBY1;A0A446KC48;Q41585	3	3	23.2067	0.8268	0.999909	1.16747	0.0690598	4;5;6;9;10	5	Condition 2	Condition 3	14489.2	Uncharacterized protein OS=Aegilops tauschii subsp. strangulata OX=200361 PE=4 SV=1	43051.6	44599.5	76874.1	44991	47239.6	78231.2	30804.1	61067.8	54137.8
A0A3Q9HID8	7	3	62.1996	0.828266	0.999909	1.06874	0.0688724	1	1	Condition 2	Condition 3	20497.1	ALP OS=Triticum dicoccoides OX=85692 GN=ALP PE=2 SV=1	9184.02	9308.62	10838.1	8567.86	9876.94	11610.1	7906.54	10390.4	9824.81
A0A0K2QJX7;A0A0E3UQY2	29	3	295.475	0.832078	0.999909	1.10198	0.0683877	1;6	2	Condition 1	Condition 3	35867.1	Alpha/beta-gliadin OS=Triticum aestivum OX=4565 GN=Gli-2 PE=4 SV=1	25968.8	24233.3	34327.5	23321.8	24461.9	35490.7	20156.5	28449.3	28101.2
A0A3B6HU03;M7Z222;R7W7V8	4	3	40.0725	0.83294	0.999909	1.11399	0.0682787	8	1	Condition 2	Condition 3	25614.9	Uncharacterized protein OS=Triticum aestivum OX=4565 PE=4 SV=1	19942	19150.9	29766	19763	20544.3	29479.2	15363	24716.6	22566.1
A0A453QK77;M8B8V9;I1H1T8	8	3	51.9281	0.836249	0.999909	1.16061	0.0678615	6	1	Condition 1	Condition 3	48829.3	Uncharacterized protein OS=Aegilops tauschii subsp. strangulata OX=200361 PE=3 SV=1	2765.7	2982.33	5258.68	2780.47	2992.86	3862.58	2348.66	3640.84	3494.03
X2JAG0	19	3	177.727	0.836769	0.999909	1.08831	0.0677961	2	1	Condition 2	Condition 3	37469.9	Low-molecular-weight glutenin subunit (Fragment) OS=Triticum turgidum OX=4571 PE=4 SV=1	20676	21477.1	29156.9	21207.3	21174	29333.3	17004.6	24503.4	24387.5
M8AQ35;A0A3B6EBJ6	3	3	22.5184	0.839773	0.999909	1.10033	0.06742	1;4	2	Condition 2	Condition 1	40174.8	Uncharacterized protein OS=Triticum urartu OX=4572 GN=TRIUR3_10687 PE=4 SV=1	51001.6	46368.7	61740.4	48787.5	53501.1	72785.7	42622.3	66962.6	52616.4
Q7X6P8;Q7X6P9;Q7XZB5	7	3	60.4192	0.840028	0.999909	1.13082	0.0673882	5;9	2	Condition 1	Condition 3	15285.3	High-molecular-weight glutenin subunit (Fragment) OS=Triticum spelta OX=58933 GN=Glu-A1-2 PE=4 SV=1	8249.66	7799.11	12926	7885.73	8322.48	11655.8	6317.46	9934.45	9370.79
A0A2T7C2V2	4	3	24.4983	0.841277	0.999909	1.10036	0.0672324	4	1	Condition 1	Condition 3	62704.6	Uncharacterized protein OS=Panicum hallii var. hallii OX=1504633 GN=GQ55_9G140000 PE=4 SV=1	3494.76	3383.31	5113.64	3351.19	3757.79	4503.91	2999.96	4052	3846
F6M8F9	17	3	162.6	0.842134	0.999909	1.11271	0.0671259	2	1	Condition 2	Condition 3	17129.6	Alpha-gliadin (Fragment) OS=Triticum compactum OX=69993 PE=4 SV=1	55072.2	47700.2	72708.7	52131.1	54477.5	77452.9	39707.8	65654.9	60054.9
A0A150G756	3	3	18.6683	0.842981	0.999909	1.12754	0.0670206	8	1	Condition 1	Condition 3	62962.6	C2 domain-containing protein OS=Gonium pectorale OX=33097 GN=GPECTOR_52g74 PE=4 SV=1	21395	21602.2	34220.6	21703.8	20423.2	29190.6	14844.9	30272.1	23366.2
A0A0E0MDJ6	5	3	37.0856	0.84343	0.999909	1.12587	0.066965	7	1	Condition 2	Condition 3	58266.1	Protein disulfide-isomerase OS=Oryza punctata OX=4537 PE=3 SV=1	2608.44	2408.64	4122.64	2663.52	3050.95	4374.26	2223.07	3516.49	3221.27
K4P147;K4NYM6	18	3	180.704	0.844728	0.999909	1.09509	0.0668041	9	1	Condition 1	Condition 3	33892.9	Alpha gliadin OS=Aegilops markgrafii OX=4494 PE=4 SV=1	10206.7	10035.4	15111.8	9711.19	11464.8	13966	8228.91	11987.9	12067.2
A0A2J8A055	4	3	28.5642	0.844755	0.999909	1.0302	0.0668008	5	1	Condition 3	Condition 1	201155	Uncharacterized protein OS=Tetrabaena socialis OX=47790 GN=TSOC_007811 PE=4 SV=1	1720.83	1698.8	1626.99	1637.31	1622.99	1803	1595.18	1705.44	1898.39
R4JFH1	10	3	81.9457	0.848172	0.999909	1.04758	0.0663794	6	1	Condition 2	Condition 3	30541.4	Low-molecular-weight glutenin subunit (Fragment) OS=Triticum aestivum OX=4565 GN=LMW-GS PE=4 SV=1	7207.62	7150.27	8765.17	7227.81	7314.24	8623.17	6422.49	8293.15	7397.34
A0A061QVE6;A0A096TMV3;A0A0A0KVS0;A0A0D2TV90;A0A0D3E251;A0A0E0CFK5;A0A0E0JVG5;A0A0K9P9Q2;A0A0S3S301;A0A0V0IYV8;A0A1D6H0Q0;A0A1D6H0S0;A0A1D6H0S1;A0A1J3GT84;A0A1U8A8E3;A0A251K0W9;A0A2G2VVK3;A0A2S3GLK3;A0A2T7F1S7;A0A368UH41;A0A3B6LFE8;A0A3B6QB98;A0A5A7V3S1;A0A5D2MSH1;A0A5D2S9D7;A0A5J5BNX5;A9RIM7;K7V792;M1CPW3;M7ZUW4;M8CR74;Q9FMF9;V7BPY5	3	3	16.373	0.848486	0.999909	1.0568	0.0663409	8	1	Condition 1	Condition 3	141921	Splicing factor 3B subunit 1 OS=Tetraselmis sp. GSL018 OX=582737 GN=SAP155 PE=4 SV=1	1107.86	1268.08	1386.44	1077.7	1060.7	1433.26	1018.95	1266.94	1274.27
A0A3G2KLY2;A0A0D3RUY6;A0A0F7IYY5;A0A0S2A320;A0A291PVN1;A0A385CCJ6;A0A385CCT0;A0A385CI73;A0A482B0R0;A0A482B3A4;A0A482B5Z3;A0A482B6V7;A0A482B7B3;A0A482BL43;A0A482BLW3;A0A482CFT5;A0A482CG40;A0A076FKZ7;A0A076FRM8;A0A0S0ZL79;A0A1C9JC00;A0A291F1Y0;A0A291F2Y8;A0A2S1RGU1;A0A2S1U693;A0A411K2R3;A0A514LYU2;A0A514M392;A0A514M5W7;A0A5C0Q9A8	3	3	16.8137	0.853087	0.999909	1.11019	0.0657779	3	1	Condition 1	Condition 3	158111	DNA-directed RNA polymerase subunit beta'' OS=Capsicum chacoense OX=107817 GN=rpoC2 PE=3 SV=1	15938.4	15554.3	23237.6	14674	15828	22806	12978.6	18579.7	17740
A0A446QHK8;A0A080YUA6;A0A3B6G229	8	3	71.2019	0.854088	0.999909	1.14968	0.0656561	1;4	2	Condition 2	Condition 3	16016.8	Barwin domain-containing protein OS=Triticum turgidum subsp. durum OX=4567 GN=TRITD_3Bv1G275040 PE=4 SV=1	6437.82	7649.7	12446.3	7319.65	7519.78	12403.5	5006.13	9666.8	9023.07
A0A446S4Q9;A0A446S4P7;F2DIC8;A0A446S4R3;A0A287P0S6;A0A287P144;A0A287P1X3	12	3	88.6579	0.854788	0.999909	1.07958	0.0655711	3;4;5;8	4	Condition 2	Condition 3	39866.3	Ricin B-type lectin domain-containing protein OS=Triticum turgidum subsp. durum OX=4567 GN=TRITD_4Bv1G108570 PE=4 SV=1	4717.35	4733.5	6508.87	4692.44	4981.37	6457.81	3987.33	5901.31	5053.84
M8BGV8;A0A453H1K6;B7U6L3	19	3	150.392	0.855128	0.999909	1.11377	0.0655298	1;4;6	3	Condition 1	Condition 3	62725.7	Globulin-1 S allele OS=Aegilops tauschii OX=37682 GN=F775_32759 PE=4 SV=1	30013.1	31368.5	48939.8	30103	32302.6	47243.4	23730.2	38684.7	36637.8
A0A3B5Y269	4	3	27.8693	0.858107	0.999909	1.06683	0.0651692	1	1	Condition 1	Condition 3	18313.7	Uncharacterized protein OS=Triticum aestivum OX=4565 PE=4 SV=1	3008.24	2688.03	3586.43	2590.24	3075.91	3445.93	2448.36	3305.86	2946.98
W5D003;C3VX11	12	3	113.657	0.860369	0.999909	1.14474	0.0648967	6	1	Condition 2	Condition 3	17109.6	AAI domain-containing protein OS=Triticum aestivum OX=4565 GN=TRAES_3BF068600010CFD_c1 PE=4 SV=1	41201.9	39499.2	65572.5	37893.2	42486.8	69874.9	30123.5	52872.3	48260.8
A0A0D2MAC7	3	3	16.8274	0.863011	0.999909	1.08297	0.0645799	1	1	Condition 2	Condition 1	229230	REJ domain-containing protein OS=Monoraphidium neglectum OX=145388 GN=MNEG_7733 PE=4 SV=1	24619	23047.9	30555.3	24038.2	26137.1	34537.2	20069.5	31809.1	27091.1
A0A0E3SZN6	3	3	16.6739	0.863651	0.999909	1.09696	0.0645034	3	1	Condition 2	Condition 3	37646	Omega-gliadin protein OS=Triticum urartu OX=4572 GN=gli PE=4 SV=1	3621.34	3082.94	4405.72	3282.43	3629.65	5032.52	2723.8	4154.47	4010.5
A0A1Y5HZ30	3	3	15.6399	0.864234	0.999909	1.10409	0.0644338	8	1	Condition 2	Condition 3	170375	Carrier domain-containing protein OS=Ostreococcus tauri OX=70448 GN=BE221DRAFT_61418 PE=4 SV=1	17927	16536	26554.3	17503.8	17868.8	26441.9	13450.5	23841.3	18695.2
A9YRP2	8	3	60.17	0.865327	0.999909	1.15471	0.0643034	7	1	Condition 2	Condition 3	36421.1	Gamma-gliadin OS=Crithopsis delileana OX=37674 GN=gli-Kr1 PE=4 SV=1	148853	144514	259907	148392	156525	266763	112545	203565	178978
J7I1R7	18	3	143.591	0.868047	0.999909	1.06913	0.0639802	10	1	Condition 2	Condition 3	31514.7	Gamma-gliadin (Fragment) OS=Aegilops umbellulata OX=4491 PE=4 SV=1	59648.5	55650.6	64213.5	56642.8	54984.8	75347.4	46198.2	66987.6	61699.6
A0A4D6MNV9	3	3	18.1256	0.872408	0.999909	1.08968	0.0634653	10	1	Condition 2	Condition 3	55363.9	Transcription initiation factor TFIID subunit 12 OS=Vigna unguiculata OX=3917 GN=DEO72_LG8g413 PE=4 SV=1	12560.4	11513	17633	11742.9	12579.7	17569	10127.7	14574.2	13742.1
Q1G7G4;A0A0D4D893;C9E6N7	10	3	71.3443	0.874743	0.999909	1.08532	0.0631912	1;2	2	Condition 2	Condition 3	55624	Y-type high-molecular-weight glutenin subunit OS=Agropyron cristatum OX=4593 PE=4 SV=1	25856.7	23926.4	34370.6	24272.4	26396.2	35439.3	20745.6	29053.8	29539.3
K7M147	4	3	21.3326	0.875586	0.999909	1.17849	0.0630925	1	1	Condition 2	Condition 3	162924	Uncharacterized protein OS=Glycine max OX=3847 GN=100789372 PE=4 SV=1	2347.36	2244.3	4134.96	2218.18	2398.6	4485.09	1800.99	3062.89	2859.48
A0A1P8DT22;A0A1P8DSN0	32	3	355.801	0.876587	0.999909	1.10397	0.0629756	3;9	2	Condition 2	Condition 3	33975.1	Alpha-gliadin storage protein (Fragment) OS=Triticum spelta OX=58933 PE=2 SV=1	220096	217273	337084	205341	248514	333888	171456	278361	263741
V9TP38	12	3	99.9582	0.878793	0.999909	1.03261	0.0627186	3	1	Condition 2	Condition 3	66496.7	High molecular weight glutenin subunit 1Ay protein OS=Triticum aestivum x Triticum dicoccoides OX=1413217 GN=Glu-A1-2 PE=4 SV=1	1227.55	1213.98	1490.15	1267.69	1325.23	1394.99	1237.61	1349.09	1275.3
A0A0D3HIE1;A0A0E0MCM3;A0A1B6PIZ4;A0A3B6CEE4;A0A3B6CEF8;A0A3B6D7J7;A0A3B6D7W6;A0A3B6RA02;A0A3B6RDL3;A0A3B6S952;A0A3B6SBR5;A0A3B6SD51;A0A3B6SD72;A0A3B6SD75;A0A3B6TED7;A0A3B6TJY0;A0A3B6TJY5;A0A3B6TL26;A0A3B6U0X3;A0A3B6U5M0;A0A3B6U786;A0A446KNS4;A0A446KNS6;A0A446LZ57;A0A446X2M1;A0A446X2M2;A0A446X2M7;A0A446X2Q1;A0A446X2Q4;A0A446X2Q7;A0A446X2T1;A0A446X2U7;A0A446X2V8;A0A446X2Z0;A0A446Y1T4;A0A446Y1X4;A0A…	3	3	18.2026	0.879411	0.999909	1.10963	0.0626468	1;4;6	3	Condition 2	Condition 3	175948	Uncharacterized protein OS=Oryza barthii OX=65489 PE=4 SV=1	58709.9	61035.2	91901.5	58842.7	61655	95871.4	46162	80886	67944
T1WGY2;T1WHU0;T1WHZ1;T1WHB8;T1WHR0;T1WIJ6	6	3	46.4953	0.882162	0.999909	1.0503	0.0623281	2;3;5;6;9	5	Condition 1	Condition 3	15669.7	Dimeric alpha-amylase inhibitor OS=Kengyilia gobicola OX=408157 GN=AAI PE=4 SV=1	7658.72	7415.2	9036.48	7562.03	7174.04	9169.12	6104.28	9243.3	7608.05
A0A077HCY7;P31923;A0A4D6NKZ9;A0A022QGY2;A0A067H868;A0A067HGH6;A0A0A0KTD0;A0A0D2QXH5;A0A0D2R4M4;A0A0D3B255;A0A0D3E006;A0A0D5CTT7;A0A0D6R3M8;A0A0E0LND2;A0A0E0QB99;A0A0H4Q189;A0A0K9R3G5;A0A0S3R8J6;A0A0S3RH87;A0A0V0IT46;A0A1D6NT44;A0A1D6NT50;A0A1D6NT56;A0A1D6NT59;A0A1D6NT61;A0A1S2YPS5;A0A1S3YFR7;A0A1S4ACT4;A0A1S6YG25;A0A287VYW6;A0A2G2X426;A0A2H3YLB4;A0A2H3ZU16;A0A2I0B885;A0A2S3HLB9;A0A2T7CBP5;A0A2T7E…	5	3	37.7386	0.882198	0.999909	1.06749	0.0623239	8;10	2	Condition 2	Condition 3	93228.5	Sucrose synthase OS=Triticum polonicum OX=77606 GN=SUS2 PE=2 SV=1	2943.5	2811.7	3582.25	2702.61	2898.01	3878.96	2565.24	3273.98	3041.07
D3U334;Q41552;I3QPH5;I3QPI1;I3QPH6;I3QPH8;A0A2Z7CMG1	31	3	303.591	0.882266	0.999909	1.10958	0.062316	1;4;6;8	4	Condition 2	Condition 3	40146.2	Low molecular weight glutenin subunit D3-1 OS=Aegilops tauschii OX=37682 GN=LMW-GS PE=4 SV=1	40673.8	38421.3	57711.6	39552.1	42924.8	64798.2	31377.7	53527.7	47824.9
A0A453F9P5;A0A453F9Q4;A0A453F9Q7;A0A453F9X0;A0A0F7GA49;A0A446NKR0;A0A446NKV3;A0A453F9Q2;M8A2L5;A0A0F7G9F3;A0A3B6EH38;A0A446NL13;A0A453F9Q0	3	3	20.1707	0.882857	0.999909	1.04976	0.0622477	1;4;5;6;7;8;9	7	Condition 2	Condition 1	23307.6	Uncharacterized protein OS=Aegilops tauschii subsp. strangulata OX=200361 PE=4 SV=1	4241.54	4061.87	5107.94	4097.18	4681.65	5299.82	4081.51	4787.22	4897.08
A0A455QRH6;A0A3B6UD25	25	3	247.368	0.883105	0.999909	1.10476	0.0622191	1	1	Condition 2	Condition 3	25878.7	Alpha-gliadin (Fragment) OS=Triticum aestivum OX=4565 PE=2 SV=1	57427.1	55449.2	90059.7	56936.8	58174.1	89562.6	44528.8	72279.2	68457.9
P14928;A0A0E3Z898;A0A0M4HM24;A0A1Q1PPI4;A0A1Q1PPK0;A0A3B5Y545;A0A3B5Z2Q5;A0A3B5Z3R9;A0A446JA94;A0A446K8X6;A0A446K8Z8;B5TWC9;B5TWD0;B5TWD1;A0A024CKY0;A0A1Q1PPI6;A0A3B5Y660;A0A3B5Z2R1;A0A3B6A087;A0A446K9B2;A0A452ZQ93;A0A452ZQ95;A0A452ZQD7;A0A452ZQE5;B5TWC8;M7Z3D7;N1R389;N1R3U7	3	3	38.6729	0.886428	0.999909	1.08203	0.0618368	1;2;3;4;5;6;7;8;10	9	Condition 2	Condition 3	21819.8	ABA-inducible protein PHV A1 OS=Hordeum vulgare OX=4513 GN=HVA1 PE=2 SV=1	31150.1	28519.5	39913.9	28304.8	32250.1	42307.1	25376.7	35981.2	33706
A0A1U7VXV2;A0A1U7W5W5;A0A150GWZ2;A0A5D2AMH8;A0A5D2ENH8	3	3	17.6333	0.887415	0.999909	1.1621	0.0617238	2	1	Condition 1	Condition 3	53616	transcription factor TGA2-like isoform X3 OS=Nicotiana sylvestris OX=4096 GN=LOC104222953 PE=4 SV=1	2074.05	1819.67	3642.74	1917.83	1818.28	3615.18	1461.42	2820.41	2203.39
B6DQC4;B6DQC5;B6DQC6;B6DQC2;B6UKK8;H8Y0I2;H8Y0I3;H8Y0I4;H8Y0I5;H8Y0I6;K4P187	25	3	202.056	0.888688	0.999909	1.15627	0.0615781	1;3;6;9	4	Condition 2	Condition 3	33102.3	Gamma-gliadin (Fragment) OS=Elymus elongatus OX=4588 PE=4 SV=1	42121.7	37047.1	71013	38517.5	43050	76561.3	27975	57881	50901.8
A0A3Q0F6Q0;A0A3Q0FAQ7;A0A1S3URG2;A0A1S3URP7;A0A3Q0F822	5	3	34.1975	0.888694	0.999909	1.03618	0.0615775	6;9	2	Condition 2	Condition 3	128945	Auxin response factor OS=Vigna radiata var. radiata OX=3916 GN=LOC106768179 PE=3 SV=1	12444.2	12460.4	13615.1	12323.8	12459.7	14647.5	11132.4	13995.6	12926.3
C3VWV0;C3VWV3;C3VWU7;C3VWU9;T1WHA4;T1WI25	8	3	62.3017	0.889693	0.999909	1.05281	0.0614634	1;6;8;9	4	Condition 1	Condition 3	15647.7	Dimeric alpha-amylase inhibitor OS=Eremopyrum bonaepartis OX=37675 GN=AAI PE=4 SV=1	10348.5	10351.4	12586.4	10266.5	9755.93	12856	8476.64	12584	10556
A0A446IHF3;A0A446IHF7;A0A446IHD8;A0A446IHE3	22	3	219.458	0.893234	0.999909	1.07341	0.0610609	5	1	Condition 2	Condition 3	38367	AAI domain-containing protein OS=Triticum turgidum subsp. durum OX=4567 GN=TRITD_1Av1G002360 PE=4 SV=1	63141.5	62747.4	88785.2	61798.9	66186.2	88613.2	52208.7	75005.1	74570.6
B6DQE1	13	3	122.391	0.89441	0.999909	1.06587	0.0609278	3	1	Condition 2	Condition 3	32306.3	Gamma-gliadin (Fragment) OS=Triticum aestivum x Thinopyrum elongatum OX=488177 PE=4 SV=1	31761.1	29716.7	42583.4	29578.5	33352.6	41695.6	23918.9	38954.4	35287.1
A0A2T7DAS7;A0A3L6PNP0	5	3	42.1788	0.895079	0.999909	1.07048	0.0608522	5	1	Condition 2	Condition 3	73127.8	Uncharacterized protein OS=Panicum hallii var. hallii OX=1504633 GN=GQ55_6G288200 PE=4 SV=1	32349.3	31799.3	41166.7	31266.4	33983.2	44744.5	27353.1	38111.7	37287.7
Q9FTC4	7	3	70.5024	0.897686	0.999909	1.05932	0.0605583	6	1	Condition 2	Condition 1	27232.3	Gamma-gliadin (Fragment) OS=Aegilops searsii OX=4487 GN=GAG56 PE=4 SV=1	34223.4	30014.3	36885.8	30900.5	34802.5	41419.5	28910.4	40278.7	36096
Q5XXZ7;B0FTK5;D4HN91;D4HN92;D4HN93;D4HN94;D4HN95;D4HN96	11	3	104.652	0.900335	0.999909	1.08407	0.0602612	3;10	2	Condition 1	Condition 3	28604.4	Low molecular weight glutenin subunit (Fragment) OS=Elymus elongatus OX=4588 GN=lmw-gs PE=4 SV=1	48458.5	42380.3	63905.6	39957.1	47467.6	63305.3	34552.1	52577.5	55614.3
A0A1P8DSN6	14	3	129.847	0.902048	0.999909	1.08656	0.0600698	3	1	Condition 2	Condition 3	34601.7	Alpha-gliadin storage protein (Fragment) OS=Triticum spelta OX=58933 PE=2 SV=1	26868.7	26507.1	40358.2	26771.4	28761.8	40440.1	21333.7	34080.5	32913.3
Q5PU39	6	3	50.7275	0.903728	0.999909	1.07541	0.0598827	4	1	Condition 2	Condition 3	39245	Low molecular weight glutenin subunit OS=Thinopyrum ponticum x Triticum aestivum OX=222994 PE=4 SV=1	10761.6	10844.5	15568.5	11077.4	11809.5	15774.4	9626.4	14472.9	11850.9
N1R4J0;Q7FT21	3	3	23.123	0.903974	0.999909	1.09547	0.0598552	6;9	2	Condition 1	Condition 3	77424.9	Thioredoxin domain-containing protein OS=Aegilops tauschii OX=37682 GN=F775_43350 PE=4 SV=1	11809.7	12072.5	18588.9	11651.2	12033.8	17706	9703.23	14792.7	14273.8
A0A1D6K1B9;A0A317YG24;A0A1E5UQ63;B4G0K5	8	3	58.0963	0.906544	0.999909	1.07338	0.05957	3;4;6	3	Condition 2	Condition 3	41061.6	Hydroxyproline-rich glycoprotein family protein OS=Zea mays OX=4577 GN=ZEAMMB73_Zm00001d028998 PE=4 SV=1	1347.22	2538.62	2114.45	2215.17	1766.12	2282.13	1564.28	2285.06	1985.88
A0A077RQ51;A0A1D6F342;A0A1D6PKZ8;A0A1W0VY87;A0A287GDJ7;A0A2I0A8R6;A0A2T8INS1;A0A3B5Y1R1;A0A3B5Y516;A0A3B5YWA1;A0A3B5Z1Y6;A0A3B5Z2W1;A0A3B5Z3P5;A0A3B5Z598;A0A3B5ZWS6;A0A3B5ZWS7;A0A3B5ZWW7;A0A3B6A0M7;A0A3B6B0K2;A0A3B6EAM7;A0A3B6EEW7;A0A3B6GN50;A0A3B6GNG0;A0A3B6GXM2;A0A3B6HMP6;A0A3B6HQZ8;A0A3B6HS27;A0A3B6IS67;A0A3B6IUN1;A0A3B6JLW0;A0A3B6KPG5;A0A3B6LET3;A0A3B6LH16;A0A3B6LRT8;A0A3B6MKX9;A0A3B6MMB9;A0A…	3	3	22.7445	0.908183	0.999909	1.06261	0.0593889	1;2;5;8;9;10	6	Condition 1	Condition 3	14755.3	Histone H2B OS=Triticum aestivum OX=4565 GN=TRAES_3BF067800300CFD_c1 PE=3 SV=1	6918.95	6193	8294.12	5348.81	7235.32	8108.14	5850.1	7416.69	6878.08
Q9LDX4;M8AWN9;O64395	3	3	19.7461	0.908582	0.999909	1.0561	0.0593449	8;9	2	Condition 2	Condition 3	13468.6	Thioredoxin OS=Triticum aestivum OX=4565 PE=2 SV=1	6110.72	5415.25	7794.06	5898.2	6359.2	7606.76	5269.59	6788.28	6751.08
A0A446TH54	18	3	132.575	0.913318	0.999909	1.06078	0.0588245	4	1	Condition 2	Condition 3	43195.3	SERPIN domain-containing protein OS=Triticum turgidum subsp. durum OX=4567 GN=TRITD_5Av1G213320 PE=3 SV=1	2859.13	2889.96	3527.44	2701.16	2731.12	3948.1	2398.84	3363.11	3080.98
A0A0E3Z5E5	28	3	269.928	0.913364	0.999909	1.07191	0.0588195	3	1	Condition 2	Condition 3	33008.3	Alpha-gliadin (Fragment) OS=Triticum spelta OX=58933 PE=4 SV=1	37422.6	35838.9	50032.1	34929.1	38434.1	52579.5	29943	43553.3	43997.8
A0A0E3Z7G8;K7X1E5;A0A0E3Z7R8;R4VEK6	29	3	292.556	0.913364	0.999909	1.07191	0.0588195	1;6	2	Condition 2	Condition 3	33008.3	Alpha-gliadin (Fragment) OS=Triticum aestivum OX=4565 GN=Gli-2 PE=4 SV=1	37422.6	35838.9	50032.1	34929.1	38434.1	52579.5	29943	43553.3	43997.8
I0IT54	27	3	255.169	0.914816	0.999909	1.09817	0.0586608	8	1	Condition 2	Condition 3	33650.4	Alpha/beta-gliadin OS=Triticum aestivum OX=4565 PE=4 SV=1	124723	117473	202405	126434	138890	213401	97730.3	176029	162168
N1R443;A3KLL4;A0A0D3HER2;A0A0E0R0E6;A3C5R4;Q7XDC8;A0A0E0IU06;A0A1R3L6P1;A0A3B5ZSR0;A0A452YG57;A0A199UQV5;A0A1S3V6Q0	6	3	49.8179	0.91667	0.999909	1.10812	0.0584589	1;5;6;9;10	5	Condition 1	Condition 3	39717.5	Malate dehydrogenase OS=Aegilops tauschii OX=37682 GN=F775_31521 PE=3 SV=1	2400.49	2512.82	4145.58	2309.11	2447.78	3714.31	1944.75	3370.05	2860.2
B6UKW7;B6UKX0;B6UKX2;H8Y0Q2;F5C1V1;F6KV48	14	3	140.274	0.920107	0.999909	1.06799	0.0580861	6;10	2	Condition 2	Condition 3	25715.6	Gamma-gliadin OS=Aegilops sharonensis OX=58530 GN=tx707 PE=4 SV=1	58589.1	56507.2	80219.2	54961.7	60606.7	82601.3	47233.7	69836.5	68484.2
A0A0E3Z7T5	20	3	201.576	0.920325	0.999909	1.06987	0.0580625	6	1	Condition 2	Condition 3	33938.1	Alpha-gliadin (Fragment) OS=Aegilops tauschii OX=37682 PE=4 SV=1	31730.4	32519.7	49625.2	33883.5	36528.5	50423.8	27621.8	43177.1	42145.8
D4HNC5;D4HNC6	8	3	57.4354	0.922892	0.999909	1.11443	0.0577855	3;7	2	Condition 2	Condition 1	82316.1	High molecular weight glutenin subunit OS=Heteranthelium sp. PI401351 OX=584672 PE=4 SV=1	1679.91	1917.83	3417.14	1889.43	2316.63	3611.56	1530.11	2764.66	3263.97
A0A2C9UBW5	4	3	25.5449	0.925801	0.999909	1.05137	0.0574733	2	1	Condition 2	Condition 1	124607	Auxin response factor OS=Manihot esculenta OX=3983 GN=MANES_16G091200 PE=3 SV=1	11658.1	11003.8	12777	11043.9	11325.7	14889.7	9898.02	13349.3	12711.1
A0A5J9T8M4	7	3	43.3608	0.926396	0.999909	1.03665	0.0574096	10	1	Condition 3	Condition 1	127374	Auxin response factor OS=Eragrostis curvula OX=38414 GN=EJB05_41082 PE=3 SV=1	7449.79	7967.55	9302.72	7240.2	9096.68	9178.03	7468.28	9061.87	9095.77
B3TM09	4	3	35.7334	0.926747	0.999909	1.02533	0.057372	1	1	Condition 3	Condition 2	56799.1	Protein disulfide-isomerase OS=Elaeis guineensis var. tenera OX=51953 PE=2 SV=1	1906.07	1996.25	1830.69	2038.56	2091.72	1523.62	2047.6	1869.93	1879.6
A0A3B5Y3L5;A0A3B5Z104;M8A8P8;A0A3B5Y2Z8;A0A3B5ZWW6;A0A452Z9K0;A0A1U7WVU0;A0A5J9U7N0;A0A067D4F6;A0A072UL44;A0A0K9PAJ9;A0A1B1X405;A0A1Q3BU01;A0A1S3UWN7;A0A1U8PAK4;A0A2G2WNG3;A0A2G5D6C3;A0A2G5EBY1;A0A2I0KBR2;A0A2P6PGL7;A0A2Z7BK87;A0A3B6C9B5;A0A3B6KDM7;A0A3B6LFU8;A0A3B6LHE6;A0A3B6LHI9;A0A3B6LHN9;A0A3B6NV28;A0A3B6NVZ7;A0A426ZJJ6;A0A426ZZG8;A0A427B5V0;A0A444C1R4;A0A444EP36;A0A445AVC1;A0A445BQM2;A0A445D…	7	3	44.4217	0.933602	0.999909	1.05149	0.0566434	1;4;5;9	4	Condition 2	Condition 3	71443.9	Uncharacterized protein OS=Triticum aestivum OX=4565 PE=3 SV=1	2466.19	2275.3	2960.61	2332.52	2398.19	3218.78	1943.76	3033.67	2582.78
A0A383VPE8	4	3	26.0426	0.933889	0.999909	1.04862	0.056613	6	1	Condition 1	Condition 3	242228	Protein kinase domain-containing protein OS=Tetradesmus obliquus OX=3088 GN=BQ4739_LOCUS7108 PE=4 SV=1	8053.53	7285.42	9898.09	7365.34	7550.44	9757.05	6566.84	9371.1	8128.95
Q8S3V9	11	3	81.9463	0.936351	0.999909	1.02188	0.0563535	9	1	Condition 2	Condition 3	68719.7	HMW glutenin subunit OS=Aegilops markgrafii OX=4494 GN=Glu-1Cy PE=4 SV=1	3654.05	4325.29	4377.86	4075.66	4023.5	4258.6	3383.82	4225.62	4483.74
C8CHI2	8	3	57.0647	0.937152	0.999909	1.1522	0.0562694	7	1	Condition 2	Condition 3	75345.9	Y-type HMW-GS OS=Aegilops longissima OX=4486 PE=4 SV=1	614.424	614.922	1338.07	576.84	740.307	1318.45	489.732	946.779	850.939
Q6IVU6;A0A446UPU1;A0A453M024;A0A3B6LUF1;A0A3B6MYR1;A0A453M000;A1IVL6;A1IVM1;A3RHG5;P12949	8	3	78.2018	0.938103	0.999909	1.03686	0.0561695	1;2;3;4;5;10	6	Condition 2	Condition 3	22739.6	Dehydrin OS=Triticum turgidum subsp. durum OX=4567 PE=2 SV=1	13486	12260	15857.8	12210.8	13564.8	16023.9	12098.9	13496.9	14717.9
A0A5B9C2L5;A0A5B9C0C6	23	3	193.475	0.939966	0.999909	1.05084	0.0559744	3	1	Condition 1	Condition 3	33338.9	Low molecular weight glutenin subunit OS=Triticum spelta OX=58933 PE=4 SV=1	22482.5	21318.5	31134.1	21902.6	22789.8	29649.4	18350.9	28254	24704.8
A0A0E0QYK7;I1QU38;Q9S768;A0A3L6FVV2;A0A3L6QSF3;A0A452XXZ8;A0A452XY84;I1I3L2;O82443	5	3	29.6045	0.944441	0.999909	1.03268	0.0555083	6	1	Condition 1	Condition 2	53262.7	Aminotran_1_2 domain-containing protein OS=Oryza rufipogon OX=4529 PE=4 SV=1	2237.14	2453.4	2902.72	2218.48	2328.05	2806.45	2073.95	2750.62	2530.7
D5FPF3	20	3	172.786	0.945915	0.999909	1.04215	0.0553556	6	1	Condition 3	Condition 2	39963.2	Low-molecular-weight glutenin subunit OS=Aegilops searsii OX=4487 GN=GluB3-4 PE=4 SV=1	3317.35	3056.64	4235.73	2805.07	3171.97	4323.51	2948.74	4048.39	3737.62
F2EHN7;H2E688;M7XKX9;M8C454;A0A446J070;Q9LD94;A0A2T7EF79;A0A446JYY6	3	3	26.7207	0.946371	0.999909	1.05246	0.0553085	4;5;8	3	Condition 2	Condition 3	9976.79	Predicted protein OS=Hordeum vulgare subsp. vulgare OX=112509 PE=2 SV=1	11419.2	10449.2	15085.7	10784.2	11916.3	15828.1	9980.75	13690.7	12936.7
D0ES08;F1C956	12	3	95.5663	0.9464	0.999909	1.14895	0.0553054	5;10	2	Condition 2	Condition 1	34462	Low molecular weight glutenin subunit OS=Aegilops triuncialis OX=39391 GN=LMW-m4 PE=4 SV=1	1615.8	2352.87	3791.59	2275.63	1951.6	4688.92	1532.23	3392.43	3476.61
L7P0M1;M1PST7;M1Q848;C3VWF0;L7P0Z8;C3VWA5;C3VWB5	13	3	123.532	0.946478	0.999909	1.04715	0.0552973	1;3;4;5;8	5	Condition 1	Condition 3	14512.2	Dimeric alpha-amylase inhibitor (Fragment) OS=Triticum turgidum subsp. durum OX=4567 GN=AAI PE=4 SV=1	15810.7	15236	21058.6	15511.4	14928.5	20539.4	12297.7	19445.6	18015.5
A0A0E3Z6P2	24	3	221.679	0.951479	0.999909	1.04041	0.0547824	10	1	Condition 2	Condition 1	33210.4	Alpha-gliadin (Fragment) OS=Triticum dicoccon OX=49225 PE=4 SV=1	18718.1	17802.4	22330.5	17207.3	19553.2	24468.4	15303.1	21185.7	22398.3
H8Y0D9;H8Y0E2;H8Y0E1	8	3	67.7474	0.955841	0.999909	1.05538	0.0543367	5	1	Condition 2	Condition 1	34926	Alpha prolamin OS=Eremopyrum triticeum OX=58937 PE=4 SV=1	8130.94	8382.43	13252.4	8899.91	9112.03	13402.2	7550.01	12057.9	10866.5
D3U333	24	3	227.95	0.957101	0.999909	1.02149	0.0542085	4	1	Condition 3	Condition 1	40372.4	Low molecular weight glutenin subunit D3-3 OS=Aegilops tauschii OX=37682 GN=LMW-GS PE=4 SV=1	2211.39	2068.17	2457.37	2171.33	2295.53	2388.39	1987.53	2394.81	2499.35
A0A446IU09;A0A446IU16;A0A452YFU7;A1YQK1;A0A2R4A6U4;A0A446IU25;A0A446JTK4;I1L7H7;T1NAD0;A0A452YG29;A0A4D6MY81;G8FGJ2;A0A5D3BQH8;V9I0W6;A0A1S3CD07;A0A287F9I2	6	3	50.752	0.957725	0.999909	1.08054	0.0541452	3;4;10	3	Condition 1	Condition 3	35045.2	Malate dehydrogenase OS=Triticum turgidum subsp. durum OX=4567 GN=TRITD_1Av1G097410 PE=3 SV=1	1155.78	1283.94	2069.54	1203.21	1169.79	1932.37	968.469	1665.68	1539
B6ETS1	4	3	43.5586	0.965292	0.999909	1.06476	0.053382	1	1	Condition 2	Condition 3	41935.1	D-type LMW glutenin subunit (Fragment) OS=Triticum aestivum OX=4565 GN=glu PE=2 SV=1	73011.5	71341.7	112570	68247.5	79856.1	117700	59895.2	98574	91167.5
K3Z681;A0A3L6T210;A0A453JH33;A0A453JHS1;I1H7F9;K6Z748;K7AKM9;M4QAZ4;M5VPR4;K7AJD8;K7AKY0;A0A0D3FG87;A0A0D3HBJ5;A0A0E0B8A5;A0A0E0NSG7;A0A0E0QWR3;A0A498IHU7;A0A5J9V7T5;A1YQJ3;C0L7E2;M8BVZ7;A0A251TDQ3;A0A4S8JXN1;A0A5B7BZE1;A0A5B7BZT9;A0A5N6MCU9;B9F6S8;C0HGV5;K7AKD2;M0RUI7;M0SZR0;M8ABT2;M8B0N7;Q10P35;A0A072U338;A0A0D3GCH8;A0A0E0DWD0;A0A0V0IB00;A0A1J0I8W6;A0A1S3TR28;A0A1S4BCN3;A0A3L6PA34;A0A445FIH4;G9…	11	3	89.3781	0.9665	0.999909	1.03745	0.053261	1;3;6;8	4	Condition 2	Condition 3	48240.6	Uncharacterized protein OS=Setaria italica OX=4555 GN=101781858 PE=3 SV=1	6160.99	5168.6	8588.62	5210.21	6330.41	8535.16	4020.14	8138.78	7192.24
A0A5A7TEQ2;A0A5A7UBS1	3	3	15.7193	0.968246	0.999909	1.0652	0.0530867	8	1	Condition 2	Condition 3	173656	Pol protein OS=Cucumis melo var. makuwa OX=1194695 GN=E5676_scaffold195G00410 PE=4 SV=1	852.064	444.646	979.7	537.976	815.731	1044.12	537.762	915.161	798.135
M8B2V2;A0A0D9VSB7;A0A0D9Z550;A0A0D9Z551;A0A0E0AGQ9;A0A0E0CYH7;A0A0E0CYI2;A0A0E0GKD0;A0A0E0GKD5;A0A0E0NSX3;A0A0E0NSX9;A0A199VT32;A0A1C6ZYA3;A0A1D6JXF4;A0A1L2F472;A0A2S3IS15;A0A2T7CEI4;A0A2T7CEL3;A0A2T7CEN5;A0A317YLI6;A0A3B6JLR9;A0A3L6TIV9;A0A446QR88;A0A446QR95;A0A446QRB0;A0A446QRP0;A0A446S8B8;A0A446S8C4;A0A446S8D6;A0A453IFB9;A0A4U6T5A3;A0A4U6THX8;A0A4V6D222;A2XEW1;A2XEW8;A2XEX0;C5MKK0;F2DYL9;I1H74…	4	3	30.1283	0.968312	0.999909	1.03926	0.0530801	1;2;3;4;6;7;9	7	Condition 1	Condition 3	17290.5	SHSP domain-containing protein OS=Triticum urartu OX=4572 GN=TRIUR3_21260 PE=3 SV=1	4117.54	3770.1	5513.19	3730.45	4133	5256.19	3225.28	4799.75	4869.55
A0A446XZN5	5	3	53.0325	0.968834	0.999909	1.02163	0.0530281	4	1	Condition 1	Condition 2	28616.9	Uncharacterized protein OS=Triticum turgidum subsp. durum OX=4567 GN=TRITD_7Av1G275330 PE=4 SV=1	4397.28	3860.83	4908.59	4157.82	4114.34	4615.77	3852.81	4712.01	4590.6
A0A5N5GPW9	4	3	31.3063	0.969704	0.999909	1.02942	0.0529414	3	1	Condition 3	Condition 1	128268	Mediator of RNA polymerase II transcription subunit 15a-like OS=Pyrus ussuriensis x Pyrus communis OX=2448454 GN=D8674_023381 PE=4 SV=1	3860.68	3760.4	5272.02	3852.75	3915.49	5204.36	3678.4	4896.02	4697.98
I3QPH9	8	3	69.9074	0.971615	0.999909	1.07219	0.0527516	5	1	Condition 2	Condition 3	17739	Low molecular weight glutenin subunit t128 (Fragment) OS=Aegilops crassa OX=4481 GN=LMW PE=4 SV=1	20282.3	28936.1	44819	28636.5	23881.5	46439.6	23493	36056.2	32745.3
A0A142L091;A0A142L079;A0A142L084;A0A142L083;A0A142L086;A0A142L087	16	3	158.557	0.97212	0.999909	1.04204	0.0527016	9;10	2	Condition 1	Condition 3	33655.8	Alpha-gliadin OS=Aegilops sharonensis OX=58530 PE=4 SV=1	4986.53	4473.18	6833.72	4785.98	5259.81	5715.88	4490.83	5694.39	5450.93
A0A446YR59;A0A446YR62;A0A0B2PF13;A0A445HEP8;A0A453SP13	4	3	25.1523	0.972362	0.999909	1.03458	0.0526775	6;7	2	Condition 2	Condition 1	128761	Auxin response factor OS=Triticum turgidum subsp. durum OX=4567 GN=TRITD_7Bv1G173200 PE=3 SV=1	5986.6	6397.64	9468.71	6231.79	7222.23	9154.66	5295.35	8351.88	8357.93
A0A0E3UR90;A0A455QTE1;A0A142L085	30	3	320.011	0.975534	0.999909	1.04843	0.0523641	1;9	2	Condition 1	Condition 3	33112.3	Alpha-gliadin (Fragment) OS=Triticum dicoccon OX=49225 PE=4 SV=1	86995.3	87603.7	135826	81903.3	91531.7	129945	71734.4	110479	113871
A0A0E3Z6W2;A0A0E3Z5F3;A0A0E3UQX0;A0A1P8DSX8;A0A0E3Z6S6;A0A446V2K5;A0A0E3UQV3;A0A446V2I3;A0A0E3UQW2;B5U2V8;I6UG93;I6UZ19;I6V8J9;A0A0E3Z6Q1;A0A446V2I9;I6U6J1;Q2V5Z6	31	3	335.107	0.975534	0.999909	1.04843	0.0523641	1;4;5;8;9	5	Condition 1	Condition 3	32894	Alpha-gliadin (Fragment) OS=Triticum spelta OX=58933 PE=2 SV=1	86995.3	87603.7	135826	81903.3	91531.7	129945	71734.4	110479	113871
X2KVH9;A0A023WHQ5;A0A0E3Z5D3	28	3	301.468	0.975534	0.999909	1.04843	0.0523641	6	1	Condition 1	Condition 3	32894	Alpha-gliadin OS=Triticum aestivum OX=4565 GN=Gli-2 PE=4 SV=1	86995.3	87603.7	135826	81903.3	91531.7	129945	71734.4	110479	113871
A0A0E3Z5V9	30	3	295.784	0.978423	0.999909	1.04676	0.0520801	7	1	Condition 3	Condition 2	32863.1	Alpha-gliadin (Fragment) OS=Triticum aestivum OX=4565 PE=4 SV=1	43822.7	45714.5	66511.5	42233.7	48916.9	61393.5	39604.1	56187.2	63885.9
A0A1R3MB28;A0A317YK77;A0A438BWG4;A0A498I8M1;A3DSX0;C5WYF2;D7SLT0;Q08062;A0A1D1YFH7;A0A022QV35;A0A022RPG4;A0A024AGD6;A0A067EQX8;A0A067EUM6;A0A067F301;A0A067H3X7;A0A067HCN8;A0A067HCV5;A0A067KZE2;A0A078FRJ6;A0A078FUV8;A0A078H7S5;A0A078I1Y7;A0A078JKZ0;A0A087GMG1;A0A087HKX9;A0A087SEA7;A0A0D3DIT7;A0A0F7G6N6;A0A0N9ZJI5;A0A178UFW3;A0A178W4H0;A0A1J6JMP2;A0A1J6KBF5;A0A1R3JKQ2;A0A1S3XCK8;A0A1S3Y927;A0A1S3Y9…	6	3	66.4711	0.983331	0.999909	1.03873	0.0516006	1;4;5;6;8;9;10	7	Condition 1	Condition 3	35932.1	Malate dehydrogenase OS=Zea mays OX=4577 GN=ZEAMMB73_Zm00001d032695 PE=3 SV=1	8538.07	9048.88	12992.3	8271.33	9453.59	12221	8084.92	11433.7	9920.31
A0A2Z7AI93;A0A0S3SUV7;Q6RIB6	3	3	32.1056	0.984139	0.999909	1.03504	0.0515219	2	1	Condition 1	Condition 3	35996.3	Malate dehydrogenase OS=Dorcoceras hygrometricum OX=472368 GN=F511_39323 PE=3 SV=1	2557.55	2744.95	3829.46	2487.17	2845.57	3656.18	2428.75	3447.87	2946.2
A0A0D3FCK9;A0A0D3FCK8;A0A0E0NNF6;A0A0E0NNF7	3	3	21.5641	0.985061	0.999909	1.02253	0.0514324	6	1	Condition 1	Condition 3	192102	SpoU_methylase domain-containing protein OS=Oryza barthii OX=65489 PE=4 SV=1	8619.39	7788.13	10767.6	7497.42	8823.91	10630.9	6997.02	9833.87	9745.29
A0A024FR39;A0A024FRZ0;A0A024FSC1;A0A3B6HYX1;Q9FE55;A0A446R507;Q7XYD7;Q6JAC2	26	3	278.504	0.989585	0.999909	1.0117	0.050995	1;4	2	Condition 1	Condition 2	54021.1	Protein disulfide-isomerase OS=Triticum aestivum OX=4565 GN=TaPDIL1-1delta PE=2 SV=1	6452.43	5482.52	5250.9	4997.36	6345.51	5644.24	5315.61	5384.46	6315.16
A0A2U8JCZ2;B2Y2Q1;I1XB56;Q18NR2;R4JB40;R4JBL6	33	3	309.427	0.991703	0.999909	1.02294	0.0507913	6	1	Condition 2	Condition 1	41466.5	LMW-B3 OS=Triticum aestivum OX=4565 GN=Glu-3 PE=4 SV=1	12562.8	11470.1	15901	11464.9	13080.2	16305.1	9585.81	16088.9	15072.8
M4WER3;M4WER7	23	3	203.408	0.993338	0.999909	1.01404	0.0506345	7	1	Condition 1	Condition 3	32740.9	Alpha-gliadin protein OS=Aegilops speltoides OX=4573 GN=Gli-2 PE=4 SV=1	14158.3	12804.7	17470.5	13624.4	13278.6	16921.1	12877.9	16994.5	13946
A3RF25	30	2	292.45	0.00709552	0.999909	1.46986	0.933889	8	1	Condition 2	Condition 1	42275.1	Truncated high molecular weight glutenin subunit 1By9 OS=Triticum aestivum subsp. yunnanense OX=425487 PE=4 SV=1	2737.5	2632.05	2872.17	3936.87	4633.73	3543.52	2752.29	2659.4	3225.58
A0A139ZDB8;A0A2H4YLL7;V9ZDS5;A0A076FM54;A0A076FM68;A0A1L2M1I2;A0A221HS73;A0A221HUX5;A0A221HX63;A0A221HY05;A0A2D3C2T7;A0A2H4YKP8;A0A2K9RSI5;A0A2L1D9Y2;A0A2P1M7E7;A0A2P1M7M5;A0A2P1M7Z8;A0A384WGR2;A0A481P543;A0A481XLE2;A0A481XQD5;A0A482FGP6;A0A4D5Y0Y1;A0A4D5Y336;A0A4D5Y854;A0A4D5Y8A6;A0A4D5Y9M6;A0A4D5YB01;A0A4D5YEB0;A0A513X0K4;A0A514M142;A0A5C0Q7R6;A0A5P8FYU8;A0A5P9NTJ7;A0A0S0ZL83;A0A4D6BZV7	3	2	17.0092	0.0521528	0.999909	1.21346	0.581985	4	1	Condition 2	Condition 3	156727	DNA-directed RNA polymerase subunit beta'' OS=Diplopanax stachyanthus OX=17515 GN=rpoC2 PE=3 SV=1	1434.81	1522.52	1720.15	1675.49	1571.9	1711.89	1231.14	1433.85	1421.89
A0A0N7KGD1	2	2	13.1889	0.068865	0.999909	1.44764	0.516978	10	1	Condition 3	Condition 2	18112	Os02g0825600 protein (Fragment) OS=Oryza sativa subsp. japonica OX=39947 GN=Os02g0825600 PE=4 SV=1	318.337	253.049	287.966	239.809	229.722	158.327	318.158	336.983	253.771
H8Y0K8	15	2	118.268	0.0728792	0.999909	1.69401	0.503738	2	1	Condition 2	Condition 3	35004.7	Gamma prolamin OS=Elymus stipifolius OX=120406 PE=4 SV=1	399.807	222.811	178.507	374.937	473.376	466.616	270.419	221.085	284.718
T1WIP7;T1WHE4	5	2	44.1782	0.0782414	0.999909	1.19597	0.487195	8	1	Condition 2	Condition 3	15489.6	Dimeric alpha-amylase inhibitor OS=Elymus tibeticus OX=310258 GN=AAI PE=4 SV=1	3261.51	3610.73	3423.92	3700.35	3030.52	3760.77	2785.45	3144.58	2842.48
A0A452XTE4;A0A452XTF6;A0A452XTG2;A0A452XTG3;A0A446IKX1;A0A446IKZ3;A0A446JK42;A0A446JKH0;A0A446JKP1;A0A452XTE1;M7Z322;M7ZKW5;A0A446JK82;B2C4K0	4	2	37.4625	0.0888446	0.999909	1.10616	0.45778	4;6	2	Condition 1	Condition 3	12490.4	Uncharacterized protein OS=Aegilops tauschii subsp. strangulata OX=200361 PE=4 SV=1	13839.2	13018.6	14619.7	13464.7	13658.8	13012.2	11803.6	12875.2	12818
A0A0V0HFY2;A0A0V0HI45;A0A3Q7H4R7;A0A3Q7HJ03;M1BS91;M1BS92	2	2	11.944	0.0900212	0.999909	1.1822	0.454754	8	1	Condition 1	Condition 3	25143.7	40S ribosomal protein S8 OS=Solanum chacoense OX=4108 PE=3 SV=1	506.399	551.547	607.084	523.013	479.591	570.253	459.173	459.104	490.138
K7VUK8	2	2	11.1292	0.0943503	0.999909	1.2189	0.443984	1	1	Condition 3	Condition 2	25302.9	Putative ribosomal protein L11 family protein OS=Zea mays OX=4577 GN=ZEAMMB73_Zm00001d010017 PE=4 SV=1	1293.73	1201.02	1370.27	961.605	1066.93	1255.25	1213.89	1423.66	1365.05
A0A0E3UQT9	24	2	216.102	0.121562	0.999909	1.26226	0.387023	7	1	Condition 2	Condition 1	33015.2	Alpha-gliadin (Fragment) OS=Aegilops speltoides OX=4573 PE=4 SV=1	183.369	167.818	155.178	190.032	233.118	216.012	159.093	205.197	205.922
A0A453PY97	2	2	12.8431	0.13504	0.999909	1.10549	0.364088	5	1	Condition 2	Condition 3	27397	Aldedh domain-containing protein OS=Aegilops tauschii subsp. strangulata OX=200361 PE=3 SV=1	593.978	628.98	627.107	635.834	589.843	665.529	545.294	612.979	552.46
A0A453RMZ2;M7ZWD9;A0A341YDG0;A0A3B6REZ0;A0A446XDR1;A0A446XDU4;A0A446YDB8;A0A453RMM9;M8AVF3	2	2	13.3666	0.14854	0.999909	1.16202	0.343724	1;4;5;6	4	Condition 1	Condition 3	21721.3	NTF2 domain-containing protein OS=Aegilops tauschii subsp. strangulata OX=200361 PE=4 SV=1	3018.75	3051.4	3367.21	2896.76	2797.42	3129.18	2401.97	3017.7	2701.85
Q40052	4	2	32.9865	0.155212	0.999909	1.17852	0.334479	8	1	Condition 1	Condition 3	16855.7	Glycine rich protein_ RNA binding protein OS=Hordeum vulgare OX=4513 PE=2 SV=1	620.273	553.864	665.035	565.041	480.097	593.216	550.493	522.602	487.48
A0A383VBX8	4	2	32.583	0.16467	0.999909	1.27679	0.322186	6	1	Condition 2	Condition 3	25514.8	Uncharacterized protein OS=Tetradesmus obliquus OX=3088 GN=BQ4739_LOCUS3025 PE=4 SV=1	6420.43	5699.92	7661.7	6308.2	6422.54	8390.51	4975.79	5785.87	5780.76
A0A4Y7J9D8	7	2	47.5013	0.200431	0.999909	1.11524	0.282681	6	1	Condition 2	Condition 1	51299.4	Uncharacterized protein OS=Papaver somniferum OX=3469 GN=C5167_005057 PE=3 SV=1	2998.55	2838.9	2687.65	3203.64	3039.88	3263.97	2997.89	3375.22	2805.51
A0A2R2Y425;I0IT59	24	2	225.115	0.224172	0.999909	1.10193	0.261161	9	1	Condition 3	Condition 2	34246.3	CSB_alpha gliadin 18 OS=Triticum aestivum OX=4565 GN=Gli-2 PE=4 SV=1	6723.56	6103.53	7014.59	5896.14	6575.64	5722.42	6296.77	7001.79	6750.16
Q43691;A0A3B6HP22;A0A453IN69;A0A453INL7;M8B2U4;M8BAK8;Q43723	2	2	13.4279	0.239577	0.999909	1.5737	0.248739	1;4;6;10	4	Condition 2	Condition 1	14288.5	Trypsin/alpha-amylase inhibitor CMX2 OS=Triticum aestivum OX=4565 PE=2 SV=1	1586.05	2892.29	3472.68	2691.2	4593.79	5227.5	2272.52	2965.45	2886.8
A0A3L6FNC4;B6SVL3;C0PF79;C4JB05	2	2	11.1211	0.27053	0.999909	1.26411	0.226733	5	1	Condition 1	Condition 2	67369.5	Rab9 effector protein with kelch motif OS=Zea mays OX=4577 GN=RABEPK_0 PE=4 SV=1	986.83	1226.94	1306.27	1106.15	941.927	736.513	1146.46	808.39	898.602
J3RXC2;J3S5N0	12	2	99.4868	0.284514	0.999909	1.10834	0.217878	8;10	2	Condition 2	Condition 3	103611	X-type high-molecular-weight glutenin subunit 1Sshx2.9 OS=Aegilops sharonensis OX=58530 PE=4 SV=1	610.569	623.717	522.882	572.62	643.985	593.218	511.474	551.817	569.618
Q5PXU0;D7R4S4	7	2	52.783	0.294493	0.999909	1.37362	0.211915	3	1	Condition 1	Condition 3	25515.8	Beta-amylase (Fragment) OS=Elymus elongatus OX=4588 PE=3 SV=1	390.541	658.796	592.551	546.704	392.858	334.031	448.127	355.188	391.984
A0A2H3YL80	3	2	21.1658	0.304496	0.999909	1.11124	0.206209	5	1	Condition 3	Condition 2	141608	protein PHYTOCHROME-DEPENDENT LATE-FLOWERING-like isoform X1 OS=Phoenix dactylifera OX=42345 GN=LOC103714818 PE=4 SV=1	493.143	588.672	501.86	467.861	476.485	545.72	529.937	567.858	558.033
A0A446TTE5	2	2	16.5115	0.321735	0.999909	1.16221	0.196961	5	1	Condition 3	Condition 1	22844.2	Uncharacterized protein OS=Triticum turgidum subsp. durum OX=4567 GN=TRITD_5Bv1G006900 PE=4 SV=1	2481.58	2183.99	2042.74	2325.97	2591.09	1885.41	2430.83	2452.05	2913.58
M1CZC1;A0A022QRI4;A0A0K9R505	2	2	10.9871	0.330053	0.999909	1.13636	0.192741	8	1	Condition 1	Condition 2	248161	Uncharacterized protein OS=Solanum tuberosum OX=4113 GN=102592348 PE=4 SV=1	659.748	663.937	757.22	672.795	665.032	493.379	662.835	695.345	692.388
P20159	2	2	14.4812	0.333766	0.999909	1.34811	0.190905	10	1	Condition 2	Condition 3	5607.2	Defensin-like protein 2 OS=Triticum aestivum OX=4565 PE=1 SV=1	4649.71	2989.25	3927.2	3088.87	5085.21	4668.23	2698.19	3358.04	3469.93
U3PUA7	23	2	213.396	0.334729	0.999909	1.09575	0.190433	5	1	Condition 1	Condition 2	34693	Alpha-gliadin OS=Aegilops tauschii OX=37682 GN=gli-2 PE=4 SV=1	2192.35	1996.29	2343.33	1943.08	2195.93	1822.17	1969.88	2095.46	1969.13
A0A024A269	11	2	83.978	0.343111	0.999909	1.39495	0.186407	2	1	Condition 2	Condition 1	40892.1	Low molecular weight glutenin subunit OS=Pseudoroegneria spicata OX=4604 PE=4 SV=1	119.99	95.7116	61.4669	166.933	109.68	110.022	141.527	102.437	94.8906
T1WH14	5	2	37.6113	0.370918	0.999909	1.16636	0.173985	10	1	Condition 3	Condition 1	15738.8	Dimeric alpha-amylase inhibitor OS=Kengyilia tahelacana OX=408164 GN=AAI PE=4 SV=1	2919.56	2612.94	1895.86	3063.66	2678.3	2590.58	2809.19	3026.15	2828.82
A0A2K3DFN3	3	2	21.6277	0.372169	0.999909	1.15654	0.173457	9	1	Condition 2	Condition 3	166008	HTH myb-type domain-containing protein OS=Chlamydomonas reinhardtii OX=3055 GN=CHLRE_09g411950v5 PE=4 SV=1	1777.11	1803.16	2172.19	2017.16	1956.82	2381.04	1551.11	2039.62	1904.14
A7XUM7	7	2	53.2552	0.374686	0.999909	1.33173	0.172403	4	1	Condition 3	Condition 2	33405.5	Avenin-like protein OS=Aegilops triuncialis OX=39391 PE=4 SV=1	205.443	304.396	402.161	320.346	201.863	226.507	349.502	297.387	350.198
D0F0C5;D0ES12	22	2	195.17	0.386414	0.999909	1.1114	0.16762	10	1	Condition 2	Condition 3	36086.9	Low molecular weight glutenin subunit m3 OS=Aegilops umbellulata OX=4491 GN=LMW-m3 PE=4 SV=1	4079.95	4121.17	4083.48	4471.89	3993.05	4977.99	3538.5	4438.49	4118.47
A0A3B6MVI8;A0A453LGD8;A0A453LGP5;R7W7L2	2	2	28.6946	0.390316	0.999909	1.24434	0.166075	1;4;5;6	4	Condition 2	Condition 3	8845.23	Knot1 domain-containing protein OS=Triticum aestivum OX=4565 PE=3 SV=1	8697.89	5736.69	9204.7	6835.07	9542.8	8242.61	6252.86	6973.66	6559.46
A0A059CPX0;A0A061GP64;A0A068U511;A0A068U9D1;A0A0L9UVB1;A0A1R3HSE7;A0A2G5FC12;A0A2H3WX58;A0A2H3WX66;A0A2H3Y1L8;A0A2K3LEX2;A0A2K3MVA4;A0A2T7DJ25;A0A2U1MUN3;A0A387K109;A0A446JDG0;A0A446JDH3;A0A446KD75;A0A452ZZA4;A0A5A7TV42;A9P2L3;A9TLJ3;B3TM31;B4G1P4;Q38JF9;Q9FSZ5;T2DM56;A0A446KD37;A0A5D2Q3C5;H6UDS8	2	2	11.6878	0.392591	0.999909	1.11438	0.165184	4	1	Condition 2	Condition 3	40136.1	GTP-binding nuclear protein OS=Eucalyptus grandis OX=71139 GN=EUGRSUZ_C01289 PE=3 SV=1	629.927	644.647	712.02	625.027	646.166	746.782	522.029	673.026	615.79
A0A4D6FE11;H2F840;H2F851;H2F856;A0A0U2W120;A0A240EY07;A0A289E1D2;A0A2P1BY04;A0A3Q9DB52;A0A513U1Q1;H2F821;H2F822	3	2	16.3039	0.393059	0.999909	1.35761	0.165001	8	1	Condition 2	Condition 3	157876	DNA-directed RNA polymerase subunit beta'' OS=Liriope spicata OX=100521 GN=rpoC2 PE=3 SV=1	508.019	607.879	646.558	485.768	685.288	860.919	344.293	489.632	662.802
A0A0U4H004;A0A0U3QT73	8	2	53.1016	0.405576	0.999909	1.07272	0.160236	6	1	Condition 1	Condition 3	58436.1	Glucose-1-phosphate adenylyltransferase OS=Aegilops tauschii OX=37682 GN=agpl PE=3 SV=1	1258	1398.78	1320.78	1328.58	1210.63	1216.11	1355.08	1168.65	1184.2
A9TI25;A0A0K9P153;A0A1U7W6Z1;A0A2G5CXG3;A0A2G9H9E9;A0A2R6S0Z5;A0A2Z7CAJ2;I3S2B0;Q7XYH2	4	2	32.9392	0.415489	0.999909	1.19171	0.156609	1	1	Condition 3	Condition 1	35916.1	Malate dehydrogenase OS=Physcomitrella patens subsp. patens OX=3218 GN=PHYPA_026013 PE=3 SV=1	868.371	926.655	995.43	1028.78	1052.31	1191.87	820.843	1325.55	1179.01
A0A383VUE7	3	2	20.506	0.41789	0.999909	1.07435	0.155749	5	1	Condition 2	Condition 3	205312	AP2/ERF domain-containing protein OS=Tetradesmus obliquus OX=3088 GN=BQ4739_LOCUS9139 PE=4 SV=1	6450.53	6261.5	6894.24	6323.68	6530.35	6914.07	5463.02	6655.09	6281.92
A0A3B6JBZ2;A0A3B6JDG3	7	2	63.1629	0.433985	0.999909	1.1238	0.150164	1	1	Condition 2	Condition 3	68673.7	Uncharacterized protein OS=Triticum aestivum OX=4565 PE=4 SV=1	28008.9	27598.2	27050.4	28842.5	26749.4	34232.2	22933.6	29464.1	27531
D2TGC2	9	2	81.8341	0.444679	0.999909	1.19096	0.146616	1	1	Condition 2	Condition 3	13575	Putative alpha-amylase inhibitor CM2 (Fragment) OS=Triticum aestivum OX=4565 GN=wtai-CM2 PE=2 SV=1	2455.15	2352.86	3235.17	2747.37	2665.75	3388.72	2016.01	2841.11	2533.42
A0A4V1DXH0	2	2	14.0568	0.449708	0.999909	1.36609	0.14499	8	1	Condition 2	Condition 3	13964.1	Alpha amylase-trypsin inhibitor OS=Triticum aestivum OX=4565 GN=ATI PE=2 SV=1	1492.2	2164.83	2962.03	1994.06	2937.35	3728.94	1608.55	2439.83	2291.15
B6DQB1	27	2	246.275	0.453548	0.999909	1.23297	0.143767	8	1	Condition 1	Condition 2	31145.1	Gamma-gliadin (Fragment) OS=Triticum aestivum OX=4565 PE=4 SV=1	23609.5	28646.6	34114.2	21995.8	30286.2	17768.7	24561.6	22763.6	29384.1
E9LEX8	6	2	47.3164	0.470198	0.999909	1.19861	0.13863	2	1	Condition 2	Condition 1	16853.1	Heat shock protein 17 OS=Hordeum vulgare subsp. spontaneum OX=77009 GN=Hsp17 PE=3 SV=1	1210.66	1283.98	977.155	1271.84	1152.52	1736.96	985.038	1242.59	1331.59
H9NAV6	3	2	20.7992	0.478868	0.999909	1.1593	0.136059	6	1	Condition 2	Condition 3	15262.9	Superoxide dismutase [Cu-Zn] OS=Triticum aestivum OX=4565 GN=CAMPLR22A2D_LOCUS1074 PE=2 SV=1	1372.16	1175.04	1636.65	1391.77	1597.37	1653.32	1078.73	1542.91	1382.9
J3LIY5	2	2	12.1516	0.480363	0.999909	1.21439	0.135623	3	1	Condition 2	Condition 3	207412	SpoU_methylase domain-containing protein OS=Oryza brachyantha OX=4533 PE=4 SV=1	1727.23	1731.29	2414.1	1739.57	2018.69	2554.66	1435.59	1887.97	1874.85
F1C949	20	2	182.815	0.48625	0.999909	1.14353	0.133924	9	1	Condition 3	Condition 1	40043.6	Low molecular weight glutenin subunit OS=Brachypodium distachyon OX=15368 GN=LMW-i2 PE=4 SV=1	1140.9	1151.27	1057.62	1080.22	1184.74	1505.72	1122.47	1488.26	1219.86
P00925	16	2	157.524	0.496161	0.999909	1.15603	0.13113	10	1	Condition 2	Condition 1	46971.3	Enolase 2 OS=Saccharomyces cerevisiae (strain ATCC 204508 / S288c) OX=559292 GN=ENO2 PE=1 SV=2	858.235	686.644	994.764	843.944	991.106	1100.86	811.968	953.467	1028.11
A0A3B6LGL3;A0A446TV51	3	2	25.074	0.498104	0.999909	1.06796	0.130592	1;4	2	Condition 2	Condition 3	9422.49	Uncharacterized protein OS=Triticum aestivum OX=4565 PE=4 SV=1	9967.92	9140.94	10404	9458.15	9923.46	10770.2	8773.85	9982.73	9476.62
B8XU55	15	2	168.784	0.503282	0.999909	1.11153	0.129173	6	1	Condition 2	Condition 3	25494.2	Low molecular weight glutenin OS=Triticum monococcum OX=4568 PE=2 SV=1	3226.76	3076.6	3735.64	3271.39	3085.92	3918.46	2754.16	3263.56	3227
Q7XZT7	12	2	106.073	0.511991	0.999909	1.30815	0.126835	9	1	Condition 1	Condition 2	59700.2	HMW y type glutenin (Fragment) OS=Taeniatherum caput-medusae subsp. crinitum OX=337461 GN=Glu PE=4 SV=2	5113.66	5514.25	10106.2	5162.52	5035.79	5651.63	4381.34	6489.39	5424.11
A0A446WXS8;A0A446WXT0;A0A446WXT3;A0A446WXT5;A0A446WXR1	13	2	114.435	0.513183	0.999909	1.03357	0.126519	4;5	2	Condition 1	Condition 3	19700.3	AAI domain-containing protein OS=Triticum turgidum subsp. durum OX=4567 GN=TRITD_7Av1G008200 PE=4 SV=1	3685.82	3495.34	3599.64	3729.35	3584.14	3456.33	3292.32	3553.46	3584.86
A0A0D2TQ54;A0A5D2CFU4;A0A5D2KYS0;A0A0D2TJZ8;A0A5D2CI55;A0A5D2KVS4;A0A5D2UUJ3;A0A5D2UV87;A0A5J5NDZ9	4	2	30.9734	0.51572	0.999909	1.22722	0.125851	1;2;3;4	4	Condition 2	Condition 3	135861	Uncharacterized protein OS=Gossypium raimondii OX=29730 GN=B456_009G145100 PE=4 SV=1	12497.9	11864.4	15444.6	11814.3	12104.1	18736.1	9348.05	13180.4	12228.7
U3Q0E5	27	2	270.005	0.517556	0.999909	1.10847	0.125371	4	1	Condition 3	Condition 1	33267.3	Alpha-gliadin OS=Aegilops tauschii OX=37682 GN=gli-2 PE=4 SV=1	23971.6	23474.6	26258.6	25088.5	26479.5	24378.1	22579	29875.7	29245.2
A0A2J7ZMC4	3	2	25.0263	0.533587	0.999909	1.08072	0.121281	5	1	Condition 2	Condition 3	37278.1	tRNA-specific adenosine deaminase 1 (Fragment) OS=Tetrabaena socialis OX=47790 GN=TSOC_012693 PE=4 SV=1	936.695	939.915	925.866	929.542	906.72	1117.6	841.597	915.983	975.662
A0A5B9BZN2	29	2	291.691	0.534858	0.999909	1.16495	0.120965	3	1	Condition 1	Condition 3	88665	High molecular weight glutenin x-type subunit 1Bx6.1 OS=Triticum spelta OX=58933 PE=4 SV=1	1981.92	2338.96	2569.92	2234.38	2236.79	1477.39	1694.01	1813.6	2407.5
A0A446J5Y1;A0A446K4T0;A0A3B5Y316;A0A3B5Z0P4;A0A452ZCN8;A0A452ZCQ0;A0A452ZCQ2	2	2	13.7203	0.552517	0.999909	1.15186	0.116681	1;4;5;6	4	Condition 1	Condition 3	13090.1	Non-specific lipid-transfer protein OS=Triticum turgidum subsp. durum OX=4567 GN=TRITD_1Av1G182360 PE=3 SV=1	4482.14	4909.62	6162.69	4545.17	4295.52	5557.49	3781.54	4943.98	4778.25
A0A1V1FYP3;Q8LSW7	3	2	25.2408	0.55818	0.999909	1.19042	0.115351	1	1	Condition 2	Condition 3	36900.1	Glyceraldehyde-3-phosphate dehydrogenase OS=Cryptomeria japonica OX=3369 GN=GAPDH PE=2 SV=1	7907.16	8474.78	12007.4	9138.32	9713.21	12221	6855.91	9692.71	9553.42
D4HNC4	6	2	49.1945	0.56308	0.999909	1.2279	0.114215	9	1	Condition 1	Condition 3	53259.6	High molecular weight glutenin subunit OS=Henrardia sp. PI401349 OX=584670 GN=Glu-1 PE=4 SV=1	17752.6	19367.2	28551.6	19164.1	18106.6	28342.1	12389.3	21700.7	19392.6
A0A453B2C6;A0A287HJ71;A0A287HJB3;A0A287HJI3;A0A287HJJ5;A0A3B6AUA6;A0A3B6C2B8;A0A446KRJ0;A0A446M1E0;A0A453B254;A0A453B277;A0A453B281;A0A453B298;A0A453B2A6;A0A453B2B9;F2DIN7;M8CQP1;Q8L808	2	2	12.18	0.564281	0.999909	1.02185	0.113939	1;3;4;5;6;8	6	Condition 2	Condition 1	20677.7	Uncharacterized protein OS=Aegilops tauschii subsp. strangulata OX=200361 PE=4 SV=1	3988.35	3861.74	3986.05	3873.6	4159.64	4061.45	3927.66	4018.73	3939.66
A0A1U9XLA1;Q9FEQ1	12	2	97.0172	0.572382	0.999909	1.22523	0.1121	1	1	Condition 2	Condition 3	34336.6	Low-molecular-weight glutenin subunit OS=Triticum aestivum OX=4565 GN=GluA3-28 PE=4 SV=1	1204.97	1056.63	1371.48	1100.2	1093.4	1785.18	866.682	1233.69	1147.01
F1C940	25	2	220.984	0.577238	0.999909	1.1318	0.111016	6	1	Condition 1	Condition 2	33077.6	Low molecular weight glutenin subunit OS=Aegilops speltoides OX=4573 GN=LMW-m1 PE=4 SV=1	1269.04	1139.5	1349.54	1199.72	1199.07	921.634	941.035	1386.98	1105.96
A0A446UQF7	6	2	47.0568	0.583666	0.999909	1.18349	0.109603	4	1	Condition 2	Condition 3	56817.8	Uncharacterized protein OS=Triticum turgidum subsp. durum OX=4567 GN=TRITD_5Bv1G214030 PE=4 SV=1	4586.43	4762.49	5838.9	4849.42	4698.52	6970.61	3684.31	5355.11	4918.09
D5LMF1;D5LMF2;B2LWZ3;B2LWZ4;B2LWZ2;A0A346R8T9	10	2	78.4452	0.590793	0.999909	1.10117	0.108062	1;6;7	3	Condition 2	Condition 3	37828.4	Low molecular weight glutenin subunit i4 OS=Aegilops uniaristata OX=4492 GN=LMW-i4 PE=4 SV=1	13639.5	13215.2	15791.8	13081	13244.6	16420.2	10653.4	14228.5	13936.4
A0A0E0K7P1;A0A2T7C5H4;A0A446JTR7;A0A446JTT6;A0A446JTU0;A0A446JTW2;A0A446SKE9;A0A446SKK1;A0A446TRG0;A0A452YGK0;A0A452YGK5;A0A452YGP1;A0A452YGS4;A0A452YGS9;A0A453JCM6;A0A453JCP4;Q8LNW1	2	2	12.545	0.593055	0.999909	1.12295	0.107579	4	1	Condition 1	Condition 2	19308.7	Nascent polypeptide-associated complex subunit beta OS=Oryza punctata OX=4537 PE=3 SV=1	691.53	711.219	889.334	648.711	783.078	609.336	651.492	693.246	834.97
A5JJ45	13	2	105.68	0.593201	0.999909	1.13456	0.107548	10	1	Condition 2	Condition 1	34205.5	LMW-glutenin LMW-i1 OS=Aegilops juvenalis OX=130457 PE=4 SV=1	24624.9	20379.2	20946.9	22034.6	22490.3	30300.6	20700.4	29313.9	24527.9
A0A498J4F1	2	2	10.7634	0.595852	0.999909	1.09643	0.106985	6	1	Condition 2	Condition 3	164797	Uncharacterized protein OS=Malus domestica OX=3750 GN=DVH24_000342 PE=4 SV=1	8636.07	9224.73	10367.1	9689.84	8538.59	10559.2	7472.45	9919.46	8863.78
A0A383VBF2;A0A0D2N4Q4	2	2	11.8208	0.597598	0.999909	1.11784	0.106617	5	1	Condition 2	Condition 3	236245	Uncharacterized protein OS=Tetradesmus obliquus OX=3088 GN=BQ4739_LOCUS2628 PE=4 SV=1	7199.85	7105.63	9153.64	7412.59	7963.09	9489.88	6577.87	8182	7484.41
A0A0D9VNG9;A0A287Q3Y4;A0A287Q3Z2;A0A287Q489;A0A287Q4L8;A0A446TRI5;A0A446TRI6;A0A453JC82;A0A453JCH5;A0A453JCI0;A0A453JCM0;A0A453JCN9;F2E6A1;I1HAP7;A0A0D3HEU6;A0A0D9XKS1;A0A0E0BBU9;A0A287FAE0;A0A287FAE8;A0A287FAF8;A0A287FAG1;A0A3B5XYH4;A0A3B5XZC6;A0A3B5YWS1;A0A3B5ZSB6;A0A3B6IWT8;A0A3B6IZX6;A0A3B6KSX8;A0A3B6UBJ8;A0A3L6S807;A0A3L6TST0;A0A446IUE9;A0A446IUF1;A0A446JTP5;A0A446JTT3;A0A446JTT4;A0A452YGH0;…	2	2	12.7248	0.598697	0.999909	1.0712	0.106386	1;3;5;6	4	Condition 1	Condition 2	17627.8	Nascent polypeptide-associated complex subunit beta OS=Leersia perrieri OX=77586 PE=3 SV=1	2583.2	2801.36	2815.61	2573.54	2855.4	2226.16	2620.64	2452.78	2777.35
J7G6U1	3	2	19.8792	0.610675	0.999909	1.19404	0.103908	4	1	Condition 2	Condition 3	18330.5	Glu-A1x (Fragment) OS=Triticum urartu OX=4572 PE=4 SV=1	3556.84	3112.32	4363.68	3315.73	3944.6	5101.27	2542.54	4167.19	3643.02
Q0PW13	49	2	453.207	0.613366	0.999909	1.16775	0.103362	4	1	Condition 3	Condition 1	90060.3	High molecular weight glutenin subunit 1Dx5.1*t OS=Aegilops tauschii OX=37682 PE=4 SV=1	591.036	557.532	299.235	509.536	452.147	627.882	587.455	551.343	551.875
A0A2T7CL53;A0A3L6PI81	7	2	67.6134	0.616212	0.999909	1.19023	0.102788	5;9	2	Condition 1	Condition 3	56502.9	Protein disulfide-isomerase OS=Panicum hallii var. hallii OX=1504633 GN=GQ55_8G058600 PE=3 SV=1	4163.66	4303.59	6338.21	4294.72	4213.49	6119.06	2943.08	4840.01	4656.09
A0A446KRI7	3	2	22.6291	0.617701	0.999909	1.10321	0.102489	7	1	Condition 1	Condition 3	97437.4	Sucrose synthase OS=Triticum turgidum subsp. durum OX=4567 GN=TRITD_2Av1G053920 PE=3 SV=1	1842.57	1773.61	2135.02	1788.7	1674.26	2201.13	1475.28	1948.92	1788.94
A0A0D2U7F0;A0A0D2UJV3;A0A1U8K538;A0A2P5WIN2;A0A5D2P3N1;A0A061ET54;A0A061GWX7;A0A078I782;A0A0R0HHB6;A0A1J3CV98;A0A1J3JFG0;A0A1R3HAW3;A0A1R3HQ88;A0A1R3HTI9;A0A1R3J9M9;A0A2P5XUE0;A0A444GFQ5;A0A445HM18;A0A445I3P2;A0A445II61;A0A5D1ZTU4;A0A5D2HRU4;A0A5D2KT54;A0A5D2MQN8;A9PBL0;B9SWB0;C6TMB5;H6UDT5;I1L8V8;M4CG02;M4DL23;M4FFB0;R0FRL7	2	2	11.737	0.619514	0.999909	1.11895	0.102127	4;6;8	3	Condition 3	Condition 2	17988.9	Uncharacterized protein OS=Gossypium raimondii OX=29730 GN=B456_013G266700 PE=3 SV=1	2045.13	1837.86	2299.87	1560.28	1840.46	2356.14	1898.83	2361.39	2181.45
A0A1D8V7C6	25	2	221.17	0.621713	0.999909	1.13274	0.101689	8	1	Condition 3	Condition 2	62426.2	High molecular weight glutenin subunit OS=Triticum aestivum OX=4565 GN=Glu-1Vb PE=4 SV=1	405.241	483.276	335.516	394.668	368.391	371.813	397.98	378.804	508.733
A0A5C1ZZY1	3	2	17.2541	0.624519	0.999909	1.17781	0.101135	1	1	Condition 1	Condition 3	158451	DNA-directed RNA polymerase subunit beta'' OS=Pontederia cordata OX=44964 GN=rpoC2 PE=3 SV=1	4860.44	4450.16	7135.23	4510.83	5135.87	6690.61	3725.44	5488.3	4749.27
G8G229	2	2	14.0837	0.625412	0.999909	1.16606	0.100959	3	1	Condition 2	Condition 3	34911.4	Omega gliadin (Fragment) OS=Elymus elongatus OX=4588 PE=4 SV=1	22876.9	19560.5	27830.8	21173	22945.9	30567.2	17268.4	25406.5	21374.9
A0A453GEM8;M8BLJ3	2	2	15.6466	0.631969	0.999909	1.14527	0.0996805	4;9	2	Condition 2	Condition 3	8502.52	Knot1 domain-containing protein OS=Aegilops tauschii subsp. strangulata OX=200361 PE=3 SV=1	7536.9	7521.65	10019.8	7215.03	7594.94	10528.9	6000.27	8427.79	7696.72
A0A328D7C9	2	2	11.7131	0.634259	0.999909	1.18978	0.0992386	10	1	Condition 2	Condition 3	78100.4	Kinesin-like protein OS=Cuscuta australis OX=267555 GN=DM860_008924 PE=3 SV=1	21959.8	21264.7	31598.9	20641.4	22782.5	32357	14761.4	25721.5	23210.5
A0A0E3UQY5;A0A0E3URE0;A0A0E3Z5G2;M4WFD9;M4WFE4;A0A0E3UQY6;A0A0E3URE2;A0A0E3Z5I1;M4WIN0	18	2	194.532	0.637238	0.999909	1.12521	0.0986673	6	1	Condition 2	Condition 3	35688.9	Alpha-gliadin (Fragment) OS=Aegilops searsii OX=4487 PE=4 SV=1	92293.1	84626.4	108442	87701.6	105649	117350	73556.8	101605	100966
A0A1J7I3E7;A0A4P1RTU0;A0A0L9VEN8;A0A371GFR1;A0A4P1RMP8	2	2	12.0373	0.639284	0.999909	1.44402	0.0982774	7	1	Condition 1	Condition 3	93981.9	Uncharacterized protein OS=Lupinus angustifolius OX=3871 GN=TanjilG_27297 PE=4 SV=1	1567.21	1695.88	3976.59	1461.48	1655.45	2452.65	1120.23	2046.68	1846.63
A0A2R4Q9T8;C8CCM1;A2IBV3;L7VG03;K7XED4;C6KI73	25	2	236.62	0.640691	0.999909	1.19218	0.0980104	5;8;9;10	4	Condition 2	Condition 3	34579.9	Low-molecular-weight glutenin subunit OS=Aegilops tauschii OX=37682 GN=LMW-GS PE=4 SV=1	7582.67	6666.33	8831.09	5588.99	8338.84	9874.63	4925.86	7261.37	7778.19
A0A452ZBY0	4	2	26.5625	0.640788	0.999909	1.17312	0.0979919	5	1	Condition 2	Condition 3	19365.6	Uncharacterized protein OS=Aegilops tauschii subsp. strangulata OX=200361 PE=4 SV=1	14494.2	14213.3	21652.3	14712.2	15369.9	21253.2	11496.1	16691.7	15571.8
A0A453ID87;M8C5S5;A0A3B6HTI0;A0A3B6IS82;A0A3B6JIQ3;A0A446QRV4	2	2	12.1498	0.641526	0.999909	1.13223	0.0978522	1;4;6;9	4	Condition 2	Condition 3	14029.6	VOC domain-containing protein OS=Aegilops tauschii subsp. strangulata OX=200361 PE=4 SV=1	5779.74	6031.83	7623.58	5984.11	6018.92	7998.84	4758.99	6628.92	6278.05
A0A3B6RS43	2	2	12.4993	0.643642	0.999909	1.15074	0.097453	1	1	Condition 2	Condition 3	11590.4	Uncharacterized protein OS=Triticum aestivum OX=4565 PE=4 SV=1	782.365	718.283	1000.77	724.708	719.739	1077.48	611.016	815.484	765.071
Q8LPA7;A0A3B5Y2W1;A0A446J392;A0A446J3D8	5	2	31.6727	0.64771	0.999909	1.30637	0.0966913	1;7	2	Condition 3	Condition 2	21896.8	Cold shock protein-1 OS=Triticum aestivum OX=4565 GN=WCSP1 PE=2 SV=1	1053.01	1358.74	2827.65	1519.15	931.412	2025.5	1540.47	2189.23	2117.7
E9LEX9	6	2	45.3982	0.648408	0.999909	1.0311	0.0965612	2	1	Condition 1	Condition 3	16893.1	Heat shock protein 17 OS=Hordeum vulgare subsp. spontaneum OX=77009 GN=Hsp17 PE=3 SV=1	1120.07	1159.32	1264.8	1140.97	1140.86	1173.61	1151.47	1115.87	1169.94
A4GFW9	12	2	97.7243	0.648801	0.999909	2.50247	0.096488	10	1	Condition 1	Condition 2	14079.9	Dimeric alpha-amylase inhibitor (Fragment) OS=Aegilops sharonensis OX=58530 PE=4 SV=1	492.96	365.164	2123.67	364.012	439.135	388.393	384.84	1603.13	271.987
A0A3Q9HHZ7;A0A3Q9HI15;A0A3Q9HI81;A0A3S9SG53;A0A173DQY3;A0A173DR05;A0A2H5BTG6;A0A3G2CFA9;A0A3G2CFD4;A0A3G2CFH3;A0A3Q9HJ14;A0A3S9SG22;A0A3S9SG68;A0A3S9SGA0;V5M290;A0A3Q9HIL4	7	2	52.1725	0.652214	0.999909	1.22364	0.0958561	1	1	Condition 2	Condition 3	33386.9	ALP OS=Triticum dicoccoides OX=85692 GN=ALP PE=2 SV=1	21321.6	20420.3	32580.4	20645.9	22647.3	34548	15332.4	25264.2	23018
A0A4D9AX23	3	2	20.6519	0.65637	0.999909	1.27022	0.0950933	3	1	Condition 2	Condition 3	244907	Uncharacterized protein OS=Salvia splendens OX=180675 GN=Saspl_033169 PE=4 SV=1	2213.62	1770.84	3204.82	1945.45	2143.74	3558.44	1299.31	2620.01	2101.41
A0A5K1EAW0	2	2	13.2285	0.659251	0.999909	1.23602	0.0945687	6	1	Condition 1	Condition 3	28535.5	Uncharacterized protein (Fragment) OS=Nymphaea colorata OX=210225 GN=NYM_LOCUS21585 PE=4 SV=1	2136.33	1984.33	3670.16	2119.76	2207.29	3036.65	1531.49	2511.52	2260.15
A0A3B6LUV8	10	2	70.118	0.659464	0.999909	1.18337	0.0945301	1	1	Condition 2	Condition 3	56923	Uncharacterized protein OS=Triticum aestivum OX=4565 PE=4 SV=1	4244.46	4401.23	5675.5	4535.76	4315.89	6700.62	3265.79	5091.4	4785.16
A0A2J7ZYT7	3	2	21.1779	0.663654	0.999909	1.25155	0.093774	4	1	Condition 2	Condition 3	223703	Squamosa promoter-binding protein 2 OS=Tetrabaena socialis OX=47790 GN=TSOC_008309 PE=4 SV=1	1068.79	1134.88	1874.82	1165.07	1221.13	1963.56	795.731	1479.55	1200.21
A0A0K2QJC8	16	2	201.825	0.666571	0.999909	1.18364	0.0932517	1	1	Condition 2	Condition 3	33911.1	Alpha/beta-gliadin OS=Triticum aestivum OX=4565 PE=4 SV=1	22659.6	19566.6	30580.9	19564.7	22952.7	31929.8	15778.6	23246.3	23872.1
J3L454	2	2	10.2271	0.678991	0.999909	1.12655	0.0910667	3	1	Condition 2	Condition 3	95389.4	Uncharacterized protein OS=Oryza brachyantha OX=4533 PE=4 SV=1	4214.39	4210.63	5501.89	4105.62	4131.9	5895.31	3647.33	4478.64	4419.32
A0A446N6Y6	2	2	19.3869	0.684497	0.999909	1.21778	0.0901176	4	1	Condition 2	Condition 3	12564.7	SHSP domain-containing protein OS=Triticum turgidum subsp. durum OX=4567 GN=TRITD_3Av1G035580 PE=3 SV=1	42658.2	39834.8	61839	40130.2	42040.8	69210.5	28883.2	48483.9	46942.5
A0A5B8MLH4	4	2	32.7079	0.684805	0.999909	1.18167	0.0900648	7	1	Condition 1	Condition 3	30062.7	Peptidyl-prolyl cis-trans isomerase OS=Chloropicon primus OX=1764295 GN=A3770_04p30130 PE=3 SV=1	20573.3	22072.6	33581.5	21297.7	21871.4	32048.7	15404.9	25307.4	23795.7
J7FK20;R4L158	6	2	67.8626	0.690074	0.999909	1.16989	0.0891679	7	1	Condition 1	Condition 3	16957.2	Avenoindoline OS=Avena strigosa OX=38783 GN=Ain PE=4 SV=1	15482.6	16194	23975.1	15649.1	15921.8	22859.4	11535.9	18548.4	17485.6
A0A2P6TJR8	2	2	17.9743	0.692672	0.999909	1.15572	0.0887296	9	1	Condition 2	Condition 3	203574	Mitochondrial fission process 1 OS=Chlorella sorokiniana OX=3076 GN=C2E21_6574 PE=4 SV=1	5472.44	5429.97	7720.6	5564.19	5624.32	8129.7	4439.3	6337.47	5938.47
W0GDL8	27	2	248.383	0.693139	0.999909	1.09386	0.088651	4	1	Condition 2	Condition 3	69667.6	High-molecular-weight glutenin subunit OS=Thinopyrum intermedium OX=85679 GN=HMW-GS PE=4 SV=1	6683.31	6400.7	8172.46	6702.88	7149.53	8229.77	5633.95	7484.46	7069.04
A0A0A0UE78;A0A0K0L9T8	2	2	17.446	0.693172	0.999909	1.17375	0.0886456	2	1	Condition 1	Condition 3	54574	Endoglucanase OS=Saccharum spontaneum OX=62335 GN=SES23K06_013 PE=3 SV=1	4647.35	5098.67	7374.25	4839.38	4736.88	6751.15	3671.19	5713.25	5201.46
A0A453JEB6;Q2XSQ3;P33432;Q6X712;Q712J6;A0A0D4L4B4;A0A0F6MZN8;J7FQW7;Q6J0X3;Q6J0Y0;J7FKU9;Q4VUH2	7	2	86.0815	0.697444	0.999909	1.1655	0.0879309	1;4;9;10	4	Condition 1	Condition 3	16957.2	AAI domain-containing protein OS=Aegilops tauschii subsp. strangulata OX=200361 PE=4 SV=1	60671.5	63084.1	93411.4	61117.7	62284.8	89881.4	45203.4	72566.9	68559.5
I0IT56;A0A1S4AU41;A0A2S3H6H1;A0A368S0H4;A0A443PHI2;K3Y511;M0S9R1	28	2	276.604	0.697902	0.999909	1.12753	0.0878547	2;6;9	3	Condition 1	Condition 3	34471.5	Alpha/beta-gliadin OS=Triticum aestivum OX=4565 GN=Gli-2 PE=4 SV=1	69975.7	68321.6	92517.5	65191.1	69463.7	89783.3	53281.9	78063	73362.8
M9TK56	21	2	221.076	0.698097	0.999909	1.06462	0.0878223	1	1	Condition 3	Condition 1	41653	Gamma-gliadin 5 OS=Triticum aestivum OX=4565 PE=2 SV=1	8882.74	8794.92	9493.58	8232	9372.46	9604.9	8390.78	9611.11	10925.2
I0J183;A0A059Q1N9;A0A061F2Q5;A0A0A7M606;A0A0D2M3S1;A0A2H3X794;A0A2S3GXW8;A0A2T7EPF1;A0A4Y5R7J8;A0A5D2MJS1;C9EGT5;F6KNQ5;K7TWV7;O65104;Q0E4F7	6	2	46.0259	0.706459	0.999909	1.08137	0.0864448	4	1	Condition 1	Condition 2	18608.1	Peptidyl-prolyl cis-trans isomerase OS=Oryza punctata OX=4537 GN=CYP-1 PE=3 SV=1	1334.08	1367.91	1696.23	1331.92	1302.24	1433.09	1198.08	1496.97	1467.76
E3UMZ0	6	2	46.5944	0.708024	0.999909	1.13634	0.0861897	9	1	Condition 2	Condition 3	37568.2	M-type low molecular weight glutenin subunit OS=Psathyrostachys huashanica OX=37730 GN=LMW-GS PE=4 SV=1	2742.41	3001.74	3963.24	2978.11	2703.32	4126.11	2385.01	3135.69	3110.14
A0A0S3TB19	3	2	22.124	0.710012	0.999909	1.11567	0.085867	8	1	Condition 2	Condition 3	95279.3	Uncharacterized protein OS=Vigna angularis var. angularis OX=157739 GN=Vigan.11G192400 PE=4 SV=1	2840	2766.38	3967.8	2882.61	3057.49	3720.73	2271.47	3174.69	3213.09
A0A482LWV0;A0A4D6BR98	14	2	125.018	0.716977	0.999909	1.11438	0.0847472	7	1	Condition 1	Condition 3	33561.1	Avenin-like protein OS=Aegilops speltoides OX=4573 PE=4 SV=1	5766.48	5978.62	7950.04	5721.63	5930.67	7907.97	4795.02	6609.2	6269.47
V5M118	15	2	126.905	0.716977	0.999909	1.11438	0.0847472	5	1	Condition 1	Condition 3	33356.8	Avenin-like protein OS=Aegilops tauschii OX=37682 PE=4 SV=1	5766.48	5978.62	7950.04	5721.63	5930.67	7907.97	4795.02	6609.2	6269.47
B2FH40	4	2	31.7171	0.723045	0.999909	1.18168	0.0837852	9	1	Condition 2	Condition 3	16863.2	16.9a kDa heat-shock protein OS=Triticum dicoccon OX=49225 GN=hsp16.9a PE=2 SV=1	7822.97	7466.5	10479.3	6920.36	7511.8	12262.2	5740.27	9350.51	7499.42
A0A383WCS7	3	2	21.5171	0.724401	0.999909	1.06682	0.0835719	4	1	Condition 1	Condition 3	107226	Uncharacterized protein OS=Tetradesmus obliquus OX=3088 GN=BQ4739_LOCUS15341 PE=4 SV=1	8835.81	8679.81	10531	9047.37	8555.1	10423.9	7605.81	9848.63	8835.54
B8PWQ5;Q8LKV7;Q84XZ1	38	2	392.485	0.7256	0.999909	1.07995	0.0833837	5	1	Condition 2	Condition 1	64558.4	High molecular weight glutenin subunit OS=Aegilops tauschii OX=37682 GN=1Dy12.5 PE=4 SV=1	1331.41	1074.9	1474.29	1212.53	1373.01	1605.32	1299.88	1311.64	1301.43
A0A383VIK0	3	2	20.2099	0.726524	0.999909	1.09488	0.0832392	5	1	Condition 2	Condition 1	110760	BZIP domain-containing protein OS=Tetradesmus obliquus OX=3088 GN=BQ4739_LOCUS5493 PE=4 SV=1	1086.31	1089.84	1357.83	1159.35	1267.56	1442.35	968.415	1413.48	1230.44
A0A446IHB5;A0A446IHC0	17	2	146.239	0.727143	0.999909	1.14519	0.0831424	5	1	Condition 2	Condition 3	29165.3	AAI domain-containing protein OS=Triticum turgidum subsp. durum OX=4567 GN=TRITD_1Av1G002120 PE=4 SV=1	41979.4	43090.9	63936.8	42789.7	43719.1	63190.8	32998	49992.3	47729.6
A0A2T7DE41	2	2	11.1885	0.727948	0.999909	1.1931	0.0830168	5	1	Condition 2	Condition 3	31697.9	Glyco_hydro_18 domain-containing protein OS=Panicum hallii var. hallii OX=1504633 GN=GQ55_5G083100 PE=3 SV=1	1617.45	1560.57	2491.18	1772.49	1637.64	2671.6	1211.39	2157.69	1728.34
A0A1P8DS93;A0A1P8DS87;A0A1P8DSG9;D2X6D3	26	2	271.514	0.730528	0.999909	1.14129	0.0826158	5;9	2	Condition 1	Condition 3	36039.3	Alpha-gliadin storage protein (Fragment) OS=Triticum spelta OX=58933 PE=2 SV=1	48445	47708.2	68350.3	46021	47682.7	67702.1	35142.4	56674	52321.2
A0A059AG54	2	2	10.9696	0.733274	0.999909	1.25522	0.0821913	4	1	Condition 2	Condition 3	125137	TOG domain-containing protein OS=Eucalyptus grandis OX=71139 GN=EUGRSUZ_J01771 PE=4 SV=1	3629.11	3534.76	5685.42	3494.95	3798	6984.48	2200.57	5386.67	3787.18
A0A089VSA8	23	2	239.23	0.734699	0.999909	1.09046	0.0819719	9	1	Condition 2	Condition 1	36321.5	Low-molecular-weight glutenin subunit (Fragment) OS=Triticum urartu OX=4572 GN=LMW-GS PE=4 SV=1	210.154	180.175	257.961	246.246	253.537	207.15	190.464	195.344	265.083
A0A2P2QYJ1	2	2	15.5322	0.740372	0.999909	1.20054	0.0811052	3	1	Condition 1	Condition 3	5607.39	Uncharacterized protein OS=Rhizophora mucronata OX=61149 PE=4 SV=1	8562.23	9038.15	14927.3	8543.11	8819.07	13377.5	6516.38	10946.4	9631.52
A0A2K1IG41;A9TAU8	2	2	10.4593	0.741103	0.999909	1.30109	0.0809942	5	1	Condition 1	Condition 3	89981.4	Fn3_like domain-containing protein OS=Physcomitrella patens subsp. patens OX=3218 GN=PHYPA_028829 PE=4 SV=1	6477.08	3405.75	7870.05	3453.39	6327.37	6732.63	3357.99	5523.5	4763.1
A0A446JGQ8;A0A446JGF8;M9TLK0;J7I1S0;K4NYX1;H8Y0N1;J7HV12;J7HUT0	27	2	236.149	0.741202	0.999909	1.08303	0.0809793	1;5;9;10	4	Condition 3	Condition 1	32912	AAI domain-containing protein OS=Triticum turgidum subsp. durum OX=4567 GN=TRITD_1Bv1G001870 PE=4 SV=1	2940.36	3285.13	4189.15	3498.1	3487.64	4254.23	3195.45	4244.3	3839.58
H8Y0E6	15	2	161.381	0.74861	0.999909	1.06806	0.0798647	6	1	Condition 3	Condition 1	33863	Alpha prolamin OS=Aegilops comosa OX=4485 PE=4 SV=1	1320.75	1222.69	928.454	1189.08	1222.69	1113.13	1335.43	1140.36	1232.42
A0A3B5Z2G8	2	2	11.7237	0.75035	0.999909	1.10659	0.0796054	8	1	Condition 1	Condition 3	23100.9	Uncharacterized protein OS=Triticum aestivum OX=4565 PE=4 SV=1	1115.78	1171.39	1448.65	1057.73	1056.92	1422.67	900.689	1303.46	1171.84
A0A5A7QBB5	2	2	11.5535	0.751199	0.999909	1.22005	0.0794792	5	1	Condition 2	Condition 3	217883	Myosin 2 OS=Striga asiatica OX=4170 GN=STAS_18409 PE=3 SV=1	9469.64	6347.73	11431.3	7352.3	8905.16	13610.5	5411.16	10181.3	8888.37
A0A3B6TMP1;A0A453T9T4	3	2	20.2043	0.754722	0.999909	1.06879	0.0789578	1	1	Condition 1	Condition 2	143499	KIX_2 domain-containing protein OS=Triticum aestivum OX=4565 PE=4 SV=1	386.422	442.334	421.002	469.764	327.875	371.678	379.411	386.349	439.166
I3RXV8;M4WIN5	29	2	276.834	0.756545	0.999909	1.15694	0.0786897	4	1	Condition 1	Condition 3	32269.3	Alpha-gliadin protein OS=Aegilops tauschii OX=37682 GN=gli-1 PE=4 SV=1	27943.9	25909.7	40176.8	25723.3	25871.7	40137.4	18847	32289.5	30138.5
A0A0D3G7F4;A0A0E0PM93;A0A0E0N6G4;A0A444FHW5	9	2	70.655	0.766351	0.999909	1.13504	0.0772636	6	1	Condition 1	Condition 3	39290.7	Fructose-bisphosphate aldolase OS=Oryza barthii OX=65489 PE=3 SV=1	32874.7	35548.3	51808.9	34629.7	34478.5	50555.8	25993.8	41337.7	38596.3
A0A2J6KJZ4	2	2	18.1801	0.768115	0.999909	1.1504	0.0770101	10	1	Condition 2	Condition 3	36021.2	Pectinesterase OS=Lactuca sativa OX=4236 GN=LSAT_3X99700 PE=4 SV=1	8352.26	7939.48	11259	8370.51	8784.04	13064	6341.09	10619	9307.89
V5M3L1;A0A453QEW9;Q2A779;A7XUM1;A7XUN5;G9I0S9;A7XUP8;M8CJ35;Q7X9M3;V5M286;W8PU66;W8PU71;W8Q653;W8Q2J6;A7XUM9;W8PU91;A7XUP0;A0A1S6LXU1;A0A1S6LXU5;A0A2L1DG82;A0A446WXS7;A7XUN7;W8PUS8;W8Q686;A7XUP4;W8PUV0;A7XUQ3;W8QN28;A7XUM5;M7ZQV8;A0A0P0Y8T9;C7J9I2	16	2	164.799	0.772564	0.999909	1.16568	0.0763745	1;3;4;6;7;8;9;10	8	Condition 1	Condition 3	33420.9	Avenin-like protein OS=Triticum aestivum OX=4565 PE=4 SV=1	5458.37	5339.57	8591.67	5173.01	5347.21	8409.36	3743.14	6586.14	6304.5
A0A0E3URC6;A0A0E3Z634	27	2	255.98	0.775385	0.999909	1.21553	0.0759746	3	1	Condition 1	Condition 2	32355.5	Alpha-gliadin (Fragment) OS=Triticum spelta OX=58933 PE=4 SV=1	12277.8	12289.9	24003.9	9485.71	10125.5	20348	10015.1	18196.3	19467.2
A0A0E3Z6M6;A0A0K2QJC6;A0A455QSB4;I0IT63;H6VLP4;Q27HK7	31	2	312.016	0.775385	0.999909	1.21553	0.0759746	1;5;6;9	4	Condition 1	Condition 2	32383.5	Alpha-gliadin (Fragment) OS=Triticum aestivum OX=4565 GN=Gli-2 PE=4 SV=1	12277.8	12289.9	24003.9	9485.71	10125.5	20348	10015.1	18196.3	19467.2
T1MLB9	2	2	19.8082	0.77836	0.999909	1.09895	0.0755552	3	1	Condition 1	Condition 3	40529.1	Endoglucanase OS=Triticum urartu OX=4572 PE=3 SV=1	1226.12	1380.86	1719.44	1298.94	1238.52	1657.31	1107.82	1458.6	1370.43
A0A4P9HNS2;A0A4P9HNX4	2	2	10.4289	0.782085	0.999909	1.40722	0.0750335	6	1	Condition 1	Condition 3	157160	DNA-directed RNA polymerase subunit beta'' OS=Mitella formosana OX=242209 GN=rpoC2 PE=3 SV=1	1395.27	1999.63	5289.82	1570.92	1694.57	4619.14	538.439	2867.94	2765.15
A0A0B0MGU4;A0A0B0PIH8;A0A0B0PMX6;A0A0R0LCB5;A0A151TIF1;A0A1D5UIU6;A0A1R3IPD1;A0A314YYE0;A0A371GG27;A0A3L6PPE5;A0A3L6TL70;A0A438CHF2;A0A445HY28;A0A445HYV4;A0A445M4D5;A0A4Y7IAZ0;A0A5B7B641;A0A5D3D0G2;A0A5N6QLC6;A5BGN3;A8HP06;B6U124;D7SPF1;D8RFR0;D8SP60;I1GMR9;K4A765;M4D6J1;M5W1V2;M8C1D6;N1R435;R0GL55;V4KMJ1;A0A022QQF4;A0A072UD54;A0A0D2NUX6;A0A0D2PQ28;A0A0D2T1P6;A0A0D2TYL9;A0A0E0AK20;A0A0E0E781;A0A0…	2	2	11.6107	0.786474	0.999909	1.09676	0.0744238	6;8	2	Condition 3	Condition 1	69073.5	Succinate dehydrogenase [ubiquinone] flavoprotein subunit_ mitochondrial OS=Gossypium arboreum OX=29729 GN=F383_13720 PE=3 SV=1	667.709	596.104	516.247	701.846	676.415	483.512	722.39	673.352	556.549
A0A2R6S294	2	2	22.0134	0.786966	0.999909	1.13122	0.0743559	7	1	Condition 2	Condition 3	96514.6	Serine/threonine-protein kinase (Fragment) OS=Actinidia chinensis var. chinensis OX=1590841 GN=CEY00_Acc00869 PE=4 SV=1	64314.1	63789.6	96193.1	65159.9	65844.4	96375.7	46146.9	81314.6	73541.9
A0A388KCU7;A0A388LAV8;A0A388JMK7;A0A388L903	2	2	12.792	0.786977	0.999909	1.24413	0.0743543	10	1	Condition 1	Condition 3	78663.3	DUF659 domain-containing protein OS=Chara braunii OX=69332 GN=CBR_g999 PE=4 SV=1	8964.93	8652.92	17612.6	8124.88	8974.81	17693.5	5521.6	12243.2	10552.5
C8CHI4	21	2	183.735	0.787563	0.999909	1.05635	0.0742734	10	1	Condition 1	Condition 3	74058.2	Y-type HMW-GS OS=Aegilops markgrafii OX=4494 PE=4 SV=1	2730.8	2697.52	3273.04	2560.38	3130.73	2563.67	2449.38	2841.27	2946.52
W8QN05	13	2	138.464	0.788273	0.999909	1.18486	0.0741755	9	1	Condition 1	Condition 3	33401.8	Avenin-like farinin protein OS=Brachypodium distachyon OX=15368 GN=ALP PE=4 SV=1	10981	10771	18761.8	10219.6	11228.1	17446.6	7491.15	13933.4	12768.2
A0A3B6C9E7;A0A3B6B2V5;Q7XY25	2	2	12.0579	0.790587	0.999909	1.08823	0.0738573	1	1	Condition 3	Condition 1	13679.5	Glutaredoxin domain-containing protein OS=Triticum aestivum OX=4565 PE=1 SV=1	314.869	400.687	296.611	415.613	375.454	227.315	374.892	356.68	369.901
A5JSA3	14	2	126.833	0.79077	0.999909	1.15087	0.0738322	5	1	Condition 2	Condition 3	32964.1	Alpha-gliadin OS=Aegilops tauschii OX=37682 GN=Gli-At4 PE=4 SV=1	8573.28	8041.09	11946	7241.66	9066.13	12980.7	6311.64	9751.15	9386.23
G0YLZ0	10	2	85.3205	0.794236	0.999909	1.20229	0.0733584	8	1	Condition 2	Condition 3	38611.3	Low molecular weight glutenin subunit OS=Psathyrostachys juncea OX=4586 PE=4 SV=1	1406.63	1622.7	2666.78	1581.77	1619.74	2785.76	1208.43	1869.44	1902.03
Q84QI5;A0A0A7AA82;Q84JI8;A0A023J4C1;Q9FVJ4	7	2	62.4963	0.794365	0.999909	1.12538	0.0733409	6;8;9	3	Condition 2	Condition 3	18766.2	GSP-1 Grain Softness Protein OS=Triticum aestivum OX=4565 GN=Gsp-1 PE=4 SV=1	4341.77	3463.75	5305.45	3697.53	4211.5	5649.91	3192.38	4566.89	4289.07
A0A3B6GXD3;A0A3B6EKM3;A0A446PU33;A0A453F5J1;E6Y2L2;M7ZCN8;N1R4E0;W5D637	2	2	19.7868	0.794659	0.999909	1.11942	0.0733008	1;5;6;8	4	Condition 2	Condition 3	8389.97	Uncharacterized protein OS=Triticum aestivum OX=4565 PE=4 SV=1	7550	6793.45	10350.9	6907.8	7479.8	10522.5	5862.31	8189.43	8201.04
A0A2I0WFE1;A0A2P2K496	4	2	25.0828	0.795481	0.999909	1.1256	0.0731891	3	1	Condition 2	Condition 3	38178.3	Fructose-bisphosphate aldolase OS=Dendrobium catenatum OX=906689 GN=FBA PE=3 SV=1	9614.36	9591.57	13869	10216.3	10165.9	14558.3	8039.8	11890.6	11111.5
Q2A780	6	2	48.5027	0.796579	0.999909	1.11356	0.0730401	9	1	Condition 2	Condition 3	19660.2	Putative avenin-like a OS=Aegilops markgrafii OX=4494 GN=avenin-like a1 PE=2 SV=1	1810.92	1540.29	2376.99	1830.37	1796.88	2421.44	1431.09	2206.35	1794.43
A0A2J8ACX8	2	2	10.235	0.797774	0.999909	1.07491	0.0728782	5	1	Condition 2	Condition 3	242734	Adenylate cyclase type 10 (Fragment) OS=Tetrabaena socialis OX=47790 GN=TSOC_002894 PE=4 SV=1	9305.59	8851.56	10657.2	9009.4	10257.9	11026.2	7172.02	10122.7	10887.8
A0A2G2W8P0	2	2	19.9659	0.800539	0.999909	1.1642	0.0725052	1	1	Condition 2	Condition 3	15790.8	Ferredoxin OS=Capsicum baccatum OX=33114 GN=CQW23_20455 PE=3 SV=1	9449.28	8668.51	15491.2	8913.83	9937.06	15224	6719.44	11911.8	10637.8
Q2XSN0	7	2	56.4224	0.80699	0.999909	1.128	0.0716426	7	1	Condition 1	Condition 3	18820.3	Grain softness protein OS=Aegilops longissima OX=4486 GN=GSP PE=4 SV=1	1955.69	1991.91	2998.5	1866.51	2058.71	2888.79	1637.1	2255.2	2265.6
A0A453E3G3;C3VWE2;C3VWT7;C3VWT8;C3VWU3;C3VWW4;C3VWW8;C3VWX6;C3VX00;C3VX03;C3VX04;L7P0N7;L7P0X2;L7P0Z6;L7P100;L7P101;M1PM40;Q5UHH7;A0A453E3D0;C3VWU5;C3VWX8;L7P0L4;M1NYK0;M8C3B8;P01085;Q5UHH3;C3VWZ8;Q5UHH1;Q5UHH4;A0A3B6GNC7;A0A3B6GR96;C3VWU6;C3VWX1;C3VWZ9;M8BUP2;Q19A44;Q4U1A2;A4GFR3;C3VWR1;C3VWZ1;Q4W0V7;A4GFR8;C3VWL6;Q4U196;Q5UHI0;A4GFU4;A4GFU5;Q4U1A0;C3VWQ2;A4GFT1;A5HDZ8;A5HE07;A5HE12;A4GFT7;A5HDZ…	21	2	177.388	0.808751	0.999909	1.22445	0.071409	1;2;3;4;5;6;7;8;9;10	10	Condition 2	Condition 3	17251.7	AAI domain-containing protein OS=Aegilops tauschii subsp. strangulata OX=200361 PE=4 SV=1	21654.3	20463.1	38383.8	21546	23740.4	43136.1	14280.3	30667.7	27266
M8BX24	2	2	13.0718	0.811027	0.999909	1.07101	0.0711082	6	1	Condition 1	Condition 2	18033.1	SHSP domain-containing protein OS=Aegilops tauschii OX=37682 GN=F775_27378 PE=3 SV=1	5202.1	4606.58	6212.74	4789.87	4112.76	6056.48	4698.96	5307.89	4974.82
D2X6D7;A0A0E3UQV9	26	2	299.189	0.811725	0.999909	1.15481	0.0710163	9;10	2	Condition 1	Condition 3	36364.7	Alpha-gliadin OS=Triticum polonicum OX=77606 PE=4 SV=1	27884.1	28385	46363.5	27104.8	27963	47003.3	19743	36048	33083.1
A0A5N5MDP9	2	2	11.4726	0.811787	0.999909	1.08973	0.0710081	9	1	Condition 1	Condition 3	45256.3	Uncharacterized protein OS=Salix brachista OX=2182728 GN=DKX38_010498 PE=4 SV=1	6219.14	6388.45	8519.03	6239.78	6225.96	7892.33	5350.69	6989.31	7047
A0A445DW03	2	2	11.2382	0.812266	0.999909	1.16788	0.0709451	9	1	Condition 1	Condition 3	108310	Uncharacterized protein OS=Arachis hypogaea OX=3818 GN=Ahy_A03g013673 PE=4 SV=1	25179.9	25059.1	42553.2	23601.2	25683	37639.2	18042	31475.2	29936.5
Q6RUL0;Q9SC06;A8QRA4;Q5BHT9;Q9FVJ5	7	2	82.4727	0.813457	0.999909	1.13578	0.0707887	5;6	2	Condition 2	Condition 3	18669	Grain softness protein OS=Triticum monococcum OX=4568 GN=GSP-Am1 PE=4 SV=1	4897.85	4355.17	7094.4	4332.15	4755.74	7307.34	3738.87	5484.65	5211.76
V4S4Q4	2	2	10.2554	0.814843	0.999909	1.06488	0.070607	2	1	Condition 2	Condition 1	32088.1	Glyco_hydro_18 domain-containing protein OS=Citrus clementina OX=85681 GN=CICLE_v10005522mg PE=3 SV=1	2741.3	2427.02	2835.34	2363.88	2824.9	3334.16	2542.31	2882.71	3060.75
A0A446URU5;A0A446URW2	2	2	20.6321	0.815775	0.999909	1.14797	0.0704851	5	1	Condition 2	Condition 1	75436.8	Uncharacterized protein OS=Triticum turgidum subsp. durum OX=4567 GN=TRITD_5Bv1G221430 PE=4 SV=1	15656.5	13146.6	16828.6	14379.7	14325.8	23678.1	12779.1	19234.5	18026.8
A0A061ERM5;A0A0D2PPQ6;A0A0D3CM21;A0A0E0KC48;A0A0K9QUA6;A0A178W6B4;A0A178WA53;A0A1J3CMF6;A0A1J3HB68;A0A1U8JAM5;A0A1U8M168;A0A1U8P1G1;A0A1U8PFU6;A0A2H3XH24;A0A2P5XJQ2;A0A397ZNW8;A0A3B5XUG5;A0A3B5YRI3;A0A3B5ZQ67;A0A3B6HQ49;A0A3B6HS64;A0A3B6IQK0;A0A3B6IS51;A0A3B6JIK5;A0A3B6JK60;A0A3P5YMQ9;A0A5D2DU21;A0A5D2HQB2;A0A5J5C2B2;A0A5J9U3B2;C5WP97;C5YYZ2;V4SYE7	2	2	11.0748	0.816123	0.999909	1.11493	0.0704396	1	1	Condition 2	Condition 3	90156.5	Endoplasmic reticulum [ER]-type calcium ATPase isoform 3 OS=Theobroma cacao OX=3641 GN=TCM_022034 PE=3 SV=1	12740	11801.4	19366.6	12594.2	14161	17792.7	10271.2	15650.3	14034.3
B8XU33;K7XE54;M4WH44;M4WFD4;M4WIM1;M4WYG9	17	2	150.594	0.817947	0.999909	1.03545	0.0702019	5	1	Condition 3	Condition 1	34815.9	Alfa gliadin OS=Triticum monococcum OX=4568 PE=2 SV=1	4627.61	4375.67	4722.63	4544.65	4551.68	4765.45	4264.2	5175.86	4772.49
A0A0K9RLH3	2	2	13.0514	0.818216	0.999909	1.11824	0.0701669	8	1	Condition 1	Condition 3	29220.2	Uncharacterized protein OS=Spinacia oleracea OX=3562 GN=SOVF_059540 PE=4 SV=1	4337.53	4569.08	6538.21	4181.06	4291.97	5714.97	3249.49	5655.26	4906.94
G9I1T2	11	2	117.75	0.818948	0.999909	1.08728	0.0700718	8	1	Condition 2	Condition 3	36205.4	Alpha-gliadin Gli-N1 OS=Aegilops uniaristata OX=4492 GN=Gli-N1 PE=4 SV=1	11053	11633	15024.7	11654.9	13104.2	15628.3	9285.53	13628	14231.9
A0A3B5Y2A7;A0A3B5ZWM4;A0A446J463;A0A446K2Y5;A0A452Z803;M8A407;Q7XYD5	2	2	19.6095	0.820213	0.999909	1.10261	0.0699077	1;4;7;8	4	Condition 1	Condition 3	11504.9	Uncharacterized protein OS=Triticum aestivum OX=4565 PE=3 SV=1	11182.1	10597.6	15305.7	12055.3	9880.41	13417.8	8774.78	12602.8	12256.7
A0A446V6D2;A0A446W4I4;A0A446W4I9;A0A453N8V3;A0A0D3F0F7;A0A453N8R3	2	2	11.7842	0.82377	0.999909	1.12396	0.0694484	5	1	Condition 2	Condition 3	197291	Uncharacterized protein OS=Triticum turgidum subsp. durum OX=4567 GN=TRITD_6Av1G032090 PE=4 SV=1	12143.7	10605	17002.9	10865.4	11796.6	17449.5	8696.31	14220	12771.3
A0A446XK97	2	2	11.9645	0.823818	0.999909	1.14733	0.0694423	5	1	Condition 2	Condition 1	28313	Uncharacterized protein OS=Triticum turgidum subsp. durum OX=4567 GN=TRITD_7Av1G177100 PE=4 SV=1	71948.7	65369.7	92587.1	71966.1	75226.7	116585	55159.5	95752.3	88765.9
A0A290XYZ5	5	2	39.3377	0.825083	0.999909	1.10132	0.0692798	1	1	Condition 2	Condition 1	25541.5	Omega-gliadin (Fragment) OS=Triticum aestivum OX=4565 PE=4 SV=1	11636	11043.4	13844.3	11549.4	12040.9	16634	9489.67	14425.3	13398.8
A0A2P2L1B0	2	2	17.6716	0.82612	0.999909	1.21635	0.0691467	3	1	Condition 1	Condition 3	26868.7	Uncharacterized protein MANES_05G167800 OS=Rhizophora mucronata OX=61149 PE=4 SV=1	23373.2	25502.9	50043.4	23683.1	25588	47171.1	16185.1	32772.5	32367
A0A2L1DG81;A0A3Q9HIR9;V5M124	6	2	44.9869	0.833574	0.999909	1.06173	0.0681986	9	1	Condition 2	Condition 1	33249.7	Avenin-like protein OS=Triticum urartu OX=4572 PE=4 SV=1	4234.51	3688.91	4516.14	3809.55	4606.99	4790.95	3547.65	4655.09	4413.69
A0A3B6IJ76	12	2	107.159	0.833708	0.999909	1.07646	0.0681816	1	1	Condition 1	Condition 2	69791.9	Uncharacterized protein OS=Triticum aestivum OX=4565 PE=4 SV=1	1242.24	1075.87	1458	890.255	1122.41	1495.22	1082.98	1196.72	1265.69
A0A446RR88;A0A446RR12;A0A446RR67;A0A453H561;I3NM41	2	2	14.0039	0.834618	0.999909	1.15616	0.0680668	1;4;5	3	Condition 1	Condition 3	20361.6	Oleosin OS=Triticum turgidum subsp. durum OX=4567 GN=TRITD_4Bv1G010400 PE=3 SV=1	23773	23121.1	40616.1	22605.2	24406.5	38666.7	17680.6	30359.3	27650.6
A0A3B5YZL3	2	2	19.9272	0.835225	0.999909	1.08736	0.0679904	8	1	Condition 1	Condition 2	11376.7	Uncharacterized protein OS=Triticum aestivum OX=4565 PE=3 SV=1	3382.25	3238.27	4578.63	3521.66	3023.15	3754.57	2907.91	3789.02	3872.91
A0A0A9KPN5;A0A0A9BAL2;A0A5K1AH98	2	2	13.3273	0.837026	0.999909	1.17961	0.0677639	6;8;9	3	Condition 3	Condition 2	16206.3	PRONE domain-containing protein OS=Arundo donax OX=35708 PE=4 SV=1	18067.3	29284.1	68080.9	32211.6	17236.6	60548.6	27809.2	53633.9	48310
G8CLR6	8	2	76.9576	0.837616	0.999909	1.10364	0.0676899	7	1	Condition 2	Condition 3	18856.3	Grain softness protein OS=Psathyrostachys juncea OX=4586 GN=GSP PE=2 SV=1	5347.18	4803.02	7182.99	4690.35	5158.97	7485.39	4250.21	5790.13	5666.46
A0A2H5MY80;V4SED3	2	2	18.7667	0.839439	0.999909	1.09935	0.0674617	2;3	2	Condition 1	Condition 3	40601.3	AP2/ERF domain-containing protein OS=Citrus unshiu OX=55188 GN=CUMW_273770 PE=4 SV=1	193619	176419	281527	184134	203846	261076	144595	234348	213739
A0A023J4D3;A0A023J4D9;A8QRN9;B6RR77;Q5BLQ8;A0A0A7AAD5;A0EPT7;A8QRK0;A8QRL7;A8QRM4;A8QRS5;B6RR75;B6RR76;Q2XSM8;Q2XSN1;Q5BLQ9;A0A023J4D2;A0A023J4D8;A0EPT8;A0EPU2;A0EPU4;A0EPU9;A0EPV1;A8QRI1;A8QRJ8;A8QRP5;A8QRR1;B6RR72;B6RR73;B6RR74;B6RR82;D7F5E0;D7F5E3;G8CLQ1;G8CLR9;Q2XSM9;Q2XSN2;Q2XSN4;Q43659;Q5BLQ5;A0A516IIG0;A8QRI7;A8QRK2;B6RR56;I0J8P7;I0J8P8;I0J8Q0;I0J8Q3;I0J8Q4	6	2	53.5187	0.842318	0.999909	1.22984	0.067103	1;5;6;7;8;9;10	7	Condition 2	Condition 3	18726.2	Grain softness protein OS=Aegilops speltoides OX=4573 GN=Gsp-1 PE=4 SV=1	2571.16	2409.12	5112.05	2442.49	2685.71	5653.84	1429.47	4055.26	3282.3
Q10RA4;Q7XT93;Q10AG4;Q10BQ0;Q10D71;Q10LZ7;Q2QMI9;Q2QML0;Q2QNT7;Q2QVI4;Q2QY29;Q2QZ76;Q2QZA2;Q2R060;Q2R182;Q2R1A1;Q2R8C3;Q53N40;Q5VSX0;Q60D74;Q60EK1;Q65WT8;Q65X63;Q688P9;Q6AU86;Q7XE08;Q7XE40;Q7XL69;Q7XNX0;Q7XPH1;Q7XPN1;Q7XQG0;Q7XQJ7;Q7XQL3;Q7XT09;Q84T73;Q8LMB9	2	2	10.2326	0.844343	0.999909	1.20593	0.0668519	9	1	Condition 2	Condition 3	224460	Retrotransposon protein_ putative_ unclassified OS=Oryza sativa subsp. japonica OX=39947 GN=LOC_Os03g07030 PE=4 SV=1	3913.92	3708.68	7277.93	3785.62	4528.1	7956.63	2638.07	5931.36	4922.56
I3QPI0	14	2	150.647	0.844664	0.999909	1.12868	0.066812	2	1	Condition 3	Condition 1	17769.1	Low molecular weight glutenin subunit t128 (Fragment) OS=Aegilops cylindrica OX=130456 GN=LMW PE=4 SV=1	5479.51	14376.6	22315.3	14518.9	7978.05	23622.7	12171.7	18911.9	16514.3
M0W1H6;M0W1H7;A0A446T9W9;A0A446T9Y2;A0A446T9Y6;A0A446T9Z7;A0A446TA05;A0A446TA09;A0A446UH51;A0A446UH56;A0A446UH57;A0A446UH63;A0A453LE59;A0A453LEC8;M8CER2	2	2	11.4385	0.845014	0.999909	1.06618	0.0667688	4	1	Condition 3	Condition 2	194691	Uncharacterized protein OS=Hordeum vulgare subsp. vulgare OX=112509 PE=4 SV=1	1008.08	990.2	1046.16	960.891	944.266	966.772	793.895	1233.33	1034.76
A0A0D9Y3M4;A0A1R3KMX6	2	2	12.3686	0.845564	0.999909	1.15781	0.0667008	3;6	2	Condition 2	Condition 3	113848	LRRNT_2 domain-containing protein OS=Oryza glumipatula OX=40148 PE=4 SV=1	1481.22	1743.98	3037.47	1756.37	1669.61	2908.75	1114.08	2378.08	1979.15
Q6J6V0	29	2	272.762	0.84619	0.999909	1.10737	0.0666235	4	1	Condition 2	Condition 3	42178.7	Low molecular weight glutenin subunit LMW.S6 OS=Aegilops tauschii OX=37682 PE=4 SV=1	9557.93	9175.37	13525.5	9580.9	10325.1	14329.1	8204.69	11561.5	11149.5
A0A2K9RNJ1;A0A023I6Y1;A0A024BK87;A0A075BBH8;A0A075BDA9;A0A075D226;A0A088Q6T6;A0A089QK07;A0A0A8IBI9;A0A0A8IDD9;A0A0D3M9V2;A0A0F6NGB4;A0A0F6NMH1;A0A0F6NNE4;A0A0G2T3D7;A0A0H3VMA1;A0A0H3VQT6;A0A0H3VRD0;A0A0H3VUI9;A0A0H3VXI8;A0A0K0LLI6;A0A0K0LLT4;A0A0K0LMB3;A0A0K0LPK5;A0A0K0LV38;A0A0K0LV91;A0A0K0LW97;A0A0K0VHW8;A0A0K0VIT9;A0A0N7EIU6;A0A0S1YBK8;A0A0U1Z1N3;A0A0U1ZFM8;A0A125R2M4;A0A125R6Z3;A0A126KCB1;A0A…	3	2	12.2289	0.848355	0.999909	1.11439	0.0663569	1;7	2	Condition 3	Condition 1	167571	RpoC2 OS=Geranium pyrenaicum OX=379953 PE=3 SV=1	5118.14	10855.1	17202.5	11580.4	7029.37	17127.5	9877.48	14155.6	12937.7
A9XGB3;A9XGB6;A9XGB7;A9YPI8;A9YPI9;B6RRC5;D7F5K8;Q9AVP9;A9XGC4;A9YPJ6;M4PM99;M4PND1;M4PNF5	9	2	86.3746	0.848412	0.999909	1.10811	0.0663499	1;3;7;9	4	Condition 2	Condition 3	16740.1	Puroindoline b (Fragment) OS=Triticum monococcum OX=4568 GN=pinB PE=4 SV=1	23678.8	21327.3	32978.5	22296.6	24638.6	33623	19641.6	27822.4	25235
A0A1Y1HYX2;M8CHB2	4	2	25.1964	0.850662	0.999909	1.0744	0.066074	1;8	2	Condition 1	Condition 3	204433	Putative SNF2 family N-terminal domain containing protein OS=Klebsormidium nitens OX=105231 GN=KFL_001300050 PE=4 SV=1	1604.31	1289.06	1750.27	1265.92	1449.34	1697.24	1173.16	1613.86	1535.08
A0A0K9NM17	2	2	19.8317	0.851973	0.999909	1.14178	0.0659138	7	1	Condition 1	Condition 3	38304.4	Fructose-bisphosphate aldolase OS=Zostera marina OX=29655 GN=ZOSMA_81G00280 PE=3 SV=1	36610.3	33708.2	59978.9	35588.4	35905.2	53686	27664.2	45419.1	41034.9
A0A068F6W7;A0A068F6Y6;A0A068F701;A0A068F8P4;A0A068F8R1;A0A068F8R8;A0A068F9I3;A0A068F9M3;A0A068FDM1;A0A068F7R5;A0A068F7S7;A0A068F7T1;A0A068F7T4;D4HNB8;Q3LGB6	14	2	111.105	0.852266	0.999909	1.05011	0.065878	1;8;9	3	Condition 1	Condition 3	33758.2	Low molecular weight glutenin OS=Triticum dicoccoides OX=85692 GN=glu-3 PE=4 SV=1	5953.25	6141.19	7475.79	6103.72	6095.75	7356.26	5341.28	7052.33	6242.75
A0A0E3Z7J3	27	2	265.849	0.852333	0.999909	1.10995	0.0658699	9	1	Condition 1	Condition 3	34143.3	Alpha-gliadin (Fragment) OS=Triticum dicoccon OX=49225 PE=4 SV=1	15562.9	15086.1	22121.5	13814.8	15017.9	21477	12074.5	17966.8	17502
O48865	4	2	34.9941	0.852411	0.999909	1.05861	0.0658603	1	1	Condition 2	Condition 3	16503.8	Heat shock protein 16.5 OS=Agrostis stolonifera var. palustris OX=62759 GN=ApHSP16.5 PE=2 SV=1	4017.85	3490.03	4498.56	3700.18	3993.15	4745.4	3485.58	4138.53	4125.94
A0A3B6SFK5;A0A3B6SG07;A0A3B6TNG6;A0A446Y740;A0A453R5F8;A0A453R5S9;A0A453R5T8;A0A453R5U7	2	2	13.4252	0.852899	0.999909	1.09329	0.0658009	1;4;8;9	4	Condition 2	Condition 3	17932	SHSP domain-containing protein OS=Triticum aestivum OX=4565 PE=3 SV=1	23545.5	18982.7	22786.4	19598.4	18086.8	29012.7	18495.6	21953.5	20557.3
C3VWJ9	13	2	110.096	0.853068	0.999909	1.15678	0.0657803	8	1	Condition 1	Condition 3	15454.4	Dimeric alpha-amylase inhibitor OS=Triticum dicoccoides OX=85692 GN=AAI PE=4 SV=1	159029	152528	271404	147523	154813	254683	109551	206715	187685
A0A3B6U2T9	3	2	45.8221	0.853341	0.999909	1.10669	0.0657471	1	1	Condition 2	Condition 3	8137.89	Uncharacterized protein OS=Triticum aestivum OX=4565 PE=4 SV=1	126645	115166	168617	122053	134643	194794	98444.6	161526	147993
A0A446UTN2	7	2	58.6887	0.853399	0.999909	1.0845	0.0657399	5	1	Condition 1	Condition 3	29557.9	rRNA N-glycosidase OS=Triticum turgidum subsp. durum OX=4567 GN=TRITD_5Bv1G231210 PE=3 SV=1	9129.62	8583.75	12486.9	9089.21	8970.91	11362.3	7404.03	11187	9256.1
A0A3B6ITU0;A0A3B6JN50;A0A446QN17;A0A446SBL4;A0A453IN89;M8A1S2	2	2	15.0879	0.853641	0.999909	1.12197	0.0657105	1;4;5;9	4	Condition 2	Condition 3	16797.3	AAI domain-containing protein OS=Triticum aestivum OX=4565 PE=4 SV=1	28032.4	31926.1	45076.4	29829.1	34765.7	48918.1	25949.6	36980	38243.2
J3LB99	2	2	12.9665	0.857467	0.999909	1.11999	0.0652465	2	1	Condition 1	Condition 3	10359	Uncharacterized protein OS=Oryza brachyantha OX=4533 PE=4 SV=1	4102.17	3750.83	6361.74	3763.4	4215.07	6136.96	3119.82	5002.54	4569.49
I1I4Q0	5	2	43.6723	0.857497	0.999909	1.06614	0.0652429	9	1	Condition 2	Condition 3	35927.2	Malate dehydrogenase OS=Brachypodium distachyon OX=15368 GN=100841049 PE=3 SV=1	30759.6	29347.9	38002.7	29919.8	32264.6	38566.9	25351.1	34971.3	34178.4
A0A5J5NEF1	3	2	19.6499	0.857876	0.999909	1.11532	0.0651971	2	1	Condition 1	Condition 3	139653	Uncharacterized protein OS=Gossypium barbadense OX=3634 GN=ES319_1Z171100v1 PE=4 SV=1	1211	1261.52	1891.67	1229.41	1183.63	1836.17	958.245	1573.9	1380.79
P0DI45	2	2	12.029	0.858238	0.999909	1.128	0.0651534	10	1	Condition 2	Condition 3	22811.7	Casparian strip membrane protein 1 OS=Raphanus sativus OX=3726 PE=2 SV=1	1578.92	1722.35	2784.44	1784.63	1746.58	2722.71	1238.12	2181.75	2124.4
A0A0E3UR87	19	2	197.614	0.860823	0.999909	1.12928	0.0648422	9	1	Condition 1	Condition 3	36142.3	Alpha-gliadin (Fragment) OS=Triticum dicoccon OX=49225 PE=4 SV=1	20425.5	22319.1	36024.8	21357.8	22908	31946.3	17314.3	27632.4	24805.4
V9XYU2;H6UQP7;H6UQP8;J9UF96;C9E6N5	9	2	69.3053	0.862127	0.999909	1.03782	0.0646857	3;4;7;10	4	Condition 2	Condition 3	47160.9	High molecular weight glutenin subunit OS=Pseudoroegneria strigosa OX=129766 GN=Glu-St1 PE=4 SV=1	10206	9123.19	10681.5	9724.94	9246.17	11183	8836.19	10477.6	9741.31
A0A075BB34;A0A075BDQ9;A0A0F6NNP6;A0A126K9Y3;A0A193D535;A0A193D5X7;A0A193D677;A0A193D7K1;A0A193D9W8;A0A193D9X2;A0A1B1JBK3;A0A1B4XTA8;A0A1P8C5T4;A0A1Y0AT19;A0A218LMD1;A0A218LR29;A0A218M1L0;A0A220NDB2;A0A220NFZ9;A0A291I178;A0A291PQM7;A0A2H4HMR8;A0A2H4HNR6;A0A2H4HPQ8;A0A2I6IZ85;A0A2L0PX95;A0A2L0VB00;A0A2Z4K7R7;A0A2Z4K8J7;A0A2Z6BYM9;A0A3G1AQ00;A0A3G1AWI4;A0A3G1AWR8;A0A3G6IJP0;A0A446PFR0;A0A481ZXY2;A0A…	2	2	11.5168	0.862544	0.999909	1.18032	0.0646358	7	1	Condition 1	Condition 3	122134	DNA-directed RNA polymerase subunit beta OS=Indocalamus wilsonii OX=863009 GN=rpoB PE=3 SV=1	8267.22	8784.65	15759.6	7820.27	8020.36	15344.2	5747.41	10731.5	11319.9
A0A0D3D4X3	3	2	20.6968	0.863173	0.999909	1.14842	0.0645605	1	1	Condition 1	Condition 2	206761	Uncharacterized protein OS=Brassica oleracea var. oleracea OX=109376 GN=106305749 PE=4 SV=1	525.278	274.671	494.991	251.9	437.206	438.479	334.164	509.114	382.08
A0A0D2M9T3	2	2	11.7162	0.863344	0.999909	1.11821	0.06454	4	1	Condition 2	Condition 3	53854.8	Probable bifunctional methylthioribulose-1-phosphate dehydratase/enolase-phosphatase E1 OS=Monoraphidium neglectum OX=145388 GN=MNEG_7901 PE=3 SV=1	14877.5	14748.5	22702.2	15039.7	16068	23702.8	12349.7	18565.6	18100.9
A0A5J9TIW6	2	2	11.6861	0.863458	0.999909	1.11265	0.0645264	2	1	Condition 1	Condition 3	46280.7	Uncharacterized protein OS=Eragrostis curvula OX=38414 GN=EJB05_44704 PE=4 SV=1	39109.7	37679.1	61367.3	37159.9	40214.4	59659.3	28648.8	49807.2	45712
A0A3B5Z3G6	7	2	62.0078	0.865875	0.999909	1.06585	0.0642381	1	1	Condition 2	Condition 1	74275.8	Uncharacterized protein OS=Triticum aestivum OX=4565 PE=4 SV=1	894.583	803.879	1167.49	922.415	970.464	1161.79	831.588	1162.76	996.46
Q7M219	2	2	16.5616	0.866197	0.999909	1.38955	0.0641999	4	1	Condition 1	Condition 3	2504.86	Alpha-amylase inhibitor (Fragment) OS=Triticum turgidum subsp. durum OX=4567 PE=1 SV=1	836.783	839.138	2631.74	655.857	981.954	2014.71	494.875	1396.14	1209.01
Q8S3V7	23	2	210.481	0.86875	0.999909	1.06922	0.0638969	2	1	Condition 2	Condition 3	70857	HMW glutenin subunit OS=Aegilops umbellulata OX=4491 GN=Glu-1Uy PE=4 SV=1	25656.8	24650.9	32521.3	24865.7	25431.6	33535.2	20595.5	30336.3	27473.6
I3QPG7	14	2	136.102	0.868926	0.999909	1.24025	0.0638761	4	1	Condition 2	Condition 3	23878.8	Low molecular weight glutenin subunit t128 (Fragment) OS=Aegilops crassa OX=4481 GN=LMW PE=4 SV=1	7271.83	7492.23	15847.7	6919.87	7526.04	17840.8	4500.28	12277.1	9254.98
A0A0E3Z630	10	2	97.9688	0.869207	0.999909	1.12982	0.0638428	3	1	Condition 1	Condition 3	37311.4	Alpha-gliadin (Fragment) OS=Triticum spelta OX=58933 PE=4 SV=1	1506.39	1478.34	2491.22	1489.01	1511.14	2317.37	1290.06	1867.13	1689.55
A0A3B6KMA3;A0A3B6LR74;A0A453LER9	2	2	13.0625	0.869341	0.999909	1.0636	0.063827	5;8	2	Condition 2	Condition 3	23728.3	Uncharacterized protein OS=Triticum aestivum OX=4565 PE=4 SV=1	2841.06	3001.74	4005.27	3074.99	3100.32	3795.79	2793.51	3524.14	3057.18
I0CCD2	16	2	158.883	0.870868	0.999909	1.11692	0.0636466	8	1	Condition 2	Condition 1	37196.4	Alpha-gliadin OS=Triticum dicoccoides OX=85692 PE=4 SV=1	4640.85	5803.39	8977.78	6048.86	6254.25	9389.79	4728.21	7946.48	7930.68
B8XU30;M4WER0	26	2	224.551	0.871055	0.999909	1.12117	0.0636246	5	1	Condition 1	Condition 3	33022.2	Alfa gliadin OS=Triticum monococcum OX=4568 PE=2 SV=1	45269	43932.3	71173.9	41885.5	44881.8	70875.3	33993.4	56492.5	52556.4
A0A0D3C4I5	2	2	11.3574	0.871353	0.999909	1.12146	0.0635894	1	1	Condition 2	Condition 3	64980.8	F-box domain-containing protein OS=Brassica oleracea var. oleracea OX=109376 PE=3 SV=1	1902.34	2102.81	3307.89	2155.13	2152.41	3306.99	1558.77	2655.91	2575.13
A0A3L6RFC7	4	2	27.3246	0.8754	0.999909	1.12226	0.0631144	6	1	Condition 1	Condition 3	30332.7	Peptidyl-prolyl cis-trans isomerase OS=Panicum miliaceum OX=4540 GN=C2845_PM13G25910 PE=3 SV=1	1937.65	1869.84	3087.15	1738.1	2025.45	2981.7	1495.16	2443.37	2205.01
A7LHC4	21	2	228.505	0.875487	0.999909	1.11836	0.0631042	4	1	Condition 2	Condition 3	33022.3	Alpha gliadin OS=Thinopyrum ponticum x Triticum aestivum OX=222994 GN=gli-H23 PE=4 SV=1	19229.8	18467.2	29387.8	18934.7	20250.1	30706.3	15389.2	24799.7	22305.5
N1NUS9;N1NSW6;A0A446M5I6	8	2	54.5571	0.877742	0.999909	1.11419	0.0628409	7	1	Condition 3	Condition 1	46585.4	Beta-amylase (Fragment) OS=Deschampsia antarctica OX=159298 GN=bmy2 PE=3 SV=1	3476.74	6268.06	8097.64	5676.91	4171.67	9496.33	5214.59	7581.47	7083.76
A0A1P8DT63	27	2	300.366	0.879173	0.999909	1.10237	0.0626744	4	1	Condition 2	Condition 3	33828	Alpha-gliadin storage protein (Fragment) OS=Triticum spelta OX=58933 PE=2 SV=1	194593	194175	300296	181347	222407	296001	151132	247806	235836
A0A142L082	10	2	93.5958	0.879738	0.999909	1.07743	0.0626088	10	1	Condition 2	Condition 3	32985.1	Alpha-gliadin OS=Aegilops sharonensis OX=58530 PE=4 SV=1	145646	140682	198380	145300	162850	201542	114195	179294	179573
M0S5M8	2	2	16.5334	0.879877	0.999909	1.09496	0.0625927	8	1	Condition 2	Condition 3	12972.4	Uncharacterized protein OS=Musa acuminata subsp. malaccensis OX=214687 PE=4 SV=1	37414.9	39458.3	58122.9	40564.1	42220.8	58550.3	32394.2	49242.4	47440.8
Q7XQ50;Q25AC6;Q6MW78;Q75HX8;Q7X5X7	2	2	10.7917	0.880663	0.999909	1.15421	0.0625015	4	1	Condition 2	Condition 3	225143	OSJNBa0017P10.5 protein OS=Oryza sativa subsp. japonica OX=39947 GN=OSJNBa0017P10.5 PE=4 SV=2	10743	9375.31	15607.7	9397.76	11598.5	19594.5	7374.81	14882.4	12910.4
N1QWU1	18	2	187.522	0.881066	0.999909	1.14613	0.0624548	5	1	Condition 2	Condition 3	38394.1	AAI domain-containing protein OS=Aegilops tauschii OX=37682 GN=F775_28749 PE=4 SV=1	75658.7	71653.3	130968	77211.7	80753.8	135422	59166.4	105045	91770.3
A0A142ESP5;Q7XZB9;Q7X8H0;Q7XZB6;Q7XZB7;Q7X8G9	9	2	69.4013	0.88107	0.999909	1.11249	0.0624544	3;8;9	3	Condition 1	Condition 3	65290.4	High molecular weight glutenin subunit 1Ay OS=Triticum dicoccoides OX=85692 GN=Glu-1Ay PE=4 SV=1	5821.57	5737.03	9283.53	5592.75	5975.8	8767.85	4677.24	7324.58	6732.88
A0A1P8DSN7;A0A1P8DSY0	20	2	207.424	0.881633	0.999909	1.09942	0.0623892	9	1	Condition 2	Condition 3	32574.4	Alpha-gliadin storage protein (Fragment) OS=Triticum spelta OX=58933 PE=2 SV=1	56203	50511.2	72958.1	52451.3	55209.9	81491.6	43130.3	66849.1	62068.6
Q5MFN4	30	2	309.109	0.882607	0.999909	1.07136	0.0622767	8	1	Condition 2	Condition 3	32860.1	Low molecular weight glutenin (Fragment) OS=Triticum aestivum OX=4565 PE=2 SV=1	13837	12969	16951.2	12336.8	17949.2	15933.9	12175.3	14049	16917.1
Q2QL63	17	2	150.783	0.883779	0.999909	1.13232	0.0621415	5	1	Condition 2	Condition 1	29640.3	Alpha-gliadin storage protein (Fragment) OS=Triticum monococcum OX=4568 PE=4 SV=1	5715.22	5397.13	8851.25	6031.35	6369.66	10204.2	4626.8	8674.44	7694.91
H8Y0E9	19	2	194.544	0.88436	0.999909	1.09135	0.0620745	2	1	Condition 2	Condition 1	33543.7	Alpha prolamin OS=Aegilops uniaristata OX=4492 PE=4 SV=1	284113	277972	362507	291489	314208	403353	231986	378377	382381
A0A452XF82;A0A452XF84;A0A1D5WW00;A0A3B6EAD9;B2FH45;M8AAL6;A0A287K1V4;B2FH34;B2FH46;A0A3B6GPK1;B2FH42;M8CZE4;B2FH33	8	2	77.5708	0.884942	0.999909	1.07214	0.0620075	1;3;4;5;6;8	6	Condition 2	Condition 3	26602.1	SHSP domain-containing protein OS=Aegilops tauschii subsp. strangulata OX=200361 PE=3 SV=1	5466.56	5180.67	7054.89	5276.09	5895.73	7573.8	4651.12	6493.9	6339.3
A0A446XMQ7;A0A446XMR3;A0A446XMR9;A0A446XMY9;A0A0A0KZC6;A0A0D3FMY4;A0A0D3FMY5;A0A0E0D5B8;A0A0E0P050;A0A1S3BY91;A0A1U8ANI9;A0A1Z5S5T0;A0A3B6SP43;A0A446YMI5;I1PES8;M7Y8F0	2	2	12.5292	0.88503	0.999909	1.19233	0.0619974	3;5;8	3	Condition 2	Condition 3	50947.6	Uncharacterized protein OS=Triticum turgidum subsp. durum OX=4567 GN=TRITD_7Av1G195230 PE=3 SV=1	16922.2	16395.1	37533.5	16353.2	18399	38135.7	10136.4	27328	23666.5
Q45FA6	10	2	91.7036	0.885261	0.999909	1.09257	0.0619708	10	1	Condition 1	Condition 3	13880.6	Cereal-type amylase inhibitor (Fragment) OS=Secale cereale OX=4550 GN=BIII PE=2 SV=1	10803.8	9603.9	15204.4	9797.1	10731.1	13822.1	8130.12	13294.2	11170.5
D2DII7;R4JB19	23	2	242.866	0.885824	0.999909	1.09104	0.0619061	6	1	Condition 2	Condition 3	45518.6	Low molecular weight glutenin subunit A3-4 OS=Triticum aestivum OX=4565 GN=GluA3-4 PE=4 SV=1	4536.81	4342.07	6358.46	4770.59	4533.29	6727.84	3803.53	5591.14	5299.25
A0A286R6V1;A0A3P6EMS2;A0A446T1L0;A0A446U741;A0A446XG31;A0A446YFD0;A0A446YFG1;A0A446YFI7;A0A446YFP7;A0A453KKV7;A0A453RUH9;E4MVS1	3	2	17.7723	0.886331	0.999909	1.05619	0.061848	5	1	Condition 3	Condition 1	52389.6	Glucose-1-phosphate adenylyltransferase OS=Triticum monococcum OX=4568 GN=Agp1 PE=3 SV=1	435.055	557.366	494.543	652.409	460.915	435.109	541.196	506.263	523.057
A0A3L6PPM0	2	2	12.2041	0.887862	0.999909	1.14715	0.0616726	6	1	Condition 1	Condition 3	12940.9	Uncharacterized protein OS=Panicum miliaceum OX=4540 GN=C2845_PM14G07190 PE=4 SV=1	1094.93	1020.06	2119.59	1103.9	1078.05	1901.98	668.966	1623.38	1399.04
B6UKU9;B6UKV5;B6UKU6;B6UKV3	25	2	225.174	0.88804	0.999909	1.15682	0.0616522	6;7;9	3	Condition 2	Condition 3	34845.6	Gamma-gliadin OS=Aegilops speltoides OX=4573 GN=ll506 PE=4 SV=1	42078.3	36895.3	70859.1	38469.9	43005.4	76392.6	27932.1	57784.6	50750.1
A0A446QQL7;A0A453II46;A0A453II91;A0A453IIA5;F2EGI1;M8AFB0;A0A3B6HQY4;A0A446QQ39;A0A446QQ44;A0A446QQ47;A5A8V3;M7Z2B9	2	2	12.4434	0.889217	0.999909	1.06361	0.0615177	4;5;8	3	Condition 1	Condition 3	26504.1	SHSP domain-containing protein OS=Triticum turgidum subsp. durum OX=4567 GN=TRITD_4Av1G033110 PE=3 SV=1	3560.51	3404.32	4538.3	3052.55	3818.41	4183.21	3044.6	3936.21	3834.39
H8Y0L0	13	2	126.182	0.890809	0.999909	1.07995	0.0613364	10	1	Condition 2	Condition 3	27602.7	Gamma prolamin OS=Taeniatherum caput-medusae OX=37687 PE=4 SV=1	8343.14	8303.76	12156.4	8621.6	9415.35	12521.8	7279.01	10910.6	10106.8
W6D609;D4HNC7	5	2	37.1455	0.891116	0.999909	1.05853	0.0613015	2;6	2	Condition 1	Condition 2	56500.9	Y-type HMW glutenin subunit 1Fy1.5 OS=Eremopyrum bonaepartis OX=37675 PE=4 SV=1	7921.1	8023.45	9628.69	7144.29	7667.52	9347.42	5819.98	10424.3	8088.49
A0A1P8DT25	23	2	258.313	0.891638	0.999909	1.10177	0.0612421	8	1	Condition 1	Condition 3	32465.6	Alpha-gliadin storage protein (Fragment) OS=Triticum spelta OX=58933 PE=2 SV=1	18344.3	17893.8	29123.4	18020.8	19317.6	26096	14872	23225.5	21226.7
A0A0D3GHS6;A0A2T7DXL0;A0A3L6PE08;A0A3L6S2W6;I1Q309	2	2	10.6448	0.892372	0.999909	1.11587	0.0611587	5	1	Condition 2	Condition 3	169795	Uncharacterized protein OS=Oryza barthii OX=65489 PE=3 SV=1	3352.93	3404.5	5317.73	3157.96	3505.81	5674.85	2576.87	4685.24	3795.33
F6M8F0;F6M8F6	18	2	181.309	0.893217	0.999909	1.08027	0.0610629	2	1	Condition 2	Condition 1	17180.6	Alpha-gliadin (Fragment) OS=Triticum compactum OX=69993 PE=4 SV=1	37063	35728	50190.8	37274.1	43481.5	52098.5	30349.2	49407.8	47050.2
H8Y0J6	8	2	68.3101	0.894801	0.999909	1.06667	0.0608836	4	1	Condition 2	Condition 3	36094	Gamma prolamin OS=Psathyrostachys juncea OX=4586 PE=4 SV=1	8271.71	7403.97	10445.2	7678.1	8361.97	10570.4	6524.57	9923.76	8498.88
Q9FTC5	7	2	62.976	0.895568	0.999909	1.07644	0.060797	5	1	Condition 2	Condition 1	27488.6	Gamma-gliadin (Fragment) OS=Aegilops searsii OX=4487 GN=GAG56 PE=4 SV=1	23471.2	19784.8	25502.4	20492.3	23342.8	30178.9	19462.8	27698.4	24212.8
A0A0K9S0T4	2	2	11.1332	0.896193	0.999909	1.07569	0.0607265	8	1	Condition 1	Condition 3	17538.5	ADH_N domain-containing protein OS=Spinacia oleracea OX=3562 GN=SOVF_007510 PE=4 SV=1	5988.62	5573.76	8061.27	5603.77	5702.96	7530.77	4344.8	7086.93	6811.06
B5A816;B5A813;B5A818;B5A815	14	2	110.886	0.896896	0.999909	1.23796	0.0606472	3	1	Condition 2	Condition 3	37924.9	Low molecular weight glutenin subunit-like protein OS=Elymus elongatus OX=4588 PE=4 SV=1	5219.46	4436.86	12130.6	4337.48	5605.24	12826.8	2826.37	8590.84	6975.58
A0A446VRL0	5	2	46.9491	0.898847	0.999909	1.07182	0.060428	5	1	Condition 2	Condition 3	22131.9	Uncharacterized protein OS=Triticum turgidum subsp. durum OX=4567 GN=TRITD_6Av1G207500 PE=3 SV=1	1997.55	1931.1	2601.39	1785.68	2010.7	2771.88	1702.54	2278.76	2146.82
A0A3B6PFW0	16	2	181.859	0.8991	0.999909	1.07478	0.0603996	1	1	Condition 1	Condition 3	18481.3	AAI domain-containing protein OS=Triticum aestivum OX=4565 PE=4 SV=1	9154.23	8843.16	12924.6	8567.2	10005	11174.3	7538.71	10752.2	10479.7
D2T2K3;E5FF03;E5FF04;A0A142L070;A7LHC2;E5FF07;X2KS56;X2KWK6;A0A142L068;A0A446W0C1;A7LHA8;G9I1S2;G9I1S3;G9I1S5;A9Z0K1;A9Z0K5;D1MI68;H8Y0D7;H8Y0G9;A9Z0L0;H8Y0F2;A0A059CVH0;A0A150GCR6;A0A1U8AE30;A0A251UYS7;A0A2G3CLY0;M5VSV0	31	2	322.605	0.899486	0.999909	1.12589	0.0603563	1;3;4;5;6;8;9;10	8	Condition 2	Condition 3	33010.4	Alpha/beta gliadin (Fragment) OS=Triticum aestivum OX=4565 GN=gliaA5 PE=2 SV=1	662372	623953	1.22991e+06	652962	730716	1.13824e+06	521963	894254	823714
A0A383VCT9	2	2	12.2107	0.899837	0.999909	1.2671	0.060317	5	1	Condition 1	Condition 3	56504.3	Uncharacterized protein OS=Tetradesmus obliquus OX=3088 GN=BQ4739_LOCUS3939 PE=4 SV=1	828.146	817.662	2141.57	746.336	923.5	1654.65	619.25	1251.79	1117.98
A0A0D3BTD7	2	2	19.3628	0.900065	0.999909	1.08553	0.0602915	1	1	Condition 2	Condition 3	30525.1	C1_2 domain-containing protein OS=Brassica oleracea var. oleracea OX=109376 PE=4 SV=1	36358.4	34759.6	54202	36656.2	39375.5	53383	30670.6	46533.2	42014.5
A2IBJ7	14	2	120.111	0.900596	0.999909	1.06861	0.060232	8	1	Condition 2	Condition 1	34383	LMW-m1 glutenin subunit OS=Aegilops longissima OX=4486 GN=LMW-m1 PE=4 SV=1	3048.42	2669.43	3824.83	2835.27	3277.07	4085.04	2514.86	3657.2	3480.03
A0A1D5UHV1	2	2	12.9732	0.903252	0.999909	1.13953	0.0599356	9	1	Condition 1	Condition 3	54173.6	Endoglucanase OS=Triticum aestivum OX=4565 GN=CAMPLR22A2D_LOCUS3102 PE=3 SV=1	4446.54	4985.27	8663.75	4329.56	4995.74	8371.15	3521.17	6158.43	6200.25
A0A446TRS0;A0A446TRR9;A0A446TRS2;A0A446TRS4	34	2	353.668	0.90383	0.999909	1.10304	0.0598713	4	1	Condition 2	Condition 3	59059.6	Beta-amylase OS=Triticum turgidum subsp. durum OX=4567 GN=TRITD_5Av1G257530 PE=3 SV=1	9035.08	8726.16	10912.8	8308.04	7927.73	13764.7	7144.14	10544.6	9509.25
A0A1W6DW33;G1CZM9;G1CZP3;G1CZT2;A0A075W427;A0A075W7M2;A0A0A7H8L8;A0A0A7H9H7;A0A0D3MG98;A0A0D3MH25;A0A0U3K4I5;A0A0U3U000;A0A248R9V4;A0A248RFS7;A0A2H4WNX0;A0A2H4WNX9;A0A2H4WNY6;A0A2H4WP27;B1NGL4;B1NGL5;B1NGT5;B1NGW1;C8XPI8;C8XPJ7;C8XPK5;C8XPL8;C8XPN2;G9FKN1;H2BPA9;H2BPE2;J7GU21;J7GW70;Q6ECY7;V5JG61	2	2	10.9116	0.907924	0.999909	1.07782	0.0594175	1	1	Condition 1	Condition 3	44342.6	ATP synthase subunit beta (Fragment) OS=Adiantum sp. 2 AHW-2017 OX=1970766 GN=atpB PE=3 SV=1	38497	38627.3	59221.6	37678.5	41564.9	56631.9	31181.3	47140.8	48179.7
A0A2V0PAT9	2	2	11.7153	0.909276	0.999909	1.04147	0.0592684	6	1	Condition 1	Condition 2	42940.3	Uncharacterized protein OS=Raphidocelis subcapitata OX=307507 GN=Rsub_09775 PE=4 SV=1	11107.9	10285.8	12920.9	10007.2	10579.7	12361.6	9400.41	12439.1	11320.1
H8Y0L5;H8Y0M4;H8Y0L7;H8Y0L2	17	2	147.873	0.91164	0.999909	1.12488	0.0590084	9;10	2	Condition 2	Condition 3	23791.3	Gamma prolamin OS=Taeniatherum caput-medusae subsp. crinitum OX=337461 PE=4 SV=1	94381.2	88563.8	159243	89177.1	100429	164461	73198.4	128708	112855
A0A3L6SKR0	2	2	11.9856	0.912976	0.999909	1.07621	0.0588619	6	1	Condition 1	Condition 3	53693.7	Protein TOO MANY MOUTHS OS=Panicum miliaceum OX=4540 GN=C2845_PM07G16190 PE=4 SV=1	38293.3	38210.2	59156.5	37440.3	41381.5	56428.9	31025	47062.3	47966.3
G8CNI9	2	2	21.0866	0.917863	0.999909	1.1998	0.0583291	6	1	Condition 1	Condition 3	10316.6	Puroindoline a (Fragment) OS=Dasypyrum villosum OX=40247 PE=2 SV=1	3100.31	2905	8128.47	2689.85	3301.74	7803.18	1663.61	5598.79	4517.68
E3UTY5;H8Y0F4;E3UTY4	5	2	34.2935	0.918216	0.999909	1.1495	0.0582909	8	1	Condition 1	Condition 2	32502.5	Alpha-gliadin storage protein OS=Agropyron desertorum OX=382394 GN=Gli-2 PE=4 SV=1	493.705	593.585	963.895	573.462	472.332	738.622	387.208	852.669	743.272
A5JJ52	13	2	137.5	0.919557	0.999909	1.10745	0.0581455	5	1	Condition 1	Condition 3	26540.2	Type I LMW-glutenin LMW-i1 OS=Triticum monococcum OX=4568 PE=4 SV=1	80544.7	73735.4	130749	69468.9	83307.9	127712	59758.3	103272	94344.6
V5NEC7;V5NDJ9;V5NDU9;A0A089VR66	30	2	341.931	0.919557	0.999909	1.10745	0.0581455	1;8	2	Condition 1	Condition 3	43451.4	Low-molecular-weight glutenin subunit emmer-1 OS=Triticum dicoccoides OX=85692 PE=4 SV=1	80544.7	73735.4	130749	69468.9	83307.9	127712	59758.3	103272	94344.6
A0A024CK72;A0A3B6A083;A0A452ZQ68;A0A452ZQ87;Q8GV48;R7VZ45	2	2	23.4087	0.919611	0.999909	1.07222	0.0581397	1;6;8;9	4	Condition 2	Condition 3	18758.3	LEA protein OS=Triticum aestivum OX=4565 GN=LEA4 PE=4 SV=1	9217.59	8526.56	12123	8579.81	9332.48	12858.2	7635.22	10833.6	10229.1
B8XU54	11	2	121.029	0.920542	0.999909	1.06558	0.058039	5	1	Condition 1	Condition 3	25398.9	Low molecular weight glutenin OS=Triticum monococcum OX=4568 PE=2 SV=1	2302.3	2141.72	3059.92	2031.55	2217.26	2965.26	1735.32	2809.56	2497.27
A0A1B0YRH3;A0A023HPU9;A0A024GW43;A0A060BCE2;A0A067YRF0;A0A075BD17;A0A0A0UQX0;A0A0B5ECR3;A0A0C5B992;A0A0C5D4K8;A0A0F6NDZ8;A0A0F6NG60;A0A0F6NKE8;A0A0F7RNI5;A0A0G2QY10;A0A0H3VNE5;A0A0H3VNR1;A0A0H3VUM8;A0A0H3W7T0;A0A0K1ZD33;A0A0K1ZD99;A0A0K1ZXJ7;A0A0K1ZXK1;A0A0N9LYE6;A0A0S0ZL59;A0A0S0ZL60;A0A0S0ZL96;A0A0U1T5I8;A0A0U1XD25;A0A126KBC3;A0A142K213;A0A143FVJ7;A0A160HSA0;A0A166GLK4;A0A166QE24;A0A172MBA2;A0A…	3	2	16.5883	0.920794	0.999909	1.06412	0.0580118	7	1	Condition 3	Condition 2	157453	DNA-directed RNA polymerase subunit beta'' OS=Bomarea sp. 878 OX=1849384 GN=rpoC2 PE=3 SV=1	346.78	244.106	335.472	221.764	345.374	324.53	254.918	323.828	370.099
Q43492	6	2	40.8182	0.920907	0.999909	1.0753	0.0579995	10	1	Condition 1	Condition 3	42877.9	Serpin-Z7 OS=Hordeum vulgare OX=4513 GN=PAZ7 PE=1 SV=2	2359.28	2398.75	3594.67	2480.95	2333.21	3372.73	1966.73	3100.93	2700.15
M9NXB4;A0A2C9PIC6;A0A2D0UV05	15	2	136.268	0.921722	0.999909	1.1493	0.0579116	7	1	Condition 1	Condition 3	87929.7	High molecular weight glutenin X-type subunit OS=Aegilops comosa OX=4485 GN=Glu-Mx PE=4 SV=1	1302.42	1682.14	2847.11	1511.8	1367.65	2791.51	1127.17	2010.9	1936.04
G9I1S6	11	2	89.0323	0.921956	0.999909	1.0885	0.0578864	3	1	Condition 1	Condition 3	33237.4	Alpha-gliadin Gli-U5 OS=Aegilops umbellulata OX=4491 GN=Gli-U5 PE=4 SV=1	4733.3	4696.16	7136.97	4618.02	4120.47	7066.82	3780.18	5866.02	5573.36
A0A453PUS0	4	2	27.4872	0.92221	0.999909	1.04978	0.057859	5	1	Condition 1	Condition 2	17729.3	Uncharacterized protein OS=Aegilops tauschii subsp. strangulata OX=200361 PE=3 SV=1	1402.63	1389.73	1803.32	1331.75	1278.28	1767.73	1244.02	1640.64	1655.18
Q9S876;P26913	6	2	46.1518	0.922757	0.999909	1.10211	0.0578001	1;10	2	Condition 1	Condition 3	9729.99	Non-specific lipid-transfer protein OS=Triticum aestivum OX=4565 PE=3 SV=1	2143.81	2095.09	4118.69	2224.63	2319.8	3746.66	1504.75	3138.18	2940.33
A0A0E3URA0;A0A0E3UQX5;A0A1K0K0R0;A0A1P8DSK5;J7HT18;A0A455QS98	30	2	317.326	0.927271	0.999909	1.10092	0.057316	1;4;8;9	4	Condition 3	Condition 1	33648.9	Alpha-gliadin (Fragment) OS=Triticum macha OX=69994 PE=4 SV=1	10046.7	8783.21	15228.3	8628.34	12180.1	14624.9	8594.19	12936.2	15965
A0A1P8DSZ1	13	2	134.494	0.927744	0.999909	1.07352	0.0572656	8	1	Condition 2	Condition 3	34541.6	Alpha-gliadin storage protein (Fragment) OS=Triticum spelta OX=58933 PE=2 SV=1	18093.7	17482.3	27406.7	18146.1	20208.8	28731.8	14773.7	23850.1	23868.6
I0IT53;A0A455QSV6	30	2	316.219	0.929317	0.999909	1.07554	0.0570979	1;6	2	Condition 2	Condition 3	33953	Alpha/beta-gliadin OS=Triticum aestivum OX=4565 GN=Gli-2 PE=4 SV=1	36793.8	35638.3	56267.8	36863.5	41088.3	58620.9	29858.4	48628.7	48493.4
B2Y2Q7;B2Y2S3;C8CCM4;A0A0K2GS22;A0A287EFB3;A0A287EFE1;A0A287EIW5;A0A287EIZ3;A0A287EJ06;C7FB14;C7FB15;C7FB16;I6QM99;I6SJ13;I6SW25;I6TMV2;Q2XQF0;Q3LTR1;F8S8T7;Q670S1;Q670S3;A0A0K1Z5E8;A0A0K2GRS6;A0A287EFB4;A0A287EFC4;B2LWZ5;G0YLZ5;I6QP72;I6SJ26;J9QFV1;P06470;Q0PIV6;Q5XY00;A0A287EFF7;Q670S2;A0A024A3B7;A0A0K2GRS0;B9VSI1;C6K8R5;Q3YAF9;Q5XXZ9;Q84U15;A0A0D3CEU4;A0A0E0P7Z8;A0A0K2GRQ1;A0A0V0GJ37;A0A178WCT…	48	2	481.226	0.929618	0.999909	1.11239	0.0570658	1;2;3;4;5;6;7;8;9;10	10	Condition 2	Condition 3	42437.6	Low molecular weight glutenin OS=Triticum aestivum OX=4565 GN=GluB3-2 PE=2 SV=1	655.19	978.687	1541.75	937.286	802.908	1456.74	610.661	1120.33	1142.95
A0A446X2Q2;A0A446X2R3;A0A446X2R5;A0A446X2W0;A0A446Y1X1;A0A446Y1X5;A0A446Y1Y4;A0A446Y1Z2;A0A446Y284;A0A446Y2B2;A0A446Y2E4;A0A446Y2F4;A0A446Y2N4	2	2	10.5475	0.931035	0.999909	2.25052	0.0569152	5	1	Condition 1	Condition 3	91632.9	Uncharacterized protein OS=Triticum turgidum subsp. durum OX=4567 GN=TRITD_7Av1G034910 PE=4 SV=1	102.799	959.24	62.8245	819.842	117.332	66.591	330.643	90.6343	78.5471
F2EHF8;A0A446N3T7;A0A446PD48;A0A446PD99	6	2	41.7208	0.933669	0.999909	1.0617	0.0566363	4	1	Condition 2	Condition 1	27006.9	Predicted protein OS=Hordeum vulgare subsp. vulgare OX=112509 PE=2 SV=1	8095.67	7803.19	7076.77	8269.05	6883.64	9240.43	6337.45	10641.1	7367.37
Q40037	2	2	15.042	0.935615	0.999909	1.08938	0.056431	8	1	Condition 2	Condition 3	5941.77	Barley (Hordeum vulgare L.) C-hordein (Fragment) OS=Hordeum vulgare OX=4513 PE=2 SV=1	14224	15121.2	24446.3	15016.7	16200	24692.6	12381.8	20250.3	18690.2
A0A5B9Y2E5;D0ES82;Q6EEW7;Q9M4L5;F2X321;H2DEI4;Q94G92;A0A290XYU0;A0A290XYW5;A0A290XYW9;A0A290XYX5;A0A290XYX7;A0A290XYY9;A0A290XZ08;A0A290XZ26;A0A290XZ27;A0A290XZ28;A0A290XYZ2;A0A290XZ16;A0A290XZ30;A0A4D6Q708;B6DQB7;D0ES84;Q41543;A0A290XYU4;A0A290XYY5;A0A290XZ50;A0A290XYV4;J7I1U8;H8Y0P8;A0A290XYZ6	25	2	239.55	0.938582	0.999909	1.03659	0.0561193	1;4;6;7;8	5	Condition 1	Condition 3	34316.9	Gamma-gliadin OS=Triticum aestivum OX=4565 PE=4 SV=1	25959.4	24373.1	32418.8	24298.9	26937.9	31097.8	20425.7	31721	27683.6
A0A0U1VEY8;A0A1B0TCN4;A0A0S0ZL97;A0A1B0VA91;A0A1B0VEL9;A0A1X9WDB9;A0A2H4NWV6;A0A2I8B639;A0A342D3B5;A0A411ARK8;A0A411JMJ6;A0A4D5XXN2;A0A4D5XZD1;A0A4D5Y266;A0A4D5Y2M9;A0A4D5YCY7;A0A4D6JDV0;A0A4D6PVM0;A0A4D6SVV9;A0A4P8VTW6;A0A4Y5MYX8;A0A4Y5UCM7;A0A5C2IC03;F6I8D7	2	2	13.4015	0.940497	0.999909	1.08231	0.055919	9;10	2	Condition 2	Condition 1	158466	RNA polymerase beta'' subunit OS=Scrophularia takesimensis OX=692148 GN=rpoC2 PE=3 SV=1	4879.41	4530.69	6237.18	4618.07	4762.2	7554.97	4178.37	6094.18	5761.4
Q2A782	6	2	53.0101	0.941385	0.999909	1.06876	0.0558263	8	1	Condition 2	Condition 1	20683.4	Putative avenin-like a OS=Aegilops cylindrica OX=130456 GN=avenin-like a1 PE=2 SV=1	1239.18	992.051	1694.69	1045.68	1406.95	1743.25	849.549	1635.39	1469.1
A0A0N9LF97	11	2	85.3721	0.941555	0.999909	1.04749	0.0558086	3	1	Condition 1	Condition 3	34017.6	Low molecular weight glutenin subunit OS=Triticum monococcum subsp. aegilopoides OX=52163 GN=LMW-GS PE=4 SV=1	15446.4	16884.4	21496	15552.8	16434.4	20950.1	13363.1	18908.6	19114.5
M0TP31	3	2	18.7102	0.94422	0.999909	1.11159	0.0555313	10	1	Condition 2	Condition 1	148977	KIX_2 domain-containing protein OS=Musa acuminata subsp. malaccensis OX=214687 PE=4 SV=1	2371.42	3097.32	6191.85	2959.08	3497.22	6505.51	1995.36	4992.77	5103.54
Q6IZ89	7	2	68.0338	0.945047	0.999909	1.08219	0.0554455	5	1	Condition 2	Condition 1	85366	High molecular weight glutenin subunit 1Ssx49077 OS=Aegilops searsii OX=4487 PE=4 SV=1	3830.75	4229.41	6739.04	4101.64	4631.8	7282.13	3444.53	5759.66	5794.41
A0A1U9XLB4	14	2	130.418	0.94515	0.999909	1.07762	0.0554348	1	1	Condition 2	Condition 3	39401	Low-molecular-weight glutenin subunit OS=Triticum aestivum OX=4565 GN=GluA3-312 PE=4 SV=1	91461.1	89907	168806	98298.6	104203	173986	71952.2	145241	132176
A0A3B6JKB0;A0A453I6R2;A0A3B6JHH7;A0A3B6JKP4	10	2	62.5984	0.946005	0.999909	1.0979	0.0553463	1	1	Condition 1	Condition 3	39016.4	Ricin B-type lectin domain-containing protein OS=Triticum aestivum OX=4565 PE=4 SV=1	732.821	1372.29	1433.8	1129.23	919.697	1346.3	781.831	1301.57	1139.96
A0A453I6A1;A0A453I6F3;A0A446S4S2;A0A453I6G0;A0A0E0KD79;A0A0E0KD80	14	2	98.3581	0.946005	0.999909	1.0979	0.0553463	1;5;7	3	Condition 1	Condition 3	41452.4	Ricin B-type lectin domain-containing protein OS=Aegilops tauschii subsp. strangulata OX=200361 PE=4 SV=1	732.821	1372.29	1433.8	1129.23	919.697	1346.3	781.831	1301.57	1139.96
A0A0N6W7N2;A0A0N7A521;A0A0N7A553;A0A0N7A5F0;A0A0N7A5G3;A0A0N7A716;A0A0N7A734;A0A0N7A777;A0A0N7A784;A0A0N6W7N1;A0A0N7A517;A0A0N7A528;A0A0N7A541;A0A0N7A543;A0A0N7A5E6;A0A0N7A720;E5FF00;A0A0N7A542;A0A0N7A546;A0A0N7A780	5	2	32.9791	0.946174	0.999909	1.05008	0.0553288	6	1	Condition 1	Condition 3	33766.8	Alpha gliadin OS=Dasypyrum villosum OX=40247 PE=4 SV=1	13651.3	13092.4	18673.5	13672.5	12475.7	18482.6	10101.6	17273.9	15875.7
A0A1U7XYE3	3	2	31.9923	0.946501	0.999909	1.0308	0.0552949	6	1	Condition 2	Condition 3	211945	uncharacterized protein LOC104238776 isoform X1 OS=Nicotiana sylvestris OX=4096 GN=LOC104238776 PE=4 SV=1	2957.35	2858.54	4026.23	3055.55	3235.18	3847.83	2903.14	3606.48	3326.03
A0A446RWJ2;A0A446RWP5;A0A446RWP9;Q93XQ8;Q93XQ7	24	2	247.119	0.947009	0.999909	1.06986	0.0552424	5;9	2	Condition 2	Condition 3	54478.8	Protein disulfide-isomerase OS=Triticum turgidum subsp. durum OX=4567 GN=TRITD_4Bv1G037520 PE=3 SV=1	11367.9	9014.3	10967.1	7963.67	11560.2	13569	8321.92	11226.6	11383.5
A0A0E0PNJ5;A0A0E0L3F1;B9FJH8;Q6L509	4	2	24.3706	0.947762	0.999909	1.03866	0.0551648	8	1	Condition 3	Condition 1	66318.8	Uncharacterized protein OS=Oryza rufipogon OX=4529 PE=3 SV=1	4362.58	4874.03	5184.95	4404.01	4467.61	5699.43	4207.86	5673.33	5097.98
N1R1F0	9	2	79.743	0.94879	0.999909	1.12145	0.0550587	6	1	Condition 2	Condition 3	26163.5	AAI domain-containing protein OS=Aegilops tauschii OX=37682 GN=F775_25569 PE=4 SV=1	20117.2	27620.2	61174.2	23956.1	30273	61178.9	14347.9	43229.4	45332.1
F4YT72;B6DQB5	23	2	209.927	0.949321	0.999909	1.04873	0.055004	1	1	Condition 2	Condition 3	36050.7	Gamma-gliadin OS=Triticum aestivum OX=4565 PE=4 SV=1	6549.68	6438.43	8392.3	6478.25	6053.29	9061.57	5425.44	7889.7	7274.62
A0A3B6TZD9;A0A453TAW0;Q4Z8L7;A0A3B6SU01;A0A453TAY4;M7ZHY6	5	2	50.7693	0.949915	0.999909	1.01913	0.054943	1;4	2	Condition 2	Condition 1	28800.2	Uncharacterized protein OS=Triticum aestivum OX=4565 PE=4 SV=1	3601.59	3075.93	2820.63	3211.69	3449.97	3018.15	3151.39	3052.9	3389.59
A0A341STC6	6	2	46.2348	0.950622	0.999909	1.05045	0.0548703	6	1	Condition 2	Condition 1	16807	SHSP domain-containing protein OS=Triticum aestivum OX=4565 PE=3 SV=1	4152.57	3398.22	4870.76	3914.19	3715.03	5419.03	3622.87	4683.24	4382.43
A0A2U1NHU2	2	2	10.7673	0.957319	0.999909	1.07054	0.0541864	1	1	Condition 2	Condition 3	99153.2	NIN like protein 7 OS=Artemisia annua OX=35608 GN=CTI12_AA264590 PE=4 SV=1	8019.56	8144.46	12549.4	8046.09	8068.78	13458.1	6341.65	11595.4	9687.43
T1WGZ8;T1WI17	9	2	69.8131	0.957898	0.999909	1.04185	0.0541277	7	1	Condition 1	Condition 3	15677.8	Dimeric alpha-amylase inhibitor OS=Kengyilia melanthera OX=125241 GN=AAI PE=4 SV=1	13594.2	12999.9	18388.4	13637.3	12288.1	18395.7	10102.4	17196.3	15876.7
A0A059BZM4	3	2	22.9204	0.958126	0.999909	1.04826	0.0541045	6	1	Condition 1	Condition 3	45186.4	Glyceraldehyde-3-phosphate dehydrogenase OS=Eucalyptus grandis OX=71139 GN=EUGRSUZ_F04466 PE=3 SV=1	33595.1	31249.9	47414.6	31973.4	32590.1	45351.4	25038.9	42211	39841
A0A453M023	3	2	13.2853	0.959596	0.999909	1.14466	0.0539556	4	1	Condition 1	Condition 3	6533.02	Uncharacterized protein OS=Aegilops tauschii subsp. strangulata OX=200361 PE=4 SV=1	695.961	566.826	1692.92	649.569	798.64	1461.71	508.143	1129.81	944.215
A0A3B6UAX2;A0A3B6UB84	17	2	179.859	0.960451	0.999909	1.04685	0.0538692	1	1	Condition 2	Condition 3	38952.9	Peroxidase OS=Triticum aestivum OX=4565 PE=3 SV=1	7031.02	7455.03	11107.3	7531.72	8013.99	10383.3	6557.46	9590.29	8620.73
A0A5J9WDS6	4	2	29.1144	0.960638	0.999909	1.08935	0.0538503	2	1	Condition 1	Condition 3	42181.2	SERPIN domain-containing protein OS=Eragrostis curvula OX=38414 GN=EJB05_05680 PE=3 SV=1	489.486	517.762	897.605	526.722	473.727	813.251	417.144	673.79	657.687
B2LS26	13	2	111.628	0.961431	0.999909	1.04504	0.0537702	5	1	Condition 2	Condition 3	61822.7	HMW glutenin subunit Ty-4 OS=Triticum timopheevii OX=4570 PE=4 SV=1	9005.54	8854	13051.5	9004.58	9671.52	13238.2	7246.34	11755.5	11536.9
Q7M1M7	8	2	77.8833	0.963007	0.999909	1.29565	0.0536115	1	1	Condition 2	Condition 1	18156.3	High-molecular-weight glutenin OS=Triticum aestivum OX=4565 PE=4 SV=1	499.773	255.279	1121.5	300.45	476.588	1654.33	178.12	1069.83	751.499
A0A2I6EE01;Q5BHT1;A0A2I6EDX7;A8QRI3;A8QRJ2;A8QRI2;A8QRJ4;A8QRK3;A8QRK8;A8QRR3;A8QRR4;A8QRR2	5	2	40.3361	0.966535	0.999909	1.05317	0.0532576	8;9	2	Condition 3	Condition 1	18959.5	Grain softness protein 1B (Fragment) OS=Triticum dicoccon OX=49225 GN=Gsp1B PE=4 SV=1	564.286	625.395	402.069	638.486	634.3	360.366	683.054	440.073	553.25
I6PWK7	6	2	46.9018	0.968392	0.999909	1.05544	0.0530722	8	1	Condition 1	Condition 3	11907.4	Dimeric alpha-amylase inhibitor (Fragment) OS=Triticum aestivum OX=4565 PE=4 SV=1	3051.46	3417.92	4998.88	3203.94	3226.72	4528.6	3003.26	4032.36	3830.25
A0A2P5XH57	3	2	27.1179	0.969337	0.999909	1.05445	0.0529779	6	1	Condition 2	Condition 3	18019.4	SHSP domain-containing protein OS=Gossypium barbadense OX=3634 GN=ES319_A07G107000v1 PE=3 SV=1	8215.03	7901.05	11650.9	7631.62	8707.62	12490.9	7065.66	10782	9493.72
A4GFT4	9	2	89.7466	0.970301	0.999909	1.00961	0.0528821	6	1	Condition 1	Condition 3	13845.6	Dimeric alpha-amylase inhibitor (Fragment) OS=Aegilops speltoides OX=4573 PE=4 SV=1	7217.49	7174.63	7168.19	7511.43	6925.21	7044.98	6189.77	8508.18	6657.09
Q7XYX4;A2TJ27;Q7XYT9;Q7Y0K2	6	2	39.8599	0.970823	0.999909	1.05509	0.0528302	3	1	Condition 1	Condition 3	75024	High-molecular-weight glutenin x-type subunit OS=Elymus elongatus OX=4588 GN=Glu-1E-x PE=4 SV=1	20575.3	19474.1	32656.3	18621.9	22187.5	30913.1	16104.1	26725.4	26079.9
A0A3B5ZYD0;A0A452ZHX2;A0A446K6J0;M7ZNE5	2	2	12.3216	0.971923	0.999909	1.02839	0.052721	1;5	2	Condition 3	Condition 2	22314.9	Uncharacterized protein OS=Triticum aestivum OX=4565 PE=4 SV=1	1274.09	943.658	938.064	1027.74	1191.84	878.167	1226.22	971.954	987.532
I3RXW8	23	2	206.601	0.972959	0.999909	1.08512	0.0526184	5	1	Condition 1	Condition 2	34308.5	Alpha-gliadin protein OS=Aegilops tauschii OX=37682 GN=gli-1 PE=4 SV=1	787.148	525.801	1399.45	543.639	827.707	1128.29	624.861	1030.23	984.751
A0A3B6UCY7	14	2	125.863	0.973061	0.999909	1.05213	0.0526084	8	1	Condition 2	Condition 1	22337.2	AAI domain-containing protein OS=Triticum aestivum OX=4565 PE=4 SV=1	9917.42	8966.94	13531.8	8187.98	11812.1	14105.8	7984	13032.9	11587.6
A0A2K3D1N7	2	2	17.9403	0.974318	0.999909	1.01772	0.052484	6	1	Condition 2	Condition 1	111038	Protein kinase domain-containing protein OS=Chlamydomonas reinhardtii OX=3055 GN=CHLRE_12g484800v5 PE=4 SV=1	8189.9	7648.35	8863.95	7949.12	9077.49	8113.3	7100.86	8851.68	8987.29
A0A0K2QJF4	22	2	248.663	0.975034	0.999909	1.05102	0.0524134	8	1	Condition 3	Condition 2	32872	Alpha/beta-gliadin OS=Triticum aestivum OX=4565 PE=4 SV=1	41836.8	43769.2	64719.8	40120.3	46759.8	59098.1	37839.2	54127.7	61459.7
A0A1S3YB87;A0A1S3YBY1;A0A1S3YBY9	3	2	19.9085	0.979362	0.999909	1.01397	0.051988	9	1	Condition 1	Condition 3	212286	chromatin modification-related protein EAF1 B-like isoform X2 OS=Nicotiana tabacum OX=4097 GN=LOC107774484 PE=4 SV=1	3330.11	3297.45	3854.62	3154.37	3617.85	3600.11	3029.09	3782.93	3525.72
A0A0B5JHW4;A0A0B5JK97;A0A0B5JD29	4	2	59.6313	0.981413	0.999909	1.01874	0.0517874	1	1	Condition 2	Condition 3	17639.7	Omega-gliadin OS=Triticum aestivum OX=4565 PE=4 SV=1	22093.3	20250.9	26863.8	21478.2	22183.6	25861	20701.1	24973.6	22569.3
A0A5D2G8I3;A0A5J5VDF3	2	2	12.9839	0.982679	0.999909	1.17799	0.051664	2	1	Condition 1	Condition 3	78016.9	Protein kinase domain-containing protein OS=Gossypium darwinii OX=34276 GN=ES288_A06G137900v1 PE=4 SV=1	807.773	1349.95	3149.01	1133.81	954.336	2749.7	731.372	1872.63	1900.9
A0A4Y5USI7	27	2	249.316	0.984806	0.999909	1.02121	0.0514572	2	1	Condition 2	Condition 3	33112.2	Alpha gliadin OS=Triticum turgidum OX=4571 GN=alpha-A21 PE=4 SV=1	24040.3	24542.3	31755	24128.6	24791.8	32268.9	20895.2	29465.1	29142.4
M7Z226	16	2	146.172	0.985728	0.999909	1.01728	0.0513678	8	1	Condition 2	Condition 3	56516.9	Protein disulfide-isomerase OS=Triticum urartu OX=4572 GN=TRIUR3_24343 PE=4 SV=1	2146.26	1753.53	1861.16	1553.23	2044.32	2210.8	1519.98	1860.12	2329.6
A0A2P1E363	15	2	121.446	0.987465	0.999909	1.0141	0.0511995	8	1	Condition 2	Condition 1	65483.5	High molecular weight glutenin subunit 1Ay OS=Triticum dicoccoides OX=85692 GN=Glu-1Ay PE=4 SV=1	1485.81	1222.9	1074.24	1323.7	1410.69	1101.89	1385.5	1118.49	1291.88
A0A446RY37	2	2	13.1035	0.988467	0.999909	1.02724	0.0511028	5	1	Condition 3	Condition 1	12427.3	Non-specific lipid-transfer protein OS=Triticum turgidum subsp. durum OX=4567 GN=TRITD_4Bv1G049500 PE=3 SV=1	1041.69	790.429	1213.89	844.932	869.754	1360.41	805.286	1258.7	1065
A3AMK8;B8AJU4	2	2	11.1208	0.989885	0.999909	1.02268	0.0509661	10	1	Condition 3	Condition 1	240809	Uncharacterized protein OS=Oryza sativa subsp. japonica OX=39947 GN=OsJ_12529 PE=4 SV=1	1022.17	949.721	1172.73	911.196	924.387	1314.75	831.745	1241.91	1142.28
A0A565BZ17;A0A0D2QXW0;A0A0D6QUD2;A0A2C9VS76;A0A2P5WTX2;A0A4D6MAK1;A0A5D2FP73;A0A5J5QFS2;B9GMP1;D7LSS4;V4TWG4;V7D0T8	4	2	24.9981	0.99343	0.999909	1.0907	0.0506257	2	1	Condition 1	Condition 2	28597.6	Peptidyl-prolyl cis-trans isomerase OS=Arabis nemorensis OX=586526 GN=ANE_LOCUS17021 PE=3 SV=1	387.307	522.12	1058.57	491.036	486.641	826.672	362.477	731.84	839.086
R9XV30	23	2	258.366	0.996253	0.999909	1.01874	0.0503561	8	1	Condition 1	Condition 2	33205.4	Alpha-gliadin OS=Triticum aestivum OX=4565 GN=gli-2 PE=4 SV=1	10460.8	10438.7	14567.5	10523.9	11897.7	12392.9	9599.17	12510.7	13338.8
V4SBA7	2	2	11.0446	0.999407	0.999909	1.01762	0.0500562	1	1	Condition 3	Condition 2	23258.3	Uncharacterized protein OS=Citrus clementina OX=85681 GN=CICLE_v10029237mg PE=4 SV=1	12740.1	11379	16717	11481.7	13026.3	16043	9999.81	15978.5	15287.2
A0A446R4Y4;A0A446R562;Q4W247;Q7FYS2;Q6JAC5	22	2	231.913	0.999909	0.999909	1.00061	0.0500087	5;9	2	Condition 1	Condition 3	54999.3	Protein disulfide-isomerase OS=Triticum turgidum subsp. durum OX=4567 GN=TRITD_4Av1G169460 PE=3 SV=1	5776.7	4727.03	4415.06	4256.98	5643.66	5015.97	4494.74	4762.43	5652.45
A0A2K1IIC5;A9RHS9	2	1	13.9403	2.92e-05	0.0487155	1.74295	1	7	1	Condition 3	Condition 2	76482.2	Uncharacterized protein OS=Physcomitrella patens subsp. patens OX=3218 GN=PHYPA_027724 PE=4 SV=1	112.245	110.168	114.682	64.7675	69.8076	69.1244	123.204	107.308	124.527
A0A059CUQ3	4	1	27.1846	0.000234003	0.195042	5.03238	0.999998	1	1	Condition 3	Condition 1	125733	Auxin response factor OS=Eucalyptus grandis OX=71139 GN=EUGRSUZ_C03293 PE=3 SV=1	398.97	451.101	281.53	508.909	368.912	266.264	1690.43	2068.25	1935.96
W8E0G4	18	1	156.357	0.000562219	0.312406	2.36764	0.999869	1	1	Condition 2	Condition 3	35012.7	Gamma-gliadin OS=Aegilops tauschii OX=37682 PE=4 SV=1	224.227	289.602	265.38	482.54	606.289	669.591	279.815	214.602	248.271
A0A0D3HJ84;I1QYE8	5	1	45.092	0.0127982	0.999909	1.35846	0.863143	6	1	Condition 2	Condition 1	57101.6	Protein disulfide-isomerase OS=Oryza barthii OX=65489 PE=3 SV=1	1705.3	1495.93	1575.26	2118.91	2252.12	2117.66	1811.36	1947.1	1510.41
A0A444CTZ6	1	1	6.0663	0.0161314	0.999909	1.57248	0.82646	9	1	Condition 2	Condition 1	21479.7	Uncharacterized protein OS=Ensete ventricosum OX=4639 GN=GW17_00048510 PE=4 SV=1	398.819	408.455	519.45	610.481	659.53	816.235	547.14	662.222	673.531
P33044	1	1	7.7098	0.0225384	0.999909	1.34397	0.765321	10	1	Condition 1	Condition 3	4510.15	Antifungal protein R (Fragment) OS=Hordeum vulgare OX=4513 PE=1 SV=1	954.722	874.984	1092.32	979.173	927.234	800.154	748.299	752.025	673.846
Q548E9	2	1	13.5296	0.0281636	0.999909	1.09127	0.720001	4	1	Condition 1	Condition 3	24544.1	27 kDa gamma-zein OS=Zea mays OX=4577 GN=ZmSw27gZein PE=2 SV=1	412.924	457.67	446.011	406.624	397.524	405.306	396.369	406.01	404.114
Q5MFI6;Q5MFK1	32	1	307.149	0.028347	0.999909	1.53019	0.718634	9	1	Condition 2	Condition 1	35029.8	Low molecular weight glutenin OS=Triticum aestivum OX=4565 PE=2 SV=1	252.268	209.989	162.228	329.449	325.822	300.309	290.515	234.54	279.629
F2DIK1;Q7X6I8	3	1	20.4404	0.030089	0.999909	1.16715	0.705959	4	1	Condition 2	Condition 3	34012.7	Predicted protein OS=Hordeum vulgare subsp. vulgare OX=112509 PE=2 SV=1	1124.05	1146.28	1170.07	1185.07	1173.35	1191.47	958.513	1127.46	955.528
H8Y0J2;H8Y0K7;J7HUR4;J7I1Q5;J7HUZ9;H8Y0P6	17	1	142.948	0.0320561	0.999909	1.42065	0.692291	2;9;10	3	Condition 1	Condition 3	28023.1	Gamma prolamin OS=Aegilops uniaristata OX=4492 PE=4 SV=1	600.477	660.649	669.372	532.566	524.687	381.493	511.339	433.171	414.377
H8Y0K5;Q8L6B3;L7VIF0;Q8L6B4;Q9FTB7	26	1	243.397	0.04646	0.999909	1.79927	0.608796	1;2;6	3	Condition 3	Condition 1	34447.1	Gamma prolamin OS=Elymus stipifolius OX=120406 PE=4 SV=1	503.331	626.293	336.734	645.005	641.246	867.777	725.216	1040.75	872.408
A0A5B7A796;A0A5B7C069;A0A5B7C9G8	1	1	5.3372	0.0480524	0.999909	1.25894	0.601004	7	1	Condition 2	Condition 1	64540.4	Kinesin-like protein (Fragment) OS=Davidia involucrata OX=16924 GN=Din_021938 PE=3 SV=1	246.262	191.37	186.051	249.851	270.824	264.506	201.481	218.86	221.358
E5FF14;E5FF17;E5FF20;E5FF21;B5AH61;H8Y0F8;H8Y0F7;H8Y0G1;A8VZF6;A8VZI0;A8VZI3;A9Z0L4;A9Z0L5	12	1	107.141	0.0491817	0.999909	1.11371	0.595621	2;6;7;10	4	Condition 1	Condition 3	36160.4	Alpha-gliadin OS=Pseudoroegneria spicata OX=4604 PE=4 SV=1	450.79	459.016	489.938	444.69	419.099	427.98	394.668	428.983	433.177
B6DQE2	18	1	181.403	0.065136	0.999909	1.85761	0.530007	3	1	Condition 3	Condition 1	32376.4	Gamma-gliadin (Fragment) OS=Triticum aestivum x Thinopyrum elongatum OX=488177 PE=4 SV=1	143.186	205.335	85.447	205.582	176.293	183.057	230.942	255.692	319.509
A7LHC5	26	1	303.341	0.0720613	0.999909	1.49821	0.506373	1	1	Condition 3	Condition 1	33892.1	Alpha gliadin OS=Thinopyrum ponticum x Triticum aestivum OX=222994 GN=gli-H47 PE=4 SV=1	1180	1108.69	826.852	1263.32	1373.44	991.179	1498.69	1336.19	1832.86
A0A5N6NH88;A0A5N6NVH5;A0A5N6PJG0	1	1	0	0.0786608	0.999909	4.47192	0.485952	7	1	Condition 3	Condition 2	101698	Uncharacterized protein OS=Mikania micrantha OX=192012 GN=E3N88_20539 PE=4 SV=1	162.549	202.072	125.385	224.733	0	0	190.188	439.655	375.147
A0A0E3UR83	25	1	220.948	0.0870142	0.999909	1.31428	0.462577	10	1	Condition 2	Condition 3	33091.2	Alpha-gliadin (Fragment) OS=Triticum urartu OX=4572 PE=4 SV=1	417.093	445.851	323.861	442.771	542.303	462.658	405	340.864	355.678
A0A059D5P0;A0A059D684	1	1	7.1154	0.0938696	0.999909	1.39096	0.445153	5;6	2	Condition 2	Condition 1	66929.3	Uncharacterized protein OS=Eucalyptus grandis OX=71139 GN=EUGRSUZ_B02502 PE=4 SV=1	2164.25	2054.32	2143.1	2709.45	2542.71	3596.66	2042.93	2865.41	2483.18
A0A446VIN6;A0A446VIR1;A0A446VIU1;A0A446VIV5;A0A446WG94;A0A446WGE2;A0A446WGK1;A0A453P866;M7ZEL7	1	1	5.5456	0.0938696	0.999909	1.39096	0.445153	4	1	Condition 2	Condition 1	56810	Peptidase_S8 domain-containing protein OS=Triticum turgidum subsp. durum OX=4567 GN=TRITD_6Av1G156850 PE=4 SV=1	1082.12	1027.16	1071.55	1354.73	1271.36	1798.33	1021.46	1432.71	1241.59
A0A2H3Y0F5;A0A059B357	4	1	24.7339	0.0960067	0.999909	1.19002	0.440008	5	1	Condition 1	Condition 3	35777.2	Malate dehydrogenase OS=Phoenix dactylifera OX=42345 GN=LOC103708443 PE=3 SV=1	1167.34	1298.99	1099.98	1156.45	1054	1277.56	1087.89	933.588	975.372
Q5MFN2;Q5MFJ5;Q5MFM1;Q5MFN5;B6DVS3;C8CCM2	30	1	299.533	0.0986531	0.999909	1.1593	0.433813	8	1	Condition 1	Condition 2	35057.8	Low molecular weight glutenin OS=Triticum aestivum OX=4565 PE=2 SV=1	352.278	329.274	289.858	271.002	289.719	277.205	311.833	282.673	303.799
A0A1L5YF11	23	1	226.883	0.123128	0.999909	1.22171	0.384207	1	1	Condition 1	Condition 3	56806.2	Protein disulfide-isomerase OS=Triticum aestivum OX=4565 GN=PDI-1 PE=2 SV=1	379.955	452.248	479.631	394.051	355.107	435.718	334.015	373.713	366.039
A0A0N9M4Q4;A0A0N9MGF7;A0A0N9MN65;A0A0N9MTM3;A0A452XIP8;A0A452XIQ5;G8G230	1	1	14.5562	0.131692	0.999909	1.16296	0.369521	3;5	2	Condition 3	Condition 2	15755.7	Fast omega gliadin OS=Aegilops tauschii OX=37682 PE=2 SV=1	2233.84	2642.06	2328.37	2376.75	2624.14	2086.93	2845.35	2758.73	2638.77
A0A0D6R6U3	3	1	19.6553	0.135974	0.999909	1.25671	0.362601	8	1	Condition 3	Condition 1	71735.1	Uncharacterized protein OS=Araucaria cunninghamii OX=56994 PE=3 SV=1	353.745	319.769	259.212	332.514	351.928	414.729	357.963	427.488	386.715
A0A2H4MT40	3	1	22.6234	0.140052	0.999909	1.76516	0.356249	2	1	Condition 2	Condition 3	16965.2	Heat shock protein 17.9 OS=Festuca arundinacea OX=4606 GN=HSP17.9 PE=2 SV=1	2236.47	2354.07	1360.51	2320.25	2286.32	4409.32	1869.24	1602.2	1636.26
A5HDZ5;Q5I4D7;A5HE16	8	1	65.1649	0.145061	0.999909	1.46799	0.34875	4	1	Condition 2	Condition 3	13914.7	Dimeric alpha-amylase inhibitor (Fragment) OS=Triticum urartu OX=4572 PE=4 SV=1	943.954	899.092	788.145	818.06	831.568	1377.93	787.632	638.166	636.592
A0A446MUZ0	1	1	5.7061	0.145197	0.999909	1.25052	0.34855	4	1	Condition 1	Condition 2	11762.7	AAI domain-containing protein OS=Triticum turgidum subsp. durum OX=4567 GN=TRITD_2Bv1G246800 PE=4 SV=1	175.851	167.746	175.06	140.812	161.526	112.415	160.643	165.498	135.705
A0A4S8I992	2	1	13.9797	0.145343	0.999909	1.35567	0.348338	3	1	Condition 2	Condition 3	29071	BZIP domain-containing protein OS=Musa balbisiana OX=52838 GN=C4D60_Mb02t03010 PE=4 SV=1	192.188	253.724	278.801	264.76	310.649	377.548	194.636	255.796	252.508
A0A0P0W048;B9F9P1;Q0DQC3	3	1	27.1116	0.146119	0.999909	1.26821	0.347206	10	1	Condition 1	Condition 3	24486.4	Os03g0610700 protein (Fragment) OS=Oryza sativa subsp. japonica OX=39947 GN=Os03g0610700 PE=4 SV=1	2490.25	2715.14	3304.33	2629.97	3078.41	2346.98	2407.1	2319.12	1983.79
P52571;A0A446KQF3;N0DKD7	8	1	51.9057	0.147352	0.999909	1.11762	0.345424	4;7;10	3	Condition 1	Condition 2	22607.8	Probable 1-Cys peroxiredoxin (Fragment) OS=Bromus secalinus OX=4502 PE=2 SV=1	1110.9	1222.25	1096.76	1085.57	1000.38	982.99	966.861	1114.8	1060.64
A0A452ZS32	6	1	50.7332	0.154347	0.999909	1.11169	0.33565	5	1	Condition 3	Condition 1	68813	Uncharacterized protein OS=Aegilops tauschii subsp. strangulata OX=200361 PE=4 SV=1	615.197	559.36	550.344	593.45	683.508	624.936	621.659	614.04	681.858
A0A2G9FZR3;A0A3S3NE58;A0A443NQB5	1	1	7.1021	0.157294	0.999909	1.15149	0.331695	1;9	2	Condition 1	Condition 3	21031.1	Malate dehydrogenase OS=Handroanthus impetiginosus OX=429701 GN=CDL12_28979 PE=4 SV=1	1471.69	1574.82	1466.08	1298.04	1411.06	1370.4	1322.68	1461.38	1134.85
B2LS24	13	1	118.306	0.166753	0.999909	2.06836	0.319597	1	1	Condition 3	Condition 2	79731.1	HMW glutenin subunit Ty-2 OS=Triticum timopheevii OX=4570 PE=4 SV=1	83.0589	78.5207	30.5846	59.9217	25.5852	31.5089	79.6729	62.9026	99.4548
A0A1R3H0P1	1	1	5.0808	0.167039	0.999909	2.41887	0.319245	5	1	Condition 2	Condition 1	92952.2	Sucrose synthase OS=Corchorus capsularis OX=210143 GN=CCACVL1_22205 PE=3 SV=1	66.6978	28.7274	8.62123	84.3993	94.8066	72.4686	69.6407	30.2365	73.2587
A0A0D2VJ69;A0A1S2YP37;A0A1U7XSI8;A0A2C9UYR6;A0A2C9V090;A0A2G2WQE1;A0A3Q7FS03;A0A5D2A670;M1CSI8;V4SUS3;A9NXU2;B9N9W6	3	1	18.3488	0.173709	0.999909	1.13294	0.311236	2	1	Condition 2	Condition 1	71781.1	Uncharacterized protein OS=Gossypium raimondii OX=29730 GN=B456_013G270600 PE=3 SV=1	2396.23	2318.62	2401.1	2720.48	2543.77	2797.66	2433.45	2915.74	2386.51
T1WH35	2	1	15.1294	0.194453	0.999909	1.22083	0.288628	8	1	Condition 2	Condition 1	15373.4	Dimeric alpha-amylase inhibitor OS=Elymus shandongensis OX=293728 GN=AAI PE=4 SV=1	1178.4	924.822	836.409	1243.48	1190.38	1154.92	958.331	1176.62	1163.99
A0A397YFI6	2	1	12.8421	0.198423	0.999909	1.33408	0.284653	2	1	Condition 3	Condition 1	56035	Protein disulfide-isomerase OS=Brassica campestris OX=3711 GN=BRARA_H02269 PE=3 SV=1	74.7363	93.7561	63.3445	93.8601	73.1621	103.109	87.4481	105.695	116.145
A0A0E3URB1;A0A0K2QJ89;A0A0K2QJJ1;G9I1S7;H8Y0G4;A9Z0K7;B5AH56;H8Y0H3;M8A264;A0A078ILV0;A0A1U7XHM7;A0A1U7XKZ9;A0A1U7XPI9;A0A2Z6MWG3;A0A3N6PUM3;A0A3P6DWB5;A0A444FMI2;A8VZH1;B5AH54;E5FF02;M0RH20;M7Z8M1;Q9S8X2	34	1	337	0.209057	0.999909	1.14944	0.274494	1;2;3;6;7;8;9;10	8	Condition 2	Condition 1	33997.2	Alpha-gliadin (Fragment) OS=Triticum macha OX=69994 PE=4 SV=1	693.296	691.364	549.599	778.99	769.199	675.136	660.971	672.002	662.734
A0A455QS83	17	1	175.703	0.212888	0.999909	1.17798	0.270998	1	1	Condition 3	Condition 2	23274.7	Alpha-gliadin (Fragment) OS=Triticum aestivum OX=4565 PE=2 SV=1	1439.95	1494.38	1519.99	1363.46	1483.13	1106.92	1421.8	1501.81	1733.55
A4ZIV8	7	1	50.9585	0.22017	0.999909	1.13892	0.264573	6	1	Condition 3	Condition 2	13725.5	Monomeric alpha-amylase inhibitor (Fragment) OS=Aegilops tauschii OX=37682 PE=4 SV=1	354.845	337.211	398.309	289.753	335.149	360.264	352.353	380.275	389.398
A0A3B6RFV8	1	1	5.7922	0.222526	0.999909	1.27672	0.262555	1	1	Condition 2	Condition 3	37109.4	SANT domain-containing protein OS=Triticum aestivum OX=4565 PE=4 SV=1	1971.46	2085.17	2754.77	2900.4	2497.89	2783.61	1655.39	2434.41	2318.75
Q94IL2;Q93WF0;Q94IK6;D3XQB7;Q94IK9	5	1	47.4006	0.228323	0.999909	1.48935	0.257705	8;10	2	Condition 2	Condition 3	80406.7	High molecular weight glutenin subunit x OS=Secale cereale OX=4550 GN=glu-1R PE=4 SV=1	743.214	582.668	1051.8	867.364	771.608	1088.12	427.701	774.953	628.413
Q2A777	6	1	53.813	0.230847	0.999909	1.10624	0.255644	10	1	Condition 2	Condition 3	34117.5	Putative avenin-like b OS=Aegilops markgrafii OX=4494 GN=avnlb PE=2 SV=1	2016.91	1810.29	1859.41	1993.67	2188.67	1897.49	1709.57	1848.5	1937.84
A0A1D6I1L1;A0A1D6I1L3;A0A446T1L5;A0A446T1M0;A0A446U757;A0A453KKU0;A0A453KKY4;A0A453KKY8	1	1	0	0.234769	0.999909	2.66099	0.252499	4	1	Condition 1	Condition 2	112587	RNA recognition motif (RRM)-containing protein OS=Zea mays OX=4577 GN=100383418 PE=4 SV=1	124.829	174.6	491.021	114.809	154.273	27.9682	84.0777	134.859	78.2091
A0A078IM22	1	1	0	0.234769	0.999909	2.66099	0.252499	9	1	Condition 1	Condition 2	241794	BnaC04g55290D protein OS=Brassica napus OX=3708 GN=BnaC04g55290D PE=4 SV=1	124.829	174.6	491.021	114.809	154.273	27.9682	84.0777	134.859	78.2091
A0A1G4P1S9;A0A1G4P1T3	13	1	103.054	0.237051	0.999909	1.0817	0.250702	1	1	Condition 2	Condition 1	63865.8	HMW glutenin y-type subunit 1Ay21 OS=Triticum aestivum OX=4565 GN=Glu-1Ay PE=4 SV=1	1657.24	1730.81	1570.26	1893.47	1637.47	1832.44	1596.3	1647.52	1719.3
A0A059AU52;A0A151T2E2;A0A151T7P2;A0A164VR63;A0A1J7HCA5;A0A1R3IRQ1;A0A2P5DEU6;A0A2U1NXT7;A0A2Z6MFD6;A0A2Z6N0K4;A0A392Q829;A0A498IU09;A0A4P1RM39;A0A5D2I441;A0A5D2I471;A0A5D2MRL2;B9T3E4	1	1	0	0.237503	0.999909	1.5804	0.250349	5	1	Condition 1	Condition 3	76047.1	Uncharacterized protein OS=Eucalyptus grandis OX=71139 GN=EUGRSUZ_I02611 PE=3 SV=1	7893.43	9397.19	15793.7	8091.4	9976.83	5283.37	7067.88	7037.21	6829.11
A0A445FXH1;A0A445J6W4	1	1	0	0.237503	0.999909	1.5804	0.250349	7	1	Condition 1	Condition 3	62375.2	Synaptotagmin-4 OS=Glycine soja OX=3848 GN=D0Y65_049526 PE=4 SV=1	7893.43	9397.19	15793.7	8091.4	9976.83	5283.37	7067.88	7037.21	6829.11
A0A1X9Q9D6;A0A446XIS5;A0A1B1V4Q3;A0A446YIH6;A3RHQ9;M7ZRJ1;A3RHR9;A0A072U7U1;A0A1B1V4R0;A0A3B6RKE8;A0A446XIX2;A0A453S114;A0A5A7UH82;Q75XW2;A0A022Q7R5;A0A0E0QDV0;A0A0L9UB16;A0A1S3TKT7;A0A1U7ZLT4;A0A2K3N3H2;A0A2R6PDS7;A0A396HD41;A0A3B6RKE1;A0A446XIT0;A0A446XIT3;A0A446XIV3;A0A446XIW2;A0A446YIA0;A0A446YID8;A0A446YIL1;A0A446YIN6;A0A453S111;A0A5J9W6G1;C4JBS8;F2CUE9;G5DAC5;I1I0M3;I3QD45;V7D036;A0A022Q3M8…	13	1	104.933	0.241261	0.999909	1.34678	0.247445	1;4;5;8;9	5	Condition 2	Condition 1	36557.7	Glyceraldehyde-3-phosphate dehydrogenase OS=Leymus chinensis OX=52714 GN=GapC PE=2 SV=1	189.297	153.687	89.6761	190.616	206.959	185.124	172.036	178.412	172.351
A5HDZ3	4	1	28.5581	0.248137	0.999909	1.25586	0.242286	3	1	Condition 3	Condition 1	14118.9	Dimeric alpha-amylase inhibitor (Fragment) OS=Triticum monococcum subsp. aegilopoides OX=52163 PE=4 SV=1	1361.94	1259.62	1056.75	1394.73	1545.7	1158.58	1321.1	1483.45	1814.89
A0A0U2P410	26	1	239.998	0.249489	0.999909	1.15035	0.241294	8	1	Condition 2	Condition 1	41441.5	Low molecular weight glutenin subunit OS=Aegilops longissima OX=4486 GN=LMW-GS PE=4 SV=1	1236.32	1378.18	1415.37	1513.91	1598.35	1523.49	1176.05	1579.22	1420.87
A0A3B6KAJ8;A0A446SMD4;A0A446SMG9;A0A446SMI1	5	1	40.0248	0.257663	0.999909	1.40436	0.235447	1;5	2	Condition 2	Condition 3	16731.6	RRM domain-containing protein OS=Triticum aestivum OX=4565 PE=4 SV=1	853.516	1242.21	760.174	1444.76	888.928	1275.74	911.975	931.316	726.871
A0A3B5Y1S1;A0A3B5ZW34	3	1	21.1698	0.257726	0.999909	1.25156	0.235403	1;8	2	Condition 1	Condition 3	19536.4	Uncharacterized protein OS=Triticum aestivum OX=4565 PE=4 SV=1	786.753	1094.57	764.867	793.753	970.121	722.846	702.429	694.719	717.169
A0A3B6PDL2;A0A3B6Q946	1	1	5.1163	0.260777	0.999909	1.52453	0.233285	8	1	Condition 2	Condition 3	247924	Uncharacterized protein OS=Triticum aestivum OX=4565 PE=4 SV=1	138.432	102.749	60.2259	150.714	105.796	139.822	106.797	84.4694	68.704
B6UKT4	12	1	123.055	0.269517	0.999909	1.15656	0.227398	8	1	Condition 3	Condition 2	26128.1	Gamma-gliadin OS=Aegilops longissima OX=4486 GN=tx311 PE=4 SV=1	602.612	537.097	605.622	520.492	574.873	639.467	565.156	710.296	730.988
A0A2R6PBC2	5	1	35.3342	0.271849	0.999909	1.29023	0.225872	8	1	Condition 2	Condition 3	14445.4	Peptidyl-prolyl cis-trans isomerase OS=Actinidia chinensis var. chinensis OX=1590841 GN=CEY00_Acc31310 PE=3 SV=1	939.042	870.729	1230.3	1006.97	1172.54	1381.05	731.336	1021.63	1006.65
A0A5D2M1L4	1	1	5.6242	0.275783	0.999909	1.10004	0.223335	5	1	Condition 1	Condition 3	91820.6	Uncharacterized protein OS=Gossypium tomentosum OX=34277 GN=ES332_D02G251200v1 PE=3 SV=1	2302.21	2146.88	2501.37	2079.06	2286.13	2293.54	1975.91	2226.97	2115.51
Q2A781	6	1	43.2704	0.276449	0.999909	1.15791	0.222911	4	1	Condition 2	Condition 1	20713.4	Putative avenin-like a OS=Aegilops tauschii OX=37682 GN=avenin-like a1 PE=2 SV=1	649.197	583.596	473.166	631.92	687.169	656.256	631.354	716.686	583.298
A0A446VA99;A0A446VAB4;A0A446VAC4;A0A446W8C3;A0A446W8J7;A0A446W8K8	10	1	62.2264	0.282324	0.999909	1.76046	0.219225	4	1	Condition 1	Condition 2	39695.1	Phosphoglycerate kinase OS=Triticum turgidum subsp. durum OX=4567 GN=TRITD_6Av1G061820 PE=3 SV=1	82.0936	64.4055	74.2295	49.8734	59.501	16.0066	34.8893	86.0013	65.2308
A7KJC6	24	1	224.841	0.290601	0.999909	1.19431	0.214207	5	1	Condition 3	Condition 1	40600.6	Pt-35 protein OS=Aegilops tauschii OX=37682 GN=GluDt3-3 PE=4 SV=1	231.383	213.876	154.778	219.161	228.158	200.214	226.326	255.26	235.044
A0A0E3Z5Y5	28	1	263.06	0.291274	0.999909	1.13855	0.213808	9	1	Condition 3	Condition 2	33036.3	Alpha-gliadin (Fragment) OS=Triticum dicoccon OX=49225 PE=4 SV=1	281.68	269.999	272.31	246.929	240.754	285.493	257.144	294.608	328.55
A0A068F6V7	31	1	319.33	0.298974	0.999909	1.55493	0.209327	8	1	Condition 3	Condition 2	84637.9	HMW-GS protein OS=Triticum dicoccoides OX=85692 GN=glu-B1 PE=4 SV=1	54.4668	77.3152	92.7284	84.0289	50.304	28.5177	68.0484	111.096	74.077
Q2QL47	23	1	251.999	0.29954	0.999909	1.2843	0.209003	6	1	Condition 2	Condition 1	29815.3	Alpha-gliadin storage protein (Fragment) OS=Aegilops tauschii OX=37682 PE=4 SV=1	6756.92	5765.93	5282.72	6287.36	6661.76	9918.65	6041.53	7051.63	6672.5
R4JFH5	13	1	141.51	0.312334	0.999909	1.31561	0.201917	6	1	Condition 1	Condition 3	40547.7	Low-molecular-weight glutenin subunit (Fragment) OS=Triticum aestivum OX=4565 GN=LMW-GS PE=4 SV=1	1201.08	1135.55	1942.85	1145.63	1097.5	1014.34	848.103	1246.59	1158.14
M4WFC9	19	1	173.464	0.315414	0.999909	1.25007	0.200271	5	1	Condition 2	Condition 3	34603.8	Alpha-gliadin protein OS=Triticum monococcum OX=4568 GN=Gli-2 PE=4 SV=1	1822.24	2101.1	2439.57	1922.11	2822.77	2323.93	1652.76	1858.56	2143.39
Q1G7F8;B7S4N6;Q1G7F4	9	1	69.1991	0.315514	0.999909	1.25568	0.200218	7	1	Condition 1	Condition 2	53484.5	X-type high-molecular-weight glutenin subunit OS=Leymus mollis OX=183794 PE=4 SV=1	2779.19	3111.14	3817.93	2632.94	3087.08	2011.48	3105.77	2399.63	2834.02
A0A1B2IJZ6	1	1	5.3891	0.316489	0.999909	1.25071	0.199701	6	1	Condition 2	Condition 3	79871.2	DNA-directed RNA polymerase subunit gamma OS=Gnetum gnemon OX=3382 GN=rpoC1 PE=3 SV=1	300.655	268.945	230.549	261.873	278.919	356.462	225.885	292.821	198.689
W8PU78	4	1	26.2188	0.317329	0.999909	1.14131	0.199258	10	1	Condition 3	Condition 1	33140.4	Farinin protein OS=Brachypodium distachyon OX=15368 GN=FAR PE=4 SV=1	1984.9	2248.3	1652.03	2165.83	2298.67	2232.46	2228.49	1972.77	2515.63
A0A089VMA5	9	1	71.6003	0.317946	0.999909	1.36821	0.198934	3	1	Condition 2	Condition 1	32353.1	Low-molecular-weight glutenin subunit (Fragment) OS=Triticum urartu OX=4572 GN=LMW-GS PE=4 SV=1	248.356	209.668	178.14	261.036	289.784	319.583	139.007	285.293	265.022
A0A1D6M1P7	7	1	50.8639	0.319948	0.999909	1.62961	0.197887	1	1	Condition 2	Condition 1	50174.9	Elongation factor 1-alpha OS=Zea mays OX=4577 GN=ZEAMMB73_Zm00001d037905 PE=3 SV=1	130.509	83.3802	29.1736	131.714	113.686	150.698	124.112	70.5743	70.5443
A0A150G9T0	2	1	12.7779	0.327804	0.999909	1.10576	0.193867	2	1	Condition 1	Condition 3	93284.8	Uncharacterized protein OS=Gonium pectorale OX=33097 GN=GPECTOR_43g960 PE=4 SV=1	1008.95	818.818	883.097	945.434	928.463	806.545	806.171	820.304	825.121
A0A392NP42	1	1	6.3657	0.329122	0.999909	1.16611	0.193206	4	1	Condition 1	Condition 3	16449.2	CW-type zinc-finger protein OS=Trifolium medium OX=97028 PE=4 SV=1	1563.05	1425.46	1891.68	1327.13	1599	1653.43	1328.66	1427.59	1428.75
V9XYT8	5	1	31.9155	0.331703	0.999909	1.12615	0.191921	2	1	Condition 2	Condition 3	46476.4	High molecular weight glutenin subunit OS=Pseudoroegneria spicata OX=4604 GN=Glu-St1 PE=4 SV=1	1680.07	1440.65	1777.79	1619.42	1539.28	1879.31	1423.24	1494.17	1556.25
Q2QL52	18	1	170.549	0.331855	0.999909	1.36959	0.191846	5	1	Condition 1	Condition 2	30381.9	Alpha-gliadin storage protein (Fragment) OS=Aegilops tauschii OX=37682 PE=4 SV=1	12839.2	13965	24767.4	11013.9	14687.3	11953.7	10555.1	13114.4	14029.4
A0A1S3URT9;A0A444WN32	1	1	5.1028	0.332101	0.999909	1.51571	0.191725	9	1	Condition 1	Condition 2	174369	myosin-17 OS=Vigna radiata var. radiata OX=3916 GN=LOC106768167 PE=3 SV=1	107.7	126.976	113.302	91.6893	113.5	24.3923	101.343	98.2508	116.709
A0A2K3PBM9	1	1	5.4184	0.333438	0.999909	1.22785	0.191066	4	1	Condition 1	Condition 3	21270.5	Sulfite exporter TauE/SafE family protein OS=Trifolium pratense OX=57577 GN=L195_g009337 PE=4 SV=1	443.203	469.704	521.798	442.567	376.916	553.5	303.429	430.143	434.892
T1WHT5;T1WIM8;T1WHD6;T1WHD9	5	1	44.2066	0.342406	0.999909	1.12731	0.186741	7;8	2	Condition 2	Condition 3	15138.9	Dimeric alpha-amylase inhibitor OS=Kengyilia mutica OX=125242 GN=AAI PE=4 SV=1	4022.36	4580.46	5238.51	4510.85	4323.05	5139.38	3869.25	4390.15	4135.82
D0EKD8	8	1	69.1354	0.346475	0.999909	1.39697	0.184831	10	1	Condition 2	Condition 1	25335.6	Beta-amylase (Fragment) OS=Elymus nevskii OX=129749 PE=3 SV=1	214.194	192.229	70.8827	230.952	243.612	192.217	205.347	209.296	202.325
A0A426Z3J4	1	1	6.2942	0.350496	0.999909	1.09893	0.182973	10	1	Condition 1	Condition 3	18706.5	Uncharacterized protein OS=Ensete ventricosum OX=4639 GN=B296_00044479 PE=4 SV=1	6130.47	6386.86	6974.06	6160.1	5839.75	6587.45	5329.97	6377.26	6029.49
A0A1U7W0M9	1	1	5.1746	0.354894	0.999909	1.15601	0.180976	2	1	Condition 3	Condition 2	41388	transcription repressor MYB4-like OS=Nicotiana sylvestris OX=4096 GN=LOC104222612 PE=4 SV=1	298.898	314.11	367.603	283.094	302.477	274.513	273.996	382.461	337.809
A0A0B5J8A5;A0A0B5JD24;A0A0B5JK92	2	1	21.6378	0.355329	0.999909	1.16162	0.180781	8	1	Condition 1	Condition 3	14741.7	Omega-gliadin OS=Triticum aestivum OX=4565 PE=4 SV=1	3544.15	3098.21	4068.88	3114.22	3248.16	3954.54	2786.09	3166.14	3268.69
A0A287RL12	3	1	27.5618	0.356509	0.999909	1.33822	0.180251	3	1	Condition 1	Condition 2	14955.4	Sod_Cu domain-containing protein OS=Hordeum vulgare subsp. vulgare OX=112509 PE=4 SV=1	612.222	434.331	735.185	375.381	607.297	348.745	489.904	505.916	573.492
A0A2H3XJ64;A0A2H3Z9R2	3	1	19.4923	0.361078	0.999909	1.09963	0.178226	5	1	Condition 1	Condition 3	27346.1	triosephosphate isomerase_ cytosolic-like isoform X1 OS=Phoenix dactylifera OX=42345 GN=LOC103703497 PE=3 SV=1	146.777	182.918	151.57	151.101	149.867	157.503	143.9	148.534	145.229
A0A0R0FJF5	3	1	18.5881	0.364922	0.999909	1.57967	0.17655	4	1	Condition 3	Condition 2	85975.1	Sucrose synthase OS=Glycine max OX=3847 GN=GLYMA_17G045800 PE=3 SV=1	98.0133	70.0938	32.2997	61.5589	59.0768	40.7758	104.232	68.9978	81.7471
A0A3L6DBR9	2	1	13.2939	0.365273	0.999909	1.09816	0.176398	1	1	Condition 1	Condition 2	80370.4	Threonine synthase 1_ chloroplastic OS=Zea mays OX=4577 GN=TS1_3 PE=4 SV=1	754.852	819.983	824.361	841.995	652.652	690.104	714.982	769.83	708.424
A0A0V0HDD2;A0A0V0IAE5	1	1	6.3247	0.374629	0.999909	1.17817	0.172427	8	1	Condition 2	Condition 3	12253.9	Putative ovule protein OS=Solanum chacoense OX=4108 PE=4 SV=1	2778.92	2734.23	3432.32	2811.98	2724.84	3502.05	2050.25	2937.15	2684.56
A0A368PQE5	2	1	14.7921	0.374731	0.999909	1.17448	0.172385	8	1	Condition 1	Condition 2	137969	Uncharacterized protein OS=Setaria italica OX=4555 GN=SETIT_1G280600v2 PE=4 SV=1	592.167	709.2	573.157	540.581	636.772	418.69	634.924	583.623	569.243
A0A3B6KAJ3;A0A3B6LDF8;A0A3B6LEZ6;A0A3B6LF92;A0A3B6MII9;A0A3B6MJW6;M4Q9V0;A0A3B6LF76;A0A3B6LF87;A0A0E0NSG6;A0A287Q706;A0A287Q728;A0A287Q798;A0A287Q7Q1;A0A287Q7Q7;A0A453JHN8;Q7XAS6;A0A1D6KCB1;A0A0E0L7H7;A0A0E0PT68;A0A0L9TF32;A0A0L9VI23;A0A0S3RZ19;A0A0S3TB82;A0A3B6R8C7;A0A3B6TCT1;A0A453QKE8;Q0DET2;A0A396HLB1;B3TLU4;A0A061G171;A0A067JER2;A0A068V643;A0A0D2NTE7;A0A0D2QKN9;A0A1P8B1N1;A0A1U8P078;A0A2G9GD…	10	1	79.7623	0.376847	0.999909	1.35023	0.171506	1;3	2	Condition 2	Condition 3	48418.8	Uncharacterized protein OS=Triticum aestivum OX=4565 PE=3 SV=1	1647.21	1239.84	1662.4	1198.02	1944.02	2253.86	1267.71	1380.47	1348.1
I3RXW3	24	1	226.55	0.377469	0.999909	1.24469	0.171249	5	1	Condition 3	Condition 1	33872.1	Alpha-gliadin protein OS=Aegilops tauschii OX=37682 GN=gli-1 PE=4 SV=1	411.839	442.26	433.6	462.684	571.72	476.209	409.675	502.591	690.519
A0A0D3CQN2;A0A0E0JLS9;A0A178VBJ9;A0A1J3H4K2;A0A397YU34;A0A3B6EGP6;A0A3B6EHD7;A0A3B6GWS9;A0A453F4U9;A0A453F4Y9;A0A453F505;A0A453F549;A8MQK3;A0A0E0C5C3;A0A0E0N011;A0A1B6Q515;A0A3B6EGE6;A0A5B9G1D6;M8ACE0;Q7F3S1;Q7FSL4	2	1	12.2451	0.377918	0.999909	1.28714	0.171064	1;8	2	Condition 1	Condition 2	36076.6	Malate dehydrogenase OS=Brassica oleracea var. oleracea OX=109376 GN=106301033 PE=3 SV=1	475.507	405.026	583.622	387.818	300.035	449.671	364.794	574.985	410.91
A0A3B6KBC7;A0A3B6KCB6	10	1	76.3033	0.380711	0.999909	1.3703	0.16992	1	1	Condition 2	Condition 3	48445.8	Uncharacterized protein OS=Triticum aestivum OX=4565 PE=3 SV=1	339.62	219.968	203.602	231.954	360.369	375.659	238.493	175.399	292.509
Q9XEW9	6	1	54.3099	0.384846	0.999909	1.21472	0.168248	5	1	Condition 2	Condition 3	49742.5	Elongation factor 1-alpha OS=Lilium longiflorum OX=4690 GN=EF-1-alpha1 PE=2 SV=1	406.263	438.271	295.159	365.783	341.351	455.099	353.513	336.09	267.191
A0A383VXW7	2	1	14.6955	0.385412	0.999909	1.20886	0.168021	5	1	Condition 3	Condition 1	124497	Protein kinase domain-containing protein OS=Tetradesmus obliquus OX=3088 GN=BQ4739_LOCUS9998 PE=4 SV=1	448.088	339.951	251.389	389.413	381.444	340.887	447.46	420.592	388.47
Q9MB13	3	1	18.6316	0.386529	0.999909	1.60784	0.167575	7	1	Condition 1	Condition 3	33517	Protein disulfide isomerase (Fragment) OS=Oryza sativa OX=4530 GN=Pdi PE=2 SV=1	302.54	345.218	215.991	129.733	368.063	91.4688	269.317	118.084	149.81
Q9AU25	1	1	5.7679	0.389882	0.999909	1.27292	0.166246	8	1	Condition 2	Condition 1	44613	Phytochrome C (Fragment) OS=Smilax rotundifolia OX=72647 GN=PHYC PE=4 SV=1	349.521	253.559	198.806	314.977	382.706	323.054	372.497	247.278	243.885
A0A3L6QTT2	2	1	13.5442	0.391138	0.999909	1.2729	0.165752	6	1	Condition 2	Condition 3	17904.2	Glutelin-2-like OS=Panicum miliaceum OX=4540 GN=C2845_PM04G12400 PE=4 SV=1	4510.02	3790.82	4258.36	3369.27	4601.04	5732.05	2891.57	3719.25	4153.87
A0A4U6TWG0	4	1	26.5301	0.393228	0.999909	1.18653	0.164936	3	1	Condition 3	Condition 2	101946	Uncharacterized protein OS=Setaria viridis OX=4556 GN=SEVIR_7G290700v2 PE=4 SV=1	811.859	607.185	814.491	698.944	861.926	585.8	770.359	861.074	915.647
A0A067L6E3;A0A077KAY9;A0A0E0JUK7;A0A0E0N8S4;A0A0L9TFE8;A0A0L9UNL1;A0A162ASG9;A0A164V678;A0A164Z932;A0A166DH54;A0A166DH92;A0A166DHD3;A0A1U8M8N6;A0A2G9H1I7;A0A2P6QH07;A0A2P6QH20;A0A371E280;A0A371ENN0;A0A392S224;A0A438KFF8;A0A438KFH8;A0A445I2Z0;A0A445ID21;A0A446VZ71;A0A4P1RDY8;A0A4Y1RM80;A0A5A7PLI6;A0A5A7Q3J4;A0A5A7SZV6;A0A5C7HQ70;A0A5C7IXF9;A0A5C7IZH0;A0A5D3DCT6;A0A5E4FT20;A0A5N6P471;A0A5N6P4R2;C5X…	1	1	6.0881	0.403744	0.999909	1.64327	0.16092	7	1	Condition 2	Condition 3	23339.4	MFS domain-containing protein OS=Jatropha curcas OX=180498 GN=JCGZ_05464 PE=4 SV=1	543.056	483.463	933.307	506.256	570.556	1167.29	227.37	592.121	546.144
A0A023WGX2	19	1	191.737	0.405284	0.999909	1.46826	0.160345	1	1	Condition 3	Condition 2	23334.2	Alpha-gliadin OS=Triticum aestivum OX=4565 GN=Glia PE=4 SV=1	372.785	369.856	124.709	280.252	272.717	218.578	406.181	359.416	367.24
C3VWW9	11	1	99.414	0.406499	0.999909	1.14468	0.159893	1	1	Condition 1	Condition 3	15724.7	Dimeric alpha-amylase inhibitor OS=Aegilops tauschii OX=37682 GN=AAI PE=4 SV=1	2253.17	2264.76	2661.45	2011.01	2245.51	2486.52	1763.99	2337.79	2170.16
V9TQA3	29	1	261.899	0.407647	0.999909	1.18229	0.159468	3	1	Condition 2	Condition 3	70056.1	High molecular weight glutenin subunit 1Dy protein OS=Triticum aestivum x Triticum dicoccoides OX=1413217 GN=Glu-D1-2 PE=4 SV=1	1855.9	2026.36	2270.44	2102.23	1781.15	2497.14	1464.56	2031.01	1901.17
A0A438C4U8;A0A438C7M1;A0A438E900;A0A438FN80;A0A438H6F8	1	1	5.611	0.411462	0.999909	1.57506	0.158067	7	1	Condition 2	Condition 3	226412	Retrovirus-related Pol polyprotein from transposon 17.6 OS=Vitis vinifera OX=29760 GN=pol_152 PE=4 SV=1	139.128	193.657	134.022	221.087	188.197	83.4901	155.718	44.1188	113.023
H9B485;Q8S3W0	10	1	95.1828	0.415051	0.999909	1.1417	0.156766	9	1	Condition 1	Condition 3	93447.9	X-type HMW-GS OS=Aegilops markgrafii OX=4494 PE=4 SV=1	3596.96	3667.99	4117.41	3855.52	3190.41	4068.51	2779.67	3843.77	3346.25
A0A1E5VHJ7	3	1	24.707	0.431124	0.999909	1.14675	0.151135	3	1	Condition 1	Condition 3	68733.9	Globulin-1 S allele OS=Dichanthelium oligosanthes OX=888268 GN=BAE44_0014373 PE=4 SV=1	3287.54	3412.85	4403.94	3434.75	3774.83	3122.13	3061.76	3135.86	3485.7
L7R599	10	1	88.208	0.431526	0.999909	1.75566	0.150998	8	1	Condition 3	Condition 2	32192.6	Gamma-gliadin OS=Triticum aestivum OX=4565 PE=4 SV=1	989.761	58.3454	59.5843	793.198	0	0	34.2355	1348.7	9.65203
A0A446KQA5	6	1	38.4208	0.432948	0.999909	1.23261	0.150515	4	1	Condition 2	Condition 3	24187.5	Thioredoxin domain-containing protein OS=Triticum turgidum subsp. durum OX=4567 GN=TRITD_2Av1G043630 PE=4 SV=1	303.04	352.167	193.136	346.035	304.917	390.899	319.06	307.957	218.224
A0A4Y7KQF0	4	1	24.9724	0.437469	0.999909	1.1663	0.148995	9	1	Condition 2	Condition 3	49628.3	Elongation factor 1-alpha OS=Papaver somniferum OX=3469 GN=C5167_051046 PE=3 SV=1	522.311	528.504	675.21	511.04	528.367	700.361	425.864	529.922	535.911
B9VSI2	3	1	23.3978	0.438726	0.999909	1.1583	0.148576	6	1	Condition 3	Condition 1	22387.7	I-type low-molecular-weight glutenin subunit (Fragment) OS=Dasypyrum villosum OX=40247 PE=4 SV=1	578.735	482.943	352.804	533.132	477.946	594.939	566.739	515.556	556.105
A0A0L9UK49	1	1	0	0.439296	0.999909	1.19877	0.148387	1	1	Condition 1	Condition 3	21312.6	Uncharacterized protein OS=Phaseolus angularis OX=3914 GN=LR48_Vigan05g073700 PE=4 SV=1	8229.21	8181.77	11009.8	7280.18	6772.17	9208.34	5926.7	8380.95	8566.49
Q2QL42	21	1	235.206	0.440057	0.999909	1.14646	0.148134	6	1	Condition 1	Condition 3	31034.6	Alpha-gliadin storage protein (Fragment) OS=Aegilops tauschii OX=37682 PE=4 SV=1	13001.9	11791.7	14171.2	12010.9	11293.6	15022.1	9404.73	12684.3	11897.9
A0A1B2LQE6	2	1	14.3924	0.44194	0.999909	2.1829	0.147513	6	1	Condition 2	Condition 1	17546.1	Avena alpha amylase trypsin inhibitor OS=Avena magna OX=283874 PE=4 SV=1	38.8334	12.3298	0	53.2404	40.0639	18.3801	59.5479	37.3493	4.20276
A0A427B015	2	1	13.3755	0.444903	0.999909	1.43263	0.146543	10	1	Condition 2	Condition 1	34945.6	Uncharacterized protein OS=Ensete ventricosum OX=4639 GN=B296_00021193 PE=4 SV=1	151.119	174.6	122.833	221.393	245.863	175.352	258.866	149.287	66.9427
M8AS61	11	1	94.2165	0.444935	0.999909	1.46197	0.146533	9	1	Condition 2	Condition 3	28579	AAI domain-containing protein OS=Aegilops tauschii OX=37682 GN=F775_26248 PE=4 SV=1	336.804	235.065	66.4698	255.797	344.207	315.584	239.257	170.527	216.487
A0A287JK80	2	1	15.9003	0.451098	0.999909	1.43407	0.144546	3	1	Condition 1	Condition 2	10021.3	AAI domain-containing protein OS=Hordeum vulgare subsp. vulgare OX=112509 PE=4 SV=1	351.396	451.415	574.76	410.477	2.48415	547.642	341.073	501.416	487.135
Q7XKW7	1	1	6.8758	0.454114	0.999909	1.21646	0.143587	10	1	Condition 2	Condition 3	37890.6	OSJNBa0035I04.15 protein OS=Oryza sativa subsp. japonica OX=39947 GN=OSJNBa0035I04.15 PE=4 SV=2	15130.6	12685.5	18474	14438.8	15072.1	20778.5	12234.7	15222.7	13883.4
G1UH44	7	1	66.9895	0.456172	0.999909	1.39349	0.142939	2	1	Condition 3	Condition 2	16604.8	Hordoindoline b-2 OS=Hordeum vulgare subsp. spontaneum OX=77009 GN=hinb-2 PE=4 SV=1	241.335	168.39	111.528	212.728	194.556	79.6214	260.927	206.704	210.866
A0A3L6SSK9	4	1	29.7465	0.457737	0.999909	1.09347	0.142449	6	1	Condition 1	Condition 3	16854.1	SHSP domain-containing protein OS=Panicum miliaceum OX=4540 GN=C2845_PM07G03420 PE=3 SV=1	15885.2	14633.2	18443.9	15824.3	14708	16378.1	14451.6	15595.9	14729.5
A0A383VMD2	1	1	6.3585	0.46007	0.999909	1.42968	0.141722	4	1	Condition 3	Condition 1	46667.3	Uncharacterized protein OS=Tetradesmus obliquus OX=3088 GN=BQ4739_LOCUS7104 PE=4 SV=1	147.134	136.642	70.5709	186.554	124.286	82.3788	216.388	126.659	163.556
A0A4S8JEM3	1	1	5.9176	0.46423	0.999909	1.11075	0.14044	3	1	Condition 2	Condition 3	10280.2	Uncharacterized protein OS=Musa balbisiana OX=52838 GN=C4D60_Mb07t09330 PE=4 SV=1	635.408	785.473	689.659	740.462	628.988	803.741	645.975	667.662	642.868
A0A444GIL0	1	1	6.3606	0.46423	0.999909	1.11075	0.14044	10	1	Condition 2	Condition 3	19349.4	Uncharacterized protein OS=Ensete ventricosum OX=4639 GN=GW17_00000472 PE=4 SV=1	635.408	785.473	689.659	740.462	628.988	803.741	645.975	667.662	642.868
A0A059A8R0;A0A2G2WR39;A0A2G3CZ87;A0A3Q7GV32;M1A8H0	1	1	6.5073	0.46423	0.999909	1.11075	0.14044	1;2;6	3	Condition 2	Condition 3	9967.84	Uncharacterized protein OS=Eucalyptus grandis OX=71139 GN=EUGRSUZ_J00194 PE=4 SV=1	1906.23	2356.42	2068.98	2221.39	1886.96	2411.22	1937.93	2002.99	1928.6
Q4VM11	10	1	88.1098	0.466143	0.999909	1.19864	0.139856	1	1	Condition 1	Condition 3	57399	Beta-amylase OS=Hordeum vulgare subsp. vulgare OX=112509 GN=bmy2 PE=2 SV=1	531.392	571.741	689.467	495.136	484.283	645.755	380.48	525.957	589.092
A0A3B6RP58;A0A3B6SQ43;A0A453TAV9;A0A446YZH0	4	1	38.8309	0.467792	0.999909	1.16237	0.139356	1;4	2	Condition 2	Condition 3	34421	Chitin-binding type-1 domain-containing protein OS=Triticum aestivum OX=4565 PE=4 SV=1	1164.9	938.573	730.949	1020	1025.42	1086.27	1009.66	865.273	819.3
A0A0A7HNJ5;A0A0A7HPE4;A0A0A7HPE7;A0A2H5BTU3;A0A2H5BTW0;A0A2H5BTW9;A0A2H5BTX4;A0A2H5BTX8;A0A2H5BTY1;A0A2H5BU75;A0A2H5BU95;A0A2H5BUA3;D4IH05	1	1	7.1493	0.467797	0.999909	1.2054	0.139354	4;5;10	3	Condition 2	Condition 3	14284.1	Glyceraldehyde 3-phosphate dehydrogenase (Fragment) OS=Gymnadenia x densiflora OX=97906 GN=G3PDH PE=3 SV=1	3739.83	4345.04	5887.42	4907.71	4508.17	5717.28	3438.73	4580.64	4535.06
A0A453PZ06	13	1	107.314	0.469896	0.999909	1.38934	0.138721	4	1	Condition 1	Condition 3	55458.3	Uncharacterized protein OS=Aegilops tauschii subsp. strangulata OX=200361 PE=3 SV=1	239.394	476.535	202.328	286.555	263.934	285.711	244.102	205.006	211.824
A0A5B6ZXJ1;A0A5B6ZY52	2	1	10.4706	0.473951	0.999909	2.37232	0.137509	7	1	Condition 3	Condition 2	123385	Auxin response factor OS=Davidia involucrata OX=16924 GN=Din_018711 PE=3 SV=1	29.7776	427.79	1332.96	448.444	0	618.166	505.741	1055.15	969.444
A0A199VDV9;A0A1Q3AMI5;A0A1Q3C2Q1;A0A1Q3DII9;A0A1S3Y5V8;A0A1U8FJI2;A0A1U8H2V8;A0A200Q7M0;A0A2C9VL08;A0A2G2ZE41;A0A2G2ZTX4;A0A2G3A6W0;A0A2H5NJP1;A0A2I0HLS8;A0A2I0I6H9;A0A2I4ER37;A0A2N9GCW8;A0A2P5BKX6;A0A2P5FBN1;A0A2S3I026;A0A314KXV5;A0A328EAN2;A0A3S3QZG6;A0A444YD77;A0A445CX18;A0A4D6MDZ6;A0A4D6MK07;A0A5D1ZVV4;A0A5J9V7U0;A2ZHU8;A6N1T9;I3NMJ8;I3NMJ9;I3SHY8;I3T2Z7;O04204;O24573;P41095;P50346	1	1	6.4032	0.475338	0.999909	1.1723	0.137098	10	1	Condition 2	Condition 1	34658.8	60S acidic ribosomal protein P0 OS=Ananas comosus OX=4615 GN=ACMD2_00664 PE=3 SV=1	173.273	182.492	148.203	187.323	166.522	236.956	152.81	208.841	149.339
A0A3B6C2M3;A0A3B6D742;A0A3B6DAA8	10	1	59.3143	0.477323	0.999909	1.24345	0.136512	1	1	Condition 2	Condition 3	41676.6	Uncharacterized protein OS=Triticum aestivum OX=4565 PE=4 SV=1	584.242	600.518	505.323	513.601	552.458	875.12	537.061	551.765	472.295
A0A1W5X0D8	9	1	72.6971	0.477398	0.999909	1.23949	0.13649	5	1	Condition 3	Condition 2	34843.8	Alpha-gliadin protein OS=Aegilops tauschii OX=37682 GN=gli-2 PE=4 SV=1	197.124	154.273	209.948	172.139	211.466	90.1931	189.786	188.568	208.913
A0A3B6ARM3;A0A3B6AS74	9	1	53.6633	0.477425	0.999909	1.47568	0.136482	1	1	Condition 2	Condition 1	40475.4	Uncharacterized protein OS=Triticum aestivum OX=4565 PE=4 SV=1	92.6577	69.2818	21.6449	96.3942	84.7391	89.7781	116.971	54.9808	48.1549
A0A446KLX1;A0A446KLY7;M8A2R3;A0A446KLS7	9	1	65.7737	0.477425	0.999909	1.47568	0.136482	4	1	Condition 2	Condition 1	37539	Uncharacterized protein OS=Triticum turgidum subsp. durum OX=4567 GN=TRITD_2Av1G026900 PE=4 SV=1	92.6577	69.2818	21.6449	96.3942	84.7391	89.7781	116.971	54.9808	48.1549
E3V1Z1;E3V200	4	1	34.5279	0.478086	0.999909	1.27914	0.136288	6	1	Condition 1	Condition 3	30297.4	Malate dehydrogenase (Fragment) OS=Pinus sylvestris OX=3349 GN=mdhA PE=3 SV=1	151.228	130.392	89.8713	101.423	125.012	80.116	102.718	74.6814	113.022
A0A446J3S2	1	1	6.6473	0.481287	0.999909	1.17555	0.135354	7	1	Condition 1	Condition 3	17143.4	Inhibitor I9 domain-containing protein OS=Triticum turgidum subsp. durum OX=4567 GN=TRITD_1Av1G169320 PE=4 SV=1	597.954	590.608	724.548	542.992	482.6	702.946	444.244	592.447	590.722
A0A3L6TBI8;A0A0D3GTK1;A0A0E0QBA8;A0A0Q3RQ59;A0A1R3H6W6;A0A1S3CC99;A0A438K780;A0A453B383;F6HXL0;I1QC76;M5WXC0;M8BFC4;R0GCK5	3	1	17.731	0.486368	0.999909	1.19179	0.13389	6	1	Condition 1	Condition 3	59432.4	Alanine aminotransferase 2 OS=Panicum miliaceum OX=4540 GN=C2845_PM03G12910 PE=4 SV=1	781.495	611.966	776.736	677.336	745.814	643.626	412.686	695.123	713.143
A0A3B6INH0	1	1	5.8804	0.490211	0.999909	2.9278	0.132797	1	1	Condition 3	Condition 2	43892.1	Uncharacterized protein OS=Triticum aestivum OX=4565 PE=3 SV=1	330.32	144.845	1111.48	147.548	327.802	150.322	148.52	1067.04	616.284
Q5I202	39	1	379.301	0.491798	0.999909	1.44403	0.13235	1	1	Condition 3	Condition 1	71166.4	High molecular weight glutenin subunit 1Dy10.1t OS=Aegilops tauschii OX=37682 GN=Glu-1Dy10.1t PE=4 SV=1	523.308	943.932	333.243	881.453	722.166	617.513	580.704	722.243	1297.01
B5TM06;B5TM08	12	1	88.3653	0.492076	0.999909	1.34348	0.132272	3	1	Condition 3	Condition 2	63770.7	Y-type high molecular weight glutenin subunit 1Ay/Tu-e2 OS=Triticum urartu OX=4572 GN=Glu-A1-2 PE=4 SV=1	75.8986	64.5886	50.8856	53.9927	28.2732	69.9182	83.7047	45.9778	74.7734
A0A453H048	14	1	117.094	0.492205	0.999909	1.19576	0.132235	6	1	Condition 1	Condition 3	70254.6	Uncharacterized protein OS=Aegilops tauschii subsp. strangulata OX=200361 PE=4 SV=1	21928.5	21066.8	30633.7	20532.2	23027	26393.3	16263.4	23266.7	22044.9
D7F5J6;A0EPQ3;A0EPQ5;D7F5J7;Q4VUF9;Q9AWH0	7	1	74.2243	0.498741	0.999909	1.15459	0.130416	6	1	Condition 2	Condition 1	17216.6	Puroindoline B OS=Aegilops speltoides subsp. speltoides OX=58531 GN=Pinb PE=4 SV=1	765.546	720.215	493.48	748.64	691.45	845.114	657.079	716.017	768.574
A0A3L6TFD5;K4AG60;M8AY04	3	1	23.3811	0.501393	0.999909	1.32459	0.129689	9	1	Condition 3	Condition 1	17929.1	17.9 kDa class I heat shock protein OS=Panicum miliaceum OX=4540 GN=C2845_PM01G10360 PE=3 SV=1	1102.65	463.376	853.55	932.446	616.219	1307.29	1047.35	1083.08	1074.53
W8E2K7	29	1	255.667	0.508804	0.999909	1.14678	0.127684	4	1	Condition 1	Condition 3	35072.8	Gamma-gliadin OS=Aegilops tauschii OX=37682 PE=4 SV=1	36727.6	35996	45730.2	34849.3	35571.1	43282	27959.6	38979.3	36353.3
W8E5Q7;W8E5R1	22	1	197.187	0.508804	0.999909	1.14678	0.127684	5	1	Condition 1	Condition 3	35060.8	Gamma-gliadin OS=Aegilops tauschii OX=37682 PE=4 SV=1	36727.6	35996	45730.2	34849.3	35571.1	43282	27959.6	38979.3	36353.3
A0A0D3ELT1	1	1	12.7324	0.508979	0.999909	1.13928	0.127637	6	1	Condition 1	Condition 3	13763.1	Uncharacterized protein OS=Oryza barthii OX=65489 PE=4 SV=1	4849.9	4710.54	6019.91	4890.98	4680.4	5858.96	3632.23	5276.8	4766.55
A0A2C9V2U5	1	1	5.584	0.509224	0.999909	1.14311	0.127571	2	1	Condition 1	Condition 3	133264	Uncharacterized protein OS=Manihot esculenta OX=3983 GN=MANES_11G141000 PE=4 SV=1	1027.95	1229.89	1461.89	1074.01	1205.85	1222.65	1041.59	984.529	1227.93
Q9FEA8;B6UKV8	14	1	139.439	0.512538	0.999909	1.23026	0.12669	4	1	Condition 2	Condition 1	35046.3	Gamma-gliadin (Fragment) OS=Aegilops bicornis OX=4483 GN=GAG56 PE=4 SV=1	549.412	444.862	701.208	642.282	629.197	814.4	412.289	713.315	659.769
A0A3B6KQI7	6	1	37.0475	0.513585	0.999909	1.85972	0.126413	1	1	Condition 1	Condition 2	30327.9	rRNA N-glycosidase OS=Triticum aestivum OX=4565 PE=3 SV=1	53.8128	63.7252	32.7273	40.3558	34.0879	6.35626	81.6971	9.99687	24.1816
A0A0S0ZL72	1	1	5.8621	0.514619	0.999909	1.19255	0.126141	4	1	Condition 1	Condition 2	155596	RpoC2 (Fragment) OS=Mappia mexicana OX=1401041 GN=rpoC2 PE=3 SV=1	435.154	379.007	552.832	353.2	372.746	420.327	308.764	442.724	455.879
Q40020;A0A0K2GSM3;A0A0K2GRU1	5	1	38.8052	0.514997	0.999909	1.12761	0.126041	2	1	Condition 1	Condition 3	21099.1	Barley mRNA for B1 hordein (Fragment) OS=Hordeum vulgare OX=4513 PE=2 SV=1	221.28	260.664	300.882	221.236	222.333	251.081	193.975	230.895	269.365
A0A371FUJ6	3	1	18.5546	0.515279	0.999909	1.2136	0.125967	7	1	Condition 1	Condition 3	131410	Auxin response factor (Fragment) OS=Mucuna pruriens OX=157652 GN=ARF7 PE=3 SV=1	153.028	184.686	123.536	164.155	148.328	126.475	87.304	146.397	146.365
A0A446NJB8	2	1	26.0772	0.51552	0.999909	1.09265	0.125904	5	1	Condition 3	Condition 1	8375.94	Uncharacterized protein OS=Triticum turgidum subsp. durum OX=4567 GN=TRITD_3Av1G157510 PE=4 SV=1	1413.42	1085.61	1284.56	1220	1330.86	1336.77	1266.73	1385.06	1482.33
A0A0K2QJU3;I0IT61	10	1	128.373	0.5166	0.999909	1.36087	0.125621	1	1	Condition 1	Condition 2	28535.8	Pseudo alpha/beta-gliadin OS=Triticum aestivum OX=4565 PE=4 SV=1	210.001	260.529	136.68	178.692	167.157	100.343	260.807	132.86	182.965
B6DQB2;F2X0K9;A0A290XYX2;A0A290XYX4;A0A290XZ01;A0A4D6QE67;B6DQB4;A0A290XYV3;J7I273;J7I260;W8E2L1	26	1	247.32	0.517075	0.999909	1.12394	0.125497	1;4;6;8	4	Condition 3	Condition 1	32303.4	Gamma-gliadin (Fragment) OS=Triticum aestivum OX=4565 PE=4 SV=1	1089.59	1183.72	1470.91	1340.51	1288.16	1547.6	1176.33	1500.3	1531.64
A0A3L6F263	1	1	5.068	0.517097	0.999909	1.0829	0.125491	5	1	Condition 3	Condition 2	65787.7	Vacuolar-sorting receptor 1 OS=Zea mays OX=4577 GN=VSR1_3 PE=4 SV=1	200.426	188.335	165.147	195.003	198.256	158.062	206.631	197	193.392
A0A2I4E3Z0	1	1	5.7681	0.518651	0.999909	1.26854	0.125086	3	1	Condition 2	Condition 3	62399.7	Auxin efflux carrier component OS=Juglans regia OX=51240 GN=LOC108986060 PE=3 SV=1	375.947	453.447	330.408	571.883	382.686	297.917	349.596	313.487	324.263
X2L2G3	9	1	83.9341	0.52802	0.999909	1.12911	0.122681	6	1	Condition 1	Condition 2	36615.1	Alpha-gliadin protein OS=Aegilops speltoides OX=4573 PE=4 SV=1	548.129	596.817	667.552	493.726	468.314	643.203	471.472	620.626	550.837
R9XST8;E0Z2G1;I3RXU9;I3RXU8;R9XV06	31	1	318.026	0.52808	0.999909	1.1144	0.122666	4;6;9	3	Condition 3	Condition 1	33847.1	Alpha-gliadin OS=Aegilops tauschii OX=37682 GN=gli-2 PE=4 SV=1	21438.2	21054.1	23788.8	22445	24042.9	21907.7	20188.4	27016.2	26658.9
R4JB65	10	1	83.8217	0.528369	0.999909	1.1147	0.122592	1	1	Condition 1	Condition 2	31860.6	Low-molecular-weight glutenin subunit (Fragment) OS=Triticum aestivum OX=4565 GN=LMW-GS PE=4 SV=1	1011.34	895.219	969.623	926.24	880.534	773.446	821.076	1113.79	857.427
A0A0D2SL11	1	1	6.0379	0.529167	0.999909	1.11305	0.122391	1	1	Condition 2	Condition 3	154583	Protein kinase domain-containing protein OS=Gossypium raimondii OX=29730 GN=B456_005G210100 PE=4 SV=1	1825.42	1440	1162.18	1549.02	1667.93	1691.78	1527.28	1417.39	1465.48
C4RA45	1	1	6.0807	0.52982	0.999909	1.16326	0.122226	5	1	Condition 3	Condition 1	27100	Glutathione S-transferase lambda3 OS=Alopecurus myosuroides OX=81473 GN=gstl3 PE=2 SV=1	1051.94	1069.21	1221.99	1121.21	1097.48	1565.84	1073.59	1481.52	1333.84
A0A3L6ENV5	1	1	5.9765	0.530701	0.999909	1.20456	0.122004	6	1	Condition 2	Condition 1	72606.8	Pre-mRNA-processing protein 40C OS=Zea mays OX=4577 GN=MED35C_0 PE=4 SV=1	4121.21	3796.22	4719.95	4427.88	4400.3	6394.27	3703.37	5893.76	5499.42
G8CLR3	4	1	52.837	0.533245	0.999909	1.05764	0.121367	3	1	Condition 3	Condition 1	19063.5	Grain softness protein OS=Hordeum marinum subsp. marinum OX=112516 GN=GSP PE=2 SV=1	2339.78	2316.02	2354.39	2373.08	2438.93	2508.98	2433.67	2729.04	2251.56
A0A445IL62	1	1	6.3515	0.535507	0.999909	1.19249	0.120804	6	1	Condition 2	Condition 3	27818.3	Uncharacterized protein OS=Glycine soja OX=3848 GN=D0Y65_026760 PE=4 SV=1	4906.63	4729.37	7000.23	4614.77	5195.83	6975.97	3911.25	5196.6	4969.11
A0A3L6QYQ3	2	1	14.7138	0.536686	0.999909	1.29534	0.120512	5	1	Condition 2	Condition 3	17010.2	SHSP domain-containing protein OS=Panicum miliaceum OX=4540 GN=C2845_PM08G05900 PE=3 SV=1	743.643	812.25	812.427	791.923	799.837	1421.58	499.454	843.795	983.047
A0A383VFX5	2	1	18.8063	0.537229	0.999909	1.08276	0.120378	5	1	Condition 1	Condition 3	31670.5	Uncharacterized protein OS=Tetradesmus obliquus OX=3088 GN=BQ4739_LOCUS4956 PE=4 SV=1	10788.5	10471.1	12419	9873.75	10547.6	11712.9	9597.93	10880.9	10625.5
A0A3L6RS26	1	1	5.934	0.537886	0.999909	1.13532	0.120216	6	1	Condition 1	Condition 3	15968.9	Uncharacterized protein OS=Panicum miliaceum OX=4540 GN=C2845_PM11G18200 PE=4 SV=1	838.861	985.893	816.422	945.727	853.286	665.717	864.719	751.762	709.899
B6UKM1	24	1	195.328	0.538307	0.999909	1.14524	0.120112	2	1	Condition 3	Condition 1	32388.9	Gamma-gliadin OS=Triticum turgidum OX=4571 GN=qp129 PE=4 SV=1	763.067	644.657	792.101	676.92	744.163	871.468	681.651	917.405	920.265
A0A383VVZ4	2	1	15.151	0.544525	0.999909	1.19827	0.118595	5	1	Condition 3	Condition 2	53852.3	Uncharacterized protein OS=Tetradesmus obliquus OX=3088 GN=BQ4739_LOCUS9947 PE=4 SV=1	125.447	128.727	115.647	134.511	124.154	61.188	141.526	108.19	133.555
Q6JAC6;M8CXL2	24	1	240.082	0.547693	0.999909	1.17552	0.117831	5	1	Condition 3	Condition 2	56914.4	Protein disulfide-isomerase OS=Aegilops tauschii OX=37682 GN=PDI4D PE=3 SV=1	296.331	292.004	376.268	245.942	309.734	288.955	262.808	313.431	416.637
D7F5J0	6	1	62.8306	0.547887	0.999909	1.21777	0.117785	10	1	Condition 2	Condition 3	17059.4	Puroindoline B OS=Aegilops sharonensis OX=58530 GN=Pinb PE=4 SV=1	5538.37	5407.04	7778.25	5750.82	5713.04	8451.9	4292.43	6250.11	5811.76
A0A287TBN7;A0A287TBP3;A0A287TBP9;A0A287TBQ0;A0A287TBQ6;A0A287TBR1;A0A287TBW9;A0A287TBY4;A0A287TBY9;A0A3B6NKA7;A0A3B6NKK4;A0A3B6NLB9;A0A3B6PI31;A0A3B6PIC6;A0A3B6U1K0;A0A446V3Q0;A0A446V3T1;A0A446V3X3;A0A446W1K9;A0A453N0A9;A0A453N0B3;A0A453N0B4;A0A453N0B7;A0A453N0C1;A0A453N0C2;A0A453N0I4;A0A453N0I9;A0A453N0J5;A0A453N0N4;A0A453N0P7;A0A453N0Q0;A0A453N0Q3;A0A453N0R2;A0A4Y1N7H9;A0A4Y1N7I4;A0A4Y1N7I5;A0A…	1	1	7.3142	0.547976	0.999909	1.20654	0.117763	1;3;4;5;6;8;9;10	8	Condition 1	Condition 3	29417.4	Protein DETOXIFICATION OS=Hordeum vulgare subsp. vulgare OX=112509 PE=4 SV=1	46434.5	49639.2	70719.2	46995.4	47998.3	66089.3	35631.5	52708.2	49900.8
J3RU67;Q6IZ84	25	1	236.517	0.552648	0.999909	1.22315	0.11665	9	1	Condition 2	Condition 3	79427	Y-type high-molecular-weight glutenin subunit 1Sby2.2 OS=Aegilops bicornis OX=4483 PE=4 SV=1	18941.6	19120.9	25878.3	20235	21031	31102.8	15196.2	21837	22132.6
Q0ZB32	4	1	30.9881	0.554956	0.999909	1.10624	0.116106	4	1	Condition 2	Condition 3	74466.3	High molecular weight glutenin x subunit OS=Thinopyrum ponticum x Triticum aestivum OX=222994 PE=4 SV=1	1464.95	1253.15	1064.72	1284.24	1216.14	1408.8	1087.96	1224.29	1221.53
A0A2I0AVP1	1	1	6.8714	0.555192	0.999909	1.14539	0.11605	8	1	Condition 2	Condition 3	25046.6	Putative plastid-lipid-associated protein 11_ chloroplastic OS=Apostasia shenzhenica OX=1088818 GN=PAP11 PE=4 SV=1	2481.07	2373.48	3486.87	2808.83	2774.87	3321.4	2329.25	2828.91	2616.55
A9TN34	1	1	5.6122	0.555676	0.999909	1.1244	0.115937	7	1	Condition 2	Condition 1	158544	Predicted protein OS=Physcomitrella patens subsp. patens OX=3218 GN=PHYPADRAFT_94902 PE=4 SV=1	579.073	543.904	809.551	687.643	672.489	812.799	668.551	641.397	701.164
A0A3B6IQX6	1	1	5.5257	0.562916	0.999909	1.22356	0.114253	1	1	Condition 3	Condition 1	17376.6	SHSP domain-containing protein OS=Triticum aestivum OX=4565 PE=3 SV=1	590.809	578.343	253.791	591.098	389.921	458.616	605.236	598.394	537.427
A0A3S3M2G9;A0A076GA42;A0A1J3CKW9;A0A1J3F1V8;A0A1J3GFQ8;A0A2P5EB46;C0KZ35;C5ML49;I3RXT3;J7I008;M0T1L6;Q42671;Q5PY03;Q76EK6	4	1	27.5813	0.563256	0.999909	1.10156	0.114175	10	1	Condition 1	Condition 3	36684.9	Glyceraldehyde-3-phosphate dehydrogenase OS=Cinnamomum micranthum f. kanehirae OX=337451 GN=CKAN_00026800 PE=3 SV=1	1995.23	2027.43	2399.3	1941	2007.62	2303.56	1646.8	2108.97	2074.1
N1QR17;Q39284;A0A3L6T2S6	11	1	89.9816	0.563312	0.999909	1.14199	0.114162	6	1	Condition 2	Condition 1	35647.6	Aldose reductase OS=Aegilops tauschii OX=37682 GN=F775_32713 PE=4 SV=1	1648.31	1535.43	990.486	1519.41	1763.44	1484.08	1433.35	1472.84	1723.66
A0A166VCF5	2	1	13.4874	0.5647	0.999909	1.07457	0.113843	9	1	Condition 1	Condition 3	24528.1	27-kDa zein protein OS=Zea mays subsp. mays OX=381124 GN=GRMZM2G138727.2 PE=4 SV=1	620.541	701.19	676.344	608.718	648.843	657.523	537.762	643.731	677.922
A0A5N6M4N1	1	1	5.2636	0.566397	0.999909	1.13085	0.113455	7	1	Condition 1	Condition 3	181362	Uncharacterized protein OS=Mikania micrantha OX=192012 GN=E3N88_36794 PE=4 SV=1	947.808	904.149	1228.19	877.129	872.368	1070.07	797.398	966.415	959.922
C7SM62;C7SM61;S4U297;C7SM63;C5J4C5;D2CY53;A0A2L1K3K4;A0A0D4WUF9;Q6TCI1;X5CHT6	44	1	445.077	0.567052	0.999909	1.13493	0.113306	1;4;5;6	4	Condition 1	Condition 3	70670.7	High molecular weight glutenin subunit 1Dy10.5t OS=Aegilops tauschii OX=37682 PE=4 SV=1	3380.54	3351.11	4599.49	3157.91	3845.41	3097.87	2854.81	3479.57	3649.63
G3EXM4	2	1	19.8936	0.569546	0.999909	1.25669	0.11274	8	1	Condition 2	Condition 3	35909.3	Malate dehydrogenase OS=Corylus heterophylla OX=80754 PE=2 SV=1	2338.71	2438.97	2762.32	2515.61	2290.11	3897.74	1518.65	2917.68	2489.4
A0A0E0M5T9	7	1	48.163	0.572465	0.999909	1.16109	0.112082	8	1	Condition 2	Condition 3	48363.8	Uncharacterized protein OS=Oryza punctata OX=4537 PE=3 SV=1	610.603	718.679	823.616	708.745	590.911	860.14	452.599	732.342	675.197
B8XU61	8	1	68.2743	0.572828	0.999909	1.19998	0.112	5	1	Condition 3	Condition 1	88131.4	High molecular weight glutenin x-type OS=Triticum monococcum OX=4568 PE=4 SV=1	146.282	240.888	145.574	243.531	219.186	143.205	202.968	208.641	227.675
Q7X9M2	13	1	116.043	0.573674	0.999909	1.26322	0.111811	8	1	Condition 2	Condition 1	30564.4	Beta-amylase (Fragment) OS=Triticum aestivum OX=4565 PE=2 SV=1	182.949	113.061	52.0311	182.318	136.601	120.735	157.698	123.741	119.815
A0A151QZI1	1	1	6.6695	0.58036	0.999909	1.15099	0.110327	6	1	Condition 2	Condition 3	64757.1	Auxin efflux carrier component OS=Cajanus cajan OX=3821 GN=KK1_043285 PE=3 SV=1	16713.1	14352.2	16592.8	14741.7	15490.5	21260.6	12553.9	15995.7	16188.3
H8Y0G7	12	1	99.2806	0.580497	0.999909	1.05561	0.110297	10	1	Condition 3	Condition 1	33327.4	Alpha prolamin OS=Aegilops umbellulata OX=4491 PE=4 SV=1	2533.31	2420.53	2469.83	2643.55	2436.53	2470.44	2390.64	2859.5	2586.35
F5A7G9;D1MI75;D1MI77;A0A0N7A503;A0A0N7A529;A0A0N7A535;A0A0N7A537;A0A0N7A540;A0A0N7A559;A0A0N7A5F8;A0A0N7A5G9;A0A0N7A726;C5MQZ6;D1MI65;D1MI70;H8Y0E0	7	1	45.5429	0.58372	0.999909	1.13499	0.109591	5;6;7;8;9	5	Condition 2	Condition 1	35960	Alpha-gliadin OS=Leymus mollis OX=183794 GN=Gli-Lm-3 PE=4 SV=1	2207.67	1814.42	1821.72	1952.91	2473.3	2206.43	1638.64	2341.88	2183.03
B6DQD2	16	1	157.41	0.586362	0.999909	1.21485	0.109016	3	1	Condition 1	Condition 3	32952	Gamma-gliadin OS=Triticum aestivum x Thinopyrum elongatum OX=488177 PE=4 SV=1	379.086	368.7	225.658	344.196	243.558	363.439	294.881	254.54	251.866
Q5D629;Q5D630;Q5D634;Q9SPA8;Q9ZTR6	4	1	31.1884	0.588302	0.999909	1.65994	0.108597	2	1	Condition 3	Condition 2	22859.7	Dehydrin 4 OS=Hordeum vulgare subsp. spontaneum OX=77009 GN=Dhn4 PE=3 SV=1	6.13619	49.9291	0	40.9202	8.9336	0	47.309	24.197	11.2484
A0A1P8DTE7;A0A1P8DS96;A0A0E3Z7J9;A0A0E3Z7N1;A0A1P8DS55;A0A1P8DSJ7;Q2V5Z7;A0A1P8DSG0	29	1	325.62	0.59106	0.999909	1.15716	0.108005	3;4;5;8	4	Condition 1	Condition 2	36236.6	Alpha-gliadin storage protein (Fragment) OS=Triticum spelta OX=58933 PE=2 SV=1	1064.55	1021.04	1480.23	923.424	1163.22	994.875	949.612	1203.01	1316.67
A0A446VSZ5;A0A446VT16;A0A446VT50;A0A446WR39;A0A446VT24;A0A446WR31	10	1	96.3555	0.591316	0.999909	1.11321	0.10795	5	1	Condition 2	Condition 3	55846.8	Uncharacterized protein OS=Triticum turgidum subsp. durum OX=4567 GN=TRITD_6Av1G214650 PE=3 SV=1	580.886	606.209	670.893	654.329	569.943	786.724	529.923	629.939	646.621
B4FL49	1	1	5.8693	0.59173	0.999909	1.0832	0.107862	8	1	Condition 1	Condition 2	17740	Nascent polypeptide-associated complex subunit beta OS=Zea mays OX=4577 GN=100284372 PE=2 SV=1	584.798	640.605	688.283	568.864	665.286	532.54	589.342	566.12	665.72
A0A3N7G5T9;A0A3N7G973	1	1	5.2139	0.5927	0.999909	1.09998	0.107655	2	1	Condition 3	Condition 1	191614	Uncharacterized protein OS=Populus trichocarpa OX=3694 GN=POPTR_018G025550 PE=4 SV=1	516.011	707.671	701.368	679.177	658.64	765.996	617.919	731.209	768.395
A0A453M942	6	1	47.1924	0.592975	0.999909	1.1713	0.107596	1	1	Condition 2	Condition 3	30330.9	rRNA N-glycosidase OS=Aegilops tauschii subsp. strangulata OX=200361 PE=3 SV=1	332.552	409.115	388.382	372.292	320.597	496.074	264.3	386.444	364.339
A0A4U5QQC1;G7KN61	5	1	36.7152	0.595412	0.999909	1.26226	0.107078	9	1	Condition 3	Condition 1	49733.5	Elongation factor 1-alpha OS=Populus alba OX=43335 GN=D5086_0000054330 PE=3 SV=1	836.756	534.628	290.075	680.582	865.789	452.342	594.843	657.121	845.231
A0A2S1U5J0;A0A2S1U9F8;A0A2S1U9P5;A0A059P275;A0A059P2K2;A0A059P3R3;A0A059P3Z4;A0A059P4F5;A0A0K1ZD26;A0A125RJF0;A0A2S1NNU0;A0A2S1NYI9;U3MA08;U3MAZ5;U3MBB3;U3MEZ0	2	1	11.122	0.60387	0.999909	1.16879	0.105307	8	1	Condition 2	Condition 1	157501	DNA-directed RNA polymerase subunit beta'' OS=Mesechites trifidus OX=184273 GN=rpoC2 PE=3 SV=1	424.851	438.311	473.497	503.279	385.307	673.693	436.907	448.086	474.513
A0A0K2QJD3	29	1	278.051	0.606643	0.999909	1.21527	0.104734	8	1	Condition 2	Condition 3	32350.5	Alpha/beta-gliadin OS=Triticum aestivum OX=4565 PE=4 SV=1	5247.02	4763.7	5208.94	5118.27	4429.17	7959.46	3903.39	5315.31	5187.02
A0A2K9RMS1	1	1	5.3052	0.607921	0.999909	1.10633	0.104472	5	1	Condition 3	Condition 1	114614	DNA-directed RNA polymerase subunit beta (Fragment) OS=Carex acutiformis OX=140783 GN=rpoB PE=3 SV=1	136.241	98.7625	0	111.997	101.723	28.669	127.791	76.3306	55.869
B0YIK2;A0A1W5X0D3	10	1	101.311	0.609168	0.999909	1.0821	0.104216	5;8	2	Condition 3	Condition 2	35723.7	Alpha-gliadin OS=Aegilops tauschii OX=37682 PE=4 SV=1	2896.08	2752.9	2946.9	2814.98	2980.61	2185.71	2553.65	3073.55	3009.36
A0A061DST1;A0A061DYQ9	1	1	6.187	0.610684	0.999909	1.15457	0.103907	4	1	Condition 1	Condition 3	96479.2	Sucrose synthase OS=Theobroma cacao OX=3641 GN=TCM_004698 PE=3 SV=1	1173.35	1273.74	1682.39	1242.11	1176.81	1505.57	938.419	1334.64	1303.58
A5A421	10	1	77.5001	0.610755	0.999909	1.20825	0.103892	7	1	Condition 1	Condition 3	33641	Glutenin subunit 1Dby2 OS=Dasypyrum hordeaceum OX=382112 PE=4 SV=1	602.145	605.418	911.473	543.9	554.654	795.627	461.72	632.999	659.082
A0A1U7WG60	1	1	6.5218	0.611048	0.999909	1.49395	0.103832	1	1	Condition 3	Condition 1	10934.6	alcohol dehydrogenase 3-like OS=Nicotiana sylvestris OX=4096 GN=LOC104223476 PE=4 SV=1	188.909	110.112	19.816	116.243	175.806	34.2776	190.039	94.135	192.152
A0A2H3Y0V7	1	1	5.6432	0.611381	0.999909	1.10355	0.103765	4	1	Condition 2	Condition 3	189382	zinc finger CCCH domain-containing protein 19-like OS=Phoenix dactylifera OX=42345 GN=LOC103708491 PE=4 SV=1	1186.4	1158.86	1293.12	1262.64	1205.77	1515.68	976.299	1417.72	1216.24
H6WSA0	41	1	409.657	0.613289	0.999909	1.49836	0.103378	1	1	Condition 3	Condition 1	75227.5	High molecular weight glutenin subunit 1Dx5.3t OS=Aegilops tauschii OX=37682 PE=4 SV=1	79.9933	177.99	252.942	166.514	124.783	347.169	140.21	306.799	318.542
A0A482LU87	13	1	95.1856	0.616551	0.999909	1.10766	0.10272	8	1	Condition 3	Condition 1	87894.1	High molecular weight glutenin subunit OS=Aegilops longissima OX=4486 PE=4 SV=1	973.696	827.914	929.726	786.715	1093.55	1036.12	969.779	949.243	1106.38
Q5IUH1;Q5IUH9;Q5IUI3;Q5IUJ5;Q5URW6	2	1	13.8487	0.616813	0.999909	1.34924	0.102667	4	1	Condition 2	Condition 3	16706	Hordoindoline b-1 OS=Hordeum vulgare subsp. vulgare OX=112509 GN=hinb-1 PE=4 SV=1	357.956	289.805	560.773	364.649	392.071	706.234	226.328	476.408	381.546
A0A446N442;A0A453DZ24;A0A446N3T8;A0A446N464;A0A446PDW8;A0A446PFC0	6	1	41.5878	0.622399	0.999909	1.13984	0.101553	5	1	Condition 2	Condition 3	24056.5	Uncharacterized protein OS=Triticum turgidum subsp. durum OX=4567 GN=TRITD_3Av1G020230 PE=3 SV=1	297.683	259.105	272.327	242.299	307.259	373.489	230.043	300.915	278.85
I3QPH1	14	1	116.63	0.622645	0.999909	1.18896	0.101505	6	1	Condition 1	Condition 3	28076.2	Low molecular weight glutenin subunit t128 (Fragment) OS=Aegilops crassa OX=4481 GN=LMW PE=4 SV=1	3374.81	3491.61	5318.54	3339.64	3637.52	5204.39	2724.61	4075.3	3448.48
A0A1K0JS80	33	1	273.455	0.625694	0.999909	1.10739	0.100904	7	1	Condition 2	Condition 3	33321.3	Alpha-gliadin OS=Triticum aestivum OX=4565 GN=Gli-B2-1 PE=4 SV=1	1081.55	1009.58	865.894	1050.83	1246.35	897.847	1022.31	912.599	950.269
A0A0E0K2I0	1	1	6.6794	0.628344	0.999909	1.21106	0.100385	8	1	Condition 2	Condition 3	26582.9	Uncharacterized protein OS=Oryza punctata OX=4537 PE=4 SV=1	9705.02	8762.04	13898.4	9581.79	10712.2	14822.1	7264.34	10986.5	10745.4
A0A2H5N126;V4S7U5;V4UV38	3	1	18.6664	0.631794	0.999909	1.158	0.0997143	2	1	Condition 3	Condition 2	48016.4	Uncharacterized protein OS=Citrus unshiu OX=55188 GN=CUMW_006520 PE=3 SV=1	475.822	392.396	369.586	381.159	331.045	465.219	369.123	431.703	562.628
C3VW69	13	1	130.46	0.633394	0.999909	1.19213	0.0994052	9	1	Condition 2	Condition 1	15668.6	Dimeric alpha-amylase inhibitor OS=Triticum dicoccoides OX=85692 GN=AAI PE=4 SV=1	2238.24	2052.84	2784.38	2229.08	2465.32	3740.49	1795	2961.15	2332.55
A0A2R4Q9T1;B2BZD1	30	1	285.169	0.634162	0.999909	1.20089	0.0992573	6	1	Condition 2	Condition 3	42523	Low-molecular-weight glutenin subunit OS=Aegilops tauschii OX=37682 GN=LMW-GS PE=4 SV=1	5547.03	5643.97	8991.11	5669.78	6527.87	8661.73	4543.1	6300.74	6526.04
A7XUN3	5	1	36.2264	0.636238	0.999909	1.13912	0.0988585	7	1	Condition 3	Condition 1	33766.1	Avenin-like protein OS=Aegilops speltoides OX=4573 PE=4 SV=1	325.383	497.022	278.166	487.545	401.679	334.926	451.645	394.708	407.325
A0A1B2LQF0	2	1	13.2731	0.636704	0.999909	1.09471	0.0987694	8	1	Condition 2	Condition 3	17804.6	Avena alpha amylase trypsin inhibitor OS=Avena barbata OX=146530 PE=4 SV=1	2737.24	2609.06	3170.86	2718.94	2734.95	3406.94	2425.77	2924.22	2744.25
Q7X839	2	1	12.991	0.637174	0.999909	1.2385	0.0986797	2	1	Condition 3	Condition 2	25834.6	OSJNBa0042I15.2 protein OS=Oryza sativa subsp. japonica OX=39947 GN=OSJNBa0042I15.2 PE=4 SV=3	33.9026	56.7839	38.2645	30.4654	40.6027	39.3268	56.2539	31.8415	48.6284
A0A5D2X899	1	1	5.4571	0.638568	0.999909	1.25122	0.0984137	3	1	Condition 3	Condition 2	38575.5	Protein-lysine N-methyltransferase E1A91_A11G181000v1 OS=Gossypium mustelinum OX=34275 GN=E1A91_A11G181000v1 PE=3 SV=1	368.036	337.893	162.756	334.229	246.553	201.371	279.45	331.981	367.212
A0A446PFE8;A4GFR9;A4GFX6;A4GFV0;C3VW70;C3VWC7;C3VWD7;C3VWD9;C3VWW2;Q5MD68;A0A077RSX3;A4GFP2;C3VW78;C3VW96;C3VW99;C3VWB8;C3VWC5;C3VWE6;C3VWE8;C3VWG1;C3VWJ8;C3VWL3;Q4U198;Q4U1A4;A4GFZ4;C3VWM7;P01084;Q19A45;A4GFS0;C3VWP3;C3VWQ7;C3VWV2;C3VWZ2;T1WH90;T1WHY5;A0A446PH94;A4GFV7;C3VWZ0;T1WHQ5;C3VWC3;C3VWV8;C3VWZ5;C3VX10;T1WHS5;T1WIK9;C3VWW0;C3VWW1;C3VX13	17	1	162.372	0.63931	0.999909	1.12576	0.0982725	1;2;3;4;5;6;8;9;10	9	Condition 1	Condition 3	16921.3	AAI domain-containing protein OS=Triticum turgidum subsp. durum OX=4567 GN=TRITD_3Bv1G032400 PE=4 SV=1	87520	89273	114033	84474.3	88279.2	112737	68754.5	94920.3	94662.6
A0A446MEE7	2	1	20.2934	0.639364	0.999909	1.06991	0.0982621	5	1	Condition 2	Condition 1	57668.3	Endoglucanase OS=Triticum turgidum subsp. durum OX=4567 GN=TRITD_2Bv1G155460 PE=3 SV=1	1176.87	1153.62	871.445	1140.21	1179.91	1105.67	1115.33	1060.08	1048.01
A0A1Q3C838	2	1	14.9973	0.63989	0.999909	1.10421	0.0981623	10	1	Condition 1	Condition 3	126958	Auxin response factor OS=Cephalotus follicularis OX=3775 GN=CFOL_v3_19718 PE=3 SV=1	535.725	545.217	469.892	559.87	482.324	437.258	552.029	466.576	385.874
E0Z2G0	21	1	204.597	0.63989	0.999909	1.10421	0.0981623	4	1	Condition 1	Condition 3	33225.3	Alpha-gliadin storage protein OS=Aegilops tauschii OX=37682 PE=4 SV=1	535.725	545.217	469.892	559.87	482.324	437.258	552.029	466.576	385.874
A0A444DBI3	1	1	7.0078	0.640074	0.999909	1.12036	0.0981272	9	1	Condition 1	Condition 3	19372.3	Uncharacterized protein OS=Ensete ventricosum OX=4639 GN=GW17_00041956 PE=4 SV=1	5189.25	5016.14	6622.98	5044.2	4824.45	6120.6	4238.13	5591.06	5191.33
A0A481Y2U8	1	1	5.3259	0.644736	0.999909	1.14734	0.0972475	3	1	Condition 1	Condition 3	157941	DNA-directed RNA polymerase subunit beta'' OS=Anemone henryi OX=387290 GN=rpoC2 PE=3 SV=1	615.351	615.054	830.9	567.891	550.915	715.432	443.235	715.344	638.009
Q9FTB2;Q9FTC0	14	1	128.601	0.645328	0.999909	1.20954	0.0971363	1	1	Condition 1	Condition 3	24608.5	Gamma-gliadin (Fragment) OS=Aegilops tauschii OX=37682 GN=GAG56D PE=4 SV=1	573.304	538.577	342.608	351.427	536.209	391.478	416.929	336.384	449.199
A0A383VKB9	1	1	7.0297	0.645566	0.999909	1.11181	0.0970918	1	1	Condition 2	Condition 3	134366	NDC10_II domain-containing protein (Fragment) OS=Tetradesmus obliquus OX=3088 GN=BQ4739_LOCUS6114 PE=4 SV=1	5960.65	5920.49	7895.42	6146.69	6640.51	7863.52	5586.88	6676.35	6310.77
C3VN76;C3VN75;Q38L54;G9AYK6;Q84NE4;C8AW49;Q9FEQ2;A0A446IHD9;A0A446IHH2;A0A446IHF1	35	1	375.85	0.64726	0.999909	4.99267	0.0967752	4;8	2	Condition 1	Condition 2	43655.7	Low molecular weight glutenin OS=Triticum aestivum OX=4565 GN=Glu-A3 PE=4 SV=1	10.6937	18.8156	0	0	5.91054	0	18.324	0	0
A0A287GQL2	5	1	32.0375	0.647378	0.999909	1.10114	0.0967531	3	1	Condition 3	Condition 1	55752.3	Glucose-1-phosphate adenylyltransferase OS=Hordeum vulgare subsp. vulgare OX=112509 PE=4 SV=1	406.103	393.571	489.912	389.816	461.627	453.746	390.345	516.935	512.736
A0A4S8IR76	2	1	12.9566	0.651497	0.999909	1.22379	0.0959884	3	1	Condition 2	Condition 3	56096.1	NTP_transferase domain-containing protein OS=Musa balbisiana OX=52838 GN=C4D60_Mb06t28060 PE=4 SV=1	1601.83	1523.88	2340.91	1534.18	1647.93	2617.71	1225.35	1709.99	1803.88
J7I253;J7I1U2	20	1	168.325	0.655619	0.999909	1.10639	0.0952307	7	1	Condition 1	Condition 3	31375.6	Gamma-gliadin (Fragment) OS=Aegilops speltoides OX=4573 PE=4 SV=1	6444.43	5767.07	6837.89	6103.03	5555.79	7293.08	4315.63	6893.26	6008.65
I3QPI2	16	1	176.295	0.656337	0.999909	1.19311	0.0950992	8	1	Condition 2	Condition 3	17684	Low molecular weight glutenin subunit t128 (Fragment) OS=Triticum aestivum OX=4565 GN=LMW PE=4 SV=1	12564.1	12483.4	18840.4	11889.1	13837.7	19429	9614.34	14430.3	13802.4
A0A178U7S2	1	1	5.274	0.657621	0.999909	1.19277	0.0948652	2	1	Condition 1	Condition 3	70339	INV-E OS=Arabidopsis thaliana OX=3702 GN=AXX17_At5g21860 PE=4 SV=1	1159.19	1085.32	1855.77	1103.38	1337.74	1587.69	816.064	1416.48	1205.07
C9E6N2	7	1	55.4344	0.657839	0.999909	1.06526	0.0948255	4	1	Condition 1	Condition 2	50813.7	High molecular weight glutenin X-type subunit Hx6 OS=Thinopyrum ponticum x Triticum aestivum OX=222994 PE=4 SV=1	1219.78	1075.52	1336.81	1124.03	1144.01	1141.55	1094.92	1304.86	1184.78
A0A1D6IUX5;A0A1D6IUX6;A0A1D6IUX7;A0A1D6IUX9;A0A1D6IUY1;A0A1D6IUY6;A0A1D6IUY7;A0A1D6IUZ0;A0A1D6IUZ5;A0A1D6IUZ6;A0A1D6IV02;A0A1D6IV03;A0A3L6GCL5;K7TJG6	2	1	14.5522	0.658872	0.999909	1.12905	0.0946376	1;4	2	Condition 2	Condition 1	98250.6	Thioredoxin M1 OS=Zea mays OX=4577 GN=ZEAMMB73_Zm00001d023706 PE=4 SV=1	3422.37	2243.5	3769.85	3267.05	3264.64	4121.66	2844.24	3374.5	3383
A0A452XJ34;A0A2R4Q9T4;D3U336	20	1	170.605	0.658929	0.999909	1.20022	0.0946272	4;5	2	Condition 2	Condition 3	35004.4	AAI domain-containing protein OS=Aegilops tauschii subsp. strangulata OX=200361 PE=4 SV=1	7075.51	6445.87	8631.71	6678.29	6218.88	10703.3	5169.99	7407.93	7085.49
A0A0S3S004	3	1	20.9963	0.659906	0.999909	1.31442	0.0944501	8	1	Condition 3	Condition 2	28591.2	Peptidyl-prolyl cis-trans isomerase OS=Vigna angularis var. angularis OX=157739 GN=Vigan.04G380700 PE=3 SV=1	75.0333	70.096	54.5383	77.0163	76.501	24.084	91.0455	46.3274	96.0693
A0A059Q0C2;A0A0D9V9X3;A2WYR6;Q7F5I5	1	1	6.2111	0.664277	0.999909	1.15698	0.093662	4;10	2	Condition 2	Condition 3	20382.5	Uncharacterized protein OS=Saccharum hybrid cultivar R570 OX=131158 GN=SHCRBa_052_I12_R_250 PE=4 SV=1	230.154	239.264	238.707	228.599	209.05	345.28	224.266	206.56	245.876
A0A0U2UNS2;A0A142BYR3;A0A1D9CGG7;A0A1D9CHW6;A0A411L2B3	2	1	11.4601	0.666699	0.999909	1.15651	0.0932289	8	1	Condition 1	Condition 3	157718	DNA-directed RNA polymerase subunit beta'' OS=Oenothera argillicola OX=3940 GN=rpoC2 PE=3 SV=1	2701.02	2402.31	3103.87	2407.01	2098.66	3285.09	1735.99	2905.44	2455.13
A0A1P8DTB2	21	1	229.173	0.668422	0.999909	1.08903	0.0929221	3	1	Condition 3	Condition 1	33727	Alpha-gliadin storage protein (Fragment) OS=Triticum spelta OX=58933 PE=2 SV=1	771.624	660.085	829.658	681.92	704.734	893.377	720.777	846.447	895.471
I3RXX9	23	1	227.276	0.668422	0.999909	1.08903	0.0929221	10	1	Condition 3	Condition 1	33677.8	Alpha-gliadin protein OS=Secale cereale OX=4550 GN=gli-1 PE=4 SV=1	771.624	660.085	829.658	681.92	704.734	893.377	720.777	846.447	895.471
S4U5I0	41	1	405.215	0.670858	0.999909	1.16487	0.0924906	3	1	Condition 2	Condition 3	89523.8	High molecular weight glutenin subunit 1Dx OS=Triticum spelta OX=58933 GN=Glu-D1-1 PE=4 SV=1	6484.13	5937.98	7934.62	6106.08	6192.21	9275.75	4883.06	6856.79	6780.66
Q84TA1;A0A2H3YRK3	6	1	36.7072	0.671217	0.999909	1.30105	0.0924272	4	1	Condition 1	Condition 3	71711.1	Heat shock cognate 70 kDa protein 2_ putative_ expressed OS=Oryza sativa subsp. japonica OX=39947 GN=LOC_Os03g60620 PE=2 SV=1	74.375	60.477	120.267	94.1819	47.7434	79.9394	57.224	83.4078	55.4548
A0A251NLT1;M5W2G1	2	1	16.5727	0.671443	0.999909	1.15542	0.0923873	3	1	Condition 2	Condition 3	59701.7	Uncharacterized protein OS=Prunus persica OX=3760 GN=PRUPE_6G079700 PE=3 SV=1	587.31	539.12	726.406	531.69	521.449	805.972	373.063	583.347	652.623
Q10RF1;Q2QZC8;Q2R1P3;Q53J46;Q5TKH3;Q65WY0;Q7F9P9;Q7G3P2;Q7XUZ2;Q7XW05;Q7XW75;Q7Y1G3;Q2QV27;Q2R7F0;Q4LB29	2	1	5.4783	0.673746	0.999909	1.12334	0.091982	10	1	Condition 2	Condition 1	221637	Putative polyprotein OS=Oryza sativa subsp. japonica OX=39947 GN=OJ1607A12.18 PE=4 SV=1	726.989	529.991	639.168	631.899	615.535	882.578	642.675	728.584	669.008
A0A5J9VPI9	1	1	5.0219	0.674993	0.999909	1.11877	0.0917633	2	1	Condition 1	Condition 3	181974	Glutamine amidotransferase type-2 domain-containing protein (Fragment) OS=Eragrostis curvula OX=38414 GN=EJB05_10740 PE=4 SV=1	1019.12	969.275	1338.42	916.13	1069.97	1294.24	881.434	1035.69	1056.5
E9LEX0	5	1	36.6739	0.676166	0.999909	1.16256	0.0915583	9	1	Condition 2	Condition 3	16891.2	Heat shock protein 17 OS=Hordeum vulgare subsp. spontaneum OX=77009 GN=Hsp17 PE=3 SV=1	587.772	621.508	835.723	621.194	663.721	928.892	550.843	768.531	584.884
A0A140H135	8	1	80.2181	0.678906	0.999909	1.17762	0.0910815	8	1	Condition 1	Condition 3	10531	Puroindoline b protein OS=Triticum aestivum OX=4565 GN=Pinb-D1 PE=4 SV=1	434.88	429.54	667.459	379.807	563.353	441.119	386.528	409.852	504.45
K7XR74	23	1	199.272	0.679316	0.999909	1.29102	0.0910104	5	1	Condition 3	Condition 2	34505.8	Alpha-gliadin OS=Aegilops tauschii OX=37682 GN=gli-2 PE=4 SV=1	221.804	229.351	107.925	202.171	228.357	81.738	294.201	176.085	191.06
F8U874	1	1	5.7483	0.679558	0.999909	1.1385	0.0909685	1	1	Condition 2	Condition 3	29700.1	Putative UDP-D-glucose pyrophosphorylase OS=Amorphophallus konjac OX=78372 PE=2 SV=1	821.699	697.105	1117.03	816.846	774.84	1049.07	649.167	922.149	748.184
A0A371EW16	1	1	5.7843	0.680145	0.999909	1.23879	0.0908668	7	1	Condition 2	Condition 3	21952.3	Pol polyprotein (Fragment) OS=Mucuna pruriens OX=157652 GN=pol PE=4 SV=1	5191.88	4377.71	7208.08	4716.33	4448.68	8317.75	3650.14	5436.87	5025.76
A0A2Z6ME01	1	1	6.2266	0.681422	0.999909	1.21823	0.0906462	5	1	Condition 1	Condition 3	12356	Pept_C1 domain-containing protein OS=Trifolium subterraneum OX=3900 GN=TSUD_132920 PE=4 SV=1	727.238	680.034	1078.62	661.094	630.239	1106.05	465.953	824.477	750.139
A0A0E0QCV4	4	1	24.4271	0.681614	0.999909	1.10566	0.0906132	8	1	Condition 2	Condition 3	88551.9	Uncharacterized protein OS=Oryza rufipogon OX=4529 PE=4 SV=1	285.012	216.106	212.896	260.069	275.923	227.53	216.03	275.999	198.527
A0A5A7PZT2	1	1	6.0292	0.683686	0.999909	1.19676	0.0902567	7	1	Condition 1	Condition 3	18403.1	Beta-hexosaminidase (Fragment) OS=Striga asiatica OX=4170 GN=STAS_14598 PE=4 SV=1	9176.9	9092.16	15002.3	9109.11	9344.96	14705.9	6931.61	10553.2	10316.5
A0A396GLH0	1	1	5.832	0.687195	0.999909	1.16792	0.0896566	1	1	Condition 1	Condition 3	22425.1	Putative RNA helicase OS=Medicago truncatula OX=3880 GN=MtrunA17_Chr8g0354481 PE=4 SV=1	12919	12869.3	19429.9	12875.7	12830.7	19364.6	9213.86	15326.6	14176.6
A0A1D6H544	2	1	14.2503	0.688746	0.999909	1.22109	0.089393	1	1	Condition 2	Condition 3	28174.3	Protein disulfide isomerase-like 1-2 OS=Zea mays OX=4577 GN=ZEAMMB73_Zm00001d016017 PE=4 SV=1	681.271	336.247	608.233	622.405	431.616	637.03	279.11	715.6	390.163
A0A453T9P8;A0A453T9Q4;A0A453T9R7	2	1	15.8576	0.689417	0.999909	1.14828	0.0892792	5	1	Condition 2	Condition 3	140187	KIX_2 domain-containing protein OS=Aegilops tauschii subsp. strangulata OX=200361 PE=4 SV=1	18202.9	18617.1	24684.2	19524.3	19298.3	27008.2	14629.4	21800.9	20899.5
G7IL94	1	1	6.6537	0.689517	0.999909	1.18104	0.0892622	8	1	Condition 1	Condition 3	48730.8	Uncharacterized protein OS=Medicago truncatula OX=3880 GN=MTR_2g008130 PE=4 SV=1	10391.8	11903.4	16526.7	11712.5	10152	16227	7203.6	13557.8	12109.6
A0A023J4B6	4	1	29.616	0.690325	0.999909	1.71733	0.0891256	10	1	Condition 1	Condition 2	18893.4	Grain softness protein OS=Aegilops markgrafii OX=4494 GN=Gsp-1 PE=4 SV=1	54.6903	107.378	14.319	51.6199	42.4524	8.63776	55.2277	32.5947	55.0088
A0A1P8DSL3	26	1	286.958	0.690526	0.999909	1.15727	0.0890915	3	1	Condition 1	Condition 3	32513.1	Alpha-gliadin storage protein (Fragment) OS=Triticum spelta OX=58933 PE=2 SV=1	44794.5	44101.7	63440.9	42794.6	43628.8	62843.6	32107.5	52032.4	47495.1
R9XU90;R9XUP7;A0A1D6DLY4;A0A3B6U5I1;F4YT74;A0A0E3Z6R2;A0A1P8DSJ5;A0A455QV21;A0A446W093;A0A446W0A9;Q1WA40;A0A446W094;A0A446W0G6;A0A446W0J7;A0A446W096;A0A446W0L8	27	1	304.908	0.690526	0.999909	1.15727	0.0890915	1;4;5;6;8	5	Condition 1	Condition 3	36287.6	Alpha-gliadin OS=Triticum aestivum OX=4565 GN=gli-2 PE=4 SV=1	44794.5	44101.7	63440.9	42794.6	43628.8	62843.6	32107.5	52032.4	47495.1
Q693B2	7	1	55.8602	0.690605	0.999909	1.15037	0.0890782	3	1	Condition 3	Condition 2	39257.1	Low molecular weight glutenin subunit OS=Elymus elongatus OX=4588 PE=4 SV=1	92.1666	161.452	142.911	163.715	93.8244	122.912	154.718	146.432	136.51
V9P7D5	22	1	236.404	0.690605	0.999909	1.15037	0.0890782	1	1	Condition 3	Condition 2	30927.9	LMW-m glutenin subunit 27 OS=Triticum aestivum OX=4565 GN=LMW-m PE=4 SV=1	92.1666	161.452	142.911	163.715	93.8244	122.912	154.718	146.432	136.51
A0A445IED7	1	1	5.0532	0.693394	0.999909	1.14471	0.0886082	7	1	Condition 1	Condition 3	104444	Serine/threonine-protein phosphatase 7 long form-like OS=Glycine soja OX=3848 GN=D0Y65_032662 PE=4 SV=1	7299.49	8888.54	11260.9	7245.79	8942	10946.1	6525.43	8991.03	8462.46
A0A3B6B1E4;A0A3B6C8B0;A0A453C5B7	1	1	6.3315	0.694073	0.999909	1.13943	0.0884943	1	1	Condition 1	Condition 3	30643	Prohibitin OS=Triticum aestivum OX=4565 PE=3 SV=1	246.037	336.374	403.595	288.517	318.228	335.46	275.598	331.171	258.584
A5JJ47;A5JJ48	13	1	106.106	0.694113	0.999909	1.13863	0.0884875	2	1	Condition 2	Condition 3	34461.9	LMW-glutenin LMW-m2 OS=Aegilops neglecta OX=130460 PE=4 SV=1	934.299	902.976	1243.77	1047.6	953.218	1298.89	723.054	1115.1	1059.82
B2FH44	5	1	44.371	0.696175	0.999909	1.19442	0.0881424	5	1	Condition 2	Condition 3	16964.3	17.0 kDa heat-shock protein OS=Triticum monococcum OX=4568 GN=hsp17.0 PE=2 SV=1	22579.5	21088.5	31991	21757.1	23834.2	35875.2	17553	26471.4	24181.5
A6N860;M4PNH2;Q4PQY5;Q6J0X6;V5RJM1;V5RJL6;V5RJY8	5	1	53.7622	0.698456	0.999909	1.16547	0.0877626	8	1	Condition 1	Condition 3	16947.2	Puroindoline a OS=Triticum aestivum OX=4565 GN=Pina-D1 PE=4 SV=1	15152.6	15760.7	23350.6	15262.5	15564	22467.8	11281.2	18140.8	17137.8
A0A0D2SKN6;A0A0K9P8N7;A0A1Q3B2N8;A0A1U8EYX2;A0A2G2VGC8;A0A2G2Y7N1;A0A2G3B2I5;A0A2P5XY35;A0A565BK73;A0A5D2AT51;A0A5J5TXY9	1	1	7.0047	0.699082	0.999909	1.45763	0.0876588	8;10	2	Condition 1	Condition 3	54973.1	Ammonium transporter OS=Gossypium raimondii OX=29730 GN=B456_007G273100 PE=3 SV=1	300.134	344.539	839.058	352.851	284.925	564.544	190.436	401.035	426.434
A0A0E3Z536	25	1	257.493	0.700448	0.999909	1.19322	0.0874325	3	1	Condition 1	Condition 3	35287.5	Alpha-gliadin (Fragment) OS=Triticum urartu OX=4572 PE=4 SV=1	5541.84	5047.37	7879.3	5000.29	4828.51	7722.65	3449.47	6570.59	5457.79
I3RXV6	22	1	221.869	0.700448	0.999909	1.19322	0.0874325	5	1	Condition 1	Condition 3	34848.1	Alpha-gliadin protein OS=Aegilops tauschii OX=37682 GN=gli-1 PE=4 SV=1	5541.84	5047.37	7879.3	5000.29	4828.51	7722.65	3449.47	6570.59	5457.79
A0A3B5ZYX1	13	1	107.787	0.700529	0.999909	5.31258	0.087419	1	1	Condition 2	Condition 1	36169.3	Aldo_ket_red domain-containing protein OS=Triticum aestivum OX=4565 PE=4 SV=1	8.02559	0	0	35.972	6.6646	0	22.2137	0	0
Q94IJ6;A0A068F6W1;A0A142BX75;A0A2I8B2H8;A0A2I8B2H9;A0A2I8B2I6;A0A2I8B2I8;A0A2I8B2J0;A0A2I8B2J3;A0A2I8B2K3;A0A2I8B2M9;Q7X6U0;Q7XZA7;Q7XZA9;A0A0J8BG11;C9E6N6;Q1LZV3	56	1	537.281	0.702124	0.999909	1.17576	0.0871557	1;3;5;6;7;8	6	Condition 1	Condition 3	77770.4	High molecular weight glutenin subunit y OS=Triticum aestivum OX=4565 GN=glu-1R PE=4 SV=1	4248.89	4703.18	6806.18	4404.22	4350.46	6202.79	3293.13	5269.29	4840.2
A0A1R3IRE0;A0A1R3IUZ2	1	1	6.519	0.703445	0.999909	1.20253	0.0869383	6;7	2	Condition 2	Condition 3	18114.9	Uncharacterized protein OS=Corchorus olitorius OX=93759 GN=COLO4_21736 PE=4 SV=1	3809.39	3602.63	4879.07	2997.12	4493.51	5636.96	2641.76	3899.02	4375.86
A0A1D6FYS2	1	1	5.6146	0.704824	0.999909	1.14048	0.0867122	4	1	Condition 1	Condition 3	91070.8	Transcriptional corepressor LEUNIG OS=Zea mays OX=4577 GN=100217300 PE=4 SV=1	328.952	359.927	461.531	327.658	296.045	427.068	253.437	376.394	378.874
A0A438BP22;A0A438EC52;A5AUC9	1	1	6.8242	0.704905	0.999909	1.19732	0.0866989	6	1	Condition 1	Condition 3	13313.1	Uncharacterized protein OS=Vitis vinifera OX=29760 GN=CK203_114468 PE=4 SV=1	15983	17538.7	27147.1	16645.7	16582.6	25099.5	11761.8	20211.5	18697.1
A0A0K2QJD8	11	1	110.214	0.707007	0.999909	1.06882	0.0863554	1	1	Condition 3	Condition 1	36105.3	Alpha/beta-gliadin OS=Triticum aestivum OX=4565 PE=4 SV=1	1943.03	1733.61	1772.86	1748.71	1930.56	1986.67	1675.69	2005.34	2143.54
A0A3B6A1C6;M8CER1;A0A452ZQ90;A0A452ZQB3;F2DW12;A0A143BQE8;A0A3B5Y5L2;A0A446JA85;A7VL27;M7Y9Y1;M7ZFL7	3	1	29.0667	0.707445	0.999909	1.17858	0.086284	1;4;5;8	4	Condition 3	Condition 1	18740.4	Uncharacterized protein OS=Triticum aestivum OX=4565 PE=4 SV=1	184.726	249.549	53.819	221.947	207.6	140.942	264.086	142.845	168.328
A0A2K3CSK2	3	1	20.5241	0.707739	0.999909	1.20608	0.086236	6	1	Condition 3	Condition 2	153598	BZIP domain-containing protein OS=Chlamydomonas reinhardtii OX=3055 GN=CHLRE_16g692250v5 PE=4 SV=1	216.343	234.63	78.3706	244.665	220.051	18.0867	268.161	175.317	138.818
M8B596	3	1	27.1834	0.707846	0.999909	1.07832	0.0862186	6	1	Condition 2	Condition 1	12471.4	Uncharacterized protein OS=Aegilops tauschii OX=37682 GN=F775_28408 PE=4 SV=1	739.087	590.956	605.929	634.294	763.951	689.352	638.113	752.99	593.19
B6UKL7	21	1	167.888	0.708606	0.999909	1.19703	0.086095	2	1	Condition 3	Condition 1	33082.5	Gamma-gliadin OS=Triticum turgidum OX=4571 GN=qp120 PE=4 SV=1	2296.47	1861.76	1008.53	1978.95	2330.84	988.724	2222.79	1771.04	2190.94
B6UKM9;K7XRJ1;B6UKL6	22	1	189.552	0.708606	0.999909	1.19703	0.086095	6;7	2	Condition 3	Condition 1	33117.6	Gamma gliadin-A3 OS=Triticum aestivum OX=4565 GN=ll908 PE=2 SV=1	2296.47	1861.76	1008.53	1978.95	2330.84	988.724	2222.79	1771.04	2190.94
I3T326	1	1	6.9829	0.710046	0.999909	1.53693	0.0858615	3	1	Condition 1	Condition 3	51087.7	Aa_trans domain-containing protein OS=Lotus japonicus OX=34305 PE=2 SV=1	1271.55	1468.55	4153.07	1322.44	1581.72	2663.29	845.232	1863.76	1776.01
A0A484N8R6	1	1	5.6548	0.710379	0.999909	1.31259	0.0858076	2	1	Condition 1	Condition 3	100127	Aminopeptidase OS=Cuscuta campestris OX=132261 GN=CCAM_LOCUS39521 PE=3 SV=1	498.381	512.711	1047.19	503.066	472.644	924.538	256.548	731.49	580.064
V9P760	25	1	278.205	0.710393	0.999909	1.20082	0.0858054	1	1	Condition 3	Condition 2	40436.6	LMW-m glutenin subunit 45 (Fragment) OS=Triticum aestivum OX=4565 GN=LMW-m PE=4 SV=1	475.22	373.219	159.299	450.042	494.935	44.4746	463.359	307.162	417.627
A0A4Y7IKM4	1	1	6.3685	0.710914	0.999909	1.20167	0.0857211	9	1	Condition 1	Condition 3	105220	Uncharacterized protein OS=Papaver somniferum OX=3469 GN=C5167_040958 PE=4 SV=1	18472.8	18121.4	29492.4	16843.7	18478.5	29010.2	13391.5	21173.1	20431.2
I1XB50	27	1	259.55	0.711298	0.999909	1.16174	0.085659	9	1	Condition 2	Condition 1	43540.2	Low-molecular-weight glutenin subunit (Fragment) OS=Triticum aestivum OX=4565 GN=LMW-GS PE=4 SV=1	1719.83	1597.73	2621.03	1902.29	2127.83	2868.95	1572.76	2394.96	2210.44
A0A0E0PVI2	1	1	5.3567	0.715547	0.999909	1.16778	0.0849757	8	1	Condition 1	Condition 3	7328.14	Uncharacterized protein OS=Oryza rufipogon OX=4529 PE=4 SV=1	2680.19	2728.06	4184.44	2577.68	2792.79	4218.97	2049.01	3121.42	3044.05
A0A453DZ25	6	1	40.6279	0.717856	0.999909	1.11564	0.0846071	5	1	Condition 3	Condition 1	26978.9	Uncharacterized protein OS=Aegilops tauschii subsp. strangulata OX=200361 PE=3 SV=1	4021.52	4212.83	5972.68	4516.57	4852.48	5436.23	4278.92	5689.42	5881.56
A0A5J6CVG6	2	1	11.4346	0.71819	0.999909	1.19747	0.0845538	8	1	Condition 1	Condition 3	159157	DNA-directed RNA polymerase subunit beta'' OS=Pontederia cordata OX=44964 GN=rpoC2 PE=3 SV=1	564.699	573.003	870.154	495.976	555.176	948.765	414.116	686.854	575.782
A0A2N9IR72	1	1	11.4112	0.718618	0.999909	1.13546	0.0844858	1	1	Condition 1	Condition 3	179905	Uncharacterized protein OS=Fagus sylvatica OX=28930 GN=FSB_LOCUS55204 PE=4 SV=1	19077.2	18236.1	26438.1	17805.5	19005	26675.1	14559	21598.2	19988.5
A0A2P2KZ09	4	1	26.6883	0.721257	0.999909	1.06982	0.0840673	3	1	Condition 3	Condition 2	36886.3	Glyceraldehyde-3-phosphate dehydrogenase OS=Rhizophora mucronata OX=61149 PE=3 SV=1	269.73	251.142	208.537	241.566	249.814	207.831	231.533	254.088	262.411
A0A067KQ43	2	1	14.6225	0.722846	0.999909	1.10055	0.0838165	9	1	Condition 2	Condition 1	126971	Auxin response factor OS=Jatropha curcas OX=180498 GN=ARF19 PE=2 SV=1	1814.08	1896.66	1952.85	1958.92	1800.52	2473.62	1590.47	2222.19	1983
A0A516IIF9;I0J8P9;I0J8Q1	2	1	12.85	0.724813	0.999909	1.10148	0.0835072	10	1	Condition 3	Condition 2	18870.4	Grain softness protein OS=Agropyron cristatum OX=4593 GN=Gsp-P1 PE=4 SV=1	252.892	236.769	209.352	249.627	237.889	189.319	203.858	257.992	283.668
A0A0A0KL82;A0A1U7XQL2;A0A2G2W700;A0A2G3BTK5;A0A2G3BTN1;A0A3B6MKF1;A0A3B6MLG4;A0A3B6TJK6	1	1	5.7661	0.725092	0.999909	1.1699	0.0834634	1	1	Condition 1	Condition 2	13640.9	Ribosomal_S10 domain-containing protein OS=Cucumis sativus OX=3659 GN=Csa_5G171160 PE=3 SV=1	448.565	433.733	692.882	412.772	477.876	455.781	346.193	525.887	536.399
A0A2P1E384;Q7XZB8	12	1	103.627	0.725129	0.999909	1.18069	0.0834576	1	1	Condition 1	Condition 3	66464.7	High molecular weight glutenin subunit 1Ay OS=Triticum dicoccoides OX=85692 GN=Glu-1Ay PE=4 SV=1	1214.04	1031.04	1821.22	1146.49	1173.34	1444	820.111	1304.94	1318.95
A0A089XBC2	24	1	251.382	0.725441	0.999909	1.2709	0.0834088	1	1	Condition 1	Condition 2	40323.7	Low-molecular-weight glutenin subunit (Fragment) OS=Triticum urartu OX=4572 GN=LMW-GS PE=4 SV=1	606.282	425.123	279.064	260.35	520.659	250.126	293.024	336.785	539.154
A0A2H3XZY9;A0A3Q0I1R1	1	1	0	0.725572	0.999909	1.61107	0.0833882	4	1	Condition 1	Condition 3	67775.1	uncharacterized protein LOC103708101 isoform X2 OS=Phoenix dactylifera OX=42345 GN=LOC103708101 PE=4 SV=1	791.508	843.203	2879.63	804.965	889.128	1393.57	525.141	1185.12	1091.82
M8BA57	3	1	28.76	0.728256	0.999909	1.05973	0.0829689	6	1	Condition 3	Condition 1	12533.6	Uncharacterized protein OS=Aegilops tauschii OX=37682 GN=F775_28734 PE=4 SV=1	1347.53	1188.34	1397.51	1179.74	1355.55	1508.13	1329.53	1389.59	1449.23
A0A0E0Q9I4	10	1	91.1931	0.730635	0.999909	1.20182	0.0825991	8	1	Condition 1	Condition 3	58794.5	Beta-amylase OS=Oryza rufipogon OX=4529 PE=3 SV=1	7889.4	8328.61	13702.5	7922.3	8133.86	12396.8	6046.44	10065	8784.66
A0A5A7QKT2	1	1	6.2426	0.73142	0.999909	1.3674	0.0824775	7	1	Condition 1	Condition 3	57908.2	Nucleolar and coiled-body phosphoprotein OS=Striga asiatica OX=4170 GN=STAS_22741 PE=4 SV=1	789.073	938.569	2110.61	898.962	931.793	1515.43	532.062	1198.68	1076.22
B6ETR9	18	1	189.901	0.73142	0.999909	1.3674	0.0824775	1	1	Condition 1	Condition 3	42019.6	D-type LMW glutenin subunit (Fragment) OS=Triticum aestivum OX=4565 GN=glu PE=2 SV=1	789.073	938.569	2110.61	898.962	931.793	1515.43	532.062	1198.68	1076.22
A0A314KMM2	1	1	6.2448	0.731815	0.999909	1.09817	0.0824165	10	1	Condition 1	Condition 3	12370.3	Defensin-like protein 1 OS=Nicotiana attenuata OX=49451 GN=THIO1_3 PE=3 SV=1	2007	1984.2	2673.47	1962.87	2072.7	2619.13	1669.43	2170.77	2228.7
A0A1D2A5I4;A0A3M7KU63	1	1	6.8427	0.732025	0.999909	1.10736	0.082384	2;8	2	Condition 2	Condition 3	57053.7	NOT2_3_5 domain-containing protein OS=Auxenochlorella protothecoides OX=3075 GN=g.44728 PE=4 SV=1	9120.19	9481.8	12750.3	9871.26	9350.3	12521.9	7935.8	10537.4	10192.7
A9TSW4;A9TSX3;Q8VX98;A0A2K1KDS4;A0A2K1KDV1	2	1	12.693	0.733315	0.999909	1.09095	0.0821849	5;7	2	Condition 2	Condition 3	44991.9	Glyceraldehyde-3-phosphate dehydrogenase OS=Physcomitrella patens subsp. patens OX=3218 GN=PHYPADRAFT_150029 PE=3 SV=1	1666.87	1411	1452.04	1433.65	1492.13	1984.48	1293.31	1610.31	1597.28
A0A3L6F7T3;B4FAK9;A0A1D6QSB0;A0A1D6QSB1;A0A1D6QSB3;A0A1D6QSB4;A0A1D6QSB6	3	1	22.1358	0.733315	0.999909	1.09095	0.0821849	1;4;8	3	Condition 2	Condition 3	49102.6	Glyceraldehyde-3-phosphate dehydrogenase GAPCP2_ chloroplastic OS=Zea mays OX=4577 GN=GAPCP2 PE=3 SV=1	2500.3	2116.49	2178.06	2150.47	2238.2	2976.71	1939.96	2415.47	2395.92
A0A2S3HC04	1	1	6.7324	0.734682	0.999909	1.17124	0.0819746	2	1	Condition 2	Condition 3	42061.5	Uncharacterized protein OS=Panicum hallii OX=206008 GN=PAHAL_3G279500 PE=4 SV=1	641.409	553.65	840.311	587.63	610.067	938.09	431.931	720.377	671.22
A0A1V0IKP9	2	1	11.4298	0.737261	0.999909	1.19135	0.0815793	5	1	Condition 2	Condition 3	158439	RNA polymerase beta' subunit OS=Rosa lichiangensis OX=649269 GN=rpoC2 PE=3 SV=1	15291	15257	23470.5	15393.7	18337.1	26452.2	12099.7	19363.1	19053.9
A0A1R3HQF9;G8H5D3;A0A059BI78;A0A1D6FMI2;A0A1J7I5T3;A0A3L6EAP6;A0A498K2J5;A3AEP9;K7UUB7;M1AED5;M1BQM9;Q10QZ6;Q9M7E5;Q9M7E6;A0A200R5Z4;A0A2G5DX65	7	1	53.329	0.737507	0.999909	1.06589	0.0815416	4	1	Condition 2	Condition 3	56824.7	Tr-type G domain-containing protein OS=Corchorus capsularis OX=210143 GN=CCACVL1_17717 PE=3 SV=1	3016.18	2654.59	2887.14	2724.79	3215.87	3153.24	2330.77	3028.33	3172.62
A0A1U8E6X3	2	1	19.5322	0.739561	0.999909	1.15482	0.0812284	10	1	Condition 2	Condition 3	15679.6	Ferredoxin OS=Capsicum annuum OX=4072 GN=LOC107839911 PE=3 SV=1	7134.05	6812.71	10673.4	7319.92	6746.54	10759.5	5654.94	8756.53	7086.25
A0A0E3Z6U1	20	1	209.94	0.740111	0.999909	1.07287	0.0811449	3	1	Condition 1	Condition 3	34739.9	Alpha-gliadin (Fragment) OS=Triticum spelta OX=58933 PE=4 SV=1	801.496	683.997	842.293	701.231	784.415	793.048	624.369	863.091	682.231
F2CXT7	15	1	118.954	0.741486	0.999909	1.06124	0.0809363	4	1	Condition 3	Condition 1	39267.5	Fructose-bisphosphate aldolase OS=Hordeum vulgare subsp. vulgare OX=112509 PE=2 SV=1	1203.97	1221.32	1278.73	1249.76	1357.88	1266	1104.66	1426.63	1399.58
A0A1D1YFB1	1	1	7.0104	0.742529	0.999909	1.09227	0.0807784	3	1	Condition 1	Condition 3	16795.1	Phosphatidylglycerol/phosphatidylinositol transfer protein (Fragment) OS=Anthurium amnicola OX=1678845 GN=NPC2_0 PE=4 SV=1	4642.36	4432.03	5688.14	4267.67	4534.88	5812.42	3755.53	4962.3	4797.6
A0A5J9UF62	3	1	26.9035	0.744185	0.999909	1.10755	0.0805285	10	1	Condition 2	Condition 3	35622.3	Uncharacterized protein (Fragment) OS=Eragrostis curvula OX=38414 GN=EJB05_31740 PE=3 SV=1	3894.61	4215.94	5610.95	4301.9	4642.68	5727.51	3744.11	4610.2	4893
J3KW68	2	1	17.798	0.744185	0.999909	1.10755	0.0805285	3	1	Condition 2	Condition 3	16929.1	SHSP domain-containing protein OS=Oryza brachyantha OX=4533 GN=102716725 PE=3 SV=1	3894.61	4215.94	5610.95	4301.9	4642.68	5727.51	3744.11	4610.2	4893
A0A142L069	13	1	119.126	0.744526	0.999909	1.52633	0.0804771	10	1	Condition 2	Condition 3	35392.5	Alpha-gliadin OS=Aegilops bicornis OX=4483 PE=4 SV=1	472.356	799.178	1412.67	473.666	1009.07	1832.61	346.302	690.086	1135.72
I1JPW5	3	1	21.345	0.74513	0.999909	1.12584	0.0803862	4	1	Condition 1	Condition 3	47943.5	Uncharacterized protein OS=Glycine max OX=3847 GN=100811084 PE=3 SV=1	27367.1	29129	40616.6	27042.3	29365.6	39778.5	23789.3	32355.5	30113.3
A9UGN6;V5QST4	8	1	69.5991	0.747464	0.999909	1.39104	0.080036	7;9	2	Condition 3	Condition 2	25112.4	Beta-amylase (Fragment) OS=Hordeum stenostachys OX=38858 PE=3 SV=1	309.392	253.292	21.3133	275.557	278.683	27.8925	398.387	118.842	292.542
A0A455QSE2;A0A1D6IUY2;A0A1D6IUY5;A0A1D6IUZ1;A0A1D6IV01;A0A1D6IV04;A0A383VVW9	19	1	228.412	0.748034	0.999909	1.09984	0.0799508	1;8	2	Condition 1	Condition 3	18949	Alpha-gliadin (Fragment) OS=Triticum aestivum OX=4565 PE=2 SV=1	2162.5	2216.32	2862.37	2282.54	2079.53	2662.49	1743.08	2522.51	2318.27
H8Y0G6;H8Y0G5	9	1	78.1284	0.748034	0.999909	1.09984	0.0799508	10	1	Condition 1	Condition 3	34087.5	Alpha prolamin OS=Taeniatherum caput-medusae OX=37687 PE=4 SV=1	2162.5	2216.32	2862.37	2282.54	2079.53	2662.49	1743.08	2522.51	2318.27
A0A2R6X4J3	1	1	12.0702	0.749102	0.999909	1.1517	0.0797913	10	1	Condition 1	Condition 3	71656.3	Uncharacterized protein OS=Marchantia polymorpha OX=3197 GN=MARPO_0036s0002 PE=4 SV=1	8409.09	7912.68	11793.3	7798.39	7588.11	11613.6	6069.02	9399.98	8942.81
G8CLQ3;A0A1M4PIY0;A0A336QZP2;G8CLR0	5	1	33.2882	0.753069	0.999909	1.17508	0.079202	1;5;6	3	Condition 2	Condition 3	18944.4	Grain softness protein OS=Australopyrum retrofractum OX=4597 GN=GSP PE=2 SV=1	2670.92	2349.73	4022.16	2493.75	2706.85	4077.21	1895.06	3068.39	2932.04
S4UMQ8	14	1	116.501	0.753746	0.999909	1.26989	0.079102	10	1	Condition 2	Condition 3	15563.5	Dimeric alpha-amylase inhibitor (Fragment) OS=Aegilops umbellulata OX=4491 GN=AAI PE=4 SV=1	70.0194	63.8726	8.45907	60.4598	85.4958	32.6443	71.2576	28.1148	41.2694
A0A2N9ESL1	2	1	14.7521	0.753887	0.999909	1.36456	0.0790811	3	1	Condition 2	Condition 3	17245.4	AAI domain-containing protein OS=Fagus sylvatica OX=28930 GN=FSB_LOCUS5446 PE=4 SV=1	5782.76	4465.65	9261.06	4432.21	6182.46	12197.4	3330.9	7549.87	5836.79
A0A178W886;A0A1P8AS07;A0A397YL28;A0A3N6Q2R3;A0A3P6BZW5;F4IAT3	1	1	6.0101	0.754129	0.999909	1.1555	0.0790454	2	1	Condition 1	Condition 3	204378	THO2 OS=Arabidopsis thaliana OX=3702 GN=THO2 PE=1 SV=1	2613.68	2317.18	3881.05	2546.94	2437.38	3769.48	1713.49	3304.59	2607.97
A0A287J3A5	1	1	14.979	0.758289	0.999909	1.1511	0.0784339	3	1	Condition 2	Condition 3	10708.9	Uncharacterized protein OS=Hordeum vulgare subsp. vulgare OX=112509 PE=4 SV=1	3703.55	3644.51	5691.12	3686.93	3973.98	5663.26	2844.8	4503.64	4226.68
A0A1D6EDL3;A0A1D6EDU6	1	1	5.271	0.760882	0.999909	1.10851	0.0780554	1	1	Condition 2	Condition 3	246655	Acetyl-CoA carboxylase2 OS=Zea mays OX=4577 GN=542319 PE=4 SV=1	2941.84	2706.6	3791.19	2841.08	3459.12	4081.71	2426.47	3467.43	3471.73
A0A4Y1RZQ4	1	1	10.2728	0.76156	0.999909	1.14017	0.0779568	8	1	Condition 1	Condition 3	160960	FAR1-related sequence 5 OS=Prunus dulcis OX=3755 GN=Prudu_022568 PE=4 SV=1	3565.04	3905.01	5167.12	3541.39	3390.31	5126.67	2661.23	4288.3	4134.09
A0A287F854	2	1	16.5916	0.76227	0.999909	1.18687	0.0778536	3	1	Condition 2	Condition 3	6785.78	AAI domain-containing protein OS=Hordeum vulgare subsp. vulgare OX=112509 PE=4 SV=1	15577.1	14850.2	25290.4	14560.6	16315.4	25868.7	11357.3	18531.8	17921.2
A0A0D2ZQS7	1	1	5.9902	0.763772	0.999909	1.08426	0.0776358	1	1	Condition 3	Condition 1	18846.4	Uncharacterized protein OS=Brassica oleracea var. oleracea OX=109376 PE=4 SV=1	2366.67	2713.04	3041.18	2474.56	2855.06	3235.23	2608.62	3397.55	2798.96
A0A2P5D7J4	1	1	7.3874	0.763772	0.999909	1.08426	0.0776358	5	1	Condition 3	Condition 1	12700.8	Uncharacterized protein OS=Parasponia andersonii OX=3476 GN=PanWU01x14_089900 PE=4 SV=1	2366.67	2713.04	3041.18	2474.56	2855.06	3235.23	2608.62	3397.55	2798.96
A0A2Z7CRG5	1	1	6.2007	0.764335	0.999909	1.19334	0.0775545	2	1	Condition 1	Condition 3	26963.8	Vesicle-associated protein 1-2-like OS=Dorcoceras hygrometricum OX=472368 GN=F511_30159 PE=4 SV=1	62052.8	66397.5	111322	63208.8	64568.9	107845	44996.3	81609.7	74320.1
A0A2P2MAG4;A0A2P2MAE3	3	1	27.3083	0.765439	0.999909	1.1631	0.077395	3	1	Condition 1	Condition 3	36101.4	Malate dehydrogenase OS=Rhizophora mucronata OX=61149 PE=3 SV=1	682.033	696.273	1070.46	645.191	677.734	982.401	512.684	819.598	773.098
A0A5J5C0D1	1	1	6.5223	0.76555	0.999909	1.18067	0.077379	8	1	Condition 1	Condition 3	11773.7	Protein kinase domain-containing protein OS=Nyssa sinensis OX=561372 GN=F0562_000519 PE=4 SV=1	5497.22	5670.24	9230.74	4973.36	5748.9	7893.14	4528.28	6499.79	6248.73
C8CHI1	32	1	293.635	0.765989	0.999909	1.10934	0.0773157	1	1	Condition 3	Condition 1	93859.5	X-type HMW-GS OS=Aegilops longissima OX=4486 PE=4 SV=1	3232.74	2515.8	3202.96	2523.21	3389.69	3527.4	2738.77	3362.6	3828.93
B6UKT8	22	1	206.939	0.767852	0.999909	1.11062	0.0770478	5	1	Condition 3	Condition 1	34685.2	Gamma-gliadin OS=Aegilops searsii OX=4487 GN=tx605 PE=4 SV=1	632.504	556.502	482.48	514.377	726.236	430.88	680.103	486.334	689.954
D0ES17	23	1	203.625	0.768237	0.999909	1.17234	0.0769925	7	1	Condition 1	Condition 2	42294.2	Low molecular weight glutenin subunit OS=Aegilops speltoides OX=4573 GN=LMW-i1 PE=4 SV=1	95.9405	130.528	87.4608	83.4609	110.187	74.1327	137.964	70.1893	85.6639
A0A446KRK3;A0A446KRH5;A0A446KRK2;A0A453B366;A0A453B3D3;A0A446KRJ3;A0A446KRR5	7	1	55.1762	0.768328	0.999909	1.12314	0.0769795	5	1	Condition 3	Condition 2	76212.3	Sucrose synthase OS=Triticum turgidum subsp. durum OX=4567 GN=TRITD_2Av1G053920 PE=3 SV=1	202.503	303.772	185.651	309.748	222.657	149.703	291.429	239.942	234.733
A0A5D2G1U2	4	1	28.2994	0.768643	0.999909	1.04811	0.0769343	10	1	Condition 3	Condition 1	36656	Glyceraldehyde-3-phosphate dehydrogenase OS=Gossypium darwinii OX=34276 GN=ES288_A07G265200v1 PE=3 SV=1	617.544	574.715	543.515	623.243	556.818	565.152	534.505	652.404	632.371
C8CCM5	26	1	273.687	0.769078	0.999909	1.16888	0.076872	1	1	Condition 1	Condition 3	39788	Low molecular weight glutenin OS=Aegilops longissima OX=4486 PE=4 SV=1	3281.91	2967.97	4865.97	2778.79	3057.43	4201.6	1972.22	4227.58	3310.07
A0A3L6SET2	3	1	25.7446	0.769199	0.999909	1.05022	0.0768547	6	1	Condition 3	Condition 2	62089.8	Globulin-1 S allele OS=Panicum miliaceum OX=4540 GN=C2845_PM02G03370 PE=4 SV=1	166.138	176.228	50.0003	209.55	177.12	5.0669	244.473	65.8788	101.059
M8BIS4;A0A1D6SCP9;A0A453QF86	6	1	36.8788	0.770831	0.999909	1.13055	0.0766215	6	1	Condition 1	Condition 3	91739.7	Sucrose synthase OS=Aegilops tauschii OX=37682 GN=F775_30978 PE=3 SV=1	1484.19	1497.88	2232.75	1454.19	1538.51	2003.99	1269.51	1731.67	1611.46
A0A452Z2V7;A0A452Z2X4	3	1	16.7516	0.771692	0.999909	1.07951	0.0764986	4	1	Condition 1	Condition 2	99045.1	Pyruvate_ phosphate dikinase OS=Aegilops tauschii subsp. strangulata OX=200361 PE=3 SV=1	495.326	482.92	593.986	404.71	488.32	563.398	436.513	542.618	533.454
B8XU51	10	1	82.4484	0.772238	0.999909	1.10499	0.0764209	5	1	Condition 1	Condition 3	22488	Low molecular weight glutenin OS=Triticum monococcum OX=4568 PE=2 SV=1	8448.04	8820.47	11768.5	8895.9	8385.34	11615.4	6383.32	10223.4	9671.4
B2LWZ6	7	1	56.7553	0.772626	0.999909	1.11641	0.0763657	6	1	Condition 2	Condition 3	38215.9	Low molecular weight glutenin subunit I1 OS=Aegilops comosa OX=4485 GN=LMW-I1 PE=4 SV=1	8242.46	8835.23	11747.1	8834.97	8756.07	12178.3	7131.16	10138.1	9396.01
Q01M13;Q2QZL2	1	1	5.6118	0.773504	0.999909	1.13354	0.076241	4	1	Condition 1	Condition 3	159584	OSIGBa0130O15.1 protein OS=Oryza sativa OX=4530 GN=OSIGBa0148D14.8 PE=4 SV=1	626.221	603.253	867.413	543.525	602.036	855.354	515.12	685.992	648.748
A0A0L9UKA9	1	1	10.0414	0.775274	0.999909	1.15408	0.0759903	1	1	Condition 2	Condition 3	224686	Uncharacterized protein OS=Phaseolus angularis OX=3914 GN=LR48_Vigan05g073000 PE=3 SV=1	21998.8	21493.1	32728.3	21060.9	23808.1	34410.4	17729.1	27466.1	23499.9
A0A4U6UXJ1	1	1	5.9881	0.776138	0.999909	1.07997	0.0758681	3	1	Condition 2	Condition 1	206237	FKS1_dom1 domain-containing protein OS=Setaria viridis OX=4556 GN=SEVIR_5G269300v2 PE=4 SV=1	1784.27	1940.79	2342.17	1933.08	2102.29	2517.06	1697.01	2323.64	2092.67
A0A290XZ25	24	1	217.218	0.776252	0.999909	1.2299	0.0758521	7	1	Condition 1	Condition 3	31250.6	Gamma-gliadin (Fragment) OS=Triticum aestivum OX=4565 PE=4 SV=1	29076.7	30607.7	59543.4	29261.3	31064.6	58080.5	18153.8	41947.7	36839.3
A0A3B6HQA9	2	1	12.794	0.77653	0.999909	1.4309	0.0758128	1	1	Condition 3	Condition 2	17263.5	SHSP domain-containing protein OS=Triticum aestivum OX=4565 PE=3 SV=1	70.1726	49.1888	12.5806	67.7371	29.5467	19.0722	88.2961	50.4584	27.7398
A0A5J9WFW8	2	1	13.3308	0.777513	0.999909	1.17835	0.0756743	10	1	Condition 1	Condition 2	47258.8	SERPIN domain-containing protein (Fragment) OS=Eragrostis curvula OX=38414 GN=EJB05_05683 PE=3 SV=1	436.725	358.713	648.507	373.526	324.833	527.033	319.7	483.082	485.872
A0A251TM30	1	1	6.7203	0.778364	0.999909	1.1746	0.0755546	3	1	Condition 1	Condition 3	64095.9	Putative O-fucosyltransferase family protein OS=Helianthus annuus OX=4232 GN=HannXRQ_Chr10g0294421 PE=4 SV=1	2606.75	2868.27	4436.6	2721.26	2548.78	4336.66	1699.67	3546.15	3192.46
A0A446K8X1	3	1	43.5321	0.77906	0.999909	1.10949	0.0754569	7	1	Condition 2	Condition 3	18552.3	Uncharacterized protein OS=Triticum turgidum subsp. durum OX=4567 GN=TRITD_1Bv1G194820 PE=4 SV=1	1800.58	1663.13	2365.12	1595.95	1860.5	2406.84	1397.42	1809.17	2078.08
A0A445GCK7;A0A445GCL5	1	1	6.3356	0.78024	0.999909	1.19379	0.0752915	6	1	Condition 1	Condition 3	141850	Uncharacterized protein OS=Glycine soja OX=3848 GN=D0Y65_042351 PE=4 SV=1	27144.3	28975.7	49645.3	27833.5	28115.2	46206.5	19256.2	36175.8	33164.4
G4Y3Y1;G4Y3Y2;G3FLC5;A9YSK5;Q1KL95;Q18MZ6;M4M8L5;A0A1B0Z3C8;A0A1G4P1V7;A0A2S0X0F1;W6AY13;A0A068F8L9	47	1	463.58	0.781042	0.999909	1.06891	0.0751791	1	1	Condition 3	Condition 2	85470.8	High-molecular-weight glutenin subunit Bx7.2 OS=Triticum aestivum OX=4565 GN=Glu-B1br PE=4 SV=1	8920.97	9599.6	10543.6	9065.68	10180.8	8558.18	9264.2	8852.98	11603.4
A0A453AGW5;A0A453AGW6;A0A453AGX9;A0A453AGZ7;A0A453AH03	1	1	7.0373	0.781454	0.999909	1.11264	0.0751216	6	1	Condition 1	Condition 3	249553	Uncharacterized protein OS=Aegilops tauschii subsp. strangulata OX=200361 PE=4 SV=1	936.689	663.262	1060.97	778.462	817.934	1031.36	684.932	931.355	775.254
A0A199VZK9	2	1	17.0797	0.783415	0.999909	1.07234	0.0748483	10	1	Condition 1	Condition 3	36019.2	Malate dehydrogenase OS=Ananas comosus OX=4615 GN=ACMD2_10992 PE=3 SV=1	25428.8	24853.9	31828.9	24743.1	26111.8	30667.8	21052.9	27951.1	27568.1
A0A059BVJ1	1	1	5.3307	0.786321	0.999909	1.0654	0.074445	4	1	Condition 1	Condition 3	16845.7	AAI domain-containing protein OS=Eucalyptus grandis OX=71139 GN=EUGRSUZ_F03431 PE=4 SV=1	984.761	999.664	1139.25	879.433	973.326	1188.75	899.29	984.904	1047.73
A0A287FDY5;A0A287RCT8;A0A287RCU3;A0A287RCY1;A0A287RCY6;A0A287RD02;A0A287RD07;A0A287RD71;A0A287RD76;A0A2K2DI54;A0A2K2DI59;A0A317YHD1;A0A3B6KF98;A0A3B6KG81;A0A3B6LLK1;A0A3B6LLP6;A0A3B6MR15;A0A3B6MRJ3;A0A446U8M0;A0A446U8M2;A0A453KPT0;A0A453KPX3;A0A453KPX8;A0A453KQ36;A0A453KQ91;A0A453KQ97;A0A453KQA0;A0A453KQC9;A0A4U6SUC0;F2D6R9;F2E7T6;M8BFG9	1	1	7.6733	0.786868	0.999909	1.24496	0.0743694	1;3;4;5;6	5	Condition 2	Condition 3	13327.4	Uncharacterized protein OS=Hordeum vulgare subsp. vulgare OX=112509 PE=4 SV=1	35693.3	31706	70984.5	30757.8	38668.4	71346.5	18221.4	54251.1	40601.4
A0A446PB50;A0A446PB62;A0A077RPI9;A0A077RA97	6	1	60.9643	0.787416	0.999909	1.12562	0.0742937	4;6;9	3	Condition 1	Condition 3	19937.6	SHSP domain-containing protein OS=Triticum turgidum subsp. durum OX=4567 GN=TRITD_3Bv1G012590 PE=3 SV=1	2529.42	2440.31	3522.65	2364.36	2323.67	3263.57	1862.76	2839.63	2842.21
A0A3B6U332	5	1	46.9594	0.787416	0.999909	1.12562	0.0742937	1	1	Condition 1	Condition 3	16905.1	SHSP domain-containing protein OS=Triticum aestivum OX=4565 PE=3 SV=1	1264.71	1220.15	1761.32	1182.18	1161.84	1631.79	931.381	1419.82	1421.1
U5XPK5	3	1	20.9635	0.788413	0.999909	1.10662	0.0741562	6	1	Condition 3	Condition 1	17556.9	Small heat shock protein sHsp17.6 OS=Cenchrus americanus OX=4543 PE=2 SV=1	307.526	207.531	324.772	261.729	347.801	275.708	251.779	344.858	332.732
A0A392T4L2	1	1	7.2565	0.789004	0.999909	1.28697	0.0740748	4	1	Condition 1	Condition 3	4727.32	Uncharacterized protein (Fragment) OS=Trifolium medium OX=97028 PE=4 SV=1	4030.65	5117.36	10492.7	4547.58	4730.17	10257.1	2717.39	6243.05	6300.76
A0A0Q3HF28	1	1	5.2406	0.789113	0.999909	1.16249	0.0740598	9	1	Condition 1	Condition 3	42428.7	F-box domain-containing protein OS=Brachypodium distachyon OX=15368 GN=BRADI_1g58956v3 PE=4 SV=2	1181.56	1189.85	1887.87	1065.38	1231.61	1753.53	878.411	1500.82	1284.7
D7F5K1;D7F5K2;A0EPQ8;A0EPQ9;A9YPJ8;D7F5J4;G8CNL0;M4PM94;Q4VUG0	9	1	76.6164	0.791674	0.999909	1.11393	0.0737083	6;9	2	Condition 1	Condition 3	16926.2	Puroindoline B OS=Aegilops speltoides var. ligustica OX=58532 GN=Pinb PE=2 SV=1	240.05	192.601	252.647	263.093	212.507	156.311	268.942	160.918	185.35
A0A446JG83;A0A446JG99	25	1	231.132	0.792391	0.999909	1.10033	0.0736102	4	1	Condition 3	Condition 1	33302.1	AAI domain-containing protein OS=Triticum turgidum subsp. durum OX=4567 GN=TRITD_1Bv1G001870 PE=4 SV=1	896.985	826.147	1161.03	972.557	932.725	1173.07	825.458	1159.56	1188.52
A0A178UTH5;A8MR38;D7M3E5	1	1	6.6815	0.793611	0.999909	1.21495	0.0734436	2	1	Condition 2	Condition 3	18941.6	Uncharacterized protein OS=Arabidopsis thaliana OX=3702 GN=AXX17_At4g03400 PE=4 SV=1	139.515	140.252	325.677	166.908	196.129	305.448	72.7919	244.128	233.297
A0A2H5QSI2;V4TL62	1	1	5.1085	0.794543	0.999909	1.09948	0.0733167	2	1	Condition 1	Condition 3	235544	Uncharacterized protein (Fragment) OS=Citrus unshiu OX=55188 GN=CUMW_257540 PE=4 SV=1	1288.96	1438.37	1844.13	1293.1	1431.41	1628.18	1087.16	1611.82	1458.88
A0A3B6UAZ5	12	1	114.495	0.795266	0.999909	1.0485	0.0732183	1	1	Condition 2	Condition 1	9692.66	AAI domain-containing protein OS=Triticum aestivum OX=4565 PE=4 SV=1	989.335	996.354	923.293	961.326	956.278	1132.47	900.88	1083.13	977.891
A0A383WPX2	2	1	16.0214	0.795266	0.999909	1.0485	0.0732183	5	1	Condition 2	Condition 1	58634.7	Bromo domain-containing protein OS=Tetradesmus obliquus OX=3088 GN=BQ4739_LOCUS19534 PE=4 SV=1	989.335	996.354	923.293	961.326	956.278	1132.47	900.88	1083.13	977.891
A0A446IHF5	7	1	70.8204	0.795266	0.999909	1.0485	0.0732183	4	1	Condition 2	Condition 1	15843.1	AAI domain-containing protein OS=Triticum turgidum subsp. durum OX=4567 GN=TRITD_1Av1G002360 PE=4 SV=1	989.335	996.354	923.293	961.326	956.278	1132.47	900.88	1083.13	977.891
A0A151R2D5	1	1	6.5634	0.795949	0.999909	1.16308	0.0731256	6	1	Condition 2	Condition 3	59103.4	G-patch domain-containing protein OS=Cajanus cajan OX=3821 GN=KK1_042162 PE=4 SV=1	3748.09	3888.75	6081.26	3935.35	4359.56	6501.14	3169.48	5288.59	4263.32
B6UKJ5;B6UKJ1;J7HUU4	19	1	166.272	0.797602	0.999909	1.05775	0.0729015	4;7	2	Condition 3	Condition 2	40394.7	Gamma-gliadin OS=Aegilops tauschii OX=37682 GN=tx914 PE=4 SV=1	1124.65	1009.88	1151.46	994.334	1086.95	1122.78	997.775	1100.84	1290.47
A0A0E3Z568	27	1	263.321	0.799419	0.999909	1.1412	0.0726561	4	1	Condition 3	Condition 2	34538.7	Alpha-gliadin (Fragment) OS=Triticum macha OX=69994 PE=4 SV=1	279.968	236.8	159.549	258.534	261.957	105.296	291.858	225.373	196.917
D8RH50;A0A0D9VSS7;A0A1L2JKK1;A0A1S4BVP1;A0A1S4D4L2;A0A2I0VB28;A0A4U5R166;A0A5B6V4B7;B8APM5;D8RH56;I1P851;P93769;Q10QZ4;A0A0D2PR48;A0A0D3B2F8;A0A0D3C8E5;A0A161X2I3;A0A1D6EY66;A0A3P6DN95;M0THT8	7	1	42.7509	0.801975	0.999909	1.28972	0.0723123	8	1	Condition 1	Condition 3	49635.3	Elongation factor 1-alpha OS=Selaginella moellendorffii OX=88036 GN=SELMODRAFT_270852 PE=3 SV=1	639.876	410.51	256.75	358.374	644.365	266.946	366.523	270.977	376.007
R4JB56	43	1	423.638	0.802587	0.999909	1.15713	0.0722301	9	1	Condition 1	Condition 3	36914.1	Low-molecular-weight glutenin subunit (Fragment) OS=Triticum aestivum OX=4565 GN=LMW-GS PE=4 SV=1	72863.3	71252.2	117115	68391.7	72277.2	118404	52337.6	90088.6	83331.8
A0A061DVD4;A0A061DWB5;A0A1S4CBR9	2	1	11.9895	0.803083	0.999909	1.2807	0.0721637	4	1	Condition 2	Condition 3	36367.8	Malate dehydrogenase OS=Theobroma cacao OX=3641 GN=TCM_005626 PE=3 SV=1	187.305	295.174	128.261	304.391	228.685	114.631	246.799	102.615	156.329
A0A0P0WVE6	1	1	7.2328	0.803248	0.999909	1.19879	0.0721417	9	1	Condition 1	Condition 3	17782.1	Os06g0271350 protein OS=Oryza sativa subsp. japonica OX=39947 GN=Os06g0271350 PE=4 SV=1	20546.4	20943.8	38871.6	20123.9	21424.8	37294.1	14106.2	27122.9	25806.8
A0A2I0WJ88	1	1	6.751	0.803248	0.999909	1.19879	0.0721417	1	1	Condition 1	Condition 3	42315.6	Ankyrin repeat-containing protein OS=Dendrobium catenatum OX=906689 GN=MA16_Dca015601 PE=4 SV=1	20546.4	20943.8	38871.6	20123.9	21424.8	37294.1	14106.2	27122.9	25806.8
A0A218W017	1	1	6.7846	0.803248	0.999909	1.19879	0.0721417	10	1	Condition 1	Condition 3	30801.4	AB hydrolase-1 domain-containing protein OS=Punica granatum OX=22663 GN=CDL15_Pgr015432 PE=4 SV=1	20546.4	20943.8	38871.6	20123.9	21424.8	37294.1	14106.2	27122.9	25806.8
J7I270;Q9FTB5;Q9FTB8	16	1	154.483	0.804528	0.999909	1.10746	0.0719705	4	1	Condition 2	Condition 3	30493.4	Gamma-gliadin (Fragment) OS=Aegilops tauschii OX=37682 PE=4 SV=1	10063.8	10597.6	14911.4	10940.7	11873.9	15645.5	9258.35	12737.4	12732.3
A0A392QLV7	1	1	6.8005	0.804834	0.999909	1.1175	0.0719297	5	1	Condition 1	Condition 3	15177.6	Ribonuclease H protein OS=Trifolium medium OX=97028 PE=4 SV=1	1899.05	2022.89	2943.79	2060.55	1957.39	2631.75	1587.46	2355.97	2200.39
A0A072VQ44;A0A0V0I5E8;A0A140GC07;A0A2K3L7N7;A0A061GUB1;A0A2K3KRF5;A0A2V0UNK1;M0RF02	3	1	28.2137	0.805149	0.999909	1.09389	0.0718876	4;6;8	3	Condition 1	Condition 3	38064.9	GTP-binding elongation factor Tu family protein OS=Medicago truncatula OX=3880 GN=11427994 PE=4 SV=1	1735.6	1652.18	2323.91	1716.84	1693.22	2085.36	1393.09	1943.38	1884.97
M4DN68	1	1	6.0986	0.806257	0.999909	1.11539	0.0717401	5	1	Condition 2	Condition 3	14609.9	Uncharacterized protein OS=Brassica rapa subsp. pekinensis OX=51351 PE=4 SV=1	2241.12	1939.45	2974.22	1976.63	2117.93	3061.76	1477.27	2558.59	2380.15
M7ZIU1	24	1	221.489	0.806647	0.999909	1.26469	0.0716882	9	1	Condition 2	Condition 3	41972.9	Glutenin_ low molecular weight subunit OS=Triticum urartu OX=4572 GN=TRIUR3_29004 PE=4 SV=1	82.8013	99.0793	20.1561	81.8213	52.3916	69.0198	91.1941	39.3706	30.1333
A0A1B0ZDR8;A0A1X9QGH6;A0A345BC96;A0A3G9D4X9;A0A5Q2MQE3;A0A5Q2MST3	2	1	11.1247	0.806813	0.999909	1.09614	0.0716661	1	1	Condition 1	Condition 2	158604	DNA-directed RNA polymerase subunit beta'' OS=Litsea glutinosa OX=136122 GN=rpoC2 PE=3 SV=1	720.501	621.355	494.292	380.566	847.518	447.016	575.146	513.248	705.248
[truncated: 1,221 more rows]

## Sheet: Barley
Supplementary Datafile 1: Sheet 2 - Proteins identified from mass spectral data within Hordeum vulgare using mass spectrometry. Data include UniProt accession, number of peptides and number of unique peptides, confidence score, anova and q value, max fold change between replicates, power, fraction the protein was identified in and the occurence, the highest and lowest mean abundance, molecular ma…
[truncated: 2,011 more rows]

[truncated: 2 more sheets: Rye, Oats]
