# Supplementary material for: Proteomic Profiling of Celiac-Toxic Motifs and Allergens in Cereals Containing Gluten
Source: J Proteome Res. 2025 Apr 15;24(5):2336–48. doi: 10.1021/acs.jproteome.3c00456 (PMC12053943; doi:10.1021/acs.jproteome.3c00456)
Supplement: Supplementary file 2 — pr3c00456_si_002.xlsx [file pr3c00456_si_002.xlsx]

## Sheet: Sheet1
Supplementary Datafile 3: Sheet 1 - Principal component loadings used to generate Figure 1. Values are provided for all proteins identified when searching mass spectral data against a database containing sequences attributed to the taxonomy "Viridiplantae" downloaded from UniProt.
	PC1	PC2	PC3	PC4	PC5	PC6	PC7	PC8	PC9	PC10	PC11	PC12	PC13	PC14	PC15	PC16	PC17	PC18	PC19	PC20	PC21	PC22	PC23	PC24	PC25	PC26	PC27	PC28	PC29	PC30	PC31	PC32	PC33	PC34	PC35	PC36
A0A2T7C2V2	-0.0026511	0.054245	0.032242	0.0041775	-0.032134	-0.03934	0.0022136	-0.030301	0.010926	-0.021264	-0.0018401	-0.00044255	0.0096969	-0.025917	-0.0025016	0.0066007	-0.0023248	-0.0010349	-0.0076161	-0.012326	0.0028774	0.018784	-0.0028298	-0.017936	0.0081384	0.0083665	-0.01368	-0.0067838	-0.0023131	-0.012582	-0.0014879	-0.0074697	-0.0035427	-0.005843	-0.005576	-0.0034654
A0A342D2K4	0.0013962	0.052724	0.032036	-0.014832	-0.063075	-0.0068155	0.031944	-0.023942	0.057219	0.044103	-0.0030025	0.010952	0.020423	-0.015838	0.0018405	0.01012	0.051111	0.0050542	-0.096623	-0.014794	0.007125	-0.019261	-0.0034459	-0.0075534	0.0028162	0.019957	-0.0081878	-0.13048	0.00015859	-0.033941	0.0036579	-0.013668	-0.0040175	-0.0086131	-0.011883	0.0050553
A0A1U8B987	0.00048821	0.051505	0.031197	0.0011765	-0.036023	-0.065475	-0.0061084	-0.051787	0.0015128	-0.022772	0.024667	0.00095014	-0.048781	-0.007472	-0.0026053	3.8885e-05	0.036951	-0.0010042	0.066345	0.0021541	-0.0029732	-0.043902	0.0090461	0.023262	0.011924	-0.0010095	-0.0092969	0.058558	0.01132	-0.030287	-0.0011128	-0.0095319	0.0021702	-0.0075366	-0.0039324	-0.026858
A0A3B5YPZ7	0.00022747	0.05062	0.030596	-0.0014055	-0.036335	-0.032704	0.0046684	-0.012194	0.03883	-0.020704	-0.054567	0.021869	0.0020804	0.01355	0.0070145	0.0078977	-0.027963	-0.0045521	0.078311	0.0080548	-0.001156	-0.0071243	0.0045941	-0.017803	0.0078622	0.012855	-0.017859	-0.039075	-0.0059435	-0.013447	0.00032048	-0.008929	-0.0023712	-0.0073649	-0.0059718	-0.018094
B6UKP0	0.00067635	0.050131	0.030348	-0.009541	-0.051983	-0.010056	0.021523	-0.043119	0.013519	-0.01832	-0.039788	0.022989	-0.021334	-0.0081443	0.0024993	0.014328	0.011203	-0.0043427	0.0054566	0.003382	0.0030131	-0.024046	0.0054299	-0.0090082	0.016179	0.0040778	-0.018283	0.040085	0.0014986	-0.021129	-0.0028889	-0.010127	-0.0041566	-0.0087063	-0.0043822	-0.0020202
A0A446PFE8	-0.00046809	0.050011	0.030092	-0.0010781	-0.037248	-0.049326	-0.0008735	-0.033137	0.023107	-0.024218	-0.010666	0.0081266	0.0015764	-0.015655	0.00011124	-0.0031279	-0.021887	-0.0013471	-0.00027613	-0.0061491	0.0030063	0.0042824	-0.0017027	0.0039723	0.0069941	0.0080487	-0.0087596	-0.016355	-0.0072213	-0.0071818	-0.0011226	-0.0085464	-0.0031923	-0.0063906	-0.0061753	0.011702
A0A1D6K1B9	-0.025412	0.049437	0.043532	0.0065151	-0.054862	-0.060766	-0.0167	-0.055831	0.040764	-0.0083793	-0.015756	-0.051372	0.0065653	-0.0035878	-0.082226	0.036485	-0.021939	0.10393	0.0024603	-0.04055	0.00046088	-0.031469	0.0095959	-0.018769	0.031119	-0.14983	0.041234	-0.015809	-0.019626	-0.016032	-0.00972	-0.0183	0.0047339	-0.010458	0.002944	-0.035264
A0A0E3UQY5	-0.0020949	0.049195	0.003666	0.039989	-0.040886	0.00034944	0.079738	-0.028215	0.034721	0.036109	-0.032618	0.0093605	-0.011508	-0.0040074	0.017256	-0.032038	0.024838	-0.0057515	0.048565	0.00080348	0.023697	-0.08845	0.043504	-0.12377	0.018237	0.044252	0.067798	-0.10421	0.10235	0.036818	-0.032885	0.084999	-0.043248	0.066961	0.15518	-0.025818
D5JAD1	0.0013895	0.04835	0.029457	-0.002495	-0.039384	-0.044498	0.0061101	-0.022188	0.035548	0.023343	0.027616	-0.0047747	-0.020481	-0.0032977	-0.0011866	0.023489	-0.0091929	-0.0013516	-0.03934	-0.014988	0.0050851	0.0156	-0.0081062	0.005758	0.0050638	0.009464	-0.0042011	-0.035907	0.004472	-0.022633	0.00081032	-0.0092528	-0.0010589	-0.006876	-0.0045602	-0.0081879
A0A024FR39	-0.018029	0.047616	0.0050038	0.0055503	-0.032391	-0.039853	-0.034461	-0.008306	0.0035137	-0.011022	0.018799	-0.0060818	0.013492	-0.010597	-0.00049157	0.0097078	-0.011465	0.0031389	-0.0028343	0.011537	-0.11005	-0.0019464	0.0049809	-0.0043672	0.018786	0.024104	0.036535	-0.0063277	0.073881	0.053709	-0.0039387	0.10035	0.16664	-0.029307	0.064456	0.51678
A3RF25	0.0086845	0.046988	0.030148	0.010611	-0.020019	-0.089287	-0.022205	-0.010289	0.031622	-0.0058875	-0.017506	0.00437	0.095042	-0.011237	-0.0088417	0.019773	0.082265	0.0019043	0.064296	-0.075657	-0.0059303	0.12093	-0.038028	-0.038287	0.012664	0.014368	-0.023102	0.031806	0.016696	-0.04051	-0.001257	-0.0043538	0.0022086	-0.0066982	-0.0039604	-0.023653
A0A3B6ED63	-0.0086279	0.046741	-0.023795	0.026431	-0.030241	-0.013864	-0.072984	0.02224	-0.026441	-0.0069578	0.0013645	-0.0050568	0.023747	-0.0010849	0.010954	-0.0058688	0.015459	0.0086601	0.024223	-0.0049739	0.049896	0.0093592	-0.013929	-0.00018038	0.039929	0.045126	0.06808	0.010159	0.033504	0.020388	0.0016422	-0.011627	-0.084157	0.0037988	0.15281	-0.009851
C3VQ50	-0.023163	0.046462	0.039792	-0.0026267	-0.032658	-0.061923	0.000685	-0.039956	0.030151	-0.016206	0.0077852	-0.0031195	0.012126	-0.02568	0.024811	0.032642	-0.020608	0.054453	0.0027244	-0.015908	0.0014358	-0.032389	-0.037154	-0.019394	-0.015402	-0.029005	0.0055998	-0.0011432	-0.0070432	-0.017577	0.066551	0.012132	-0.010102	-0.0013837	-0.0013931	-0.0046833
M7ZK46	0.0025907	0.045956	0.028277	0.0036216	-0.028747	-0.053155	-0.0058939	-0.029238	0.020175	-0.017578	0.0098689	0.00072496	0.010934	-0.011896	-0.0028012	0.0073436	-0.0044891	-0.00034979	-0.017817	0.017144	0.0043405	-0.030326	0.01237	0.0050929	0.0029649	0.0053622	-0.0049941	-0.0072006	-0.0014155	-0.010413	-0.0012196	-0.0090284	-0.00068565	-0.0051173	-0.0046584	-0.00069596
A0A1U8F5H5	0.0033141	0.044748	0.027721	0.0096666	-0.018619	-0.034164	-0.0036895	-0.022856	0.0086146	-0.020121	0.0061448	0.00052735	0.005989	-0.0062525	-0.0030321	0.0083254	-8.7619e-05	-0.0017728	-0.010901	-0.0056364	0.0011455	-0.02333	0.0077936	-0.0019749	0.0071213	0.0072455	-0.0070189	-0.007803	0.0051277	-0.020497	0.00022281	-0.0074432	0.00044314	-0.0045926	-0.0035857	0.0030622
R0ING6	0.0029736	0.043959	0.027169	0.0075721	-0.020872	-0.0316	0.00054094	-0.015538	0.016169	0.0048684	0.014818	-0.0031217	-0.010172	0.0030421	9.0835e-05	0.0099475	-0.0040541	-0.0027765	0.002872	-0.017555	7.891e-05	-0.0081966	0.0028879	-0.01011	0.0084419	0.00726	-0.0097844	0.0027837	0.010568	-0.028454	0.000247	-0.0073451	0.00057451	-0.0057209	-0.0024389	-0.0019808
C9E6N1	0.0026557	0.043674	0.026899	0.00146	-0.029581	-0.026437	0.0035401	-0.020939	0.022198	-0.016875	-0.02308	0.011869	-0.00057375	-0.018072	1.661e-05	-0.0021368	-0.00066852	-0.0019804	-0.0080564	-0.01163	0.00096816	-0.028081	0.0060941	0.0019419	0.011445	0.006903	-0.010464	-0.0032753	0.0028928	-0.02432	-0.00031741	-0.0085334	-0.0015653	-0.0063991	-0.0056148	0.0053021
B2FH40	0.0057645	0.04286	0.02701	-0.0032919	-0.04248	-0.010706	0.022063	-0.034232	0.028539	0.04798	0.086473	-0.022474	0.0049625	-0.019849	-0.0085793	0.015131	-0.029983	-0.0014005	-0.005498	-0.045438	0.0039661	0.080812	-0.021674	-0.039079	0.015083	0.0030544	-0.021103	0.10459	0.0047951	-0.0041534	-0.0051253	-0.0052515	-0.0062796	-0.0077283	0.0017182	-0.016715
A0A3B6FUA0	0.0045608	0.042429	0.026573	0.010258	-0.016256	-0.027857	-0.0020169	-0.017387	0.0096284	-0.0083204	0.0018417	0.0015774	0.0016761	-0.011817	-0.0026317	0.0063385	-0.0058612	-0.0030089	-0.0067342	-0.027151	-0.0001616	0.0037161	-0.0043359	-0.00082175	0.0093745	0.010062	-0.0065289	-0.028175	-0.0041245	-0.0041117	0.0009151	-0.0053826	-0.0013533	-0.0035158	-0.0043084	-0.0031673
A0A3B6JQP1	-0.022727	0.042242	0.038551	-0.018091	0.0072891	-0.065935	0.030196	-0.020219	0.011721	-0.021525	0.027352	0.04093	0.01798	-0.026937	0.030035	0.023424	-0.020172	0.052056	0.0032591	-0.0027119	0.0046131	-0.0096858	0.018634	-0.0097681	0.01437	-0.0023388	-0.0083087	-0.00783	-0.0014878	-0.019	-0.027565	-0.019744	0.0031388	-0.0091595	-0.00074132	-0.005218
A0A287NWD9	0.035982	0.042228	0.04506	-0.048681	0.040629	-0.02416	0.088243	-0.060764	0.059978	-0.0028483	-0.0085118	-0.0053837	-0.0051603	-0.042886	0.24788	0.073219	-0.011304	0.049936	0.0048985	-0.0056818	-0.00064245	-0.07697	-0.26674	-0.012864	-0.10715	0.19767	-0.062395	0.053738	0.02928	-0.034516	0.0014557	-0.0093277	-0.0082559	-0.0060833	-0.0012442	0.027215
A5AMH0	0.0055366	0.042122	0.026572	0.0084449	-0.019936	-0.0386	-0.0027056	-0.0062519	0.015981	-0.020822	-0.012544	-0.0051023	0.021741	-0.016609	-0.0018888	0.019197	0.012953	3.4599e-06	-0.022066	-0.01573	0.0022128	0.009737	0.00072889	-0.034684	0.010177	0.014714	-0.016192	-0.022029	-0.009562	0.0065032	0.0015138	-0.005329	-0.0030977	-0.0032101	-0.0038683	0.016905
Q8H0B8	0.0049002	0.042093	0.026449	0.012403	-0.013963	-0.022366	0.0013162	-0.013517	-0.0025207	-0.014841	0.0012271	-0.0041916	0.00023567	0.015456	0.0011224	0.018986	0.00017239	-0.002599	0.013235	0.0031261	0.00040633	-0.004963	0.0022338	-0.0014698	0.0036032	0.0070928	-0.0045824	-0.010429	-0.0020275	0.00071955	0.0020485	-0.0038593	0.00043588	-0.0021437	-0.0012819	-0.012083
A0A3B6NNE0	0.0038401	0.041869	0.026064	0.0049213	-0.023349	-0.020331	0.0044276	-0.0092946	0.021466	-0.010137	-0.023313	0.0081646	0.0020545	0.0060894	0.0015156	0.023256	-0.035369	-0.0057533	0.021404	0.012304	0.0021964	-0.0014216	0.0020632	0.0054033	0.003567	0.005445	-0.0048546	-0.020893	0.00011617	-0.012477	0.00019133	-0.0060148	-0.0006461	-0.0045732	-0.0029487	0.007099
A0A2X0S342	-0.013416	0.041217	-0.047068	0.053236	-0.024129	-0.019711	-0.056526	0.015888	-0.024811	-0.0005276	0.036605	-0.016441	0.011862	-0.0049601	0.009173	-0.0046817	-0.015298	0.0070195	0.010775	0.010109	-0.017587	-0.0079477	-0.002991	0.018949	0.018235	0.013108	-0.017498	-0.0098533	0.010083	0.001154	0.0072489	0.0029921	0.017138	-0.0093132	-0.0050325	-0.01894
A0A446UJS1	0.0063619	0.040781	0.025924	0.0079034	-0.020388	-0.043572	-0.0059771	-0.021877	0.015106	-0.016903	0.013911	-0.0027728	0.018458	-0.0050319	-0.0049108	0.01502	-0.0074925	-0.0019035	0.0050184	0.0053781	0.0017006	-0.012967	0.0048799	0.010451	0.0037746	0.0051562	-0.0029948	-0.0015898	0.0012893	-0.009884	0.00028429	-0.0064684	0.0008212	-0.0039034	-0.0028735	0.0097837
A0A3B6G0M2	0.0069791	0.040636	0.025985	0.013075	-0.012135	-0.03799	-0.0074929	-0.019099	0.0026979	-0.008714	0.0043696	-0.0012579	0.013345	-0.016	-0.0017025	-0.0028477	-0.0059538	-0.003563	0.0087691	-0.019436	-0.00075345	-0.00018183	0.0003153	-0.00031118	0.0068761	0.0055303	-0.0057467	-0.0028207	-0.0020164	-0.0052303	-0.00075008	-0.0048008	-0.00090435	-0.0031848	-0.0037992	0.0089453
B3TM09	0.0060919	0.040472	0.025664	0.0042744	-0.025946	-0.03609	-0.0017985	-0.029462	0.01817	-0.016048	0.0060632	0.0047445	0.043756	-0.0093347	-0.0049597	0.013932	0.0053249	-0.00052117	-0.00662	0.0056123	0.0032302	-0.0049048	0.0088943	-0.037617	0.0044992	0.011704	-0.015515	-0.024188	-0.0032688	-0.0075986	-0.0023346	-0.0084411	-0.0025516	-0.0048869	-0.0044088	-0.0014289
A0A0E3Z5D9	0.0057352	0.040241	0.025456	0.0044149	-0.024353	-0.035852	-0.0013246	-0.017366	0.026786	-0.014193	0.011521	0.0010929	0.011964	0.02288	-0.0018946	0.02689	-0.0050658	0.0028126	0.011872	0.039891	0.0057266	0.017514	0.00012752	0.002322	-0.0032684	7.743e-05	-0.0052856	0.034909	0.010152	-0.02005	-0.0023114	-0.005771	0.001223	-0.004852	6.9734e-05	-0.0038755
A0A2P6RCK4	0.0066408	0.039578	0.025242	0.0057187	-0.022373	-0.033208	-0.002204	-0.019312	0.022449	-0.016827	0.0010267	0.0057677	0.020677	0.0014316	-0.0067565	0.027156	0.0023725	-0.0024475	0.015809	0.016073	0.0014527	-0.032923	0.0084319	0.014571	0.0074488	0.0076152	-0.0041625	-0.00035968	-0.010472	0.014661	0.00093432	-0.0063018	9.1217e-05	-0.0028687	-0.002436	0.0048378
A0A2T7CL53	0.01395	0.03891	0.043247	-0.0033211	-0.011341	-0.039294	0.024889	-0.031439	0.023274	-0.0069966	0.007661	0.0051477	0.0084354	0.0041797	-0.028471	-0.0040936	-0.011288	-0.06128	-0.026151	-0.0075277	0.0037535	0.0045481	0.023354	-0.0029664	-0.0090977	0.041547	-0.018594	0.011496	-0.0012883	-0.0076191	-0.079369	-0.039371	0.0050037	-0.016237	-0.0027624	-0.0061306
I7FC02	0.010237	0.03864	0.025395	0.0075791	-0.018552	-0.050729	-0.013323	-0.025352	-0.0044509	-0.073377	-0.063237	0.021218	-0.031128	0.0010295	0.0054169	-0.0085028	0.070984	0.008073	0.021196	-0.0097763	-0.0012192	0.027469	-0.014677	-0.0083119	0.0078551	0.010706	-0.015026	-0.029739	-0.0031637	-0.014747	0.0012368	-0.0037415	-0.0012067	-0.0036596	-0.0068604	0.017695
M7Z0X1	0.0069013	0.038633	0.024751	0.011115	-0.012274	-0.026547	-0.0035079	-0.0065957	0.017278	0.0024847	-0.0032415	0.002207	-0.0036148	-0.012114	-0.00035582	0.0042254	-0.0066853	-0.0027804	-0.0091948	-0.010221	0.00094164	-0.014882	0.0046944	-0.0010256	0.0081179	0.0043919	-0.0069226	0.0056833	0.004295	-0.016648	-0.00097813	-0.0057241	-0.00050417	-0.0041079	-0.0031428	-0.01028
A0A453R3C6	0.0075204	0.03838	0.024725	0.011695	-0.013307	-0.030446	-0.0033261	-0.016029	0.0066701	-0.0032037	0.014454	-0.0046347	0.011847	-0.0002291	0.0004309	-0.0028361	-0.010338	-0.0018175	0.0053965	-0.0055936	0.00046704	-0.0085113	0.0049103	-0.0035476	0.0038306	0.0042507	-0.005587	0.0097504	0.0019122	-0.0086823	-0.00059027	-0.0049731	-0.00026245	-0.003377	-0.0020887	-0.00087045
Q52JL2	0.0077095	0.038368	0.024778	0.016269	-0.0049176	-0.017375	-0.0032245	-0.0078769	0.0092006	0.0045905	0.021742	-0.0054635	-0.0069951	-0.0029643	-0.00079174	0.0055904	0.012672	0.0023789	0.020996	-0.0035735	0.00029431	0.028876	-0.0034532	-0.035763	0.0012137	0.0058561	-0.01387	-0.014129	0.0115	-0.02774	-0.0020934	-0.0039103	-0.0007771	-0.0036708	-0.0029204	0.0023122
J3LIY5	0.0066287	0.038033	0.024352	0.014518	-0.0075864	-0.0039652	0.0050336	-0.0047427	-0.0022794	0.00020468	-0.0084039	0.0031152	0.012413	0.039929	0.0041733	0.024747	0.015275	0.00076938	-0.044488	0.010161	0.0051194	0.026061	-0.0057381	-0.0078228	-0.0011047	0.0026604	-0.0025264	0.025011	0.0096171	-0.012367	-0.00090062	-0.0023085	0.0011911	-0.0018117	0.0021028	0.00563
A0A453H048	0.007186	0.037792	0.024284	0.0077481	-0.019651	-0.028169	0.00071333	-0.014847	0.01864	-0.0015244	0.027422	-0.0115	0.011948	-0.018922	0.0022687	-0.038444	-0.0014179	0.0056998	-0.0036418	-0.015853	0.00028401	-0.0056396	0.0013527	-0.0015667	0.0036715	0.0040582	-0.00805	0.018784	-0.001394	-0.0069408	1.5304e-05	-0.0046062	-0.0025598	-0.0040563	-0.0043582	0.0092059
I1HNH9	-0.016231	0.03764	-0.0057848	0.018179	-0.0036168	0.0084071	-0.053008	0.037697	-0.031458	-0.0066549	0.029985	-0.023363	0.015554	0.042694	0.0030343	0.062119	0.020043	0.004976	-0.00027732	0.020405	0.026906	-0.013087	-0.0082827	0.039624	-0.00087162	-0.0089051	-0.14507	0.0077915	-0.30307	-0.14897	-0.018393	-0.043886	-0.20046	-0.11266	0.12017	0.028375
A0A446IHD3	0.0080529	0.037524	0.024331	0.015036	-0.0078133	-0.022269	-0.0020901	-0.011744	0.00041444	0.0090863	0.017393	-0.0073642	0.0013112	-0.016633	-0.00056036	-0.0072683	0.0022829	-0.0022557	0.0065412	-0.010044	-0.00089472	-0.014181	0.002598	0.015475	0.0034759	0.00035543	-9.7997e-05	0.005984	0.003066	-0.0099331	-0.00010061	-0.003479	0.00017829	-0.0022974	-0.0032787	-0.0047707
A0A3B5Y1S1	0.008786	0.037168	0.024212	0.0056868	-0.027386	0.038681	0.028974	-0.043204	-0.030532	-0.034598	-0.004102	0.0030117	0.023993	-0.013163	-0.0055562	0.007665	-0.028979	-0.0065214	-0.01784	-0.030325	0.00052625	0.024202	-0.018803	0.037109	0.0092837	0.0028129	0.0044608	-0.0016836	-0.011088	0.014331	0.0028137	-0.00063882	-0.0035497	-0.0012578	-0.0021146	-0.013175
Q0PW13	0.0072887	0.037138	0.023855	-0.0031624	-0.0399	0.0059483	0.026472	-0.024745	0.004729	-0.0058951	0.0045216	-0.0080112	0.029918	0.0084214	0.0046362	0.002514	-0.036209	-0.0053619	-0.012844	0.04077	0.0054778	-0.072814	0.031447	0.0068502	0.0070556	-0.011033	-0.0076464	0.15642	0.01507	-0.022162	-0.0028357	-0.0073161	-0.00062909	-0.006575	0.0039749	0.0067399
A0A453QM72	0.0088352	0.037056	0.024212	0.016989	-0.0043553	-0.018467	-0.0036051	-0.010651	0.00025196	0.0002746	0.0053337	-0.00073945	0.023822	-0.00062874	-0.00037158	0.003378	0.0045796	-0.0015252	0.0061026	0.011721	0.00086916	-0.012162	0.0064166	0.0010506	-0.0015149	0.0030601	-0.0011856	-0.016783	-0.0010458	-0.0017235	-0.00080229	-0.0034534	0.00011039	-0.0012228	-0.0028775	-0.0012468
W6D609	0.0068903	0.03704	0.023762	0.006881	-0.017336	-0.0098944	0.00039911	-0.021658	0.023123	-0.023202	0.0017444	0.012087	-0.014192	-0.017976	-0.0098769	0.034021	-0.010591	0.00089228	0.0022491	0.040065	0.0061378	0.0014337	0.0014246	-0.00047226	0.0043866	0.0036104	-0.0079482	-0.009715	-0.012931	0.017089	-0.0036552	-0.004733	-0.0038191	-0.0024434	-0.0034173	0.0018284
W0GDL8	0.0082395	0.036942	0.023977	0.0076434	-0.017445	-0.031127	-0.0037676	-0.020436	0.011525	-0.014263	-0.0099022	0.011756	0.012486	0.030302	0.00085814	0.029812	-0.0030977	-0.0032955	-0.0023825	0.026702	0.0039403	-0.023474	0.014581	-0.027495	0.0037295	0.0089527	-0.011304	-0.0021983	-0.0031163	0.0018752	-0.0021938	-0.0072727	-0.00037312	-0.0035332	-0.00030311	-0.0063108
A0A446P6F7	0.0086593	0.036817	0.024002	0.011223	-0.010657	-0.034464	-0.010308	-0.014657	0.01963	-0.014367	0.005525	0.0047075	-0.017558	-0.018588	-0.0060732	0.027394	-0.0022063	-0.00016587	-0.015095	0.020489	0.0050411	-0.002168	0.0070804	-0.024273	0.0054729	0.0053941	-0.012401	-0.0093503	0.00061519	-0.0099662	-0.0039725	-0.0064069	-0.0020959	-0.0037805	-0.0033404	-0.013987
V9XYU2	0.0087494	0.036151	0.023567	0.00072916	-0.030278	-0.044884	-0.00065163	-0.028424	0.007013	-0.017174	-0.016495	0.0049362	0.013112	-0.0045674	0.0057882	-0.022734	-0.020989	-0.0037993	0.0013436	-0.024608	-0.00069845	-0.012585	-0.0017272	0.026993	0.0049085	0.0062435	0.00082243	-0.023857	-0.0058312	-0.0073286	0.0020452	-0.0062855	-0.00097767	-0.0045809	-0.0054433	-0.0088348
A0A3B6QNG6	0.0081243	0.036071	0.023445	0.01066	-0.013324	-0.0089665	0.004595	-0.0021973	0.012979	-0.005923	-0.01357	-0.00058814	0.021775	-0.00088861	0.0042724	-0.0079534	-0.042512	-0.0045415	0.026195	-0.012678	-0.00089726	0.0044449	0.0018624	-0.0087955	0.0044629	0.0046633	-0.0079872	0.0008481	0.0042459	-0.018301	0.00022484	-0.0039621	-0.001212	-0.0040812	-0.0023354	-0.01186
E3UTY5	0.0091537	0.035948	0.023633	0.022228	0.0058748	-0.0052307	-0.0045969	-0.0083098	-0.0047418	0.011062	0.0053164	0.0070708	0.015501	0.021626	0.00095475	-0.0056874	-0.015575	-0.0048267	0.0032424	-0.022315	-0.0019686	-0.0030816	-0.0036127	0.015983	0.004574	0.0051402	0.0029068	-0.0041695	-0.0068293	0.01514	-0.00024221	-0.0014874	0.0005848	1.0032e-05	-0.00046902	-0.0028662
V9TP38	0.0087868	0.035463	0.023218	0.011834	-0.012366	-0.010058	0.0058879	-0.0043275	0.0072514	0.010243	0.0066698	-0.0072052	0.020863	0.005699	0.0054451	-0.0067533	-0.0053149	-0.00099149	0.030355	0.012719	-0.00028912	-0.017313	0.010962	-0.016986	-0.0019681	0.0045164	-0.0072841	-0.014622	0.00018565	-0.0061391	0.00039594	-0.0039182	-0.0010134	-0.0024951	-0.0027238	-0.0025169
J3RU67	0.010977	0.035189	0.023503	0.014789	-0.0037187	-0.034935	-0.010595	-0.0090511	0.018357	0.032163	0.024502	0.0064327	-0.053479	0.025211	0.0020124	0.0017352	0.007151	-0.00086206	0.039163	-0.055493	-0.0047524	0.047754	-0.027848	0.0013594	0.0089478	0.018561	-0.0044936	-0.088704	-0.021384	0.03308	0.0026707	-0.0018767	-0.0017709	-0.00088728	-0.0042134	-0.0090952
A0A2G9FZR3	0.0089768	0.035023	0.022963	0.0071559	-0.018593	-0.012986	0.0042029	-0.022171	0.0027099	-0.0070814	-0.011344	0.0084181	0.003752	-0.015871	-0.0008573	-0.0035409	0.015025	-0.0012145	0.010485	-0.00024635	0.00045094	-0.011944	3.2179e-05	0.012571	0.0079366	0.001119	-0.0052534	0.025465	-0.0096423	0.012345	-0.0016336	-0.0033762	-0.0027141	-0.0023879	-0.0033978	0.0072899
D5FPF3	-0.022219	0.034966	0.037101	0.0058148	-0.03652	-0.046039	-0.0040216	-0.023042	0.031447	-0.027563	0.023085	0.013562	0.0079759	-0.02668	0.023752	0.019323	-0.0058647	0.019524	-0.00071664	0.010986	0.004233	-0.01024	-0.0052129	0.0079843	0.023058	0.045141	-0.024859	0.0019172	0.0021696	-0.00465	-0.016743	-0.012013	0.0014633	-0.0046568	-0.005974	-0.0088181
A0A3L6RCE3	-0.00014837	0.034961	0.041233	0.0057877	-0.0087867	-0.036385	0.0084715	-0.038065	0.035205	0.022292	0.032017	-0.037575	0.011866	-0.0074357	-0.0035294	-0.0068791	-0.071494	-0.047553	-0.041819	0.0064612	0.0049243	-0.029308	-0.021797	0.0012292	0.072794	-0.021032	-0.0089342	0.044199	0.0037485	-0.018884	0.0277	0.00060933	-0.0051773	-0.005927	0.0010117	-0.019865
A0A3B6KAJ8	-0.021496	0.0349	0.035916	-0.0084153	0.0085786	-0.045169	0.015517	-0.032971	0.018718	-0.0099163	-0.0014534	-0.018609	0.0097384	-0.015484	-0.048834	-0.0021354	-0.017672	0.011624	0.00061899	0.00066683	-0.00057451	-0.033012	-0.063004	-0.047924	-0.00026068	-0.080554	0.015568	-0.010976	-0.0086752	-0.027404	0.045043	0.0043611	-0.0090331	-0.0050548	0.0025707	-0.016576
C0LF32	0.025355	0.034897	0.043228	0.0028253	-0.045593	-0.023634	0.019723	-0.031575	0.030586	-0.0096061	-0.013908	0.021135	-0.0082965	-0.0067625	0.0080032	0.0093642	0.0019773	-0.0054978	0.006725	-0.0011853	0.0041309	0.0092474	0.019676	-0.0023441	0.015578	-0.0064123	-0.010865	0.0064256	-0.0097182	-0.008345	0.040116	0.0050856	-0.010851	-0.0053864	-0.0042079	-0.020061
A0A3B6MWJ8	0.010372	0.034685	0.023076	0.015053	-0.0058802	-0.023596	-0.0060724	-0.014382	0.0024582	-0.0060188	0.006919	0.000909	0.0053154	-0.0096254	-0.0034447	0.0053456	-0.0040518	-0.0031486	0.0070306	-0.0042506	-4.2911e-05	-0.012859	0.002529	0.01125	0.0064886	0.0029098	-0.0021706	0.0097827	-0.0056822	0.0083842	-0.00083707	-0.0032241	-0.00055382	-0.0015041	-0.0021524	0.0051383
A0A3B6LWE2	0.011651	0.034281	0.023127	0.022891	0.0057049	-0.022759	-0.010542	-0.010129	-0.0095603	-0.002392	0.018146	-0.0074706	0.0078907	-0.014366	-0.00054163	-0.010264	-0.0066234	-0.0035677	0.022786	-0.0093183	-0.0025604	-0.020731	0.011047	-0.014826	0.0029094	0.0035708	-0.0060505	-0.013316	0.0045055	-0.01366	-0.0011475	-0.0034901	0.00019961	-0.0016165	-0.0031551	-0.00091847
A0A3B6RNX6	-0.021643	0.03424	0.036193	0.010866	-0.012868	-0.026084	0.0014073	-0.015101	0.013987	-0.012661	0.0071482	-0.0028812	0.0049421	-0.017616	-0.0025083	0.013643	-0.0065094	0.016444	0.0014883	-0.020475	0.000172	-0.020383	0.021792	-0.025946	0.019382	-0.016035	-0.0058759	-0.0050697	-0.0075243	-0.0018994	-0.017728	-0.013805	0.0014785	-0.0060937	-0.001396	-0.0066808
A0A5P1FGB2	-0.01576	0.033944	-0.010822	0.047792	-0.0095952	-0.026975	0.040737	-0.021908	0.022023	-0.0073805	-0.0024227	0.0044352	-0.00069591	-0.0085925	-0.0013848	-0.016544	-0.0066829	-8.2664e-05	0.00026285	-0.0062184	-0.013611	0.0038918	0.001228	-0.0086145	0.016352	0.031946	0.10575	0.0054698	0.048539	0.015974	0.01839	-0.022188	0.085832	0.013682	-0.078815	-0.013264
Q0Q5D8	0.012065	0.033938	0.022983	0.018757	-0.0026899	-0.025241	-0.0033917	-0.0015039	-0.012622	-0.00689	0.003506	-0.015872	0.023589	-0.011552	4.9075e-05	0.0069085	0.025888	-0.0028438	0.015759	-0.029244	-0.003831	0.0070945	-0.0018708	-0.0090966	0.0039039	0.0061258	-0.0050124	-0.019004	0.013106	-0.029788	0.0035591	-0.0022223	0.0023058	-0.0019227	-0.0028543	0.001239
A0A0D9VNG9	-0.021515	0.033148	0.035841	0.0062586	-0.018818	-0.034884	-0.0011197	-0.026927	0.02241	-0.011306	-0.0039065	-0.032882	0.0034092	-0.017023	-0.040072	0.0027542	-0.0076397	0.0026942	0.00017098	-0.013599	0.00093929	-0.0082812	0.033841	-0.0075222	-0.00054746	0.0083143	-0.0082159	-0.0036908	-0.0024101	-0.012846	-0.020319	-0.016014	0.00067474	-0.0081488	-0.0030399	-0.0089363
A0A392SRP8	0.024736	0.033041	0.025207	0.068111	0.10698	-0.19736	-0.13614	0.19579	0.1915	0.13257	-0.11054	0.043112	-0.13703	0.012245	0.016053	0.010978	0.021071	0.0043344	0.022204	0.00048778	-0.0025743	-0.034065	0.013342	-0.0017188	0.012726	0.012611	-0.01023	-0.041784	0.00063976	-0.0015878	-0.0083155	-0.0036587	0.0088693	0.00011691	-0.0051426	-0.011999
A0A2R6RDG0	0.010046	0.033024	0.021955	0.0036558	-0.023836	-0.024666	0.0068529	-0.0062119	0.010944	0.0034878	-0.016979	-0.00035463	0.015328	0.03298	0.009977	0.0064247	-0.016021	-0.00442	0.0093295	0.0012897	0.00059302	-0.0064887	0.0035524	0.0075597	-0.002117	0.0023165	-0.00064414	-0.002932	0.020443	-0.046815	0.0021965	-0.0060135	0.0032861	-0.0054948	-0.00088146	-0.0033353
Q6UJY8	0.01221	0.032909	0.022391	0.019265	0.0042433	-0.025838	-0.011396	0.023232	0.031521	0.011834	-0.023556	0.0050893	0.022794	0.0086689	0.0010524	0.019766	-0.02773	-0.0053969	0.019314	0.013923	0.00057757	-0.020906	0.0095059	0.006485	0.0036017	0.0049182	-0.0019145	-0.0021929	-0.0065445	0.011987	-5.4983e-05	-0.0028063	0.00081114	-0.00085853	-0.0007922	-0.0050741
P16347	0.011077	0.032311	0.021733	0.0050379	-0.02173	-0.033677	-0.001163	-0.027676	0.00095806	-0.0075562	0.0022435	0.00033513	-0.00022328	-0.021745	0.00051044	0.0019898	0.00046322	-0.00092569	-0.023827	0.016954	0.0046878	-0.0039383	0.0033888	0.0068858	-0.0022779	0.00051841	-0.00041612	-0.025838	-0.0019024	-0.0089965	-0.0021237	-0.0053629	-0.0022123	-0.003089	-0.0051752	0.0034471
Q6DLC7	-0.020828	0.032301	0.034723	0.0051629	-0.0063697	-0.032723	0.0098014	-0.011809	0.0042301	-0.008196	0.011187	0.01556	0.010131	-0.018727	0.048815	0.006956	-0.01118	-0.011371	0.00083753	-0.0056089	0.00039959	-0.012906	-0.027478	-0.0026326	-0.015226	0.015838	-0.0045905	0.0010318	-0.0035341	-0.001706	0.018858	0.0012703	-0.0044824	-0.0015631	-0.0023843	0.0030517
A0A3B6NRC2	0.019395	0.031958	0.042267	-0.0010492	-0.022196	-0.021487	0.025809	-0.03069	0.027745	0.0063515	-0.020775	0.00044581	-0.0081618	-0.0079755	-0.028271	0.012649	-0.0078477	0.09284	-0.0081163	-0.00023969	0.0065888	0.0063013	0.035076	-0.0056312	0.045523	-0.062937	0.0036758	-0.0034629	-0.0037544	-0.027361	-0.011928	-0.012241	-0.00019699	-0.0088986	-4.3599e-05	1.5829e-06
A0A3B6EGL9	0.011843	0.031423	0.021363	0.0078169	-0.01538	-0.024649	-0.002816	-0.015738	0.018166	-0.019946	0.007571	0.0040229	0.012848	0.029037	0.00098721	0.016081	0.0124	0.0066653	-0.015337	0.0436	0.0067	0.0045045	0.0067082	-0.031148	-0.0033253	0.0074198	-0.011512	0.0018282	-0.0071631	0.012774	-0.0023865	-0.0045192	-0.0020512	-0.0020824	-0.00029922	-0.014499
A0A2P1BXV0	-0.021636	0.031324	0.035813	0.0060677	-0.024506	-0.041669	0.0039948	-0.016669	0.0024534	-0.0015181	0.0032219	0.017086	0.008267	-0.018236	-0.026481	0.0069845	-0.023782	0.059596	0.0025851	-0.011455	0.0024724	-0.0013326	0.022831	0.0045804	-0.010772	0.013376	-0.0057865	-0.004708	0.0077567	-0.030473	0.010845	-0.0022523	-0.0024868	-0.0033197	-0.0032392	0.012439
A0A075DMP7	0.012211	0.031066	0.021257	0.01447	-0.0064185	-0.017847	0.0011739	-0.0019	-0.0052105	0.0090505	0.0058772	-0.010152	-0.0035999	0.014304	0.0046258	0.016973	-0.010621	-0.0041494	0.016347	0.014133	0.0014905	0.0064272	0.0027812	-0.00047968	-0.00065039	-0.0019787	-0.0017416	0.031573	0.0053904	-0.0049953	-0.00053383	-0.0014746	0.00062015	-0.0015077	0.0012157	0.00081155
J3RXC2	-0.0088715	0.030648	0.043022	-0.0029823	-0.0050499	-0.0297	0.020513	-0.030523	0.016709	-0.02395	-0.026594	0.0045291	-0.0045971	0.0031312	-0.043169	0.0043076	0.002256	-0.014029	0.006896	-0.02103	0.00061261	0.010279	0.013497	-0.028792	0.026097	-0.086644	0.012806	0.035744	-0.023149	0.0022759	0.020449	-0.003196	-0.0069559	-0.0086034	0.0039379	0.007729
A0A1J7I3E7	0.012871	0.030491	0.021072	0.020381	0.0017498	-0.025068	-0.0027681	0.0018462	-0.024766	0.017733	0.0099778	-0.021468	-0.0065986	-0.0032368	0.009337	-0.0029167	-0.0223	-0.0067766	-0.060439	-0.0084162	0.0025945	-0.015835	0.0080977	0.01632	-0.0049187	-0.0028556	0.010456	-0.016825	0.013028	-0.025693	0.0017058	-0.0021109	0.0019707	-0.00065217	-0.0011267	0.0034699
A0A0E3Z7G8	-0.0087423	0.030377	0.016781	0.035249	0.037777	0.052147	0.0068306	0.035303	-0.04007	0.019905	-0.013398	-0.012686	-0.0057676	0.0038825	0.00999	-0.028731	0.0063446	0.0024037	-0.0010266	0.0096184	-0.0014703	0.021093	-0.0081126	0.029089	-0.010935	-0.0090815	0.014003	0.0028836	-0.0074393	0.02794	0.0011654	0.0092884	-0.00035471	0.0069152	0.00031462	-3.4919e-05
V5M0W9	-0.0087321	0.030335	0.016762	0.03736	0.045529	0.064374	-0.0029089	0.020409	-0.014956	0.0045953	0.0013592	0.016268	-0.010949	-0.0069772	-0.019605	0.031612	0.018371	0.00061749	-0.0066967	0.012366	-0.00068742	0.022503	-0.030688	0.12164	0.000966	-0.010934	0.032542	0.015791	-0.023498	0.069698	0.00078072	0.010691	0.0028975	0.009846	0.0014418	-0.011115
A0A287FDY5	-0.0086867	0.030174	0.016653	0.031417	0.030483	0.042325	0.009354	0.040741	-0.034233	0.0086605	-0.0040419	-0.024205	-0.00035588	0.03753	0.017269	-0.044857	0.014247	0.0083723	-0.0017579	0.0056902	-0.0026274	0.021132	-0.0087943	0.034464	-0.01735	-0.0085405	0.015939	0.0070485	0.015835	-0.017025	0.005646	0.0079706	0.0043818	0.0044622	0.0016264	0.0050127
A0A3P9QP48	0.013063	0.03017	0.020908	0.019401	0.0038158	-0.0070749	-0.0045237	-0.0075979	0.00037758	0.021504	0.019988	-0.00081248	-0.016894	-0.027669	-0.0069023	0.014397	-0.0023112	-0.0060963	0.016676	-0.031652	-0.002264	0.018299	-0.0084123	-0.0051224	0.010517	0.0032012	-0.0060466	-0.0059645	0.0014584	-0.0049823	-0.0022441	-0.001859	-0.0013431	-0.0016447	-0.002693	0.014788
D4HNC5	-0.021276	0.029937	0.035293	0.033182	0.0082577	0.019043	-0.0044644	-0.000369	-0.0096112	0.0085737	-0.00911	-0.0044896	-0.0036608	-0.023795	-9.8045e-05	0.019965	-0.0025272	-0.020505	-0.0011027	-0.010144	-0.0023303	-0.013029	-0.028286	0.018218	-0.024432	0.043419	-0.0064483	0.0076721	-0.0032203	0.018972	-0.016767	-0.0050177	-0.0001692	0.00098353	-0.0027743	-0.0001899
C3VWN4	0.013497	0.029854	0.020804	0.019672	0.0033354	-0.0042747	-0.0032225	-0.00037035	-0.0020492	-0.0057935	-0.012176	0.0012068	0.017774	-0.015627	0.0022542	-0.027006	-0.020635	-0.0016835	0.0018821	-0.028438	-0.0019508	0.012801	-0.0087725	0.019614	0.0048323	0.0020353	0.0012068	0.00073456	-0.0086029	0.010986	0.00026049	0.00046239	-0.0019955	-9.9472e-05	-0.0030973	0.0070988
A0A453S1T6	0.015498	0.029849	0.021129	0.0049235	-0.016735	-0.026024	-0.0014187	-0.0052662	0.047351	0.034605	0.060083	-0.0032883	-0.12154	0.042642	0.0038017	0.03644	0.012029	0.012834	0.010958	0.057451	0.0091622	0.054775	-0.015056	-0.030969	-0.0073042	0.0094042	-0.012052	-0.059074	-0.015004	0.029513	-0.0025579	-0.0030745	-0.0046297	-0.0020832	-0.0012864	0.00088863
Q53YX8	0.012435	0.02983	0.020551	0.014059	-0.0050328	0.0012305	0.0046346	-9.4005e-05	0.0079113	0.017966	0.00084415	0.00089135	0.0073484	0.0073136	0.0043216	0.0025166	0.0019676	-0.00030067	-0.035729	0.033098	0.0044487	-0.040899	0.016029	0.0079313	-0.0049584	-0.0025619	0.002542	-0.001251	0.0097659	-0.019898	-0.0015176	-0.0043043	0.00085362	-0.0018867	-0.0016361	0.00069715
A0A3B6TIG9	0.013875	0.029824	0.020864	0.020117	0.0034576	-0.015181	-0.0068061	-0.0067663	-0.007493	-0.011379	0.0078588	-0.0052292	0.0060984	-0.00018888	0.0012348	-0.00052951	-0.0091484	-8.839e-05	0.00052992	0.013311	0.0017935	0.0042907	0.0039393	-0.0095898	-0.0019036	0.0015029	-0.0032171	-0.002963	-0.0017203	0.0026922	-0.0015523	-0.001274	-0.00098966	-0.00026699	-0.0013165	-0.0057659
U3Q0E5	-0.0085698	0.029768	0.016434	0.032709	0.034676	0.047829	0.0053814	0.031163	-0.032773	0.014579	-0.0084933	-0.009064	-0.0048256	0.012245	0.0050156	-0.0073976	0.010898	0.0011122	-0.0017722	0.0078627	-0.0014425	0.01204	-0.0059092	0.021778	-0.0058265	-0.0047421	0.010411	0.0047707	-0.0079056	0.030566	0.001628	0.0076112	0.00048115	0.0062888	0.00151	0.004496
V5M118	-0.0085675	0.029759	0.016427	0.032204	0.033666	0.046444	0.0055088	0.0305	-0.033587	0.015862	-0.010382	-0.010397	-0.0050262	0.0036593	0.0081115	-0.023294	0.006502	0.0022813	-0.00083926	0.0094618	-0.0012118	0.016406	-0.0048189	0.017091	-0.0091899	-0.00739	0.0096313	0.0023861	-0.0016121	0.014134	0.00046848	0.0071701	3.5197e-05	0.0052786	0.00014561	-0.011648
Q8LPA7	0.014015	0.029596	0.020728	0.015299	0.00094442	-0.015812	-0.0092565	0.015782	0.039268	0.018643	-0.030148	0.017684	0.0069523	-0.011724	-3.4911e-05	-0.0077579	-0.0049042	-0.0029319	0.027819	-0.02746	-0.0033363	-0.0040225	-0.0040297	0.010522	0.010891	0.0034283	-0.0068917	0.0091212	0.0088334	-0.026343	-0.0016651	-0.0039202	0.00077555	-0.0041294	-0.0037628	-0.0031238
A0A0R0GCH5	-0.008487	0.02948	0.016262	0.029187	0.026715	0.03888	0.0109	0.045059	-0.031594	0.002805	-0.0026001	-0.032224	-0.0051199	0.012114	0.0090611	-0.00039924	0.020735	0.0045333	-0.0015113	0.01781	-0.00090703	0.006177	0.0016176	0.00010199	-0.007928	-0.002161	0.0045285	0.0066968	-0.0019017	0.019567	0.0059873	0.0076081	0.0010145	0.005741	0.0023082	0.0043927
A0A290XZ25	-0.0084482	0.029328	0.016167	0.027623	0.026748	0.036455	0.0041524	0.022124	-0.027816	0.014934	-0.010541	-0.0063679	-0.0038949	-0.0045327	0.0072646	-0.039202	-0.0019174	0.0011381	0.00017753	-0.015693	-0.0032663	0.011063	-0.0099497	0.038622	-0.0042089	-0.0059458	0.012609	0.0021728	-0.0069598	0.019479	0.0015177	0.006294	-0.00024705	0.0044401	-0.0013068	0.01167
A0A286R6V1	-0.023416	0.029296	0.03803	-0.019341	0.043314	-0.045116	0.034248	-0.029724	0.022908	-0.021297	0.0061523	-0.037624	0.012919	0.028923	-0.11808	-0.0038674	0.0042263	0.01968	-0.0046782	0.036042	0.0086161	0.04072	0.13437	0.022163	0.12705	-0.0026338	-0.025187	-0.020098	0.018775	-0.062773	0.0086295	-0.0078315	0.0037626	-0.010722	0.0019842	0.00020347
A0A453QEH4	0.013888	0.029257	0.020487	0.012916	-0.0074751	-0.012971	-0.0010939	-0.0089544	0.0045847	-0.011634	-0.0042315	0.002264	0.02919	0.0073394	-0.0030521	0.025439	0.0086305	-0.0026056	0.0042867	-0.0030007	0.0007459	0.0061449	0.0033278	-0.034074	0.0068077	0.0083498	-0.013412	0.0061835	0.0034279	-0.0081936	-0.00095249	-0.0038576	-0.00045767	-0.0025445	-0.00028766	-0.0030122
A0A411L2W7	-0.0084215	0.029243	0.016125	0.028184	0.026428	0.035939	0.0076823	0.031647	-0.034098	0.014683	-0.0096859	-0.01807	-0.0017689	0.016951	0.013228	-0.020894	0.0077071	0.0027306	-0.0005984	0.016865	-0.00050875	0.018198	0.00010815	0.0015618	-0.014256	-0.0081348	0.0072006	0.0012817	0.015949	-0.021467	0.0013043	0.0052259	0.0021646	0.0030001	0.00076285	-0.004208
M8B2V2	0.017718	0.029229	0.021288	0.023604	0.020504	-0.084336	-0.043105	0.066158	0.083881	0.062347	-0.058463	0.021757	-0.043154	0.022259	0.016147	-0.015614	-0.02303	-0.0023597	0.059971	-0.018685	-0.0033441	0.0076374	-0.00028622	-0.012408	0.0090678	0.007282	-0.013001	0.010443	-0.0017924	-0.0029734	-0.0040561	-0.0035893	0.00098559	-0.0038168	-0.0023884	-0.021618
D0F0C5	-0.0083654	0.029097	0.01612	0.045366	0.061269	0.091885	-0.0032435	0.035456	-0.025614	0.0080516	-0.010381	0.0098399	-0.036233	-0.12293	-0.06217	0.3015	0.040931	-0.038203	0.00080175	0.065823	0.0051762	-0.077463	0.066661	-0.21884	0.046473	0.012352	-0.061304	-0.0018817	0.032248	-0.04072	-0.014883	-0.0079127	-0.0014151	0.00029705	0.0056913	-0.012691
A0A3B5ZP43	-0.039751	0.029039	0.0070637	0.047677	0.044607	-0.097866	-0.043366	0.024394	0.0062858	0.0026743	0.027968	-0.0052289	-0.017523	-0.027486	-0.0095072	-0.0017603	0.0075394	0.028211	0.045446	0.004977	-0.015252	-0.0078411	0.02129	0.0034619	0.051637	0.065778	0.1098	-0.0015782	-0.0090401	-0.021012	-0.017463	-0.023553	-0.10524	-0.0057088	-0.014294	-0.0013245
B0L965	-0.020803	0.028999	0.034295	0.005159	-0.0068658	-0.03073	0.0072893	-0.015693	0.011235	-0.011017	0.0047657	-0.0078756	0.006166	-0.028344	0.011084	0.0021339	-0.013994	0.054926	0.0019408	0.0010262	0.0017626	-0.0062164	-0.016561	0.015609	-0.056232	0.057378	-0.011278	0.0083306	0.013831	-0.031305	0.021248	0.0032877	-0.0049906	-0.00086438	-0.0039489	0.011197
T1MLB9	-0.0083483	0.02898	0.015971	0.026081	0.023664	0.031647	0.0065092	0.026286	-0.030658	0.014537	-0.0089319	-0.012695	-0.0014062	0.018851	0.0076254	-0.0016666	0.0080912	-7.3885e-05	-0.0016263	0.011573	-0.0005832	0.014754	-0.0043989	0.020427	-0.0087281	-0.0055704	0.010799	0.0033319	0.0020378	0.0087311	0.0021863	0.0056014	0.0019174	0.0042752	0.0015998	-0.017843
A0A453AS12	-0.020897	0.02888	0.034441	0.0077354	-0.0086625	-0.029281	0.0068296	-0.013175	0.0042807	-0.0040152	0.00014531	-0.010835	0.0080593	0.0029007	-0.032764	-0.030052	-0.012972	0.023334	-0.0005294	-0.00073432	0.0015094	0.0064996	0.0077989	0.022028	0.02999	0.01805	-0.010667	-0.005901	0.0013561	-0.0090068	-0.015805	-0.00903	0.0019481	-0.0040037	-0.0029821	0.019327
A0A077HCY7	-0.008315	0.02886	0.015906	0.027287	0.028248	0.038656	-6.6009e-05	0.013319	-0.018859	0.011716	-0.0076437	0.0050321	-0.0057472	-0.016433	0.00098452	-0.031817	-0.0023716	0.0011813	0.00016948	-0.0093469	-0.0020193	0.0060468	-0.0059632	0.01773	0.00048453	-0.0031089	0.0048356	0.00046076	-0.015008	0.032625	-0.0021481	0.0047097	-0.0027337	0.0041072	-0.0021251	0.0031185
A0A446S4Q9	-0.0083049	0.028823	0.015881	0.025416	0.023591	0.030525	0.0044634	0.019972	-0.027224	0.015053	-0.0073731	-0.0041597	0.00089282	0.03425	0.0066195	-0.0063253	0.0068308	-0.001082	-0.0016052	-0.0092386	-0.0025138	0.0034219	-0.0056143	0.019284	-0.0012968	0.0012009	0.0085215	0.0041833	-0.012092	0.037212	0.0028567	0.0051743	0.0010317	0.0049033	0.0024461	-0.0037404
A2IBJ7	-0.02031	0.028787	0.033474	-0.0041577	0.0083244	-0.037322	0.016559	-0.020704	0.0077581	-0.007538	0.0056971	0.005956	0.010848	-0.024844	0.028782	-0.0028731	-0.01795	0.015779	0.0029414	-0.028592	-0.00079396	-0.014604	-0.0085827	3.2519e-05	0.015194	-0.060263	0.017787	-0.0094179	-0.0099304	-0.0096652	-0.02606	-0.017183	0.0039419	-0.0081374	0.00058994	0.014449
D7RT26	0.013434	0.028704	0.020069	0.013731	-0.006826	-0.010627	0.0029193	-0.0020043	-0.0031092	0.0047651	0.0054525	-0.011546	-0.0054119	-0.018477	0.00092565	0.01313	-0.013334	-0.0027344	8.9564e-05	0.020854	0.0029912	0.0013164	0.0020328	0.01048	-0.0019421	-0.001166	0.0018489	-0.010754	-0.0090637	0.015948	6.7533e-05	-0.0005386	-0.0023197	0.00022143	-0.0022821	0.00032397
A0A3B6MQN2	0.020005	0.028669	0.042695	0.01064	-0.05661	-0.0088892	0.011505	-0.028114	0.033023	0.0025295	-0.039749	0.001489	0.00038186	-0.00032408	0.0019887	0.0089341	3.4494e-06	-0.001427	-0.0017439	-0.0081748	0.0028199	0.0061271	-0.0051264	-0.0069454	0.0063124	-0.031509	0.00032636	0.013763	-0.0034533	-0.016838	-0.01811	-0.014404	-0.0014568	-0.0095381	-0.0030373	-0.011453
A0A0P0WVE6	-0.0082201	0.028523	0.015707	0.024107	0.022454	0.030278	0.0016772	0.014001	-0.019378	0.011097	-0.0075546	-0.00082594	-0.0035894	-0.0087443	0.004785	-0.032429	-0.0022169	0.0014692	0.00049298	-0.0071163	-0.0016992	0.0052413	-0.0026301	0.0059368	-0.0012636	-0.001882	0.0023672	-0.00052468	-0.011601	0.02512	-0.0011951	0.0038801	-0.0024813	0.003268	-0.0017397	-0.0078565
A0A218W017	-0.0082201	0.028523	0.015707	0.024107	0.022454	0.030278	0.0016772	0.014001	-0.019378	0.011097	-0.0075546	-0.00082594	-0.0035894	-0.0087443	0.004785	-0.032429	-0.0022169	0.0014692	0.00049298	-0.0071163	-0.0016992	0.0052413	-0.0026301	0.0059368	-0.0012636	-0.001882	0.0023672	-0.00052468	-0.011601	0.02512	-0.0011951	0.0038801	-0.0024813	0.003268	-0.0017397	-0.0078565
A0A2I0WJ88	-0.0082201	0.028523	0.015707	0.024107	0.022454	0.030278	0.0016772	0.014001	-0.019378	0.011097	-0.0075546	-0.00082594	-0.0035894	-0.0087443	0.004785	-0.032429	-0.0022169	0.0014692	0.00049298	-0.0071163	-0.0016992	0.0052413	-0.0026301	0.0059368	-0.0012636	-0.001882	0.0023672	-0.00052468	-0.011601	0.02512	-0.0011951	0.0038801	-0.0024813	0.003268	-0.0017397	-0.0078565
A0A291I1P5	-0.0082076	0.028481	0.01568	0.023136	0.019987	0.027505	0.0039584	0.019721	-0.020119	0.0076743	-0.0056219	-0.0090283	-0.0037404	-0.0055849	0.0041716	-0.015223	0.003765	0.0015641	-0.00036604	0.0032866	-0.00081611	0.0066091	-0.0021067	0.0089315	-0.0028765	-0.0023099	0.0038742	0.0015474	-0.0092303	0.023896	0.00073013	0.0044278	-0.0013569	0.0036737	-0.00066965	-0.0057672
A0A446XZN5	0.014106	0.028474	0.020042	0.0098203	-0.011623	-0.023703	-0.0044861	-0.019876	0.0068978	-0.029708	0.004302	0.0040127	-0.0025336	0.036259	0.014508	-0.060282	0.0073342	0.016622	-0.0080186	0.045971	0.006045	0.0089299	0.00089771	-0.011864	-0.0094829	0.0048545	-0.0069726	0.01596	-0.038281	0.071798	-0.0025752	0.00049281	-0.007309	0.0015382	-0.0017986	0.015221
Q6TC64	-0.0082006	0.02846	0.015677	0.024409	0.021923	0.028765	0.0050204	0.02189	-0.025749	0.011965	-0.0059275	-0.0088233	8.4735e-05	0.028533	0.0075204	0.0022505	0.010149	0.00040408	-0.0014109	0.013432	-0.00010708	0.0056885	0.0030292	-0.014145	-0.0052458	0.00041835	0.00063693	0.001784	-0.0030433	0.017814	0.00086793	0.003753	0.00036378	0.0036182	0.002237	-0.0032738
A0A1U9XLA1	-0.0081997	0.028457	0.015675	0.024391	0.021868	0.028697	0.0050927	0.022079	-0.025784	0.011859	-0.0058444	-0.0090685	0.00013421	0.029019	0.0076157	0.0023083	0.010311	0.00041534	-0.0013983	0.013116	-0.00015169	0.005296	0.003198	-0.014804	-0.0051302	0.00061739	0.00044558	0.0018235	-0.0031311	0.01805	0.00095787	0.0037437	0.00036734	0.0036209	0.0022855	-0.00060955
A0A453GEM8	-0.0082035	0.028457	0.015656	0.02068	0.015434	0.01945	0.004975	0.017818	-0.021667	0.0097473	-0.0050444	-0.011284	0.0023435	0.025256	0.014907	-0.037741	0.0038238	0.0067103	-0.0011718	0.023603	0.0012449	0.023483	-0.0020042	0.0020562	-0.016118	-0.0059155	0.0058922	-0.00038881	0.00404	-0.0025936	-9.1167e-05	0.0039098	7.0445e-05	0.0023206	-0.00020025	-0.0050957
A0A446QV97	0.013854	0.028332	0.019923	0.013057	-0.0055238	-0.014286	-0.0027235	-0.006488	0.008348	0.0052945	0.0013275	7.4997e-05	-0.0096317	-0.013452	0.0058203	-0.021913	-0.010778	0.0018017	-0.0042195	0.0040925	0.0024647	0.0084499	0.0046338	-0.030465	0.0012189	0.00026232	-0.01247	0.01681	0.0039909	-0.015224	-0.0046638	-0.0033814	-0.003633	-0.0033916	-0.0029109	0.004188
Q93XJ8	-0.0081695	0.028314	0.015547	0.016555	0.01325	0.016749	-0.0043919	-0.014223	-0.019475	0.031233	-0.027682	0.028428	-0.013555	-0.09367	-0.038905	0.13119	-0.025775	-0.041721	0.0044547	-0.098301	-0.0090778	-0.055811	0.00099824	0.041952	0.04752	0.0037851	0.0025543	-0.001079	0.0093557	-0.01935	-0.001987	-0.0062345	0.0041181	-0.0021816	-0.0014468	-0.00022633
A0A445GCK7	-0.0081598	0.028307	0.015575	0.021336	0.017525	0.023905	0.0025666	0.013454	-0.018428	0.010187	-0.0087617	-0.0044891	-0.0043882	-0.02269	0.0034571	-0.032185	-0.0061726	-0.00029153	0.0011305	-0.017521	-0.0026051	0.0043144	-0.005726	0.02508	0.00025125	-0.0037147	0.0063978	-0.00011085	-0.008216	0.015981	0.00026344	0.0036611	-0.0016611	0.0026068	-0.0026879	0.011317
G7IL94	-0.0081596	0.028294	0.015544	0.016354	0.0080631	0.0097797	0.0050349	0.0098564	-0.024423	0.018505	-0.016979	-0.0084171	-0.003426	-0.035724	0.0047064	-0.0339	-0.016775	-0.0041739	0.0011402	-0.025814	-0.0027237	0.016133	-0.017679	0.079042	-0.0012978	-0.0087223	0.021471	-0.00048356	-0.02121	0.040845	0.0025824	0.0059574	-0.0019119	0.0041812	-0.0036857	-0.011121
P52571	0.013671	0.028279	0.019803	0.0034112	-0.023586	-0.024176	-0.0039292	-0.016447	0.03727	-0.09266	0.053942	-0.036736	-0.067965	-0.1283	0.003502	-0.18106	-0.026412	0.024846	0.018689	-0.062549	-0.0090322	-0.11247	0.025414	0.013055	0.02131	0.00013607	-0.024791	0.065969	0.015127	-0.069947	0.0051817	-0.0076337	-0.0059953	-0.010006	-0.014181	-0.0014552
C8CCM6	-0.0081458	0.028261	0.015553	0.021564	0.017325	0.022614	0.0044844	0.017049	-0.023749	0.013001	-0.009015	-0.0079762	-0.00080961	0.0061117	0.0077157	-0.021586	-0.0013657	-0.0013062	0.00068154	-0.015468	-0.0027932	0.0013877	-0.0013678	0.0077169	-0.0014636	-0.001177	0.0040144	0.0003744	1.2648e-05	0.0041529	0.0015847	0.0029525	0.00035121	0.0021462	-0.00032257	-0.015345
A0A452XU75	-0.008141	0.02824	0.015537	0.02074	0.01613	0.021078	0.0038911	0.015623	-0.020203	0.010028	-0.0068425	-0.007832	-0.00042081	0.0055798	0.0095964	-0.036387	-0.0017854	0.0018067	0.00078624	-0.012348	-0.0023452	0.0032512	-0.0010935	0.0024902	-0.0029813	-0.00059982	0.0020972	-0.00031917	-0.0041649	0.010216	0.0010428	0.0030202	-0.00094979	0.0021332	-0.0010376	0.013776
A5JTR5	-0.0081293	0.0282	0.015516	0.021146	0.017326	0.022318	0.0026733	0.011459	-0.022105	0.015302	-0.010958	-0.0022729	-0.001928	-0.0069544	0.0059161	-0.022634	-0.005304	-0.0010497	0.00042127	-0.0016727	-0.00086989	0.011319	-0.0032789	0.013266	-0.0045786	-0.0050678	0.0059226	-0.00172	-0.0023501	0.0066398	-0.0013067	0.0030573	-0.00095513	0.002238	-0.0016033	-0.0052702
A0A1P8DT57	-0.0081276	0.028194	0.015513	0.021034	0.016931	0.021451	0.0036655	0.014583	-0.02153	0.012178	-0.0065434	-0.0041041	0.00097077	0.02183	0.0051946	-0.0045585	0.0031256	-0.0014602	-0.0011428	-0.005363	-0.0017151	0.0066684	-0.0049719	0.022075	-0.0034149	-0.0021695	0.0087186	0.0028232	0.0023708	0.0039586	0.0017889	0.0030064	0.0022405	0.0024528	0.0010919	0.0060349
A0A453R3D3	-0.0081183	0.028149	0.015468	0.016941	0.0097346	0.011594	0.0037225	0.0083001	-0.021115	0.015806	-0.013086	-0.0049433	-0.00044778	-0.014167	0.0088964	-0.05406	-0.015811	-0.0020276	0.0021227	-0.043587	-0.004948	0.0036194	-0.011941	0.050149	0.0014412	-0.0029147	0.012788	-0.00090345	-0.013323	0.023169	0.0026872	0.0037773	-0.0012537	0.0023442	-0.0031483	0.012048
A0A0E3UR90	-0.0081116	0.028142	0.015485	0.021273	0.017149	0.02344	0.0036746	0.016999	-0.019112	0.0082483	-0.0068643	-0.0093859	-0.0037398	-0.013762	0.0058004	-0.019572	0.00056876	0.0019141	0.00039005	0.011853	0.00035427	0.0096154	0.0020925	-0.0075983	-0.0056506	-0.00394	-4.9143e-05	-0.0015254	-0.0023666	0.0064631	-0.0012479	0.0030564	-0.0020286	0.0022403	-0.0017067	-0.012181
A0A0U3BLC5	-0.0081017	0.028102	0.015458	0.020227	0.015756	0.021884	0.0027352	0.015402	-0.013323	0.0029808	-0.0028159	-0.0084594	-0.0032155	-0.01226	0.0055207	-0.031205	0.00098814	0.0043973	0.00023536	0.0055163	-0.00036214	0.0091654	-0.00090647	0.0036366	-0.0056661	-0.0039509	0.0016215	7.1255e-05	0.00030593	-0.00033357	-0.00048377	0.0027807	-0.0012901	0.0016556	-0.0022243	3.7531e-05
G9I0U3	-0.0081017	0.028102	0.015458	0.020227	0.015756	0.021884	0.0027352	0.015402	-0.013323	0.0029808	-0.0028159	-0.0084594	-0.0032155	-0.01226	0.0055207	-0.031205	0.00098814	0.0043973	0.00023536	0.0055163	-0.00036214	0.0091654	-0.00090647	0.0036366	-0.0056661	-0.0039509	0.0016215	7.1255e-05	0.00030593	-0.00033357	-0.00048377	0.0027807	-0.0012901	0.0016556	-0.0022243	0.0016166
A0A3B5Y269	-0.0081008	0.028098	0.015456	0.020384	0.016208	0.020775	0.0024785	0.010582	-0.020473	0.014039	-0.0099565	-0.0020324	-0.0016445	-0.0058736	0.0054962	-0.021674	-0.004878	-0.00086141	0.00032754	-0.0021411	-0.0008544	0.010308	-0.0032523	0.01312	-0.0040097	-0.0043899	0.0055268	-0.0014562	-0.0031337	0.0080839	-0.001142	0.0028417	-0.00095458	0.002141	-0.0015412	-0.0075584
Q4U195	-0.0080954	0.028084	0.015458	0.022294	0.019822	0.025013	0.0018959	0.011363	-0.020871	0.013896	-0.0070853	0.00093317	0.00093628	0.021376	0.0071937	-0.012802	0.002002	0.0002108	-0.00059384	0.0076182	-0.00019414	0.0080661	0.0020629	-0.012937	-0.0056182	-0.0014263	0.0001287	-0.0010093	0.0031108	-0.00022667	-0.0019154	0.0018344	0.00013827	0.0017399	0.000503	0.010945
A0A2P1E371	-0.0080966	0.028082	0.015443	0.0194	0.01408	0.017941	0.0036869	0.013259	-0.019606	0.010847	-0.007525	-0.0066903	0.00013573	0.005203	0.0092957	-0.035924	-0.0038051	0.00079047	0.00095877	-0.017047	-0.0026619	0.0021485	-0.0018642	0.006392	-0.0018698	-0.00029161	0.0028014	-0.00056169	-0.0046204	0.010342	0.0011995	0.0026435	-0.00082092	0.0018634	-0.0011483	0.00075392
A0A3B5Y2A7	-0.0080906	0.028075	0.015459	0.02323	0.020969	0.029007	0.0035078	0.020119	-0.01791	0.0051391	-0.0021421	-0.0053134	-0.0043435	0.0074233	-0.0076765	0.047019	0.014514	-0.005288	-0.002421	-0.00040798	-0.001248	-0.0084324	-0.0017795	0.015453	0.0079491	0.0035856	0.0042598	0.0071376	-0.014624	0.044378	0.0031233	0.0038848	0.0011343	0.0048894	0.0029215	0.0043213
A4ZIV8	-0.0080766	0.028015	0.015394	0.016287	0.0064698	0.010825	0.0092363	0.027038	-0.020942	0.0026441	-0.007896	-0.03007	-0.0063238	-0.04167	0.0043324	-0.011127	-0.0012962	-0.00076958	0.0011874	-0.0053938	-0.0016731	0.0092605	-0.0054898	0.043348	-0.0049808	-0.009294	0.012178	0.0023883	0.0093171	-0.017977	0.0051471	0.0041644	0.0013285	0.0016065	-0.002802	-0.0097997
A0A453B3A5	-0.011028	0.027994	-0.028649	0.087759	-0.027057	-0.010587	0.00029419	0.0026141	-0.004506	0.0020292	0.020695	-0.0082367	-0.0046165	-0.0084152	-0.0016268	-0.021159	-0.015532	0.0075658	0.011129	-0.0044176	0.011377	-0.016866	-0.0068902	0.0034526	0.0091756	0.04252	-0.019178	-0.0039243	0.058288	0.0016944	0.016297	-0.025197	0.021376	0.048583	0.029013	0.00111
W8QN05	-0.0080679	0.027993	0.015413	0.023447	0.02228	0.031888	0.00058589	0.016022	-0.0094668	-0.0008988	0.00069409	-0.0018781	-0.0057726	-0.013873	-0.0032998	-0.010901	0.0050824	2.2896e-05	0.00079536	-0.024991	-0.0039228	-0.016072	0.0021147	-0.0053518	0.0088972	0.0037388	-0.0045649	0.0034264	-0.0014864	0.0053158	0.00088722	0.0014167	-0.0003254	0.001518	-0.0010412	-0.0080784
A0A0E0QYK7	-0.020105	0.027993	0.033046	-0.0082563	-0.0028382	-0.047165	0.012421	-0.02869	0.021884	-0.015707	0.0074716	-0.0084524	0.0098349	-0.019715	0.0012264	0.02279	-0.0093872	-0.015083	5.8544e-05	-0.01213	0.00047117	-0.017757	0.00036072	-0.0076612	0.026952	-0.023656	-0.00094341	-0.0049271	0.0010066	-0.03418	0.098864	0.023521	-0.012843	-0.00066082	-0.00013691	-0.0089961
G7KBN9	-0.0080681	0.027985	0.015388	0.018571	0.011909	0.014941	0.0061213	0.017339	-0.024809	0.013575	-0.0099752	-0.012844	-0.001522	0.0012341	0.0046433	0.017794	0.0046854	-0.0016186	-0.0017834	0.033249	0.0029803	0.018854	-0.00083369	0.007539	-0.0083556	-0.0047521	0.006745	-0.00023895	-0.01312	0.035476	8.3969e-05	0.0045906	-0.0015042	0.0043714	0.00073899	0.0035805
A0A383VAY5	-0.0080685	0.027976	0.015379	0.018146	0.012681	0.013897	0.0023256	0.0055548	-0.02074	0.017054	-0.0096076	0.0013468	0.0037234	0.024742	0.011951	-0.035555	-0.0052826	0.0011984	-0.00016762	-0.0020126	-0.0005117	0.010616	-0.0024397	-0.00064645	-0.0051092	0.0009175	0.0028209	-0.0027456	-0.01822	0.039169	-0.0010074	0.0030069	-0.0026583	0.0030495	-0.00023829	-0.021456
F6M8F9	-0.008066	0.027973	0.015385	0.020437	0.017902	0.023683	-0.0013238	0.0035965	-0.010962	0.0090762	-0.0060002	0.0079003	-0.0039608	-0.019738	-0.0020376	-0.017081	-0.0047078	0.00013125	-0.00051157	0.0016887	-3.9838e-05	0.011478	-0.0072096	0.026445	-0.0010959	-0.0049121	0.0067279	-0.00025859	-0.010722	0.021921	-0.0030997	0.0027735	-0.0020123	0.0025693	-0.0025528	0.00031831
A0A0E0C314	-0.0080582	0.027952	0.015377	0.019895	0.014534	0.018157	0.0057696	0.020461	-0.02022	0.0060625	-0.00046874	-0.011631	0.0038192	0.05096	0.0072634	0.014298	0.015148	0.00044122	-0.0024064	0.0068161	-0.00079798	-9.4486e-05	0.0018621	-0.0062759	-0.003487	0.0039779	0.0019937	0.0051456	0.0009251	0.012689	0.0040134	0.0025853	0.0029329	0.0028008	0.0039817	0.0038985
A0A438BP22	-0.0080552	0.027931	0.01535	0.017604	0.011731	0.015668	0.0019251	0.0082798	-0.013784	0.0082839	-0.0079427	-0.0034628	-0.0033249	-0.026806	0.003531	-0.04031	-0.010268	-8.9022e-05	0.0015233	-0.024827	-0.0029861	0.0041857	-0.0078703	0.034767	0.00085181	-0.0038991	0.0077926	-0.00052361	-0.0074486	0.011039	0.00055552	0.0027706	-0.0015529	0.0016329	-0.0036068	0.001443
N1QPV1	-0.0080507	0.027928	0.015368	0.021089	0.017279	0.022357	0.0036233	0.016548	-0.018461	0.0073591	-0.0027882	-0.0064818	0.001075	0.027311	0.007234	-0.0081162	0.0076023	0.0008909	-0.00037618	-0.0024357	-0.0014494	-0.0053228	0.0058098	-0.02659	1.1527e-05	0.0051376	-0.0053019	0.0010835	-0.0054063	0.018103	0.0010979	0.0018798	-0.00045941	0.0022927	0.0015732	-0.00074711
F8SGN4	-0.0080493	0.027922	0.015359	0.019961	0.014931	0.019972	0.00437	0.01717	-0.019457	0.0081366	-0.006104	-0.010221	-0.0016802	0.00017396	0.0055121	-0.010916	0.0016342	-0.00069914	0.00049109	-0.0055177	-0.0016641	0.00053895	0.001894	-0.002637	-0.0017562	-0.0011865	0.00076756	0.00045457	0.0046165	-0.0055752	0.001149	0.0019745	0.00045877	0.001356	-0.00042435	0.010319
A0A1U8B6S8	-0.0080505	0.02792	0.01535	0.018667	0.013205	0.017663	0.0030564	0.013261	-0.014732	0.0057278	-0.00445	-0.0075873	-0.0021414	-0.0074388	0.0045195	-0.016935	0.00087966	0.0022423	-0.00037207	0.010169	0.00037126	0.011543	-0.0019692	0.0095785	-0.0058711	-0.0042697	0.0039926	0.00013807	-0.0015597	0.0053501	-0.00036121	0.0027588	-0.00083752	0.001953	-0.0014792	-0.0095069
A0A3Q9HID8	-0.0080448	0.027904	0.015349	0.019899	0.01519	0.020194	0.0035902	0.016451	-0.015345	0.0040083	-0.001725	-0.0086992	0.00014395	0.015076	0.007516	-0.023233	0.0044608	0.0022087	0.00040489	-0.011943	-0.0024488	-0.0056882	0.0035002	-0.015048	0.00011422	0.0035543	-0.0035853	0.0012767	-0.0011657	0.005909	0.0017789	0.0016898	-0.00021303	0.0014572	0.00012385	0.01191
R9XV30	-0.0080443	0.027897	0.015338	0.018461	0.012783	0.016323	0.0035608	0.014789	-0.013604	0.0029445	3.8754e-05	-0.0088363	0.0020735	0.025311	0.0095955	-0.023917	0.0068282	0.0052736	-0.00099883	0.0097694	-3.9859e-05	0.0075915	0.0011832	-0.0086385	-0.0073632	0.00032582	-6.6601e-05	0.0013804	0.00059247	0.0038762	0.00096305	0.002156	0.00013826	0.0016283	0.00037848	-0.00062454
A0A0D2MAC7	-0.0080427	0.027892	0.015335	0.018826	0.013895	0.019654	0.0018136	0.012835	-0.0089265	-3.323e-05	-0.0011308	-0.0072301	-0.0040897	-0.020721	0.0035157	-0.030717	0.00068929	0.0051733	0.00022779	0.0089337	0.00029395	0.0086353	-0.00046958	0.0011714	-0.0044763	-0.0032877	-0.00016288	-0.00029869	-0.0049728	0.00844	-0.0011704	0.0025482	-0.0025164	0.001703	-0.0028561	-0.0037301
A0A446L9W9	-0.0080389	0.027883	0.015342	0.021252	0.018927	0.025885	0.00011783	0.011906	-0.0072343	-0.001012	0.0032591	0.00043952	-0.0019998	0.0093446	-0.00099411	-0.00028578	0.010519	0.0038475	-0.0020047	0.016275	0.0006874	0.0057774	-0.00032269	-0.00081003	-0.003213	-0.00093782	0.00025597	0.0034837	0.0014854	0.003706	-0.0011156	0.0018199	0.00048877	0.0018796	0.00017073	-0.0036056
B9FN10	-0.008037	0.027877	0.015333	0.019818	0.015573	0.021459	0.0025678	0.014015	-0.013547	0.0042866	-0.0030766	-0.0037969	-0.0038432	-0.0065334	-0.0048019	0.011108	0.0039653	-0.0041208	-0.00046497	-0.026311	-0.0035163	-0.01272	-0.00497	0.026404	0.010985	0.0045661	0.0045304	0.0051702	-0.019956	0.046755	0.0035684	0.0033071	-0.00044116	0.0038918	0.00042533	0.012162
A0A5D2A8R7	-0.0080365	0.027872	0.015331	0.019713	0.01486	0.016893	0.0036458	0.0094319	-0.02728	0.021483	-0.013624	-0.0018801	0.0039946	0.025486	0.015522	-0.043283	-0.0096095	-0.0026684	0.0024267	-0.029773	-0.0040021	-0.0041484	0.0049155	-0.024235	-0.0012072	0.0026154	-0.0034623	-0.0046822	0.0041806	-0.0084428	-0.00022176	0.00048191	-0.00032294	0.00019206	-0.00030693	0.0060908
A0A446RR88	-0.0080389	0.027866	0.01531	0.0177	0.014884	0.021449	-0.0052501	-0.0032469	0.0079153	-0.0062253	0.0045373	0.014447	-0.0081221	-0.045627	-0.015328	-0.0027596	0.00095548	0.0049022	-0.003623	0.02329	0.0029463	0.023915	-0.020862	0.080948	-0.00068005	-0.0087373	0.017452	0.005416	-0.030663	0.062466	-0.0034089	0.0049951	-0.0033648	0.0049196	-0.0040393	-2.6916e-05
A0A3B6U3N9	0.014056	0.027863	0.019672	0.011425	-0.0083164	-0.0020211	0.0035538	0.0050668	0.018756	-0.0084829	-0.021474	0.0050354	0.036652	0.025114	0.0043045	0.013075	-0.047519	-0.0045159	0.03529	0.014039	0.00075895	0.0087099	0.0040699	-0.018207	-0.0015281	0.0069538	-0.0070387	-0.024741	0.0018075	-0.010178	0.00038568	-0.0032215	-0.00030815	-0.0026838	-0.00060701	-0.0075528
F4YT72	-0.0080344	0.027861	0.015312	0.017211	0.010144	0.012971	0.004723	0.014784	-0.017373	0.0070501	-0.0054766	-0.01169	4.0191e-05	0.0029666	0.0085103	-0.026021	-0.0008695	0.0014652	0.00042386	-0.0067022	-0.0015119	0.0048785	-0.0014549	0.0083356	-0.0037783	-0.0012989	0.0034705	0.00024725	-0.0020409	0.0058899	0.0019171	0.00254	-0.00032306	0.0016538	-0.00097922	-0.0019683
M8CT91	-0.0080293	0.027855	0.015331	0.021679	0.018533	0.024325	0.003012	0.014628	-0.020967	0.011801	-0.0075235	-0.003389	-0.001381	0.0073025	0.0030475	-0.0012872	0.0010732	-0.0042119	0.00082212	-0.019665	-0.0031747	-0.0098708	0.0039916	-0.012107	0.0044886	0.002694	-0.002431	0.00046812	0.0026635	-0.00030507	0.00079945	0.0010923	0.00069919	0.0013243	0.00052379	0.017454
W5GW81	-0.0080288	0.027851	0.015323	0.02042	0.015898	0.020477	0.0045848	0.018372	-0.019355	0.0069072	-0.0022498	-0.0087567	0.0017235	0.033731	0.0052015	0.0092926	0.010347	-0.0012127	-0.0011246	-0.0036928	-0.0018114	-0.0046655	0.0032214	-0.0095569	-0.00047861	0.0032347	-0.00015982	0.0036139	0.0059349	-0.0012225	0.002813	0.0015636	0.0026388	0.0017183	0.0026068	0.0018025
A0A314ZSY0	-0.0080239	0.027843	0.015333	0.023642	0.022089	0.030005	0.0023051	0.016405	-0.020339	0.010277	-0.0069046	-0.0027949	-0.0027838	0.00034958	0.0019782	-0.0055776	0.00010854	-0.0050647	0.0019503	-0.031983	-0.0049567	-0.015702	0.0064496	-0.017199	0.0055029	0.00087802	-0.0044208	0.00059335	0.02467	-0.046481	0.00046144	-0.00075755	0.0031989	-0.0010777	-0.00018034	-0.0079382
R4JB56	-0.0080253	0.027832	0.015306	0.019405	0.01495	0.018878	0.0020444	0.0092247	-0.018102	0.012184	-0.0081953	-0.0016941	-0.00060756	-0.00037274	0.0069393	-0.024522	-0.004008	0.00011804	0.00067869	-0.00065905	-0.00066338	0.0065826	0.0014004	-0.0074773	-0.0038374	-0.0021377	-0.00014902	-0.0025843	-0.0002033	0.00089393	-0.0018203	0.0015564	-0.0012883	0.0011858	-0.0014269	0.0021915
Q7XAI3	-0.0080266	0.027831	0.015291	0.016491	0.0091085	0.010794	0.0041921	0.010872	-0.018952	0.011422	-0.008827	-0.009224	9.5704e-06	-0.0036168	0.010609	-0.031126	-0.004382	0.0025791	0.0003235	0.013451	0.0011585	0.015334	-3.6235e-05	-0.0030304	-0.0081743	-0.0030641	0.00186	-0.0034935	-0.013008	0.02587	-0.0010551	0.0032003	-0.0034074	0.0025515	-0.001828	-0.0077392
T1WH24	-0.0080269	0.02783	0.015289	0.015902	0.0081434	0.010107	0.0043334	0.012107	-0.015795	0.00717	-0.005705	-0.0095654	-0.00037815	-0.0014682	0.0049352	-0.016476	-0.0015498	0.00012626	-0.00036893	-0.007558	-0.0012658	0.0070649	-0.0069162	0.031475	-0.0018113	-0.0017002	0.0089053	0.001756	-0.012326	0.027759	0.0026364	0.0035573	-0.00061755	0.0028925	-0.0009023	-0.0059775
A0A2R4Q9T8	-0.0080218	0.027819	0.015297	0.019175	0.014702	0.018921	0.0016986	0.0091494	-0.015618	0.0095797	-0.0064631	-0.0015026	-0.00092154	-0.0022438	0.005585	-0.026756	-0.0038603	0.00028694	0.00075201	-0.0088455	-0.0016036	0.0036259	-0.00040221	0.0012296	-0.0020485	-0.0018392	0.0010981	-0.0012596	0.0017155	-0.0034001	-0.0009507	0.001394	-0.00057174	0.00089176	-0.0016227	0.0052771
A0A4D6MVV3	-0.008015	0.027803	0.01529	0.01924	0.013628	0.018589	0.0051075	0.018234	-0.020081	0.0081985	-0.0068578	-0.011413	-0.0040397	-0.0093598	-0.0019238	0.027205	0.0058862	-0.0045123	-0.00087637	0.005173	-0.00016657	-0.00045468	6.5322e-05	0.0093887	0.0028083	8.4021e-05	0.0035104	0.0024816	-0.012706	0.033949	0.0020317	0.0034916	-0.00064275	0.0037993	0.00077464	0.010166
A0A5D2M1L4	-0.0080142	0.027795	0.015289	0.020198	0.016567	0.020775	0.0017295	0.0097872	-0.017511	0.011129	-0.0056375	0.0001377	0.00088557	0.01705	0.0056621	-0.0089879	0.0016934	-0.00014811	-0.00050025	0.005673	-0.00026871	0.0065016	0.0019854	-0.0094829	-0.0047887	-0.0016484	0.00024486	-0.00061347	0.0073576	-0.0099065	-0.0015429	0.0009951	0.00081155	0.00089508	0.00020727	-0.0051584
A0A453KD90	-0.0080141	0.027784	0.015265	0.016553	0.010049	0.011527	0.0023043	0.0068674	-0.015098	0.0099906	-0.0058593	-0.0029728	0.0021785	0.011161	0.010067	-0.033925	-0.0034487	0.0035059	-0.00044402	0.010571	0.00066379	0.018225	-0.0034039	0.0097247	-0.010456	-0.0049697	0.0055085	-0.0017742	0.0016093	-0.0024181	-0.001324	0.0020094	-0.00044259	0.00109	-0.0014491	0.001523
P16315	-0.0080091	0.027777	0.01527	0.018	0.011742	0.016093	0.0042336	0.014651	-0.018036	0.0084254	-0.0083083	-0.0099234	-0.0042122	-0.022778	0.00035009	-0.0022648	-0.0028616	-0.0037209	0.00076447	-0.013912	-0.002073	-0.00049869	-0.0030019	0.022403	0.002704	-0.002398	0.0056269	0.00096544	-0.0046844	0.011299	0.0018408	0.0026818	-0.00034934	0.0021251	-0.0015096	0.00018943
A0A3B5Y6M5	-0.0080082	0.027766	0.015262	0.01766	0.012031	0.014122	0.0023233	0.0081526	-0.015708	0.0097499	-0.0047739	-0.0014753	0.0034275	0.025194	0.010012	-0.037731	-0.0031675	0.00084227	0.00072076	-0.026763	-0.0036027	-0.0038037	-0.0013002	0.0010036	0.00038725	0.0034926	0.00075474	0.00012007	-0.0029453	0.007398	0.0015965	0.0011826	0.00019648	0.00097393	-0.00018952	0.023221
A0A446JG98	-0.0080049	0.027761	0.015262	0.018473	0.01303	0.017264	0.0029303	0.011505	-0.017285	0.0098054	-0.0084062	-0.0061137	-0.003179	-0.018526	0.003529	-0.014694	-0.0040986	-0.0011217	0.00081518	-0.00029193	-0.00053556	0.0062201	2.7557e-05	0.0041504	-0.0022597	-0.0037486	0.0020149	-0.0017597	-0.0011799	0.0022825	-0.00096228	0.0020137	-0.001351	0.0014345	-0.0020718	0.0022822
A0A396GLH0	-0.0080067	0.027758	0.015248	0.015907	0.0085719	0.010097	0.0032475	0.0081631	-0.016561	0.010743	-0.0083911	-0.0056523	0.00011898	-0.0051241	0.0079826	-0.035622	-0.0077936	0.00024248	0.00099326	-0.015318	-0.001879	0.0051813	-0.0042252	0.016559	-0.0013891	-0.0009401	0.0047182	-0.0015439	-0.012477	0.023563	0.00084038	0.0026488	-0.0020686	0.0020406	-0.0020451	-0.0057543
A0A1V1FYP3	-0.0080027	0.027749	0.015255	0.018342	0.013442	0.016191	0.0015899	0.0067433	-0.016353	0.011725	-0.0068343	0.00042433	0.0014837	0.011612	0.0084662	-0.031506	-0.0042638	0.00078079	0.00059979	-0.008436	-0.0014119	0.0035245	0.00061727	-0.0074503	-0.0024958	0.00051567	-0.00061212	-0.0021489	-0.0040825	0.0086475	-0.001137	0.0013072	-0.0012958	0.0011906	-0.00098436	-0.00095132
F6M8E7	-0.0080012	0.027746	0.015255	0.018797	0.014444	0.019738	0.001336	0.013418	-0.0044927	-0.0055804	0.0068976	-0.0044462	-9.5231e-05	0.021053	0.00050071	0.0010667	0.014478	0.0057631	-0.0027496	0.018932	0.00092876	0.0060148	-0.0013232	0.0036703	-0.0043949	0.00057136	0.0013801	0.0053835	-0.00028426	0.0089012	0.00092022	0.0020379	0.0011395	0.0020561	0.00098801	0.0068516
P14928	-0.007997	0.027737	0.015257	0.020024	0.016074	0.021607	0.002046	0.012553	-0.014648	0.0063063	-0.0045297	-0.004343	-0.0022193	-0.0053007	0.004497	-0.020756	-0.00045878	0.00036635	0.0011455	-0.0090553	-0.0018327	-0.0036981	0.0046155	-0.017591	0.00049767	0.00064408	-0.0046373	-0.0011057	0.0032163	-0.0062966	-0.00077698	0.00080808	-0.00089626	0.00059656	-0.0013535	-0.0071582
A0A446IHF3	-0.00799	0.027715	0.015247	0.020246	0.016125	0.020792	0.0032885	0.013822	-0.02027	0.011361	-0.0070835	-0.0044388	-0.00058909	0.010043	0.0031985	0.0050569	0.0021109	-0.003881	0.00021189	-0.0089615	-0.0019662	-0.0039936	0.0034388	-0.0083874	0.0010645	0.00052381	-0.0004909	0.00053141	0.0078305	-0.0098628	0.00054637	0.00083941	0.0015447	0.00092027	0.00070665	0.00091833
Q5PXU0	-0.0079916	0.027712	0.015232	0.017731	0.011917	0.01584	0.0028868	0.012645	-0.012448	0.0034898	-0.002336	-0.0073618	-0.001315	-0.00068603	0.0037647	-0.011681	0.002956	0.0019292	-0.00044539	0.0056926	-9.9916e-05	0.0055119	-0.00020037	0.00261	-0.0032212	-0.001323	0.0014064	0.00091181	-0.00224	0.0073741	0.00033578	0.0020555	-0.00054823	0.0016818	-0.00081669	0.0049672
A0A446W0A6	-0.0079891	0.027707	0.015235	0.019005	0.014303	0.019728	0.0021482	0.013386	-0.01096	0.0015984	-0.0014444	-0.0066032	-0.0020615	-0.0057255	0.004416	-0.027851	0.00033973	0.0019293	0.0011604	-0.015786	-0.0026961	-0.0048255	0.0023261	-0.0063711	0.0004373	0.00016512	-0.0026416	0.00060675	0.0086975	-0.018162	0.00060501	0.00058461	0.00031541	-7.9685e-05	-0.0017084	0.0044798
A0A2T7DE41	-0.0079831	0.027687	0.015224	0.018705	0.013118	0.016537	0.0042421	0.014957	-0.019505	0.0093321	-0.0055231	-0.0086433	0.0012613	0.017606	0.0071448	-0.0048303	0.0028082	-0.0011897	-4.839e-05	-0.0014385	-0.0013477	0.0036188	0.0025357	-0.0039413	-0.0052821	-0.0025968	0.001956	0.00065978	0.020026	-0.034781	0.00098807	0.00047865	0.0031608	-0.0002359	0.00052527	0.010311
A0A4D9AX23	-0.007981	0.027678	0.015217	0.018624	0.013639	0.018323	0.0022961	0.011573	-0.013885	0.0060247	-0.0049951	-0.0050694	-0.0023308	-0.010196	0.0036159	-0.022127	-0.0026926	-0.00054469	0.0013334	-0.017821	-0.0026179	-0.0049025	0.0015453	-0.002934	0.0022858	0.00048982	-0.0015835	-0.00040966	0.00078133	-0.0022673	0.00033234	0.0010408	-0.00067877	0.00069727	-0.0017099	0.0086584
A0A1P8DSP4	-0.0079782	0.027674	0.015214	0.017434	0.008961	0.010986	0.0092879	0.023161	-0.031029	0.015721	-0.013201	-0.022058	0.00029659	0.0071999	0.010563	5.4338e-05	-0.0014983	-0.0067602	0.002134	-0.025402	-0.0038305	-0.01127	0.0068826	-0.014506	0.0026401	0.002859	-0.0013361	-0.00090453	0.0043804	-0.0039603	0.0047778	0.0016412	0.0011047	0.0011943	0.00099009	-0.0029276
F1C949	-0.0079762	0.02767	0.015227	0.02111	0.017615	0.023187	0.003475	0.015784	-0.020357	0.01021	-0.00622	-0.004738	-0.0012111	0.011968	0.0013202	0.011348	0.0039498	-0.0057783	0.00076818	-0.025201	-0.0037915	-0.018127	0.0062965	-0.019483	0.0086979	0.0062985	-0.0051654	0.0015708	-0.00035491	0.0074561	0.0020098	0.00068261	0.00088862	0.0014853	0.0015175	-0.0074841
Q84QI5	-0.0079775	0.027666	0.015215	0.019641	0.016207	0.022595	0.00060822	0.012735	-0.0043163	-0.0050015	0.0056002	-0.002247	-0.0018864	0.0095652	-0.001773	-0.0016243	0.011105	0.0032181	-0.0013005	-0.0022494	-0.0012586	-0.0070537	0.0010392	-0.0046554	0.0033255	0.004211	-0.0030387	0.0047414	-0.0045561	0.014818	0.0011199	0.0013591	0.00015555	0.0018213	0.00041032	0.017776
I0IT57	-0.0079744	0.027664	0.015222	0.021176	0.018132	0.024694	0.0022033	0.014172	-0.016105	0.0070279	-0.0050496	-0.0037416	-0.0040637	-0.0082106	-0.00012978	0.00497	0.0036131	-0.0025963	0.00077637	-0.0060282	-0.0013446	-0.012617	0.0085182	-0.03335	0.0071544	0.0057058	-0.0095967	-0.00072428	-0.014013	0.031498	-0.00073022	0.0014594	-0.0030144	0.0025158	-6.7924e-05	-0.0055138
A0A446JGR8	-0.0079762	0.027664	0.015215	0.019474	0.015162	0.020066	0.0029207	0.014832	-0.013459	0.0032267	6.8716e-05	-0.0044363	-0.00072503	0.020439	-0.0027461	0.029658	0.012441	-0.0024661	-0.0021322	0.00093465	-0.00084463	-0.0067137	0.00035182	0.0027222	0.0046963	0.0047624	0.0010412	0.00536	-0.010095	0.032043	0.0025396	0.0022838	0.0010718	0.0032943	0.002593	-0.0045003
B6UKW6	-0.0079746	0.027655	0.015202	0.018215	0.012903	0.017843	0.0021365	0.011084	-0.013274	0.0058017	-0.0064175	-0.0060605	-0.003675	-0.026101	0.0040978	-0.036829	-0.0081339	-0.00068353	0.0026305	-0.028881	-0.0037978	-0.0053369	0.0005602	0.0042913	0.0022795	-0.0021707	-0.00054206	-0.0014727	0.0098859	-0.02499	0.00015816	0.00038761	-0.00021406	-0.00066328	-0.0034254	0.0053882
Q5PU39	-0.0079717	0.027654	0.015216	0.02069	0.01684	0.023575	0.0033989	0.018518	-0.014488	0.0020285	-0.0014841	-0.0091536	-0.0028341	0.00079845	0.00084379	0.00071233	0.0059535	-0.0022257	0.00099918	-0.022972	-0.0038132	-0.016948	0.0062189	-0.016565	0.0064927	0.0040377	-0.0055462	0.0026911	0.010223	-0.016347	0.0023764	0.00022399	0.0016902	0.00026112	0.00029058	-0.013338
A0A0E3UQW5	-0.0079685	0.027653	0.015233	0.025608	0.027696	0.039641	-0.003393	0.0075481	-0.012099	0.0091201	-0.0091284	0.0070921	-0.015644	-0.081184	-0.013382	0.064135	0.0072147	-0.00036773	-0.0016924	0.12858	0.013751	0.039292	0.021842	-0.084128	-0.018061	-0.018489	-0.016532	-0.011122	0.018123	-0.035836	-0.018131	-0.00045039	-0.0062682	0.00045005	-0.004138	0.0032868
E7DVE2	-0.0079685	0.027653	0.015233	0.025608	0.027696	0.039641	-0.003393	0.0075481	-0.012099	0.0091201	-0.0091284	0.0070921	-0.015644	-0.081184	-0.013382	0.064135	0.0072147	-0.00036773	-0.0016924	0.12858	0.013751	0.039292	0.021842	-0.084128	-0.018061	-0.018489	-0.016532	-0.011122	0.018123	-0.035836	-0.018131	-0.00045039	-0.0062682	0.00045005	-0.004138	0.0032868
A0A4Y7K9H2	-0.0079722	0.027648	0.015202	0.018929	0.01423	0.019676	0.0021611	0.013514	-0.01051	0.0010165	-0.0010694	-0.0070726	-0.0025841	-0.0073151	0.0044211	-0.024376	0.002099	0.0027648	0.0010264	-0.0059518	-0.0014412	-0.0057769	0.0057904	-0.023858	0.0012421	0.0027424	-0.0073798	-0.00056752	-0.0036018	0.006568	-0.00026391	0.0010406	-0.002133	0.00098678	-0.001527	0.011933
M8BX24	-0.0079727	0.027647	0.015198	0.017994	0.012493	0.016102	0.0029213	0.012213	-0.014137	0.005587	-0.0029196	-0.0058358	-0.00065967	0.0075957	0.0027373	0.0042817	0.0057098	0.00063673	-0.0012257	0.015298	0.00099014	0.006385	0.0013791	-0.0045711	-0.003304	-0.000317	0.0004961	0.00091873	-0.0057437	0.017455	-0.00016951	0.0021349	-0.00066947	0.0023269	0.00034861	-0.016705
A0A4Y7IKM4	-0.0079736	0.027647	0.015198	0.018408	0.014134	0.01759	7.7599e-05	0.0043576	-0.012537	0.0094286	-0.0057743	0.0026513	0.00027295	-0.00019687	0.0088053	-0.045569	-0.0067506	0.0029439	0.0013774	-0.0049691	-0.00094084	0.0047613	0.0031941	-0.020036	-0.0038975	-0.00070007	-0.0046574	-0.0042151	0.00048039	-0.0049137	-0.0032768	0.00035511	-0.0023611	5.8587e-05	-0.0025388	0.0023506
A0A3B6RS43	-0.0079666	0.027638	0.015211	0.021756	0.019378	0.027179	0.00163	0.016366	-0.010672	-0.00037465	0.0010747	-0.0045397	-0.0033924	0.0016032	-0.00029856	-0.0029619	0.0078452	-0.0003849	0.00091312	-0.019764	-0.0033189	-0.021348	0.009293	-0.035643	0.0092457	0.0079962	-0.011768	0.0020246	-0.0021407	0.0077281	0.00093915	0.00024792	-0.00078889	0.0010691	0.00028371	-0.0059412
A0A453QK77	-0.007969	0.02763	0.015177	0.015443	0.0071758	0.0080291	0.0054935	0.013048	-0.020023	0.010832	-0.0077136	-0.011038	0.00095154	0.0096918	0.005545	0.0030788	0.0009383	-0.0024183	-0.00069995	0.00050201	-0.00038119	0.0053209	-0.0024027	0.014531	-0.0017169	0.00012271	0.0059425	0.00095515	-0.012231	0.030698	0.002549	0.0030637	-0.00039807	0.0030258	0.00063925	-0.0025923
A0A4Y5USI0	-0.0079666	0.027622	0.015183	0.01795	0.013167	0.016843	0.00093488	0.0071648	-0.011168	0.0059808	-0.0032136	0.00060576	-0.00019949	0.0040908	0.0030662	-0.022065	-0.0019834	-0.0002	0.00050375	-0.020886	-0.0027995	-0.0049269	-0.0013958	0.0051154	0.003182	0.0022038	0.00030657	0.00078395	-0.0039461	0.008729	0.00049585	0.00099698	-0.00030456	0.0010545	-0.00096484	-0.00017104
A0A3B6UCY7	-0.007968	0.02762	0.01517	0.015399	0.0083975	0.009004	0.0021471	0.0047745	-0.014158	0.01034	-0.0059967	-0.0010609	0.0016788	0.01052	0.0065717	-0.018257	-0.0019614	0.0014982	-0.00088016	0.0084829	0.00098098	0.0099219	-0.0025979	0.0032553	-0.0028657	0.0016656	0.0022051	-0.0014678	-0.027096	0.056928	-0.00068947	0.0031894	-0.0038197	0.0036959	-0.00048347	-0.007219
J3L454	-0.0079619	0.027608	0.015173	0.017223	0.010903	0.014074	0.0034677	0.012833	-0.014535	0.0054055	-0.003711	-0.0085429	2.946e-05	0.0045901	0.0061765	-0.016165	0.00080485	0.00079519	0.00027158	-0.0031685	-0.0012195	0.0034473	0.0010488	0.00029409	-0.0039542	-0.0020445	0.0013339	0.00034923	0.010742	-0.019554	0.00079933	0.00086118	0.0012627	0.00013767	-0.00077959	-0.011889
E5FF22	-0.0079637	0.027605	0.01516	0.015139	0.0079565	0.0099004	0.0017333	0.0055959	-0.010633	0.0062348	-0.0055644	-0.0031907	-0.001132	-0.015083	0.0047334	-0.037277	-0.0081798	0.0010825	0.0010044	-0.017587	-0.0020152	0.0043708	-0.0057873	0.024119	-0.00019256	-0.0018458	0.0051723	-0.000765	-0.0092305	0.015019	0.00042934	0.0020212	-0.0017673	0.0013297	-0.0029505	0.0060295
A6N860	-0.007963	0.027603	0.015159	0.01522	0.0081199	0.010001	0.0017104	0.0054581	-0.010934	0.0066454	-0.0056411	-0.002821	-0.0009032	-0.013015	0.0048161	-0.035721	-0.0078025	0.00099743	0.00088839	-0.016158	-0.0018615	0.004649	-0.0055253	0.02266	-0.00038024	-0.0016918	0.004992	-0.0008095	-0.0095095	0.016022	0.00031758	0.0020137	-0.0017635	0.0013967	-0.0027648	0.0006445
A0A2C9PID5	-0.0079607	0.027595	0.015154	0.015176	0.008053	0.0099012	0.0017073	0.0053955	-0.010918	0.006665	-0.0056647	-0.0028104	-0.00088889	-0.013056	0.0048327	-0.035757	-0.0078696	0.0009667	0.00090948	-0.016325	-0.0018733	0.0045114	-0.0054455	0.022347	-0.00031816	-0.0016362	0.0048927	-0.00084939	-0.0095259	0.015998	0.00031102	0.0019859	-0.0017796	0.0013781	-0.0027707	-0.017903
A0A446UJS8	0.015932	0.02759	0.019969	0.028845	0.017098	-0.0072862	-0.0075962	0.0048472	-0.026948	-0.0059272	0.0054228	-0.012142	0.014291	0.029847	0.010478	-0.020596	-0.0080854	-0.00083462	6.968e-05	-0.010077	-0.0019937	0.0056898	0.0048212	-0.019551	-0.0059488	0.0015241	-0.0013023	-0.0060568	0.018638	-0.033034	0.00078003	-0.00016714	0.0029531	-0.00032243	0.00066805	-0.014176
A0A446IHB5	-0.0079533	0.027589	0.015182	0.021064	0.018018	0.023726	0.002366	0.014275	-0.016833	0.0074173	-0.0033562	-0.0030858	-0.00048192	0.016567	0.0023068	0.008491	0.0063376	-0.0026605	7.9479e-05	-0.0065597	-0.0019258	-0.0090647	0.0076239	-0.026588	0.0020414	0.002755	-0.0058033	0.0010244	0.013111	-0.019886	2.1904e-05	-0.00028587	0.0019572	0.00014838	0.00123	0.008738
A0A446JGQ8	-0.0079535	0.027586	0.015175	0.020198	0.016812	0.022655	0.0014391	0.01344	-0.01048	0.0010593	0.001146	-0.0043417	-0.00083171	0.011469	0.0042663	-0.0056558	0.0088617	0.0038067	-0.0006973	0.021596	0.0011452	0.0046903	0.0082679	-0.034	-0.0066004	-0.0011459	-0.0070597	-9.1808e-05	0.015953	-0.027984	-0.0023012	-0.00012434	0.00070718	-0.00023337	-6.4329e-05	0.0011755
D7RTK6	-0.007953	0.027584	0.015173	0.020175	0.016693	0.021127	0.0015455	0.0083621	-0.020099	0.015135	-0.010359	0.000595	-0.0015764	-0.0044107	0.0047249	-0.0067926	-0.0037517	-0.0028493	0.0010073	0.0060046	9.8437e-05	0.003538	0.0072555	-0.02879	-0.0026034	-0.0019383	-0.0051738	-0.0044278	0.0062099	-0.011585	-0.0037233	0.00017595	-0.0012229	0.00036887	-0.0010754	0.00038647
Q7XZI0	-0.0079547	0.027579	0.015158	0.018116	0.014621	0.021363	-0.0019845	0.0083834	0.0071833	-0.014311	0.012258	0.00084388	-0.0033228	-0.003098	-0.0049115	-0.0083579	0.013737	0.009397	-0.0028518	0.026048	0.0019927	0.0094001	-0.0034485	0.010759	-0.0044445	-0.0019109	0.00064976	0.005564	-0.00030834	0.0040862	-0.0013449	0.0015157	-0.00011552	0.0013809	-0.001323	-0.0015758
A0A068FDR4	-0.0079509	0.027575	0.015165	0.019581	0.015655	0.021177	0.0013466	0.010485	-0.013785	0.0068815	-0.0058381	-0.0033007	-0.0032785	-0.017414	0.0046336	-0.026065	-0.0038115	0.00042477	0.001937	-0.0054119	-0.0012706	-0.0021348	0.0072078	-0.027701	-0.00063691	-0.0010265	-0.0074083	-0.0034609	0.0080305	-0.019397	-0.0026074	-9.1055e-05	-0.0016286	-0.0004103	-0.0025531	0.0015302
B6DQD3	-0.0079515	0.027572	0.015153	0.017321	0.011504	0.015363	0.0028098	0.013539	-0.009132	-0.0008669	0.0021214	-0.0072842	-0.0004001	0.013451	0.00097419	0.0061513	0.010067	0.0019488	-0.0016411	0.0077367	2.7754e-05	-0.00034457	0.00055423	-0.000675	-0.0001086	0.0027411	-0.00010684	0.00373	-0.0077331	0.022601	0.0017498	0.0020393	-3.8236e-06	0.0024107	0.00093927	0.0063459
A7KJC9	-0.0079502	0.027571	0.015158	0.018441	0.013599	0.017772	0.0023735	0.010054	-0.017194	0.010884	-0.0076754	-0.0009341	-0.0032555	-0.008759	-0.0075296	0.041475	0.0023177	-0.0081141	-0.0017218	0.0004465	-0.00056762	0.0062678	-0.0074012	0.045552	0.0012895	-0.0063899	0.013482	0.0041771	0.010009	-0.010737	0.00098146	0.0017504	0.004007	0.0016606	0.0005951	0.0032856
A0A059D5P0	-0.0079511	0.027569	0.01515	0.016859	0.010318	0.013213	0.0034668	0.012474	-0.014173	0.0051961	-0.0035377	-0.008615	0.00027707	0.005351	0.0064101	-0.016838	0.00067406	0.00090059	0.00028544	-0.0033773	-0.0012183	0.0034183	0.0011026	4.0857e-05	-0.0040586	-0.0019434	0.0012397	0.00029987	0.011047	-0.020358	0.00084384	0.00074563	0.001304	2.495e-05	-0.00078875	-0.0043648
A0A2I8B2J5	-0.0079488	0.027563	0.015151	0.017909	0.012697	0.01674	0.0019848	0.010821	-0.01114	0.0033281	-0.0018922	-0.0047656	-0.00082703	0.0018543	0.0049421	-0.021276	0.0012992	0.0018685	0.00060938	-0.0064044	-0.0013543	-0.0039232	0.004118	-0.017799	0.00068134	0.002759	-0.005175	-0.00044935	-0.0038985	0.0082745	-0.00013806	0.00090397	-0.0015161	0.0010009	-0.00097664	0.0086277
A0A453PYK2	-0.0079503	0.027559	0.01514	0.016148	0.010131	0.011121	0.0011217	0.0031239	-0.01362	0.010972	-0.0056715	0.0025004	0.002652	0.016792	0.0069506	-0.023274	-0.0033613	0.00074682	-0.0003722	-0.0026362	-0.00044711	0.0064169	-0.0019911	0.0019099	-0.0024661	0.0011435	0.0017679	-0.0013595	-0.012042	0.025931	-0.00094655	0.0016182	-0.0016278	0.0019088	-0.00049497	-0.0096377
A0A059AP60	-0.0079455	0.027552	0.015143	0.017397	0.011358	0.014172	0.0033273	0.010658	-0.018638	0.011527	-0.0082613	-0.0048794	-0.00042638	0.00039029	0.0019221	0.0048511	-0.0023746	-0.0048857	4.8557e-05	-0.01037	-0.0019263	0.0048887	-0.0032809	0.02523	-0.002432	-0.0056783	0.0086465	0.0012447	0.02063	-0.037181	0.0010355	0.00048051	0.0039833	-0.00034505	-0.00038723	-0.030037
C3VWV0	-0.0079463	0.02755	0.015136	0.016279	0.0097843	0.013215	0.0023181	0.01166	-0.0070008	-0.0019585	0.0017912	-0.0081877	-0.00056803	0.0019368	0.0048109	-0.020773	0.0046307	0.0050923	-0.00058203	0.0097552	0.00031059	0.0066734	0.00054839	-0.0018774	-0.0053168	-0.0012944	-0.00033126	0.0012151	0.0023086	-0.0033715	0.00021707	0.0013393	-0.00032883	0.00077831	-0.0012275	0.01794
A0A1P8DSP5	-0.0079442	0.027548	0.015139	0.016574	0.0091156	0.011104	0.0057747	0.016544	-0.019112	0.0074362	-0.0045107	-0.012789	0.0014157	0.02073	0.005309	0.0095113	0.0059878	-0.0025602	-0.00052814	-0.0066195	-0.0015836	-0.0049359	0.0023174	-0.0030842	0.0012259	0.0036974	0.00074352	0.0023717	-0.0042456	0.016485	0.0036283	0.0018877	0.0010107	0.0021422	0.0017935	0.015204
A0A1V0IKP9	-0.007947	0.027548	0.015139	0.017359	0.013198	0.015543	-0.00089034	0.002382	-0.0060411	0.0034274	0.0028184	0.0088685	0.0042294	0.042101	0.00066563	-0.0045772	0.006243	0.00071881	-0.0022844	-0.015965	-0.002305	-0.0039322	-0.006322	0.019542	0.0034894	0.0055668	0.004556	0.0052663	-0.0090967	0.026474	0.0016602	0.0011178	0.0018424	0.0020576	0.001918	-0.0056411
A7KJC3	-0.0079437	0.027545	0.015143	0.018506	0.014239	0.018569	0.00082191	0.0084357	-0.010399	0.0043504	-0.0017076	-1.2235e-05	-0.0006364	0.0054967	0.0019832	-0.010165	0.002044	0.00043776	-0.00013115	-0.0047869	-0.0012147	-0.0014839	0.001565	-0.0059804	0.00033688	0.00083566	-0.00167	0.00073041	0.0028897	-0.0033641	-0.00062742	0.00050172	0.00023018	0.00064046	-0.00053145	-0.0052093
G4Y3Y0	-0.0079249	0.027543	0.015227	0.035777	0.044081	0.065091	-0.00013806	0.029617	-0.022132	0.0061149	-0.0066528	0.0011667	-0.020817	-0.064942	-0.029326	0.13422	0.022701	-0.017682	0.0006621	0.022697	0.00055375	-0.039802	0.031358	-0.1013	0.023454	0.0051973	-0.028541	0.0010276	0.01681	-0.019442	-0.0064447	-0.0017679	-0.00047671	0.0015978	0.0023174	-0.0033522
A0A446W0I4	-0.007941	0.027537	0.01514	0.01828	0.013001	0.016012	0.0029204	0.010597	-0.018292	0.011039	-0.0070282	-0.0042657	0.0013679	0.012482	0.0086682	-0.024028	-0.003301	-0.0016816	0.0016559	-0.021134	-0.0031134	-0.0070442	0.0056201	-0.021188	0.00065522	0.0022675	-0.0046145	-0.0019234	0.0096514	-0.018943	0.0002316	-0.00031382	0.0006164	-0.00045971	-0.00047151	0.013299
E3UMZ1	-0.0079419	0.027536	0.015137	0.018514	0.015324	0.021879	-0.0018607	0.0082601	0.0050832	-0.012024	0.011138	0.0019946	-0.0021285	0.005271	-0.0038177	-0.010093	0.012416	0.0074574	-0.0021648	0.010192	0.00016427	0.0014153	-0.001973	0.0053916	-0.0011034	0.00064965	-0.0010714	0.0055846	0.0032789	-0.0029871	-0.00049554	0.00069377	0.00080334	0.00074833	-0.0007547	0.0123
A0A1P8DSL3	-0.0079428	0.027531	0.015115	0.014043	0.0055479	0.005979	0.003314	0.0072076	-0.014039	0.0083911	-0.0068938	-0.0074423	0.00071603	-0.0054726	0.0087359	-0.03475	-0.007048	0.0016636	0.00071315	-0.0037316	-0.00059166	0.010855	-0.0033347	0.014457	-0.0055783	-0.0033982	0.0048227	-0.0020239	-0.003514	0.0047268	0.00019722	0.0018519	-0.0012907	0.00095166	-0.0023655	0.0015301
R9XU90	-0.0079428	0.027531	0.015115	0.014043	0.0055479	0.005979	0.003314	0.0072076	-0.014039	0.0083911	-0.0068938	-0.0074423	0.00071603	-0.0054726	0.0087359	-0.03475	-0.007048	0.0016636	0.00071315	-0.0037316	-0.00059166	0.010855	-0.0033347	0.014457	-0.0055783	-0.0033982	0.0048227	-0.0020239	-0.003514	0.0047268	0.00019722	0.0018519	-0.0012907	0.00095166	-0.0023655	0.0015301
A0A5A7PZT2	-0.00794	0.027528	0.01513	0.017732	0.013024	0.016049	0.00034781	0.0036962	-0.013303	0.010675	-0.007285	0.0031338	-0.00022707	-0.0039636	0.0067901	-0.042244	-0.0092081	-0.00041506	0.0022998	-0.028678	-0.0032386	-0.0093732	0.0034296	-0.019876	0.0053787	0.0050251	-0.0068412	-0.0037536	-0.013931	0.023394	-0.0014423	0.00051925	-0.0036602	0.0009717	-0.0022352	0.0091588
H8Y0L0	-0.0079442	0.027528	0.015108	0.013412	0.0059091	0.0070541	-0.00025073	0.0030878	0.0025927	-0.0068859	0.0069522	-0.0015942	0.0028941	0.014367	0.0092155	-0.061997	0.0010564	0.011682	-0.00082791	0.0020515	-6.7411e-05	0.010481	-0.0052575	0.0091044	-0.0068945	0.0011881	0.00080074	0.0011849	-0.012338	0.021443	5.1331e-05	0.0017586	-0.0024233	0.001126	-0.002436	-0.0088143
A0A059CPX0	-0.0079358	0.027518	0.015127	0.018177	0.013349	0.017051	0.0015464	0.008286	-0.01438	0.0087313	-0.0058613	-0.0018198	-0.0012249	-0.0038236	0.0041779	-0.01104	-0.0012131	5.419e-05	0.0002931	0.0091077	0.00047119	0.0061844	0.0039874	-0.015603	-0.0038948	-0.0022355	-0.0025915	-0.0024204	0.0040876	-0.0074801	-0.0025094	0.00058929	-0.00097861	0.00052226	-0.0012965	-0.0081116
V4M2U7	-0.0079354	0.027516	0.015116	0.015754	0.0076166	0.0093341	0.0057903	0.015113	-0.020134	0.0096395	-0.0079836	-0.013615	-0.00036851	-2.799e-05	0.0051395	0.0027438	-0.00013715	-0.0033172	0.00028805	-0.0046912	-0.0011735	0.001939	0.00049641	0.0080918	-0.0015547	-0.001558	0.0039382	0.00041222	0.0030962	-0.0020914	0.0024096	0.0017225	0.0010155	0.0012537	-5.0491e-05	0.0068419
A0A3B5XT99	-0.0079363	0.027516	0.015119	0.016647	0.010343	0.012777	0.0026402	0.010205	-0.01269	0.0050792	-0.0024483	-0.0061385	0.0013945	0.012313	0.0075463	-0.017549	0.0020243	0.0027716	-0.00039534	0.011381	0.00042539	0.010163	0.0019875	-0.0070321	-0.0082739	-0.0032393	0.00048509	-0.00053598	0.013273	-0.024441	-0.0007529	0.00046273	0.0011547	-0.00019881	-0.00066411	-0.00022029
A0A446WXW6	-0.0079359	0.027513	0.015112	0.015342	0.0075865	0.008592	0.004333	0.011143	-0.016941	0.0088883	-0.0054634	-0.0082674	0.0010521	0.012186	0.0030646	0.016354	0.0043013	-0.0015099	-0.0020125	0.020524	0.0016894	0.01516	-0.0033991	0.020176	-0.0071848	-0.0044685	0.0087498	0.0017023	0.0013818	0.005282	0.00092877	0.0023278	0.0015817	0.0020691	0.00084224	-0.0014646
A0A0D2M671	-0.0079298	0.027501	0.015125	0.019534	0.015933	0.022234	0.0013195	0.015747	-0.0031827	-0.0085733	0.0092128	-0.0062403	-0.00081033	0.022907	0.00069235	0.0090238	0.0194	0.0066413	-0.0023333	0.028671	0.0018979	-0.0026152	0.0090979	-0.041022	-0.0021263	0.0056066	-0.010796	0.0036674	-0.0038205	0.015906	-0.00038762	0.00094233	-0.00086821	0.0018795	0.0016265	-0.0030506
A0A1D5UB33	-0.0079309	0.027492	0.015097	0.014605	0.0064797	0.0073387	0.0036598	0.0092347	-0.014151	0.0071053	-0.005253	-0.0082432	0.0010088	0.0030329	0.0073474	-0.020911	-0.0024698	0.00096731	0.00014008	-0.0013704	-0.00051711	0.0070953	-0.0014938	0.0079932	-0.0041112	-0.0014175	0.0032532	-0.00065892	-0.0031846	0.007125	0.00087744	0.0017019	-0.0006089	0.0011963	-0.0011371	0.0013227
A0A446V686	-0.0079277	0.027487	0.015106	0.017359	0.012054	0.015609	0.0011401	0.0062302	-0.013647	0.0094663	-0.0079376	-0.0011114	-0.002718	-0.021039	0.0031381	-0.021624	-0.0073558	-0.0010849	0.0013703	-0.004533	-0.00076751	0.0046394	0.0012265	-0.001927	-0.0016122	-0.0037014	-0.00034748	-0.0031488	0.004043	-0.011323	-0.0024135	0.00051274	-0.0013244	7.6298e-05	-0.0028574	-0.0036518
V5M3K7	-0.0079271	0.027483	0.015107	0.018352	0.015323	0.021526	-0.0022758	0.0059218	0.0039769	-0.0091252	0.0090924	0.0055366	-0.002406	0.003651	-0.0069916	-0.00065409	0.010233	0.003857	-0.0020319	-0.0046075	-0.001183	-0.0054806	-0.0042963	0.016115	0.0050456	0.0031583	0.00063137	0.0063829	-0.005884	0.016289	0.00041281	0.00095467	0.00057589	0.0015772	-0.00031854	0.009782
A0A0S2GJP9	-0.0079254	0.027482	0.015106	0.017996	0.013016	0.016849	0.0017465	0.0089215	-0.014246	0.0082097	-0.0057429	-0.0024671	-0.0020153	-0.0073623	0.0014375	0.0024892	0.00038356	-0.0011238	-0.00029223	0.014183	0.0010028	0.0085024	0.0023832	-0.0054773	-0.00425	-0.0040385	0.00031786	-0.0012815	0.0070708	-0.011741	-0.0022467	0.00073637	-5.6258e-06	0.00061637	-0.0010309	0.0016676
A0A453MN65	-0.0079245	0.027476	0.015092	0.015335	0.0070399	0.0090463	0.0053256	0.015525	-0.015806	0.0045571	-0.0043804	-0.015203	0.00020495	0.00092161	0.0078941	-0.016871	-5.611e-05	0.00032773	0.00080952	-0.0066024	-0.0016355	0.0026689	0.0016131	0.0027762	-0.004648	-0.0027856	0.0020843	0.00031711	0.016047	-0.031135	0.0022582	0.00062733	0.0020079	-0.00051526	-0.00098966	0.0064138
A0A3B5XTS9	-0.0079226	0.027475	0.015107	0.018805	0.014411	0.019457	0.0017817	0.01225	-0.010769	0.0021061	-0.00075457	-0.0044338	-0.0013518	0.0033203	0.0021818	-0.0070478	0.0040539	0.0002225	0.00040064	-0.0073325	-0.0017534	-0.0066291	0.0052239	-0.017396	0.0012964	0.0016606	-0.0049495	0.00092799	0.010042	-0.017845	5.3569e-05	-0.00017936	0.00089938	-0.00014208	-0.00039488	-0.0025351
A0A453JNY8	-0.0079248	0.027474	0.015096	0.016882	0.011531	0.014632	0.00073637	0.0058907	-0.0097712	0.0052615	-0.0030323	0.00026477	-0.00045772	-0.00067637	0.0027807	-0.018762	-0.0019809	0.00048964	0.00024295	-0.0083476	-0.0013185	0.00082196	-0.00064679	0.0027937	1.6572e-05	-0.00011894	0.00029451	-0.00013059	-0.00020952	0.000484	-0.00067391	0.00065091	-0.00039387	0.00060046	-0.0013889	0.0041648
A0A4V1DXH0	-0.0079209	0.027457	0.015084	0.016366	0.011098	0.014759	-0.00014942	0.0071496	-0.00063441	-0.0056272	0.0066244	-0.00027163	0.00065998	0.015283	0.00024722	-0.0099166	0.0086488	0.0054142	-0.0021166	0.0092547	0.00020198	0.0069337	-0.003838	0.014908	-0.0043963	-0.0012811	0.0034449	0.0045042	0.0073323	-0.010386	0.00028844	0.00070181	0.0019799	0.00044426	-0.00027329	-0.0026264
A0A3B6NQQ5	-0.0079184	0.027453	0.015086	0.016986	0.011559	0.01405	0.0014679	0.0071845	-0.011664	0.0061839	-0.0022586	-0.00011583	0.0016314	0.018353	0.003418	-0.0073796	0.0020029	-0.00053883	-0.0004566	-0.0096422	-0.0016223	-0.0028264	0.00026058	-0.0013129	0.0011863	0.0027551	-8.8781e-05	0.0013054	-0.0014579	0.0069883	0.00062167	0.00062707	0.00061293	0.0010253	0.00041281	0.010231
C3VWJ9	-0.0079139	0.027448	0.015097	0.019918	0.016686	0.022046	0.0011072	0.011151	-0.011664	0.004036	-0.00077736	-0.0015303	-0.0022264	0.0067042	8.2467e-05	0.023049	0.011966	0.0020262	-0.0019986	0.04686	0.0044837	0.0078212	0.010942	-0.048725	-0.0047433	0.0015557	-0.010365	-0.0015102	-0.010626	0.028585	-0.0043029	0.0013549	-0.0032885	0.0027101	0.00092853	-0.005189
A0A1U9XLB4	-0.0079176	0.027447	0.015078	0.015942	0.0094529	0.010017	0.0021171	0.0049387	-0.016413	0.012558	-0.0070588	-0.00080853	0.0034131	0.019532	0.009941	-0.023423	-0.0036447	0.00057061	0.00011601	0.0033371	-1.7382e-05	0.0087911	0.0020068	-0.011653	-0.006352	-0.00095123	-0.00028719	-0.0029287	0.002922	-0.0046639	-0.0015704	0.00044949	-0.00033445	0.00035094	-0.00049174	0.0017936
A0A2P6U181	-0.0079148	0.027444	0.015085	0.017936	0.013193	0.017024	0.000941	0.0064124	-0.01379	0.0095071	-0.0073421	-5.9163e-05	-0.0022496	-0.014678	0.0032119	-0.019036	-0.005887	-0.0014813	0.0014697	-0.0076899	-0.0011696	-0.00053371	0.0037968	-0.013723	0.00052785	-0.0010076	-0.0036986	-0.0031669	0.0022947	-0.0070674	-0.0023794	0.00012019	-0.0015445	0.00010095	-0.0022434	0.0090293
B1B520	-0.0079161	0.027443	0.015079	0.016766	0.011397	0.014324	0.00056187	0.0051276	-0.0098827	0.0058807	-0.0035817	0.00056771	-0.00028953	-0.0018995	0.0041895	-0.024998	-0.0034092	0.0010709	0.0006018	-0.0069798	-0.0011276	0.0017478	0.0007189	-0.0039745	-0.0010463	-0.00039188	-0.0013081	-0.0013373	0.0011085	-0.0036146	-0.0014054	0.00033882	-0.00084773	0.00022589	-0.0017929	-0.014894
A0A0E3UQT9	-0.0079162	0.027439	0.015065	0.014138	0.0057614	0.006386	0.0033295	0.0078612	-0.013588	0.0073784	-0.0062206	-0.0081432	0.0012363	-0.0027509	0.010447	-0.044307	-0.0081097	0.0016011	0.0017712	-0.017838	-0.0022778	0.0025595	-0.0002631	0.0023935	-0.0030401	-0.0010098	0.00076361	-0.0024217	0.0024741	-0.0091973	0.00075472	0.00069718	-0.00080781	-0.00021928	-0.0024981	-0.0025087
A0A3B6A0K5	-0.0079118	0.027425	0.01506	0.015028	0.0081672	0.010052	0.0012614	0.0039079	-0.011209	0.0081304	-0.0069293	-0.00038119	-0.0016842	-0.017575	0.00089254	-0.020346	-0.0087196	-0.0026167	0.001011	-0.024198	-0.0026319	-0.000417	-0.005884	0.028597	0.0036093	-0.0013764	0.0059148	-0.00017276	-0.0064878	0.010728	0.00056418	0.0013148	-0.00071415	0.0010279	-0.0024664	-0.0008911
A0A0K2QJF4	-0.0079108	0.027423	0.015062	0.015504	0.0086589	0.011124	0.0021057	0.0091652	-0.0082062	0.00093685	-0.00033835	-0.0062201	0.00036819	0.0030787	0.0057099	-0.025984	0.00042551	0.003144	0.00024395	-0.004397	-0.0011029	0.0023842	0.00043099	-0.00039342	-0.0030878	-0.00053403	-0.00031481	0.00041764	0.0056346	-0.011711	0.00047778	0.00050091	0.00024379	-4.0298e-05	-0.0014385	-0.0013851
J7G6L4	-0.007909	0.027419	0.01506	0.015618	0.0087802	0.010607	0.0023327	0.005171	-0.017539	0.014258	-0.011982	-0.0013771	-0.0028211	-0.024183	-0.0012706	0.0034752	-0.0092937	-0.006687	0.00064286	-0.012448	-0.0013231	0.0053692	-0.005684	0.033421	0.0017547	-0.0051194	0.0091611	-0.00098072	-0.0014293	0.003223	-0.00023439	0.0015491	0.00016092	0.0012592	-0.0019819	0.010595
D3U333	-0.0079055	0.027416	0.015069	0.01743	0.011134	0.015706	0.004024	0.015996	-0.013615	0.0024414	-0.0038642	-0.01286	-0.0036241	-0.017403	0.0042767	-0.015478	0.00043253	-0.00018395	0.0020635	-0.012465	-0.0019881	-0.013021	0.0095704	-0.034128	0.005044	0.0048515	-0.010616	-0.001718	-0.007269	0.012889	0.00076481	0.00078042	-0.002998	0.0010041	-0.0015429	0.0012412
A0A2U8JD23	-0.0079045	0.027414	0.015072	0.018289	0.012969	0.017588	0.0034296	0.014619	-0.01513	0.0051456	-0.0041473	-0.0079941	-0.0023905	-0.0035834	7.5827e-05	0.0090119	0.0029432	-0.0040063	0.00076664	-0.016237	-0.0026331	-0.01193	0.0048928	-0.0099385	0.0054729	0.002515	-0.0032096	0.0014419	0.0064494	-0.0092203	0.0016727	0.00021401	0.0011765	0.00045073	9.761e-05	0.0015505
A0A0E3Z7T5	-0.0079089	0.027413	0.015062	0.017435	0.015036	0.021226	-0.0053981	-0.0025518	0.0098604	-0.0092299	0.0087254	0.015538	-0.0045307	-0.01583	-0.014275	0.00097955	0.0046273	0.0021034	-0.0023828	-0.013585	-0.0015403	-0.0031031	-0.013046	0.051839	0.0091321	0.000886	0.0077873	0.0074294	-0.015007	0.032328	-0.00052469	0.0014432	2.322e-05	0.0022232	-0.0017992	-0.0086755
A0A0E0K2I0	-0.0079071	0.027406	0.015051	0.014997	0.0082194	0.0089098	0.0016464	0.0059863	-0.0077663	0.0022106	0.0019218	-0.00077755	0.0048394	0.038538	0.0074867	-0.026567	0.0036969	0.0026864	-0.00045449	-0.024165	-0.0030184	-0.012192	0.00027445	-0.009786	0.0055001	0.010996	-0.0041017	0.0023592	-0.02252	0.048911	0.0029377	0.0013032	-0.0016087	0.0023752	0.0012463	-0.004583
Q84M19	-0.0079045	0.0274	0.015052	0.016192	0.010759	0.014156	9.762e-05	0.0071707	-0.0016998	-0.004545	0.0057287	-0.0006548	0.00081047	0.015539	0.00073675	-0.0090796	0.0079931	0.0046901	-0.0018216	0.0072957	2.518e-05	0.0049396	-0.0024124	0.0093966	-0.0035764	-0.00046027	0.0020225	0.0039142	0.0068804	-0.0097491	0.00027518	0.00047089	0.0017597	0.00034484	-0.00018518	-0.0040772
A0A453PUS0	-0.0079042	0.027399	0.015051	0.015926	0.0097169	0.01019	0.0016288	0.004052	-0.014816	0.011381	-0.0053528	0.0011181	0.0043209	0.028032	0.0094692	-0.022825	-0.0022029	0.00048373	-1.0809e-05	-0.0042399	-0.0008459	0.0031222	0.0022083	-0.014189	-0.0033755	0.0021554	-0.001738	-0.0019445	-0.00093311	0.0039557	-0.00085932	0.00023818	-0.00028858	0.00054386	0.00015865	-0.0032611
A0A0D3HIE1	-0.0079035	0.027397	0.015048	0.015008	0.0074857	0.0066306	0.0041398	0.0079597	-0.019368	0.0134	-0.0054278	-0.0020515	0.0047279	0.045396	0.00060189	0.047699	0.010096	-0.0051976	-0.0040396	0.020595	0.0019103	0.0097198	-0.0047691	0.021855	-0.0021461	0.002039	0.010004	0.0042574	-0.016799	0.050133	0.0023616	0.0030436	0.0017885	0.0044038	0.0043857	-0.0015267
A0A2C9UBW5	-0.0079024	0.027392	0.015054	0.017857	0.014924	0.018449	-0.0033303	-0.0017663	-0.0022489	0.0026616	0.0022695	0.01194	0.00091964	0.01395	0.00076916	-0.0065036	0.0053312	0.0060943	-0.0028966	0.046437	0.0047075	0.024749	-0.00025659	-0.00858	-0.012779	-0.0061398	0.00038974	-0.0010289	0.0072805	-0.011337	-0.0065639	0.00012758	-0.00037651	0.00039118	-0.00095128	0.011844
V5M3L1	-0.0079015	0.027391	0.015048	0.016142	0.010267	0.012584	0.0013171	0.0070684	-0.0085079	0.002803	0.00025907	-0.00083921	0.0010318	0.016749	0.0012583	0.0029514	0.0059474	0.00099521	-0.0015817	0.0065439	0.00028833	0.0016058	-0.00027271	-0.00042674	-8.5497e-05	0.0027863	0.00013265	0.0021075	-0.01018	0.0261	0.00029478	0.0014184	-0.00050628	0.0021332	0.00069927	-0.0012703
A0A455QS83	-0.0079017	0.027391	0.015039	0.013943	0.0049859	0.0049452	0.005236	0.012662	-0.014948	0.0052009	-0.0024747	-0.01215	0.0028585	0.024187	0.007367	0.0014492	0.0062786	0.0010096	-0.0012963	0.010209	0.00065307	0.0032913	0.0017345	-0.0067281	-0.0027486	0.0038287	9.8222e-05	0.001214	-0.015528	0.037885	0.0025164	0.0024216	-0.0011554	0.0028816	0.0014286	-0.0091931
A0A1P8DS80	-0.0079004	0.02739	0.015043	0.01465	0.005923	0.0068716	0.0058141	0.015145	-0.016725	0.0056063	-0.0039322	-0.014199	0.0013767	0.014628	0.0055027	0.0051179	0.0043683	-0.0017836	-0.00037257	-0.005318	-0.0012683	-0.0025858	0.0013699	0.0019576	7.7007e-05	0.0024708	0.0016935	0.0020325	-0.0029532	0.011915	0.0036534	0.0016555	0.00091053	0.0016759	0.0010628	-0.0070647
A0A446JGE5	-0.0079003	0.027389	0.015047	0.016075	0.0097093	0.012724	0.0024095	0.011616	-0.0069657	-0.0020674	0.0031923	-0.0065768	0.00027404	0.015413	0.0011245	0.0062971	0.010206	0.0025101	-0.0017474	0.011039	0.00050026	0.00031515	0.0014027	-0.0046411	-0.00082051	0.0029378	-0.0012132	0.0033737	-0.0063698	0.019236	0.0013452	0.0014619	-7.0122e-06	0.0019517	0.00089612	-0.0050239
A0A0E0K7P1	-0.0079017	0.027389	0.015037	0.014045	0.0056369	0.0058893	0.0035526	0.0074891	-0.015431	0.0096581	-0.0074952	-0.0072383	0.0010432	-0.0010812	0.0076049	-0.021811	-0.0057264	-0.00046176	0.00065828	-0.0046208	-0.00074094	0.0072967	-0.0012056	0.0082647	-0.004055	-0.0024301	0.0034931	-0.001845	0.00046963	-0.0016343	0.000357	0.0011539	-0.00040324	0.0005789	-0.0015609	0.00028401
F1C940	-0.0079019	0.027389	0.015042	0.015465	0.0094294	0.0121	-8.4803e-05	0.0038051	-0.004764	0.0011622	-0.00057878	6.8014e-05	-0.00057568	-0.0074337	0.004301	-0.036082	-0.0034988	0.0040607	0.00048394	-0.0033138	-0.0006313	0.0051538	-0.00095314	0.0013768	-0.002877	-0.0014566	-0.00072744	-0.0010786	0.00051412	-0.0046844	-0.0015985	0.00039866	-0.0013452	-2.4936e-05	-0.0027554	-0.00097497
V5RF36	-0.0078975	0.02738	0.015043	0.016342	0.010525	0.015495	0.0013868	0.013002	0.00025551	-0.010501	0.0082688	-0.007213	-0.002552	0.00054736	-0.0039686	0.0062433	0.012664	0.0038809	-0.0017394	0.0033302	-0.00045938	-0.0050421	-0.00079352	0.007475	0.0028676	0.0030844	-0.00069177	0.0060874	-0.0049164	0.015036	0.0023369	0.0014063	0.00044343	0.0016991	4.1716e-05	0.0082983
A0A3B6IJ76	-0.0078987	0.02738	0.015028	0.013071	0.0031669	0.0034392	0.0056869	0.011671	-0.018073	0.0097565	-0.0098208	-0.014182	-0.0029418	-0.023838	0.0016181	0.014625	-0.0017229	-0.0027365	-0.00071952	0.023282	0.0026751	0.015077	-0.0023498	0.018291	-0.004105	-0.0043853	0.006763	-0.0013165	-0.019833	0.042847	0.00047735	0.0037636	-0.0030135	0.0036662	-0.0012232	-0.010956
A0A290XZ34	-0.0078979	0.027378	0.015041	0.016707	0.012564	0.019664	-0.0021577	0.010805	0.016696	-0.026526	0.021788	-0.0022294	-0.0031925	0.0067381	-0.0081229	-0.00086218	0.023394	0.012575	-0.0038573	0.022826	0.0015452	-0.0023988	-0.0021947	0.0038786	0.0013793	0.00539	-0.0040322	0.009709	-0.013606	0.033145	0.0013215	0.0017357	-0.00084924	0.002416	-5.3638e-05	0.001586
Q5NE27	-0.0078983	0.027378	0.015039	0.015979	0.010324	0.01345	0.00018193	0.0063217	-0.0033741	-0.0021401	0.0032407	-0.00064961	0.00055131	0.0087897	0.0020002	-0.017313	0.0037008	0.0037924	-0.00090091	0.00034891	-0.00065182	0.0044024	-0.0020959	0.0092242	-0.0034415	-0.0014826	0.0019134	0.0024538	0.010538	-0.019597	-8.6261e-05	5.4623e-05	0.0017022	-0.00033509	-0.00099711	0.012025
A5JSA3	-0.0078933	0.02737	0.015045	0.017747	0.012632	0.016094	0.0022185	0.010202	-0.013653	0.0064319	-0.0033412	-0.0027977	-0.00024373	0.01004	0.0011763	0.0076241	0.0036613	-0.0026877	-0.00011717	-0.0075015	-0.0014606	-0.0076587	0.0042428	-0.013602	0.0036822	0.0036677	-0.0034759	0.00095424	-0.00094403	0.0067318	0.00053931	0.00036577	0.00031226	0.0010805	0.00069556	-0.0024618
A0A5B7BFG2	-0.0078943	0.027369	0.015039	0.017019	0.011817	0.014641	0.00075159	0.0055939	-0.011217	0.0069294	-0.0039953	-3.6505e-06	0.00032857	0.0026501	0.006077	-0.023794	-0.0024581	0.0014962	0.00068811	0.0017011	-0.00027145	0.0032118	0.0046822	-0.021007	-0.0034308	-0.0005291	-0.004738	-0.0027683	0.0060648	-0.01349	-0.0024894	-0.00031795	-0.00090739	-0.00035041	-0.0015469	0.013638
Q7XQ50	-0.007892	0.027363	0.015039	0.017697	0.013272	0.018535	0.00024984	0.010433	-0.0018311	-0.0062763	0.0061564	-0.0029281	-0.0023033	0.0024785	-0.0023295	0.0097923	0.012766	0.0049472	-0.0022118	0.031151	0.0026082	0.0065094	0.0036832	-0.014987	-0.004211	-0.00042249	-0.0039934	0.0026582	0.0013017	0.0025894	-0.0017505	0.00080669	-0.00039377	0.001222	-0.0001043	-0.0029942
A0A453J2T1	-0.0078935	0.027362	0.01503	0.015742	0.0095569	0.01161	0.0011732	0.0054355	-0.0098518	0.0054157	-0.0029408	-0.00054032	0.00050855	0.0045344	0.0032428	-0.015584	-0.0015416	1.4726e-05	0.00012134	-0.0098345	-0.001382	-0.00093262	-0.00038941	0.0017189	0.0009499	0.0014459	-1.9036e-05	6.3561e-05	-0.0036605	0.0080694	-9.0642e-06	0.00062577	-0.00049876	0.00081653	-0.00090036	-0.0034595
I3QPI2	-0.0078946	0.027361	0.015027	0.015547	0.0099173	0.011407	-0.0005763	0.0013773	-0.0056377	0.0034649	0.00033245	0.0046224	0.0035656	0.021886	0.0070142	-0.040331	-0.0027588	0.0032591	0.00029067	-0.020187	-0.0026236	-0.0018366	-0.0014585	-6.0442e-05	-0.00055867	0.0026417	-0.00088721	0.00021076	0.0033041	-0.0078596	-0.00021958	-0.00047116	0.0005047	-0.00051043	-0.0010813	-0.0095623
A0A1Y1HYX2	-0.0078913	0.027356	0.015019	0.014027	0.0054512	0.0073508	0.0041439	0.012635	-0.010028	0.00047767	-0.0015938	-0.012878	-0.0025496	-0.012502	0.00075543	0.011327	0.0060694	0.0019585	-0.0015877	0.031069	0.0031447	0.012642	0.00017151	0.0041298	-0.0050796	-0.0022592	0.0020946	0.00078028	-0.01475	0.033672	0.00021213	0.0029793	-0.0024352	0.0030375	-0.0007177	-0.0002893
M8BJK1	-0.0078926	0.027356	0.01502	0.014525	0.0072515	0.0074834	0.001811	0.003129	-0.014024	0.011307	-0.0073118	4.3304e-05	0.0016259	0.0052574	0.0046641	-0.013437	-0.0055669	-0.0018545	-3.4163e-05	-0.006594	-0.00077841	0.0063759	-0.0033627	0.014707	-0.0017439	-0.0013485	0.0049051	-0.0010774	-0.004107	0.0092588	-0.00027782	0.0010747	-0.00024141	0.0010661	-0.00094812	0.0052197
X2KWD8	-0.007889	0.027355	0.015029	0.015971	0.0085281	0.011418	0.0048272	0.015036	-0.015948	0.0053919	-0.0052075	-0.012079	-0.0020147	-0.0066035	0.00021655	0.012783	0.0018063	-0.0046783	0.0004396	-0.015269	-0.0023611	-0.0074954	0.0010371	0.00925	0.0041353	0.00063182	0.0021677	0.002231	0.0044966	-0.0048503	0.0031187	0.00095679	0.0016638	0.00085532	2.7595e-05	-0.0088313
B6UKM5	-0.0078898	0.02735	0.01502	0.015061	0.0079282	0.010583	0.0020978	0.0083957	-0.0089576	0.0025386	-0.0031151	-0.0065707	-0.0026633	-0.018925	0.0015653	-0.0094258	-0.0008721	0.0014549	-9.7377e-05	0.012751	0.0011206	0.009691	-0.00018465	0.0053108	-0.0042207	-0.0040753	0.001556	-0.00082953	-0.00019277	-0.00035106	-0.0011937	0.001278	-0.0012569	0.00084588	-0.0022609	0.0023377
B6UKW1	-0.0078898	0.02735	0.015024	0.015946	0.010054	0.012561	0.00076993	0.0049072	-0.0094686	0.0055509	-0.0034637	0.00042255	-0.00063829	-0.0033135	0.00085159	-0.0086289	-0.0020179	-0.00085122	-0.00010589	-0.005513	-0.00091695	0.0028586	-0.0020287	0.011458	-0.00027717	-0.0016505	0.0027769	0.00035146	0.0028217	-0.0048419	-0.00059625	0.00047111	0.00044176	0.00040896	-0.0012865	-0.0033208
A0A0E3URC6	-0.0078886	0.027347	0.015022	0.015653	0.0089607	0.011101	0.0026087	0.0097868	-0.010217	0.0026606	-0.00046959	-0.0049701	0.00071779	0.01423	0.0012272	0.0068525	0.0058372	-0.00049237	-0.0011358	-0.0012231	-0.00066341	-0.0024255	9.6097e-05	0.0024773	0.0015944	0.0031203	0.0006394	0.0027197	-0.0066819	0.019278	0.0017465	0.0012757	0.00034144	0.0018233	0.00085534	-0.013852
A0A3B6JHB6	-0.0078906	0.027345	0.015006	0.012585	0.0032574	0.0034636	0.0035941	0.010668	-0.0052671	-0.0040014	0.0040957	-0.011419	0.0034956	0.022506	0.0080819	-0.02724	0.0049448	0.0055735	-0.00090032	-0.0047725	-0.0012489	0.0039288	-0.0032878	0.014756	-0.0049886	0.00087379	0.0037961	0.0035175	0.0040422	-0.005792	0.003547	0.0010524	0.0017162	0.00029368	-0.00024786	-0.0030175
A0A5J9T8M4	-0.0078838	0.027336	0.015022	0.01702	0.011218	0.014709	0.0025981	0.01133	-0.012203	0.0040705	-0.0025626	-0.0059451	-0.0014578	0.00038573	0.00080935	0.0097284	0.0047769	-0.0010395	-0.00045534	0.0081438	0.00027991	-0.00058239	0.0045148	-0.013498	-0.00010679	0.00079689	-0.0029624	0.00046283	0.00049172	0.0031611	-0.00025208	0.00068804	-0.00020688	0.0010942	4.3834e-05	-0.001648
A0A4S8I992	-0.007882	0.027324	0.015006	0.015062	0.0076958	0.009564	0.0030515	0.0097228	-0.011584	0.0041584	-0.0030757	-0.0070324	-0.00012106	0.001449	0.0033722	-0.0084091	0.00029509	-0.00074602	0.00031272	-0.010748	-0.0015697	-0.0042813	0.0011474	-0.0007672	0.0022438	0.0025561	-0.0008089	0.00064431	-0.0056323	0.012892	0.0015442	0.00099122	-0.00057843	0.0011678	-0.00053346	-0.002332
Q2A780	-0.0078816	0.027323	0.015012	0.016494	0.011356	0.014562	0.00043624	0.0066996	-0.0051502	-0.00033745	0.0029499	0.001569	-0.000374	0.014868	-0.004747	0.025081	0.01079	-2.6644e-05	-0.0027795	0.012634	0.0010146	-0.00027797	-0.0016569	0.0065748	0.0030054	0.0039145	0.001116	0.0044736	-0.016735	0.042496	0.00050196	0.0018405	-0.00046198	0.0031728	0.0015298	-0.0065631
A0A3B6GLT2	-0.0078798	0.027322	0.015015	0.017348	0.011974	0.015592	0.001708	0.00948	-0.01176	0.0048942	-0.0034668	-0.0054412	-0.0012725	-0.0060248	0.00662	-0.01534	0.0011409	0.0033531	0.00036927	0.028691	0.0024729	0.011635	0.0095222	-0.038573	-0.009669	-0.0041572	-0.0077287	-0.0042651	0.014517	-0.030318	-0.0042478	-0.00049334	-0.0012329	-0.00084171	-0.0018794	-0.0044272
A0A455QSD3	-0.0078801	0.02732	0.015012	0.016775	0.011166	0.013777	0.0018515	0.0085909	-0.01167	0.0052447	-0.0017781	-0.0025555	0.00052905	0.013825	0.0018253	0.013987	0.0068621	0.00034811	-0.0017138	0.025229	0.0021483	0.0090288	0.0034731	-0.012539	-0.0055148	-0.0013876	-0.00088422	0.00035423	0.0040698	-0.0018179	-0.0015922	0.00062164	0.00050413	0.0010535	0.00070785	0.0033364
I0IT55	-0.0078801	0.02732	0.015012	0.016775	0.011166	0.013777	0.0018515	0.0085909	-0.01167	0.0052447	-0.0017781	-0.0025555	0.00052905	0.013825	0.0018253	0.013987	0.0068621	0.00034811	-0.0017138	0.025229	0.0021483	0.0090288	0.0034731	-0.012539	-0.0055148	-0.0013876	-0.00088422	0.00035423	0.0040698	-0.0018179	-0.0015922	0.00062164	0.00050413	0.0010535	0.00070785	0.0033364
A0A287TBN7	-0.0078835	0.027319	0.014993	0.013231	0.0053531	0.0061105	0.00059345	0.0011217	-0.007056	0.0052322	-0.0051618	-0.00065636	-0.00028835	-0.018356	0.0061506	-0.054199	-0.013222	0.0014184	0.0022227	-0.032039	-0.0033606	-0.0005619	-0.0048123	0.019476	0.0016456	-0.00075737	0.0025475	-0.002193	-0.0044137	0.00061706	6.276e-05	0.00046966	-0.0018022	-0.00028941	-0.0040815	0.0078478
Q6EEW2	-0.0078791	0.027316	0.015005	0.015594	0.0083923	0.010798	0.0033346	0.011413	-0.012407	0.0038767	-0.0034782	-0.0094555	-1.972e-05	-0.0013255	0.0070203	-0.024846	-0.0021362	0.00044493	0.0015691	-0.015436	-0.0023827	-0.0048001	0.0045342	-0.013028	-0.00052052	0.00061135	-0.003676	-0.0010109	0.011452	-0.024716	0.00094288	-0.00038957	0.0005551	-0.00093306	-0.0015011	-0.0021153
Q5XXZ7	-0.0078792	0.027314	0.015002	0.015134	0.0076901	0.0081324	0.003506	0.0072952	-0.018864	0.013652	-0.0093395	-0.0044965	0.0010427	0.0059379	0.0044911	0.0071712	-0.0021184	-0.0036751	-0.0003788	0.008469	0.00070001	0.0082095	0.00098121	0.00059962	-0.0035645	-0.0020685	0.0029333	-0.0017426	-0.00098974	0.0059916	-0.00059646	0.0011229	-4.2996e-05	0.0013154	4.5742e-05	-0.014374
A0A3B6RB62	-0.0078799	0.027313	0.014998	0.014674	0.0073553	0.0078325	0.0022313	0.0050812	-0.013817	0.0096595	-0.0060799	-0.0025075	0.0018585	0.0079559	0.0063072	-0.014232	-0.0034004	-0.00041556	-2.4536e-05	0.0017903	-7.229e-05	0.008026	-0.00018377	0.0020143	-0.0045981	-0.0020373	0.0022721	-0.0016079	0.0033302	-0.0057104	-0.00076263	0.00050877	0.00015534	0.00032203	-0.00087598	-9.0222e-05
F5A7G8	-0.007876	0.027302	0.014995	0.015367	0.0087981	0.011634	0.0013609	0.0062808	-0.0092035	0.004363	-0.0045703	-0.0026187	-0.0024346	-0.019288	0.00035185	-0.019951	-0.0065198	-0.0023369	0.0016332	-0.030207	-0.0034888	-0.0087378	-0.0016693	0.013177	0.0063794	0.0010792	0.00073897	0.00012774	-0.0019392	0.00077836	0.0010253	0.00034611	-0.00050831	0.00020576	-0.0024146	0.0013431
Q84U03	-0.0078748	0.027301	0.015002	0.016832	0.011507	0.014078	0.0011374	0.0058275	-0.012757	0.0084561	-0.0048448	0.00073781	0.00022431	0.005539	0.0018282	-0.0002475	-0.00069506	-0.0023399	-5.4382e-05	-0.0031346	-0.00080927	0.00074082	0.0017111	-0.0034078	-0.00042594	-0.00070419	-5.5384e-05	-0.00039561	0.0078153	-0.01316	-0.0010441	-0.00021914	0.0010494	5.1141e-06	-0.00036793	0.0037946
A0A3B6KSH4	-0.0078752	0.027293	0.014978	0.013014	0.0042896	0.0037628	0.0025963	0.002109	-0.016738	0.014959	-0.012839	-0.002243	-0.00032632	-0.020143	0.0047193	-0.028184	-0.016132	-0.005251	0.0021811	-0.033428	-0.0033611	0.00084876	-0.0061087	0.031822	0.0028457	-0.0026851	0.0076877	-0.0027309	-0.0039404	0.0030713	0.00078039	0.00095241	-0.00066213	0.00036132	-0.003041	0.002285
B2Y2Q6	-0.0078729	0.02729	0.014987	0.015106	0.0085838	0.010852	0.0012219	0.0064553	-0.0066154	0.001236	8.4259e-05	-0.001764	-0.00063287	0.0023641	-0.0012206	0.0048267	0.0040446	0.00024448	-0.0012736	0.0035147	0.00013965	0.0011182	-0.0018479	0.0092588	0.0014679	0.0016353	0.0016368	0.0022733	-0.010998	0.025994	0.00049147	0.001453	-0.00073085	0.0020327	-0.00016608	-0.00089551
A0A3B6ITU0	0.015593	0.027281	0.019677	0.021743	0.0069706	-0.0030188	-0.0036574	-0.0018628	-0.012304	-0.013463	0.0047764	-0.0054662	-0.0034238	-0.0012429	-0.0051693	0.045067	0.017044	-0.0016568	0.020745	0.054008	0.0033988	-0.010441	0.011083	-0.010918	-0.0021928	-0.0014935	-0.0037283	0.0087041	-0.005065	0.018478	-0.0018531	9.1034e-05	-0.00031074	0.0017942	0.0006171	-0.014277
A0A3B6LLH7	-0.0078712	0.027281	0.014979	0.014514	0.0076037	0.0088576	0.00086738	0.0026687	-0.0095682	0.0069795	-0.0051426	0.00058541	-5.6527e-05	-0.0066184	0.0032372	-0.025935	-0.0073002	-0.0010935	0.0011245	-0.022914	-0.002463	-0.0039215	-0.0019416	0.0082687	0.0039015	0.0019737	0.00046158	-0.0010903	-0.0093401	0.015989	0.00010309	0.00062073	-0.0016046	0.00078824	-0.0020161	-0.014905
Q45R38	-0.0078662	0.027271	0.014985	0.016796	0.011551	0.014022	0.00098016	0.0053099	-0.012661	0.0086954	-0.0047978	0.0015907	0.00050946	0.007682	0.001539	0.00084787	-0.0007729	-0.0028435	-2.7033e-05	-0.0065052	-0.001171	-0.0010448	0.0016495	-0.0030398	0.00056972	-6.1562e-05	-0.00013288	-0.00016883	0.0080841	-0.013475	-0.00085174	-0.00040939	0.0013042	-8.5688e-05	-0.00018635	0.014781
A0A0K9NM17	-0.007867	0.027269	0.014973	0.014933	0.0086251	0.01168	0.00019586	0.0042817	-0.0047227	0.0011237	-0.0015435	2.8165e-05	-0.0043001	-0.024961	-0.0065603	0.015575	0.0017298	-0.00046176	-0.0016935	0.019907	0.0022493	0.011486	-0.0051398	0.026147	-0.00088028	-0.0042987	0.0060501	0.001564	-0.011387	0.025248	-0.0016265	0.0020887	-0.0015119	0.0023837	-0.0017441	-0.013287
A0A024A2V4	-0.0078642	0.027266	0.014977	0.015341	0.0076739	0.010273	0.0044875	0.013984	-0.014188	0.0041619	-0.0042609	-0.011541	-0.0020111	-0.0072197	-0.0004804	0.014887	0.0024229	-0.004231	0.00019688	-0.011275	-0.0018428	-0.0064121	0.0010718	0.0088198	0.0037555	0.00054925	0.001925	0.0022739	0.003755	-0.003459	0.0028187	0.00083195	0.001494	0.00082932	-1.8633e-05	-0.1572
Q9ST58	-0.0078659	0.027259	0.014963	0.013947	0.0070184	0.0082313	5.8395e-05	0.0038522	-0.00057784	-0.0038696	0.0053517	-0.0019474	0.0015858	0.013782	0.0060939	-0.01622	0.0092251	0.010726	-0.0028855	0.05904	0.0062812	0.024707	0.0034394	-0.026278	-0.014317	-0.0017396	-0.0047061	-0.0016038	-0.014131	0.030498	-0.0043676	0.0017646	-0.0041272	0.0021627	-0.00091708	0.0082366
A0A060N479	-0.0078648	0.02725	0.014954	0.013142	0.0058609	0.0047955	-0.00023834	-0.00067898	-0.0038468	0.0023603	0.0028419	0.0034792	0.0065396	0.039944	0.01032	-0.03204	0.0032499	0.0079441	-0.002182	0.024641	0.0024471	0.018361	-0.0013089	-0.0072003	-0.011986	-0.0003003	0.00054679	-0.0006362	-0.0022288	0.0067417	-0.0021844	0.00046551	-0.0005555	0.00056696	-7.0313e-05	-0.001341
A0A5K1EAW0	-0.0078602	0.027246	0.014966	0.015644	0.0097244	0.012895	0.00084934	0.0079675	-0.0035021	-0.0031905	0.0039314	-0.0012289	0.0004565	0.0133	-0.0023066	-0.0020175	0.0049056	-0.0010147	-0.00042794	-0.032752	-0.0042886	-0.015202	-0.0033551	0.019927	0.0082877	0.0050437	0.0020796	0.0059374	0.0041435	-0.004337	0.0037742	-0.00019111	0.0030094	0.00013346	0.00040976	-0.009123
A0A2H5N4J9	-0.0078605	0.027244	0.014959	0.01441	0.0072428	0.0078797	0.001693	0.0051817	-0.0096474	0.0049599	-0.0016644	-0.0015433	0.0031486	0.020058	0.0051679	-0.015276	-0.00044044	3.4477e-06	-0.00023008	-0.013907	-0.0020252	-0.00011215	-0.0017434	0.009338	-0.0011993	0.00065865	0.0027775	0.0013847	0.0088865	-0.015649	0.0012718	-0.0002657	0.0022358	-0.00040992	-0.00011306	0.010141
M7ZVX7	-0.007856	0.027239	0.014965	0.01602	0.0090564	0.011743	0.004071	0.013079	-0.01523	0.0059444	-0.0047653	-0.0090381	-0.0012275	-0.00012463	-0.00016396	0.016272	0.0024202	-0.0052114	0.00036493	-0.016198	-0.0024097	-0.010458	0.0028026	0.00044514	0.0055034	0.00246	-0.0002444	0.0019683	0.0039943	-0.0033549	0.002611	0.00032611	0.0016238	0.00066371	0.00051745	-0.0051214
P04722	-0.0078597	0.027239	0.014953	0.013818	0.0062938	0.0062632	0.0015102	0.0027453	-0.011027	0.0081851	-0.0046097	-2.1761e-06	0.0022774	0.010469	0.0045268	-0.013475	-0.0034107	-0.00074687	-0.00025838	-0.0066357	-0.00081135	0.0040943	-0.0025278	0.010534	-0.0012207	0.00018294	0.0032844	-0.00034768	-0.0037753	0.0087909	7.6144e-05	0.00065202	-4.7333e-05	0.00080667	-0.0006562	-0.0095104
A0A3B5YZG7	-0.0078553	0.027237	0.014973	0.018276	0.014651	0.01965	-0.00040787	0.0061652	-0.0077801	0.0033692	-0.0015706	0.0038837	-0.002771	-0.0060939	-0.0054661	0.012088	0.0017989	-0.0041479	0.00011917	-0.01812	-0.0024914	-0.012102	0.0016445	2.0175e-05	0.0081279	0.0025043	-0.0021523	0.0021482	0.0046677	-0.0065505	-0.00026336	-0.00062101	0.0012153	0.0001614	-0.00036121	-0.0067456
V5M0W4	-0.0078584	0.027236	0.014954	0.01426	0.0069528	0.0077319	0.0018289	0.0063142	-0.0081863	0.0025347	0.00031648	-0.0026525	0.0036296	0.024388	0.0047179	-0.014234	0.0011979	0.00027264	-0.00046811	-0.017999	-0.0027149	-0.00042382	-0.0034246	0.019038	-0.0019064	-0.00051357	0.005257	0.0031366	0.019051	-0.035173	0.0023282	-0.00073286	0.0043507	-0.0012614	0.00012193	-0.00084739
Q9FTC4	-0.0078537	0.027234	0.014974	0.018426	0.013933	0.017281	0.00232	0.011181	-0.015104	0.0071369	-0.0021395	-0.0021748	0.0025019	0.031548	0.003193	0.01357	0.0065578	-0.0035859	-0.00023025	-0.010481	-0.002329	-0.009674	0.0072301	-0.022572	0.0010457	0.0027335	-0.0042759	0.001781	0.024979	-0.042864	0.00082182	-0.0018511	0.0045034	-0.0014127	0.0020249	-0.0074031
A0A139ZDB8	-0.0078547	0.027232	0.014962	0.016601	0.011296	0.016375	0.00046144	0.0086047	-0.004278	-0.0022241	-3.8092e-05	-0.0028491	-0.0044158	-0.025435	-0.0039007	-0.011906	-0.002205	-0.0018669	0.0015583	-0.0324	-0.0041068	-0.013846	-0.00035369	0.012316	0.0080865	0.00049763	-0.0007999	0.002313	0.011568	-0.02601	0.0012598	-0.00078519	0.0014439	-0.001093	-0.0025127	0.0020977
A0A455QTF1	-0.0078568	0.02723	0.01495	0.014443	0.0079771	0.010529	1.7005e-05	0.0058322	0.0010702	-0.0067665	0.0069	-0.001178	0.00047109	0.011007	-0.0014259	-0.0023012	0.008472	0.0044984	-0.0022149	0.0097834	0.00050169	0.0057803	-0.0040737	0.01793	-0.0029082	-0.00068617	0.0036632	0.0046864	0.0038103	-0.0035671	0.00068252	0.0005612	0.0016896	0.00054609	-0.00028736	-0.0080875
D2X6D7	-0.0078529	0.027229	0.014968	0.018192	0.014446	0.019216	-9.4614e-05	0.0064617	-0.0088313	0.0042786	-0.0019606	0.0040004	-0.0025397	-0.0026968	-0.0070273	0.022991	0.0029559	-0.0057319	-0.00035998	-0.018985	-0.0026082	-0.012297	3.0739e-05	0.0087758	0.0089373	0.0023198	0.00041612	0.003329	0.0051865	-0.0054094	0.00047619	-0.00044324	0.0021704	0.00043696	0.00031598	0.0041766
A0A383VUE7	-0.0078537	0.027229	0.014962	0.016595	0.0108	0.013239	0.0022203	0.0086026	-0.01351	0.0071791	-0.003843	-0.0024147	0.00071719	0.01247	0.0018499	0.0061289	0.0019256	-0.0034259	0.0001337	-0.01249	-0.0019414	-0.0083629	0.0039436	-0.011059	0.0036773	0.003396	-0.0027814	0.00074199	0.0039609	-0.0038439	0.00078781	-0.00031575	0.0011554	0.0003124	0.00064675	0.0020287
A0A4P9HNS2	-0.007853	0.027226	0.014961	0.016619	0.010858	0.013404	0.0021375	0.0085942	-0.013225	0.0068994	-0.003763	-0.002543	0.00051866	0.010672	0.0019354	0.0051537	0.0018102	-0.0030671	0.00014795	-0.010003	-0.0016855	-0.0068914	0.004117	-0.011608	0.0027176	0.0025813	-0.00279	0.00050433	0.0059906	-0.0083065	0.00045719	-0.0004106	0.0012117	0.00010883	0.0004371	-0.0058334
A0A4Y5USJ8	-0.0078551	0.027225	0.014944	0.013016	0.0036298	0.0038067	0.0048003	0.013309	-0.0098705	-0.00089625	0.0016661	-0.014415	0.0036093	0.024566	0.0087992	-0.012296	0.0061795	0.0034053	-0.00079397	0.0047981	-0.00045625	0.0059927	0.0010352	0.0022247	-0.0079768	-0.0015176	0.0024417	0.0024219	0.019345	-0.034899	0.0028766	-1.8953e-05	0.0034595	-0.0009279	0.00037102	0.013918
A5BG55	-0.0078541	0.027223	0.014944	0.013744	0.005426	0.0063579	0.0030739	0.0080352	-0.011636	0.0052015	-0.0047823	-0.0078481	0.00048768	-0.0049384	0.0061637	-0.026462	-0.0059341	-0.00074997	0.0015354	-0.021907	-0.0028235	-0.0019208	-0.00026585	0.0084932	-0.00047046	-0.00135	0.0017225	-0.00061471	0.012175	-0.027155	0.0014655	-0.00033939	0.0013268	-0.0011379	-0.0020043	-0.00045908
B6DQB1	-0.0078554	0.027219	0.014932	0.011935	0.0032792	0.0036349	0.0013783	0.005549	0.00081931	-0.0067316	0.00688	-0.0039567	0.0013687	0.015815	-0.0020536	0.0079513	0.01042	0.0043664	-0.0034248	0.015443	0.0015695	0.0077725	-0.0080804	0.031888	-0.0010756	0.0023512	0.0071573	0.0060682	-0.022202	0.05158	0.0025737	0.0028428	-0.00059619	0.0034602	0.00070852	0.022415
A0A075BB34	-0.0078528	0.027218	0.014943	0.014166	0.0070324	0.0089159	0.0014109	0.0066656	-0.0047432	-0.00099483	0.0018318	-0.0027094	-0.0011143	0.0021127	-0.0045036	0.024065	0.0084173	0.00035477	-0.0027453	0.020264	0.0020601	0.0070907	-0.0039083	0.019191	-0.00023985	0.00025747	0.004763	0.0038692	-0.015381	0.037967	0.00059683	0.0022339	-0.00061267	0.0030265	0.00051229	0.013655
A0A0E3Z6W2	-0.0078512	0.027213	0.014944	0.014447	0.0069588	0.0068722	0.0031748	0.007993	-0.012946	0.0063922	-0.0010653	-0.0033991	0.0042616	0.038971	0.0023141	0.025341	0.0092464	-0.0018881	-0.0026787	0.010669	0.00064273	0.0031519	-0.00076607	0.0053789	-0.0016494	0.0030269	0.0037711	0.0035597	-0.0045934	0.020334	0.0020504	0.0011763	0.0020458	0.0021178	0.0029454	0.014108
A0A2L1K3K6	-0.0078503	0.027212	0.014938	0.013644	0.0048399	0.005946	0.0042411	0.010486	-0.014216	0.0064171	-0.0066457	-0.010909	-0.0014804	-0.014804	0.0022832	-0.0016217	-0.0036862	-0.0032928	0.00077997	-0.0098786	-0.0014171	0.0012925	-0.0010567	0.016638	-0.00016408	-0.0029871	0.0044928	0.00010202	0.007161	-0.014156	0.001722	0.00066457	0.0011168	7.3477e-05	-0.0014965	-0.011681
A0A2J8A055	-0.0078479	0.027207	0.014954	0.017984	0.01537	0.020965	-0.0025173	0.0016622	-0.0033062	0.0019611	-3.318e-05	0.013346	-0.0044506	-0.0082259	-0.020636	0.059498	0.0031238	-0.014843	-6.478e-05	-0.065268	-0.0074057	-0.040202	-0.0035074	0.033358	0.028138	0.0094079	0.0018807	0.0086121	0.0032803	0.00095395	0.0036648	-0.0022645	0.0050524	3.8315e-05	0.0016498	-0.005604
A8IEB1	-0.0078509	0.027207	0.014928	0.01203	0.0024303	0.0029426	0.0036392	0.011196	-0.0037821	-0.0058276	0.0046271	-0.012699	0.001234	0.010235	0.0032595	-0.0029182	0.008457	0.0048514	-0.0019892	0.017158	0.001292	0.010286	-0.0030946	0.017531	-0.0066506	-0.0017377	0.0049979	0.0039062	0.0018366	0.00061236	0.002499	0.0015127	0.0012809	0.00099469	-0.00015882	-0.0093557
A4GFW9	-0.0078528	0.027207	0.014927	0.012463	0.0050758	0.0060083	-0.00087731	0.0018077	0.0063705	-0.010053	0.010538	0.0020527	0.0022333	0.022483	-0.0016081	-0.0093431	0.010219	0.0069554	-0.003167	0.0056927	0.0005552	0.0021164	-0.007584	0.023221	0.0015062	0.005854	0.0031978	0.0061624	-0.026592	0.058259	0.0019574	0.0022245	-0.0015144	0.0031831	0.00037768	0.0049064
Q43691	-0.0078458	0.027185	0.01492	0.012988	0.0052732	0.0032225	0.0012337	0.0011746	-0.0083094	0.0056574	0.0016717	0.0029741	0.0084459	0.059546	0.0081528	-0.0066108	0.0066282	0.002776	-0.0027506	0.0068183	0.00043888	0.0061628	-0.0022946	0.00040217	-0.0045046	0.0052616	0.0023481	0.0024042	-0.009649	0.02772	0.0011722	0.00075948	0.0010365	0.001744	0.0026228	-0.0054804
Q0Q5D9	-0.0078407	0.027184	0.01494	0.017352	0.012921	0.016633	0.0003065	0.0072618	-0.007249	0.0016034	0.0015079	0.0014086	3.0013e-05	0.015262	-0.0026525	0.023502	0.0091991	-0.00073643	-0.0019608	0.016104	0.0009811	0.0028002	0.0027002	-0.006316	-0.0021315	-0.00087772	-0.00056697	0.0026562	0.014066	-0.02092	-0.0012042	-0.00062192	0.00271	-4.3356e-05	0.0010565	0.001523
A0A438EDY9	-0.0078403	0.027176	0.014924	0.015042	0.0087854	0.011625	0.00077151	0.007268	-0.0027524	-0.0035739	0.0040013	-0.0012882	0.00038734	0.01117	-0.0025487	-0.001862	0.0044087	-0.0010206	-0.00038448	-0.032091	-0.0041398	-0.014827	-0.0033805	0.020442	0.0082259	0.0048213	0.0020745	0.0057488	0.0042174	-0.0050392	0.0036651	-0.00032949	0.0029156	-2.4232e-06	0.00022321	0.0093116
A0A0L9T9I0	-0.0078404	0.027175	0.014921	0.014491	0.0076809	0.00987	0.0012393	0.0085296	-0.0014879	-0.0060677	0.0068685	-0.0043187	0.0014849	0.021241	0.00019358	0.0065667	0.011816	0.0041386	-0.0024368	0.01565	0.00099636	0.0037942	-0.00025061	0.0024325	-0.003303	0.00131	0.00053449	0.004515	0.0033476	-0.00034526	0.0010967	0.00044437	0.0016853	0.00075395	0.0008661	-0.00012082
B2FH44	-0.0078387	0.027169	0.014922	0.015249	0.0088529	0.0088706	0.0015867	0.0034946	-0.014091	0.010827	-0.0045965	0.0020125	0.0052119	0.035004	0.0080082	-0.016472	-0.0020785	-0.0022469	0.00054532	-0.024707	-0.0031119	-0.0094954	0.0034815	-0.016317	0.0028864	0.0061762	-0.0036974	-0.00063994	0.0020659	-0.0015387	0.00086322	-0.00097562	0.0010807	-0.000226	0.00097897	-0.00032943
A0A0K9RLH3	-0.0078399	0.027169	0.014912	0.013614	0.0065503	0.0085667	0.00014729	0.0057389	0.0023259	-0.0082201	0.0079971	-0.0025577	0.00096611	0.012417	-0.00031866	-0.0034728	0.009538	0.0061337	-0.0025929	0.02052	0.0016457	0.011428	-0.0038334	0.016756	-0.0067343	-0.002585	0.0041058	0.0043985	0.0083096	-0.012743	0.00016005	0.00039833	0.0019857	0.00013167	-0.00044049	0.0037563
B6UKW7	-0.0078386	0.027165	0.014914	0.014424	0.0083477	0.011161	-0.0010189	0.0043586	0.0042114	-0.0091135	0.008848	-6.8837e-05	0.00040292	0.0090748	-4.2851e-05	-0.0093284	0.0095057	0.0078736	-0.0024984	0.02896	0.0025689	0.014034	-0.0015645	0.0045664	-0.0086886	-0.0033587	0.0010071	0.0030241	0.01029	-0.018303	-0.0017496	-3.8684e-05	0.0011522	-0.00028311	-0.0010476	0.0079569
A0A1P8DS93	-0.0078372	0.027163	0.014915	0.014995	0.0092397	0.01224	-0.0007747	0.0033311	-0.00049524	-0.0030414	0.003147	0.0019018	-0.0017694	-0.0058142	-0.0027648	-0.0028849	0.004132	0.00275	-0.0011615	0.0089649	0.00090314	0.00096561	-0.00012286	-0.0013577	0.0017077	0.0021948	-0.0024476	0.0014064	-0.013623	0.028389	-0.0013244	0.00088322	-0.0022458	0.0016892	-0.0011798	-0.0047253
A0A383WCS7	-0.0078368	0.027161	0.014913	0.014828	0.0090008	0.011828	-0.00089101	0.0027043	-0.00041909	-0.0027022	0.002902	0.0023882	-0.0016824	-0.0062613	-0.0027	-0.0039909	0.003508	0.0027609	-0.0011709	0.0090237	0.00095262	0.0018807	-0.00067747	0.00068748	0.0014226	0.0018416	-0.0018713	0.0012855	-0.013802	0.028506	-0.0014372	0.00091197	-0.0022726	0.0016842	-0.001293	-0.008601
A0A3B6JKB0	-0.0078373	0.02716	0.014906	0.013141	0.0049926	0.0053846	0.0018848	0.0050736	-0.0073141	0.0024662	-0.0014632	-0.0046488	0.0011134	0.0028467	0.0060718	-0.024163	-0.0013165	0.0027691	0.00026747	-0.00049775	-8.4223e-05	0.00065105	0.0023146	-0.012359	-0.00063019	0.003276	-0.0039887	-0.0014651	-0.013609	0.025813	-0.00018344	0.00085212	-0.0028714	0.0012228	-0.0013545	0.019552
A0A446K5V5	-0.0078363	0.027158	0.014907	0.013587	0.0059571	0.0064916	0.0012593	0.0018537	-0.011503	0.0096237	-0.0078551	-0.00030174	-0.00090303	-0.016068	0.0017098	-0.011613	-0.0084279	-0.0026607	0.00065706	-0.0061419	-0.00051172	0.0061966	-0.0027448	0.016138	-0.00069854	-0.0033856	0.0041867	-0.0020999	-0.00087597	-0.00052002	-0.0012337	0.0004738	-0.00073098	0.00031962	-0.0023683	0.0049921
Q571R2	-0.007836	0.027156	0.014903	0.013072	0.0048491	0.0047861	0.0017847	0.0030893	-0.010735	0.0076311	-0.0058649	-0.0032525	0.0008214	-0.0060258	0.006496	-0.024049	-0.0064893	0.00096991	0.00055994	0.0048971	0.00052084	0.010701	0.00016464	0.00068427	-0.005822	-0.003566	0.001207	-0.0031403	0.0032571	-0.0094869	-0.0017465	0.00018734	-0.00098824	-0.00024298	-0.0023458	0.0021667
X2JAG0	-0.0078385	0.027154	0.014892	0.01107	0.002438	0.0020096	-0.00023352	0.00022004	0.0029246	-0.0053282	0.0060667	0.0011289	0.0022022	0.012835	-0.0017229	-0.0038898	0.005177	0.0046739	-0.0032853	0.012982	0.0013833	0.015827	-0.012548	0.051056	-0.0052151	-0.0030697	0.012664	0.0055017	-0.0062457	0.016829	0.0013103	0.0017802	0.001517	0.0016178	-0.00054194	-0.0036706
C3VW79	-0.0078334	0.027148	0.0149	0.013294	0.005121	0.0054488	0.0020464	0.0043795	-0.010858	0.0069202	-0.0056722	-0.0045617	0.00029184	-0.0084673	0.0060423	-0.021857	-0.0059037	0.00071837	0.00069765	0.0043001	0.00037066	0.0094195	0.00093621	-0.00084738	-0.0054683	-0.0037054	0.00068531	-0.0029557	0.0058692	-0.014708	-0.0015571	3.1635e-05	-0.00069313	-0.00046424	-0.0023671	-0.01113
M8A1A1	-0.007856	0.027147	0.01479	-0.006002	-0.022221	-0.023421	-0.011265	-0.019585	0.076656	-0.072196	0.045732	-0.00088539	-0.0098069	-0.10361	-0.020249	-0.067659	0.0068568	0.028293	-0.0010641	0.029358	0.0050168	0.002836	-0.0060087	0.025468	0.0017	-0.00061291	-0.012383	0.0059228	-0.0081243	-0.012743	-0.0033465	-0.0050722	-0.0065882	-0.0053483	-0.012343	0.0071782
X2J8F9	-0.0078286	0.027137	0.014903	0.01485	0.0077924	0.0097809	0.0022441	0.0079849	-0.010226	0.0039655	-0.0031161	-0.005244	-0.00065907	-0.0036521	0.0021037	-0.0042273	-0.00042251	-0.0013196	0.00052397	-0.0065887	-0.0010921	-0.0034689	0.003158	-0.0070647	0.001345	0.00094114	-0.0023604	-0.00027979	0.0035442	-0.0067001	0.00021672	-0.00017702	6.2581e-05	-1.586e-05	-0.00094497	0.0097519
G0YLZ0	-0.0078245	0.027122	0.014897	0.015464	0.0094637	0.011264	0.001279	0.0067188	-0.0076892	0.0020008	0.0016719	-6.0664e-05	0.0019755	0.026505	-0.0012088	0.02272	0.0094466	-0.0012212	-0.0021181	0.0058779	0.00011972	-0.0029964	0.0013791	-0.0034537	0.0017998	0.0041049	-0.00055581	0.0035465	-0.002668	0.013908	0.00094234	0.00025384	0.00147	0.0014036	0.0020202	-0.010213
P24296	-0.0078238	0.027118	0.01489	0.01466	0.007879	0.0092562	0.0010379	0.0034555	-0.01075	0.0076952	-0.0058758	-0.00099516	-0.00013727	-0.0084768	0.004763	-0.021736	-0.0067083	-0.00071239	0.001322	-0.0066058	-0.00088332	0.0019014	0.0031017	-0.0097985	-0.0016907	-0.0016827	-0.0025236	-0.0031924	0.0084842	-0.020569	-0.0019552	-0.00085414	-0.00047987	-0.0010317	-0.0023031	-0.0018453
M7Z628	-0.0078256	0.027118	0.014876	0.011539	0.0017926	0.0019522	0.003631	0.011091	-0.0025872	-0.007058	0.0064827	-0.01223	0.00093682	0.015232	-0.0012802	0.031332	0.016205	0.0048583	-0.0045536	0.051316	0.005115	0.021828	-0.0043108	0.023054	-0.010928	-0.0041003	0.0082978	0.0055053	-0.0037172	0.017839	0.0014876	0.0025517	0.0013375	0.0025732	0.0013445	0.0057589
A0A0S3TB19	-0.0078225	0.027117	0.014895	0.01576	0.0098604	0.013041	0.00087151	0.0068385	-0.0070441	0.0015574	-0.0013183	-0.0023917	-0.0014762	-0.0078132	0.0012346	-0.012595	-0.00096254	-0.00038102	0.0010879	-0.013189	-0.0018593	-0.0081673	0.0047118	-0.014944	0.0033961	0.0021126	-0.0056969	-0.00052652	0.0057471	-0.013257	-0.00049815	-0.0009196	-0.00024635	-0.00068548	-0.001568	-0.00012785
Q6IZ86	-0.0078231	0.027111	0.01488	0.013295	0.0054832	0.0052953	0.0018367	0.0046449	-0.0081042	0.0034941	-9.7956e-05	-0.0020778	0.0031959	0.0236	0.003567	0.0021301	0.004548	0.00098183	-0.0016286	0.0091856	0.00076379	0.0044457	-6.4362e-05	-0.00055845	-0.0024353	0.0022812	0.0008056	0.0013381	-0.0062251	0.017526	0.00048064	0.00068446	0.00011201	0.0013407	0.00082989	0.020417
L7VFK0	-0.0078206	0.027105	0.014882	0.014454	0.0078222	0.0093565	0.00048709	0.0032748	-0.0068481	0.0035545	-0.0019775	-5.6148e-06	0.00030327	-0.00085881	0.0030472	-0.017017	-0.0023737	0.00072841	0.00041781	-0.0045325	-0.00067576	-3.1982e-05	0.0020419	-0.0076568	-0.00025355	0.00066074	-0.0027301	-0.0011852	0.0018383	-0.005243	-0.0012147	-0.00047734	-0.00064645	-0.00027764	-0.0015635	-0.0010369
Q41533	-0.0078196	0.0271	0.014878	0.014138	0.0074577	0.0087703	0.0004398	0.0029361	-0.0057675	0.0026419	-0.00043671	0.0018963	0.0002572	0.0058794	-0.0025528	0.0092913	0.0023649	-0.0016521	-0.001217	-0.0044048	-0.00053868	-0.0021769	-0.0026213	0.013066	0.0039339	0.0026826	0.0021812	0.0024204	-0.010227	0.024427	0.00057448	0.00071603	-9.3878e-05	0.0016166	9.8019e-05	0.010912
D6QY47	-0.0078194	0.027098	0.01487	0.012913	0.0046021	0.0043562	0.0017167	0.00082331	-0.014531	0.013545	-0.011787	-0.0013155	-0.0012085	-0.02561	0.0039297	-0.019164	-0.013651	-0.0035387	0.0016063	-0.005544	-0.00027262	0.0095018	-0.0015284	0.012283	-0.0026548	-0.0056486	0.0038572	-0.0047731	0.0025861	-0.010444	-0.0023172	0.00014344	-0.0013209	-0.0003314	-0.0034051	0.011681
A0A3B6HU03	-0.0078184	0.027097	0.014884	0.016103	0.011851	0.014202	-0.0026886	-0.0033057	-0.004668	0.006161	-0.0024761	0.010053	3.4281e-05	-0.0027638	0.0027527	-0.020883	-0.0036002	0.0029252	-0.00014364	0.020296	0.0022695	0.011087	0.0045532	-0.025922	-0.0056748	-0.0022063	-0.0061807	-0.0045296	0.0021981	-0.0075434	-0.0062834	-0.0010438	-0.0024612	-0.00050454	-0.0023691	0.014377
A0A453T9P8	-0.0078209	0.027097	0.014863	0.011418	0.0023359	0.00033293	0.0017201	-0.00043768	-0.010642	0.0096948	-0.0059019	0.001492	0.0028728	0.010404	0.0017168	-0.0051942	-0.0058769	-0.0038696	-0.00046691	-0.022845	-0.0021028	-0.0014914	-0.0077737	0.033312	0.0050621	0.0032117	0.0077865	0.001307	-0.019693	0.041691	0.0022764	0.0015185	-0.00055329	0.0022208	-0.0001678	-0.0026095
A0A2U8JAW6	-0.0078168	0.027094	0.014873	0.01341	0.0048456	0.0059652	0.0037795	0.010755	-0.0099446	0.0014397	-0.0014943	-0.0099974	-0.00018946	0.0014786	0.0011095	0.0059737	0.0028933	-0.0019477	-4.1512e-05	-0.010937	-0.0015783	-0.0072705	0.0012704	0.0032868	0.0039014	0.0032683	-0.00020412	0.0021565	-0.0036786	0.010437	0.0028581	0.0006348	0.00042095	0.00097511	6.0939e-05	-0.0018609
A0A446V6D2	-0.0078172	0.027094	0.014877	0.014695	0.0084569	0.012245	0.00027285	0.0099484	0.0057519	-0.014722	0.012825	-0.0049655	5.2232e-05	0.016394	-0.0025528	0.0015054	0.015219	0.0062226	-0.0021407	0.0049119	-0.00034993	-0.006057	0.00086499	-0.0016595	0.0012344	0.0044696	-0.0032547	0.0066324	0.0036614	-0.002393	0.0021636	-0.00016488	0.001726	0.00025519	0.00051242	-0.0095429
P04727	-0.0078175	0.027092	0.014871	0.013534	0.0059029	0.0065654	0.0014446	0.004108	-0.0078045	0.0037158	-0.0024316	-0.0021352	0.0016098	0.0046861	0.0056435	-0.033486	-0.0057962	-0.00051938	0.0018988	-0.03838	-0.0043112	-0.015457	0.0018733	-0.0074198	0.0075302	0.0069409	-0.0048708	-0.00054184	-0.007151	0.010821	0.0018314	-0.00052382	-0.0011545	-0.00011748	-0.0014242	-0.0045719
A0A3B6TFZ6	-0.0078149	0.027088	0.014878	0.015941	0.011249	0.015099	-0.0016514	0.0023015	-0.00069083	-0.0018112	0.0022711	0.0043503	-0.0032657	-0.013334	-0.0054646	0.013065	0.0056703	0.0022478	-0.0018336	0.031305	0.0033497	0.0091921	0.0019686	-0.0085604	-0.0022819	-0.0017456	-0.0029193	0.00016566	-0.0063427	0.014729	-0.0040217	0.00044641	-0.0020892	0.0013224	-0.0013238	0.0066437
H8Y0L6	-0.0078149	0.027088	0.014878	0.015941	0.011249	0.015099	-0.0016514	0.0023015	-0.00069083	-0.0018112	0.0022711	0.0043503	-0.0032657	-0.013334	-0.0054646	0.013065	0.0056703	0.0022478	-0.0018336	0.031305	0.0033497	0.0091921	0.0019686	-0.0085604	-0.0022819	-0.0017456	-0.0029193	0.00016566	-0.0063427	0.014729	-0.0040217	0.00044641	-0.0020892	0.0013224	-0.0013238	0.0066437
J7G6U1	-0.0078149	0.027079	0.014856	0.011747	0.0029059	0.003587	0.0020869	0.0087978	0.0023251	-0.010693	0.010355	-0.0066237	0.0016147	0.025229	-0.0058142	0.033529	0.017477	0.0029058	-0.0045914	0.018157	0.0014903	0.0052071	-0.0085432	0.040437	-0.00045736	0.0020624	0.0096253	0.0096797	-0.010347	0.032682	0.0044143	0.0022306	0.0026763	0.0028919	0.0023284	-0.0052461
A0A446WXS8	-0.0078155	0.027078	0.014851	0.011041	0.0018763	0.00096775	0.0017886	0.0038933	-0.0022083	-0.0023396	0.0044252	-0.0018886	0.001256	0.019203	-0.0080974	0.052965	0.014592	8.5253e-05	-0.0057924	0.040137	0.0045295	0.018095	-0.011754	0.051407	-0.0030388	-0.00087009	0.014517	0.0076678	-0.026795	0.067881	0.0021537	0.0038639	0.0004815	0.0051032	0.0025349	0.011512
A0A0A0K809	-0.0078125	0.027076	0.014865	0.014242	0.0074358	0.0098018	0.00060141	0.0073623	0.00033814	-0.0072592	0.0067263	-0.0051183	0.0010369	0.010781	0.0049932	-0.021889	0.0073177	0.0074792	-0.0007264	0.016964	0.0012172	0.0036454	0.0057416	-0.026157	-0.0057587	0.0013272	-0.0074274	0.000431	0.0072336	-0.014848	-0.0011975	-0.00072508	-0.00048202	-0.00072526	-0.0010902	-0.017833
A0A2H3YL80	-0.0078105	0.027074	0.01487	0.015154	0.0086272	0.0094716	0.0023708	0.0076834	-0.011443	0.0051723	-4.2857e-05	-0.0012341	0.0034567	0.037465	-0.00050334	0.033797	0.010398	-0.003491	-0.0023758	0.0036294	-0.00019241	-0.0045879	0.001719	-0.0028181	0.0023112	0.0049706	0.00059822	0.0040344	-0.00090331	0.013101	0.0019536	0.00015662	0.0026039	0.0014977	0.0032299	0.0024495
A0A2J7ZMC4	-0.00781	0.027073	0.01486	0.013034	0.0033429	0.0052439	0.0056682	0.018066	-0.0078399	-0.006132	0.0026936	-0.021195	-0.00066179	-0.0019566	0.0060872	-0.0080701	0.0072574	0.0034401	0.00043246	0.0056947	-0.00033259	-0.002361	0.0071941	-0.018537	-0.0038093	0.00038795	-0.0050414	0.0013775	0.014646	-0.028641	0.0027811	-0.00019328	0.0011661	-0.00091232	-0.00078081	0.0097139
A0A3P6BMW1	-0.0078098	0.027071	0.014867	0.015368	0.00952	0.012387	0.00012401	0.0036066	-0.0074405	0.004404	-0.003902	0.00074759	-0.002977	-0.020229	-0.0017172	-0.0019934	-0.0029854	-0.0016579	0.00059075	0.00010905	2.6269e-06	-0.0011293	0.0030889	-0.0086508	0.002451	-0.00023592	-0.0036014	-0.0017894	-0.0025459	0.0032661	-0.0023026	-0.00020517	-0.0017794	0.00030585	-0.0020907	0.013984
A0A2N9IR72	-0.0078119	0.027071	0.014857	0.013004	0.0048569	0.0046547	0.001776	0.0035596	-0.0095479	0.0058455	-0.0037641	-0.0032701	0.0022599	0.0057559	0.0078628	-0.028421	-0.0048693	0.0012655	0.00091927	-0.0068827	-0.00089617	0.0017801	0.002648	-0.010921	-0.0026242	0.00065656	-0.0026944	-0.0024923	0.0031231	-0.0090048	-0.00065098	-0.00054779	-0.0006935	-0.0006437	-0.0016275	-0.0094286
Q41560	-0.0078121	0.027071	0.01486	0.01371	0.0067551	0.0069004	0.00014695	-0.00019827	-0.0085241	0.007565	-0.0041745	0.0036689	0.0024806	0.0083306	0.0045456	-0.025708	-0.0071696	-0.0014315	0.00099791	-0.025873	-0.0028912	-0.0044097	-0.0010985	0.0050479	0.0024274	0.0017664	0.00027927	-0.00098024	0.0041443	-0.010577	-0.00011042	-0.0010155	0.0006495	-0.00086356	-0.0014	-0.0037923
A0A446W0C9	-0.0078112	0.02707	0.01486	0.013388	0.0052664	0.0038781	0.0028546	0.0039528	-0.015865	0.012195	-0.006527	-0.001735	0.0049729	0.028801	0.0074334	-0.0043201	-0.0024244	-0.0032273	-7.0676e-05	-0.010826	-0.0014648	-0.00013937	0.0012893	-0.0027836	-0.0012794	0.0019036	0.0012725	-0.0007546	0.0057056	-0.0078399	0.00089595	-0.00053338	0.0018031	-0.0001587	0.00087852	-0.007689
A0A446RPQ0	-0.0078109	0.027069	0.014854	0.012047	0.0020438	0.0013929	0.0049717	0.012095	-0.010548	0.0005145	0.00021679	-0.014397	0.0040359	0.023307	0.0096155	-0.017019	0.0029723	0.0018029	0.00019278	-0.0094127	-0.0018507	-0.001158	0.0024905	-0.0029	-0.0043326	0.0009087	0.00019123	0.0015715	0.017742	-0.033604	0.0034592	-0.00067289	0.0031261	-0.0013737	0.00017986	-0.0016463
A0A0L9UKA9	-0.0078091	0.027068	0.014867	0.015296	0.0088635	0.010219	0.0017827	0.0065923	-0.011234	0.0057603	-0.002314	-0.0018201	0.0032078	0.02212	0.0054973	-0.013233	-0.001044	-0.0023189	0.0010051	-0.028042	-0.0038479	-0.010585	0.0036438	-0.0086602	0.0019785	0.0023907	-0.0023542	0.00075281	0.023692	-0.046299	0.0014245	-0.0022799	0.0039158	-0.0023513	0.00014047	-0.00017607
A0A3B6C9E7	-0.0078047	0.027056	0.014858	0.014996	0.0081558	0.01177	0.0019919	0.010761	-0.0048576	-0.0035818	0.0012077	-0.0083294	-0.0029966	-0.015598	-0.00033709	-0.0068289	0.0023221	0.00037029	0.0010556	-0.0117	-0.0017776	-0.011489	0.0057048	-0.015739	0.0049641	0.0031854	-0.0069283	0.00078118	0.0027738	-0.0070877	0.00086414	-0.00054582	-0.00061553	-0.00033382	-0.0015982	0.00034917
D0UTY2	-0.0078047	0.027055	0.014871	0.018453	0.017399	0.024953	-0.0054777	0.0046574	0.019687	-0.025245	0.025095	0.009955	-0.002322	0.029499	-0.014238	0.055413	0.037194	0.012975	-0.0075582	0.089513	0.0090557	0.0099139	0.0080855	-0.04704	-0.0045242	0.0066678	-0.013846	0.0078664	-0.021811	0.058432	-0.0052605	0.000866	-0.0029122	0.0038777	0.003073	0.0077566
A0A3B5ZPT5	-0.007806	0.027054	0.014856	0.014692	0.008241	0.0087788	0.00084184	0.0028714	-0.010017	0.0070192	-0.002608	0.0013157	0.0028942	0.019868	0.0052683	-0.0054043	0.0011376	0.00044483	-0.00054041	0.0095427	0.0007822	0.0034271	0.0049861	-0.022679	-0.0033014	0.0016868	-0.0044848	-0.0017831	0.002185	-0.0021409	-0.0019685	-0.00068415	-0.00031707	1.1833e-05	0.00012313	0.0034405
C8CCM8	-0.0078017	0.02705	0.014864	0.016768	0.011345	0.015223	0.0018087	0.009023	-0.012057	0.0057032	-0.0050675	-0.0025683	-0.0029865	-0.012915	-0.0034184	0.0099429	-0.0021203	-0.0073109	0.0019047	-0.038095	-0.0045777	-0.023602	0.0053164	-0.0099299	0.01337	0.005807	-0.0057052	0.00086403	0.0029665	-0.0054336	0.0016687	-0.0011528	0.00072881	-0.00028139	-0.00052023	-0.005427
M8B9L0	-0.0078041	0.027047	0.014846	0.013522	0.0058044	0.0067409	0.0017044	0.0044794	-0.0096501	0.0056938	-0.0047861	-0.0029134	-0.00056459	-0.0095648	0.0012862	-0.0072489	-0.0046803	-0.0025164	0.00074483	-0.012612	-0.001484	-0.0014049	-0.00023361	0.0080929	0.0016555	-0.00081234	0.0013006	-0.00057412	0.0044285	-0.010128	0.00013295	-0.00031935	0.00041488	-0.00034274	-0.0016438	-0.0041392
K4N1X7	-0.0078031	0.027046	0.014852	0.014939	0.009093	0.011854	5.9404e-05	0.0048039	-0.0028249	-0.0015722	0.0027333	0.0022708	-0.0013973	0.0040596	-0.0083525	0.029831	0.0076459	-0.0031258	-0.0019038	-0.0074849	-0.00099565	-0.0095832	-0.0028406	0.01728	0.009052	0.00502	0.0018542	0.0053556	-0.013136	0.033307	0.0017512	0.00078975	0.00057699	0.0022176	0.0010276	-0.0023751
M9TE83	-0.0078038	0.027043	0.014842	0.013238	0.0057964	0.0063026	0.00070308	0.0019534	-0.0066866	0.0041552	-0.0022912	0.00069044	0.0005866	0.00089264	0.00065304	-0.0057657	-0.0019759	-0.0010432	-0.00020304	-0.0079798	-0.00080657	-0.0014092	-0.0012235	0.0065861	0.002634	0.0020691	0.00053536	0.00025224	-0.0082053	0.016891	8.9347e-06	0.00028688	-0.00083018	0.0008852	-0.00090845	-0.011709
B8XU55	-0.0078004	0.027034	0.014839	0.013333	0.0051429	0.0041508	0.0030624	0.0054184	-0.014413	0.0096758	-0.0048692	-0.0036933	0.0035955	0.024372	0.0054674	0.010658	0.0026433	-0.0017111	-0.001165	0.014042	0.0013602	0.005187	0.0037226	-0.014381	-0.0033569	0.0019978	-0.0012171	-0.0010045	-0.0047788	0.015161	-0.00028841	0.00039819	-0.00022743	0.001256	0.001254	-0.0032406
B6DQB9	-0.0078016	0.027033	0.014833	0.012486	0.0043484	0.0043806	0.00085018	0.00045795	-0.0085737	0.0072688	-0.0062242	0.00017499	-0.00037985	-0.015375	0.0017317	-0.019262	-0.0096363	-0.00239	0.0011232	-0.018685	-0.0018234	0.00086356	-0.0033888	0.019006	0.0018646	-0.0016749	0.0036138	-0.0014956	-8.5173e-05	-0.0037599	-0.00033198	-0.0001225	-0.00038748	-0.00028104	-0.0026481	-0.0065927
M0W1H6	-0.0078	0.027029	0.014821	0.0098214	-0.0023373	-0.0043841	0.0064817	0.0096859	-0.018525	0.011189	-0.011588	-0.015109	-0.0012586	-0.022818	-0.001545	0.026749	-0.0069284	-0.0089102	-0.00031835	-0.0082606	-0.00096662	0.0127	-0.011269	0.071278	-0.0028637	-0.010566	0.020506	0.0025047	0.016534	-0.029626	0.0041327	0.0014491	0.0048729	8.6012e-05	-0.0011735	0.0082721
Q8S3V8	-0.0077974	0.027026	0.014838	0.013732	0.005402	0.0052361	0.0041344	0.010312	-0.013649	0.0053526	-0.0018433	-0.0085729	0.0042664	0.031995	0.0064312	0.0061868	0.0049597	-0.0018459	-0.00046034	-0.0061598	-0.0014479	-0.0043089	0.0044236	-0.011214	-0.0014237	0.0027863	-0.0012297	0.0015872	0.014616	-0.023429	0.0024671	-0.00094569	0.0033293	-0.00072192	0.0016956	-0.0073123
W8E0G4	-0.0077989	0.027026	0.014834	0.013494	0.0063446	0.0068858	0.00035658	0.00082537	-0.0075138	0.0058854	-0.0037352	0.0018844	0.0004477	-0.002409	0.0018868	-0.012479	-0.0043979	-0.0010187	0.0003887	-0.0085767	-0.0007895	-0.0015777	0.00059078	-0.0022811	0.0024176	0.0020852	-0.0017284	-0.0014263	-0.0081134	0.01484	-0.0010145	-5.0351e-05	-0.0016258	0.00057063	-0.001433	-0.0050192
A0A1P8DSC3	-0.0077962	0.027024	0.014841	0.014959	0.0083072	0.0096077	0.0019679	0.0070679	-0.010138	0.0042838	-0.0012466	-0.0032034	0.0015209	0.016835	0.0034536	0.0075101	0.0054585	-1.3103e-05	-0.00067265	0.012258	0.00099691	-0.0024099	0.0080174	-0.033167	-0.00021353	0.0046219	-0.0078968	-0.00088593	-0.0053966	0.014845	-0.00095818	-0.00019686	-0.0012792	0.00094928	0.00081502	-0.0011778
M8ARU5	-0.0078002	0.027023	0.014826	0.011923	0.0032945	-0.00099974	0.0015178	-0.0051382	-0.019162	0.02171	-0.012527	0.0061235	0.0083943	0.035981	0.014196	-0.035601	-0.0139	-0.0033457	0.0011784	-0.021679	-0.0020673	0.0040989	4.4033e-05	-0.0062506	-0.0031298	0.0020267	0.0012107	-0.0053992	-0.0003799	-0.00074355	-0.0011901	-0.00097419	-5.6899e-05	-0.00058886	-0.00028635	-0.010865
H9NAV6	-0.0077961	0.027018	0.014832	0.014012	0.0074472	0.0092569	0.0001085	0.0026165	-0.0044383	0.0015774	-0.00043485	0.0027007	-0.0011128	-0.0029515	-0.005968	0.01346	0.00084848	-0.0039759	-0.00063547	-0.021111	-0.0022848	-0.010602	-0.0038935	0.021942	0.0096892	0.0042403	0.0026849	0.0035852	-0.011309	0.025795	0.0017166	0.00041872	0.00031359	0.0014755	-0.00014812	-0.017404
A0A498K137	-0.0077943	0.027017	0.014827	0.012655	0.0030869	0.0045905	0.004845	0.013772	-0.0097928	-0.00077683	-0.0020566	-0.016155	-0.0024873	-0.017793	0.00093086	0.0059402	0.0019216	-0.0013231	0.00050915	-0.0011985	-0.00059207	-0.0021293	0.0027228	0.0030148	0.00034164	-0.0011284	1.4992e-05	0.0011002	0.0067643	-0.013032	0.0023178	0.00034754	0.00068827	-4.405e-05	-0.0012717	-0.0057776
A0A446P192	-0.0077966	0.027015	0.014821	0.011659	0.0021283	2.5772e-05	0.0031872	0.0028156	-0.015035	0.012015	-0.0085476	-0.0040694	0.0033626	0.0088067	0.0080766	-0.020478	-0.008705	-0.0031669	0.0012762	-0.022005	-0.0022777	-0.0025737	0.0001807	0.0020816	0.0014112	0.0023617	0.00085325	-0.002407	-0.0044961	0.007541	0.0011901	-2.302e-05	-0.0005119	0.00015969	-0.000915	0.0048055
A0A1D6I1L1	-0.0077967	0.027015	0.014824	0.01282	0.0057083	0.0078194	-0.00092072	0.0033399	0.0065582	-0.011122	0.0093338	-0.00087081	-5.3472e-06	0.0028906	-0.00056584	-0.019244	0.0065005	0.0069047	-0.0012467	0.0035886	0.00015255	-0.00063648	-0.0011056	0.0017011	0.00028312	0.0031976	-0.0028218	0.0031978	-0.0069071	0.01327	0.00021033	0.00011782	-0.0010589	0.00047928	-0.0014381	-0.0021951
D6BU16	-0.0077936	0.027014	0.014834	0.014748	0.0080596	0.010327	0.0014957	0.0084589	-0.0047486	-0.0024809	0.0030294	-0.0051898	0.0010192	0.012151	0.0035867	-0.0091568	0.0054003	0.0023815	3.0027e-05	-0.0015717	-0.00083148	-0.0064094	0.0067425	-0.025275	6.9179e-05	0.003632	-0.0074937	0.00075409	0.0088958	-0.016772	0.00022099	-0.0012297	0.00063971	-0.00087708	-0.00023629	0.00034945
J7I1R7	-0.0077921	0.027008	0.014827	0.013648	0.0056497	0.0082125	0.0028916	0.012998	-0.0015494	-0.0092523	0.006743	-0.011666	0.00018699	0.0089089	0.0021909	-0.01325	0.0074752	0.0024715	0.00063945	-0.026477	-0.0036619	-0.020663	0.0051179	-0.015143	0.0077426	0.0087559	-0.0078511	0.0040495	0.00030919	0.00016129	0.0043046	-0.00066216	0.00064879	-0.00027843	-5.7953e-05	-0.013404
W8Q5H7	-0.0077922	0.027007	0.014827	0.013733	0.0057197	0.0055934	0.0034027	0.0087034	-0.011859	0.0046039	-0.0009874	-0.0069172	0.0034949	0.029097	0.0059249	0.010883	0.0075999	0.00047352	-0.0013029	0.017877	0.00151	0.0012828	0.0072842	-0.029572	-0.0031824	0.0042438	-0.0056713	-0.00016105	-0.0035952	0.013475	0.00019805	0.00010728	-0.00033056	0.0010873	0.0017116	-0.014216
A0A0K2QJB4	-0.0077957	0.027007	0.014815	0.011752	0.0039294	0.0039031	-0.00057783	-0.00097895	0.0010663	-0.0024013	0.0035848	0.0050907	0.0022759	0.014238	-0.0032053	-0.01567	-0.0018232	-0.0020644	-8.5547e-05	-0.058167	-0.0061616	-0.022981	-0.0096222	0.039927	0.016457	0.010925	0.0043663	0.006246	-0.023561	0.048331	0.0053313	0.00058631	0.00031949	0.001755	-3.3437e-05	0.017339
A0A5N5GPW9	-0.0077898	0.026996	0.014819	0.013908	0.0070871	0.0083657	4.6012e-05	0.0017103	-0.0061463	0.0039094	-0.002758	-0.00014595	-0.00065961	-0.010966	0.0037463	-0.014776	-0.0024176	0.002883	-3.3013e-05	0.025946	0.0028229	0.013481	0.0048704	-0.020766	-0.0077492	-0.0039953	-0.0044004	-0.0041043	0.0052189	-0.01354	-0.0045208	-0.00060585	-0.0020153	-0.0005827	-0.0025182	0.00013997
A0A2K3DXV0	-0.0077903	0.026996	0.014814	0.012451	0.0036457	0.0026816	0.0030979	0.0062693	-0.010563	0.0048219	-0.0016777	-0.0058731	0.0032654	0.022389	0.0050254	0.0068186	0.0046302	0.00030726	-0.0013465	0.014469	0.001402	0.0041492	0.0031451	-0.012393	-0.0029646	0.0029149	-0.0016876	6.6683e-05	-0.0079752	0.021	0.00047	0.00063043	-0.00062473	0.0014309	0.0010255	0.00075482
A0A3B6I5M0	-0.0077896	0.02699	0.014809	0.012418	0.0047302	0.0046846	0.000215	-1.5649e-06	-0.0047215	0.0033579	-0.0011231	0.0032192	0.00072445	0.0039476	-0.0033779	0.0099263	9.1252e-05	-0.0024065	-0.0013865	-0.0071058	-0.00054665	-0.0004235	-0.0057483	0.026277	0.0044698	0.0021804	0.0053436	0.002618	-0.014135	0.031761	0.00090372	0.00091305	-0.00015366	0.0018454	-0.00012638	0.0082566
K7M147	-0.0077914	0.026987	0.014795	0.010118	0.001454	0.0005931	-0.0012182	-0.002746	0.0063949	-0.0070385	0.007787	0.0049491	0.0019395	0.013992	-0.0062776	0.0087545	0.0067139	0.0029573	-0.0037845	0.0042029	0.00079604	0.0071392	-0.01398	0.055447	0.0021394	0.0020668	0.011783	0.0071851	-0.024162	0.054295	0.0023011	0.0022405	0.00012824	0.0031312	0.00023857	0.0011597
A0A446RWJ2	-0.0077873	0.02698	0.014797	0.010988	0.001541	0.00082939	0.0016753	0.0036758	-0.0031823	-0.0013128	0.0011647	-0.0059378	0.0019132	0.0027731	0.0056761	-0.023416	-0.00062179	0.0043801	-0.00045899	0.0089533	0.00083511	0.010401	-0.0012355	0.0064988	-0.0067662	-0.0024291	0.0017469	-0.00021578	0.0053631	-0.012593	-0.00017334	-6.5333e-05	0.00010518	-0.00057065	-0.00187	-2.4824e-05
D2TGC2	-0.0077849	0.026978	0.014804	0.012484	0.0035507	0.002994	0.0029308	0.0054826	-0.012186	0.0072458	-0.0057926	-0.0070845	0.0021328	0.0011734	0.0093503	-0.029407	-0.0070596	-0.00012574	0.0017884	-0.01185	-0.0015687	0.00067012	0.0043873	-0.013118	-0.0034616	-0.0010372	-0.0028264	-0.00334	0.014913	-0.034014	-0.00025161	-0.0013988	0.00058294	-0.0019512	-0.001994	-0.003842
Q9FS61	-0.0077867	0.026976	0.014792	0.010489	0.0005922	-0.00061154	0.0018251	0.0025855	-0.0045387	0.00088867	-0.0011802	-0.0059862	0.0015289	-0.0044207	0.006564	-0.030217	-0.0043943	0.0037659	0.00019382	0.0045099	0.00056393	0.010205	-0.0014861	0.0070856	-0.0059436	-0.0024242	0.0016364	-0.0015763	0.00062772	-0.005169	-0.00042183	0.00016722	-0.0010133	-0.00036917	-0.0025641	0.013849
K4P147	-0.0077824	0.026973	0.014805	0.013083	0.0044209	0.0043399	0.0036513	0.0082127	-0.013277	0.0066115	-0.0046744	-0.0081389	0.001714	0.0080419	0.0049361	0.00096924	-0.000524	-0.002448	0.00036944	-0.0041043	-0.00085561	-0.00091245	0.0038207	-0.0073505	-0.0014171	0.00010261	-0.00086514	-0.00060453	0.011223	-0.020726	0.0009475	-0.00074931	0.0015993	-0.00073612	-0.00014114	0.0041821
A0A075DMN7	-0.0077829	0.026973	0.014804	0.013027	0.0046081	0.0055771	0.0029842	0.010818	-0.0043956	-0.0049066	0.0049246	-0.010615	0.0023258	0.02004	0.0049774	-0.001621	0.0094768	0.0041588	-0.001184	0.015424	0.00086626	0.0030629	0.0050005	-0.015896	-0.0060153	0.00056275	-0.0033802	0.0020741	0.015217	-0.026871	0.0010786	-0.00081418	0.00212	-0.00093975	0.00039465	0.0022118
A0A0E3Z6M6	-0.0077829	0.026972	0.014802	0.01259	0.0037145	0.0028985	0.0035148	0.007549	-0.011418	0.0048336	-0.0019886	-0.0076268	0.0032162	0.02162	0.0062437	0.0041162	0.0043778	0.00038997	-0.00089529	0.013562	0.0012007	0.0028249	0.0052579	-0.020129	-0.0033862	0.0029131	-0.0035727	-0.00057612	-0.003596	0.011439	0.00040249	0.00019524	-0.00046002	0.00086992	0.00088968	0.011316
Q6IZ87	-0.0077821	0.026971	0.014805	0.013539	0.0058068	0.0064143	0.0020631	0.0054004	-0.010182	0.0054343	-0.0037305	-0.0036322	0.0010296	0.0031657	0.003159	-0.0067513	-0.0025916	-0.0023932	0.00080305	-0.015349	-0.0019543	-0.0056561	0.0026907	-0.0046074	0.0021018	0.0015463	-0.001751	-0.00044035	0.0078624	-0.015942	0.00063442	-0.0010261	0.0010531	-0.00083407	-0.00076872	-0.001634
P0CZ09	-0.0077836	0.026971	0.014801	0.012723	0.0046571	0.0041156	0.0016928	0.0045824	-0.0065114	0.0016419	0.0016665	-0.0031611	0.0042556	0.028723	0.00543	0.0014486	0.0063388	0.002996	-0.0020016	0.024425	0.00217	0.01256	0.0018126	-0.0066992	-0.0093676	-0.0018804	0.00080096	0.00076939	0.01334	-0.021963	-0.00079558	-0.00065474	0.0021811	-0.00058451	0.00067371	0.0034629
A0A173DQZ1	-0.0077811	0.026967	0.014802	0.013423	0.005546	0.0062033	0.0020831	0.0050913	-0.010883	0.0065076	-0.005289	-0.0043696	-0.00022441	-0.0076342	0.0029936	-0.0041806	-0.0035081	-0.0017915	0.00062715	0.0015366	1.3503e-05	0.0029245	0.003343	-0.0070009	-0.0019897	-0.001948	-0.0013494	-0.0021262	0.0086965	-0.018559	-0.00115	-0.00073286	0.00015193	-0.00074855	-0.0015292	-0.0052588
A8TFN1	-0.007783	0.026962	0.014788	0.012024	0.0053053	0.0090196	-0.0037173	0.00036586	0.019007	-0.022159	0.016087	0.00070489	-0.0033312	-0.023463	-0.003944	-0.032833	0.0078066	0.014069	-0.002162	0.034234	0.0035299	0.017783	-0.0045014	0.014739	-0.0092451	-0.0057068	1.2303e-05	0.003172	0.0060108	-0.017455	-0.0031795	-0.00014102	-0.0011929	-0.00091143	-0.0043964	-5.9357e-05
S8E8J4	-0.0077811	0.02696	0.014791	0.01212	0.0039956	0.0039817	0.00055836	0.0021564	-0.002468	-0.00081437	0.0018696	-0.0015926	0.0016558	0.0070656	0.0030508	-0.010369	0.0022694	0.0037709	-0.0012035	0.017013	0.0017776	0.0096359	0.00021992	-0.0019092	-0.0054192	-0.00084538	-0.00034904	-4.4834e-05	-0.00048406	0.0014008	-0.0013005	-1.3635e-05	-0.00058589	0.00018205	-0.0010728	9.5211e-05
A0A453ID87	-0.0077804	0.026956	0.014795	0.01375	0.0089315	0.010721	-0.0038922	-0.0049899	0.0066941	-0.005023	0.0089987	0.01703	0.0014191	0.026831	-0.018851	0.060513	0.012481	-0.0048997	-0.0058369	-0.0066251	-0.00097943	0.0037181	-0.020991	0.096142	0.0061559	-0.0025746	0.022997	0.013662	0.0083018	-0.0016737	0.0030286	0.00031176	0.0083931	0.0013221	0.0027267	0.0063379
K4NYN1	-0.0077762	0.026952	0.014793	0.013213	0.0047497	0.0052334	0.0033151	0.0079391	-0.012499	0.0061383	-0.0051919	-0.0078883	0.00016208	-0.0032046	0.0033222	0.00060519	-0.0020666	-0.0029312	0.00078997	-0.006155	-0.00097893	-0.0022291	0.0039679	-0.0067644	6.6624e-05	-0.00027664	-0.0014672	-0.0010524	0.0098227	-0.019484	0.00054386	-0.00076279	0.0009628	-0.00075489	-0.00084242	0.0010676
F8S8U1	-0.007774	0.026948	0.014796	0.014515	0.0075042	0.011404	0.0016995	0.010887	-0.0019946	-0.0067454	0.002941	-0.0095272	-0.0040473	-0.022861	-0.00093382	-0.0071509	0.0035769	0.0019977	0.0010597	-0.0023857	-0.00069636	-0.010255	0.0079784	-0.025559	0.0039852	0.0030528	-0.0098918	9.4184e-05	0.0015229	-0.0059223	-4.1316e-05	-0.00072472	-0.0016802	-0.00044342	-0.0021308	-0.004723
A0A383WG53	-0.0077788	0.026947	0.014778	0.011707	0.0049241	0.0087453	-0.00414	-0.00024149	0.021259	-0.024158	0.017392	0.0010018	-0.0036396	-0.02636	-0.0044608	-0.036147	0.007867	0.015089	-0.0022442	0.035175	0.0036546	0.018961	-0.0054463	0.018339	-0.0097344	-0.0063216	0.00054555	0.0034743	0.0065845	-0.019389	-0.0032883	-0.00015592	-0.0012095	-0.0010558	-0.0047879	-0.00039983
C3VWT2	-0.0077788	0.026946	0.014776	0.011494	0.0044458	0.007595	-0.0038338	-0.00094047	0.019013	-0.021357	0.015454	0.0012674	-0.0028264	-0.023438	-0.0026262	-0.040326	0.0057401	0.01438	-0.0018506	0.031032	0.0032873	0.017965	-0.0048385	0.014796	-0.0093485	-0.0054979	-8.7034e-05	0.002477	0.0044447	-0.015632	-0.0032902	-0.00018455	-0.0016156	-0.0010061	-0.004737	-0.024819
A0A0B2RTN4	-0.0077737	0.026945	0.014798	0.014835	0.0080648	0.0093422	0.0021554	0.0074779	-0.010553	0.0043716	-0.0016583	-0.0038929	0.0020163	0.017543	0.0047892	-0.0023255	0.0026325	-0.0012217	0.00058943	-0.0085851	-0.0014154	-0.01118	0.0091949	-0.035417	0.0030152	0.0061428	-0.0094998	-0.00090696	0.0033584	-0.004859	0.00017271	-0.0013879	-1.7678e-05	-0.00046079	0.0005299	0.0016111
A5JSA0	-0.0077737	0.026945	0.014798	0.014835	0.0080648	0.0093422	0.0021554	0.0074779	-0.010553	0.0043716	-0.0016583	-0.0038929	0.0020163	0.017543	0.0047892	-0.0023255	0.0026325	-0.0012217	0.00058943	-0.0085851	-0.0014154	-0.01118	0.0091949	-0.035417	0.0030152	0.0061428	-0.0094998	-0.00090696	0.0033584	-0.004859	0.00017271	-0.0013879	-1.7678e-05	-0.00046079	0.0005299	0.0016111
A0A2U8JD37	-0.0077767	0.026945	0.014783	0.012166	0.0040601	0.0038335	0.00063023	0.0016024	-0.0039045	0.0011038	0.00037083	-0.00091737	0.0018685	0.0071569	0.0037898	-0.014496	5.0165e-05	0.0026135	-0.00053769	0.0067182	0.00074737	0.0044389	0.0011556	-0.0063831	-0.0025183	0.0012889	-0.002069	-0.0007153	-0.0045162	0.0085333	-0.00099103	-0.00013902	-0.0012073	0.00027733	-0.0010985	0.016289
A0A2R4Q9T5	-0.0077734	0.026941	0.014792	0.014368	0.0076251	0.0081381	0.0011426	0.0023524	-0.012736	0.010459	-0.0066684	0.001266	0.0013585	0.0047917	0.0028652	-0.00070763	-0.0045081	-0.0040507	0.00068546	-0.0084919	-0.0010955	-0.0017511	0.0036988	-0.0098501	0.0005118	-7.4121e-05	-0.0018772	-0.0021232	0.011133	-0.022084	-0.0013479	-0.0015038	0.0011291	-0.0010955	-0.0006516	0.0058411
Q4U1A3	-0.0077719	0.026935	0.014783	0.012783	0.0039962	0.0035864	0.0036756	0.0080215	-0.012841	0.006218	-0.0037802	-0.0077763	0.0020262	0.012948	0.0034017	0.014443	0.0027393	-0.0024754	-0.00071289	0.008194	0.00051309	0.0032545	0.0031145	-0.0044799	-0.0030002	-0.00049378	0.00066189	0.00023943	0.0090697	-0.013669	0.00076514	-0.00036804	0.0018161	-0.00011577	0.00063557	-0.0094829
A0A2I4E4E1	-0.007774	0.026929	0.014761	0.0091252	-0.0024629	-0.0058218	0.0034333	0.0022359	-0.010618	0.0071419	-0.0067374	-0.0098093	0.0045673	-0.00027871	0.017845	-0.076745	-0.016166	0.0036733	0.0036041	-0.029979	-0.0031859	0.00096045	0.0026535	-0.011706	-0.0049887	0.00010541	-0.0035183	-0.0060735	0.0086988	-0.029204	0.00051184	-0.0013707	-0.0014325	-0.0026414	-0.0040682	0.0074616
L0ASR4	-0.0077703	0.026922	0.014768	0.011579	0.0029128	0.0022341	0.0011113	0.0012163	-0.0058937	0.003574	-0.0021626	-0.0011697	0.00080128	-0.0010987	0.00091315	-0.00059636	-0.0011954	-7.7764e-05	-0.00084889	0.0079691	0.0010944	0.00648	-0.0015992	0.008455	-0.0013291	-0.00018823	0.0019799	-0.00029452	-0.0087933	0.018324	-0.0006369	0.00054948	-0.001178	0.0010521	-0.0010339	-0.0043107
H8Y0L5	-0.0077709	0.026921	0.01476	0.010206	0.00016666	-0.0011424	0.0018316	0.0024941	-0.0041008	0.00045643	-0.00092536	-0.0061251	0.0014127	-0.0050057	0.0058387	-0.026463	-0.0039058	0.0034414	9.8712e-05	0.0053337	0.00067543	0.0097912	-0.0013387	0.0073076	-0.0055938	-0.0023517	0.0016081	-0.0013765	0.00088354	-0.0054057	-0.00035454	6.0065e-05	-0.00088627	-0.00040305	-0.0024652	0.002053
A5JSA4	-0.0077696	0.02692	0.014769	0.012514	0.0055024	0.0066209	-0.0016797	-0.0037118	-0.0018154	0.0033052	-0.0032634	0.0060958	-0.0033217	-0.030904	-0.0062422	0.0045043	-0.0055482	-0.0012581	-0.00088783	0.013564	0.0020048	0.013519	-0.0060904	0.029698	-0.0014711	-0.0062528	0.0065357	-0.0007337	-0.0040993	0.0059668	-0.0033726	0.00043111	-0.0012344	0.00062567	-0.0031193	0.00018677
A0A2K3E6L8	-0.0077681	0.026919	0.014773	0.012802	0.0048048	0.0045364	0.0017965	0.0027397	-0.010635	0.007729	-0.0050631	-0.00027953	0.0011583	0.0049429	-1.553e-05	0.004255	-0.0035077	-0.0054272	0.00051752	-0.027637	-0.0028843	-0.012814	-0.00012728	0.0057713	0.0091366	0.0059606	-0.00035969	0.00069875	-0.011688	0.025068	0.0019308	-5.3418e-05	-0.00033578	0.0010491	5.6495e-05	0.0073009
A0A1D6J3D5	-0.0077681	0.026915	0.014768	0.012861	0.0062827	0.0074747	-0.0017352	-0.00135	0.0027003	-0.0035412	0.004612	0.0054723	-0.00026886	0.0017202	-0.0047274	0.011077	0.0060484	0.0029336	-0.002658	0.025293	0.0029398	0.0095019	-0.0026321	0.0084197	-0.0017504	8.7758e-05	0.001107	0.0020414	-0.012384	0.028005	-0.00222	0.00063128	-0.0014152	0.0016773	-0.00059567	-0.0073439
A0A024CK72	-0.0077662	0.026914	0.014776	0.01369	0.0060433	0.0042423	0.0026745	0.004768	-0.014155	0.0093693	-0.0020574	-0.002058	0.0087304	0.058063	0.013669	-0.014021	0.0034474	0.00089263	-0.00023535	-0.00037145	-0.00070978	-0.0028109	0.010005	-0.04534	-0.0050646	0.0060129	-0.0086659	-0.0019766	0.013623	-0.022849	-7.5005e-05	-0.002223	0.0019531	-0.001458	0.0022276	-0.054988
A0A0M5JZA8	-0.0077701	0.026912	0.014749	0.0089431	-0.0015114	-0.0040557	0.00097872	-0.00070963	-0.00041037	-0.0014628	0.0023245	-0.0029436	0.002377	0.0058541	0.0025605	-0.00087076	0.0038935	0.0062066	-0.0033567	0.049233	0.0057482	0.029496	-0.0059727	0.021345	-0.013369	-0.0057186	0.0076088	0.00026884	-0.011852	0.02628	-0.0020467	0.0019399	-0.0017212	0.0019606	-0.0011388	0.012926
Q68VI0	-0.0077625	0.026898	0.014759	0.012582	0.004733	0.0057851	0.00051427	0.0041909	-0.00038347	-0.0044155	0.003451	-0.0048528	0.00036905	-0.0023466	0.0063114	-0.02899	0.0020479	0.0071578	0.00015285	0.020849	0.0021534	0.0052147	0.0080287	-0.037558	-0.0055898	0.0016638	-0.010628	-0.0029728	-0.0029674	0.0017559	-0.002809	-0.00067342	-0.0033635	-0.00040361	-0.002277	0.010449
Q9FS57	-0.0077608	0.026897	0.014761	0.012604	0.0037235	0.0046566	0.0034964	0.010578	-0.0068564	-0.0019417	0.00089877	-0.011351	3.8304e-05	0.0017331	0.0027975	0.00017857	0.0043762	0.00044298	0.00024574	-0.0027132	-0.00068558	-0.007887	0.0061251	-0.018493	0.0022726	0.0043632	-0.0060932	0.00077033	-0.0012214	0.0035681	0.001787	-0.00029826	-0.0004692	0.00016672	-0.00027362	0.015811
A0A2R4Q9W2	-0.007761	0.026895	0.014763	0.013527	0.0064508	0.006682	0.0010985	0.0029683	-0.0083811	0.0052198	-0.001305	0.0018734	0.0017488	0.018491	-0.0037089	0.033961	0.0057287	-0.004318	-0.0021678	0.005489	0.00045556	-0.00024317	-0.0011907	0.010897	0.002412	0.0019421	0.0033598	0.0030529	-0.0020158	0.012196	0.00064468	-4.4467e-06	0.0019425	0.0012224	0.0017234	0.0015949
A0A2K3CV24	-0.0077609	0.026891	0.014755	0.012598	0.0050709	0.0052196	0.00019512	0.0011714	-0.0036502	0.0012745	0.0007151	0.00093625	0.0012893	0.0076376	0.00050094	0.0040766	0.0030188	0.00145	-0.0014901	0.018094	0.0019864	0.0074251	0.00096928	-0.0040425	-0.0031599	7.6548e-05	-0.00082274	6.07e-05	-0.0031615	0.0085375	-0.0016724	-0.00012274	-0.00060493	0.00058109	-0.00042762	-0.014299
A0A1B0YRH3	-0.0077595	0.026889	0.01475	0.011522	0.0021444	0.003267	0.003027	0.01147	0.00068136	-0.010723	0.008162	-0.013078	-0.00095983	0.003398	-0.0024263	0.029946	0.016705	0.0055073	-0.0035817	0.05152	0.0052094	0.014186	0.0021485	-0.0033882	-0.0078371	-0.0013327	-0.00019114	0.0039113	-0.0053173	0.017999	0.00036185	0.0014959	-0.00043713	0.0019564	0.00062325	-0.0015866
A0A1R3MB28	-0.0077595	0.026886	0.014763	0.015256	0.011853	0.014022	-0.0051693	-0.0088333	0.0027813	0.0020241	0.0028905	0.020766	0.0011657	0.014308	-0.0095934	0.013287	0.00066019	-0.0033221	-0.0018985	-0.019429	-0.0019875	-0.0067031	-0.0072187	0.028601	0.0086161	0.0029747	0.0044024	0.0042755	-0.00073075	0.0053143	-0.0014859	-0.0014565	0.0023624	7.5934e-05	0.00015858	0.0095567
B9A8E3	-0.0077602	0.026886	0.014751	0.012259	0.0047069	0.0042627	-0.00028347	-0.0009821	-0.0033403	0.0023696	0.00046215	0.0031559	0.0019451	0.010921	0.00088482	0.0033227	0.0027027	0.0019543	-0.0018686	0.023265	0.0027251	0.010291	0.00033722	-0.0045171	-0.0039898	0.0003825	-0.00063011	-0.00044996	-0.0092264	0.020949	-0.0023245	0.00022213	-0.0014807	0.0011553	-0.00032602	0.005636
H9BFB4	-0.0077614	0.026886	0.014746	0.011093	0.0022573	-0.0010099	0.00080855	-0.0034712	-0.010211	0.010922	-0.0050023	0.0029711	0.0063567	0.028022	0.011135	-0.025941	-0.0051041	0.0021641	-0.00039498	0.012616	0.0016519	0.012107	0.0026766	-0.01904	-0.0077947	0.00092766	-0.0024801	-0.0044861	-0.0046836	0.0085667	-0.0027244	-0.00056008	-0.0017185	-3.7757e-06	-0.00056338	0.0072971
A0A5B9C2L5	-0.0077643	0.026884	0.014725	0.0076011	-0.0023884	-0.0024906	-0.0023944	-0.0020794	0.021553	-0.023942	0.018783	0.00020417	-0.00090631	-0.0043733	-0.0093744	0.00012819	0.014422	0.012269	-0.0054129	0.036824	0.004527	0.018288	-0.015894	0.058966	-0.0031474	0.00032365	0.01068	0.0090601	-0.036728	0.077092	0.0014741	0.0036263	-0.0028332	0.0042369	-0.0014602	-0.00094909
D3UAL5	-0.0077573	0.026876	0.014738	0.01048	0.00059331	-0.00016739	0.0024996	0.0061452	-0.0022082	-0.0041446	0.003733	-0.0079222	0.0015446	0.0095195	0.00037314	0.009332	0.0069423	0.0023111	-0.0020704	0.015502	0.001525	0.0068873	-0.0023356	0.014642	-0.0032442	9.0202e-05	0.0036232	0.0032714	-0.003185	0.010594	0.0017443	0.00074076	0.00076568	0.00098919	0.00011786	-0.01657
A0A3B6GXD3	-0.0077538	0.026873	0.014763	0.016687	0.014471	0.020905	-0.0052931	0.0033623	0.02143	-0.026416	0.025665	0.0092672	-0.0022993	0.027145	-0.015461	0.059652	0.037464	0.013235	-0.00817	0.093851	0.0097956	0.012872	0.0052118	-0.035501	-0.0044717	0.0066367	-0.011104	0.008573	-0.030864	0.077097	-0.0047101	0.0016959	-0.003669	0.0048364	0.0030791	0.00077077
W0C8N8	-0.0077558	0.02687	0.014724	0.0078245	-0.0058714	-0.0080954	0.0067222	0.011527	-0.011341	0.0017071	-0.0062081	-0.021534	-0.00046274	-0.026919	0.0053667	-0.023672	-0.010763	-0.0034087	0.0024439	-0.03913	-0.0045354	-0.0016771	-0.006874	0.051144	3.5406e-05	-0.0059002	0.011777	0.0015291	0.023642	-0.052923	0.0060212	-0.00032844	0.0041667	-0.0024496	-0.0033084	0.0030202
D0F0C4	-0.0077507	0.026859	0.014744	0.013876	0.0073155	0.0070186	0.00018334	-0.00089853	-0.01096	0.010667	-0.0054523	0.0052092	0.0026147	0.014773	0.0026266	0.0041866	-0.0023466	-0.0031147	-0.00021656	0.0017083	0.00027441	-0.00022077	0.0044449	-0.018602	0.00055919	0.0024788	-0.0039525	-0.0024478	-0.0012384	0.0042952	-0.0023043	-0.0011373	-0.0005019	3.6795e-05	0.00011631	-0.0069552
A9U141	-0.0077482	0.026843	0.01472	0.010543	0.00091593	-0.00050721	0.0018709	0.002868	-0.0045476	0.00057096	0.00032974	-0.0044045	0.0031507	0.011798	0.0045725	-0.016607	-0.001527	0.00082564	8.8598e-06	-0.01357	-0.0016006	-0.001394	-0.0014406	0.0098222	-0.00021284	0.001617	0.0015588	0.0010919	0.004688	-0.0099861	0.0017983	-0.00076252	0.0013275	-0.00078842	-0.00083911	-0.014677
J7FK20	-0.0077438	0.026839	0.014734	0.01364	0.0061076	0.0078422	0.0022491	0.0088138	-0.0058105	-0.0016136	0.0015547	-0.006134	-3.5014e-05	0.0061858	-0.0012411	0.011463	0.0050511	-0.0024432	0.00015767	-0.017641	-0.0023779	-0.016283	0.0049255	-0.011551	0.0077133	0.0063444	-0.0053808	0.0026588	0.0019213	-0.00097487	0.0024536	-0.0010578	0.0011397	-0.00015912	0.00049357	0.0022681
A0A0E3T0Z5	-0.0077447	0.026835	0.014724	0.012568	0.0048543	0.0047704	0.00032737	1.0849e-05	-0.0072555	0.0060501	-0.0043192	-0.00013604	0.00016007	-0.0094099	0.0044324	-0.0105	-0.0036708	0.0019383	-7.0953e-05	0.03009	0.0034625	0.015543	0.0055686	-0.023163	-0.0087326	-0.0043363	-0.0043758	-0.0051146	0.0049799	-0.013112	-0.004909	-0.00088289	-0.0021471	-0.0007148	-0.0023816	0.0019431
Q3YB20	-0.0077446	0.026833	0.014717	0.01103	0.0016532	0.00037097	0.0020192	0.0016686	-0.0095329	0.0070987	-0.0057827	-0.003065	0.00088789	-0.0064568	0.0021526	-0.0047335	-0.0063599	-0.003088	0.00050156	-0.0093599	-0.0008432	0.0020393	-0.0014146	0.013319	0.00028174	-0.0013681	0.0031891	-0.0011247	0.0029309	-0.0073101	0.00022862	-0.00047166	0.00045825	-0.00042443	-0.0015537	0.0040431
A0A446VAA4	-0.0077418	0.02683	0.014728	0.013773	0.0068879	0.0084543	0.0007002	0.0039553	-0.0058703	0.0019919	-0.0012214	-0.00054064	-0.00029166	-0.0020558	-0.0010242	-6.3506e-05	-0.0011733	-0.0030633	0.00085261	-0.022092	-0.0026147	-0.013179	0.0034485	-0.0070949	0.0070251	0.0040128	-0.0042703	0.0006257	0.0050161	-0.010533	0.00062726	-0.0015876	0.00081148	-0.00089003	-0.00078246	0.0086463
F2EHN7	-0.0077429	0.02683	0.014721	0.012294	0.0042622	0.0057168	0.0011302	0.0081073	0.0037214	-0.011661	0.01035	-0.0073353	0.00077265	0.015011	-0.00048262	0.014101	0.015785	0.0070088	-0.0030239	0.040835	0.0039359	0.0086993	0.0044004	-0.017317	-0.0067527	0.0010705	-0.0045545	0.003323	0.0010511	0.0033147	-0.00050257	-9.2476e-06	2.9532e-05	0.000609	0.00055032	-0.01583
N1QYP3	-0.0077427	0.026821	0.014697	0.0082567	-0.0039851	-0.007073	0.0042065	0.0038175	-0.010752	0.0064789	-0.0071744	-0.010394	0.0014046	-0.013156	0.004184	-0.016121	-0.010903	-0.0038946	0.0012572	-0.027502	-0.0028456	0.0027921	-0.0074065	0.04495	-0.00020881	-0.0042745	0.011048	0.00031766	0.011061	-0.025616	0.0034279	-0.00017809	0.002599	-0.0012566	-0.0024157	0.0039875
A0A446TID4	-0.0077406	0.026817	0.014704	0.010011	-0.00044984	-0.003214	0.0033627	0.0039734	-0.0095155	0.0049574	-0.0022272	-0.0065375	0.0039568	0.020228	0.0046797	0.0086528	0.0025199	-0.00039374	-0.0015164	0.01379	0.0015609	0.0075073	0.00011074	0.0025036	-0.0039202	0.00119	0.0022633	0.00033355	-0.0063573	0.017154	0.0010394	0.00052486	8.3143e-05	0.0011203	0.00074932	-0.0052749
A0A446MUZ0	-0.0077391	0.026815	0.014712	0.012303	0.0044423	0.0034357	0.00042293	-0.0013473	-0.0088928	0.008566	-0.0053244	0.0015109	0.0018685	0.0014057	0.0063019	-0.01456	-0.004786	0.001069	0.00022631	0.019539	0.0024411	0.0095878	0.0064245	-0.029914	-0.005544	-0.00031057	-0.0064516	-0.0054878	-0.0038606	0.0049701	-0.0042282	-0.00082585	-0.0029863	-0.00014755	-0.0016918	-0.0035653
A0A446JEB0	-0.0077398	0.026813	0.014695	0.0084291	-0.003886	-0.0061268	0.0050763	0.01025	-0.0042475	-0.0052903	0.0033799	-0.016714	0.0024811	0.010949	0.0041898	0.0023496	0.0065176	0.0027164	-0.0014189	0.0088669	0.00071801	0.0044974	-0.0015489	0.014564	-0.0036418	0.0010181	0.0036463	0.0033685	-0.0025187	0.0084409	0.0040593	0.0009465	0.0009852	0.00077735	0.00014318	-0.0005494
B8ZX17	-0.0077376	0.026806	0.014704	0.011696	0.0040507	0.004	-0.00075464	-0.0010924	0.00067789	-0.0018321	0.0033295	0.0037916	0.0010432	0.0078889	-0.0037116	0.012426	0.0046135	0.0008232	-0.0021958	0.011206	0.0014263	0.0035587	-0.0028858	0.011944	0.0010911	0.0020585	0.0017617	0.0025267	-0.011599	0.026802	-0.00050394	0.00026704	-0.00051328	0.0013944	-3.7918e-05	0.00057419
A0A5D2G8I3	-0.0077377	0.026801	0.014687	0.0085127	-0.0028915	-0.0062722	0.0029206	0.0023668	-0.0053191	0.0013711	-0.00019693	-0.0074279	0.0039606	0.014221	0.0063734	-0.0090091	0.0008295	0.0030133	-0.0013876	0.016917	0.0020641	0.012126	-0.0016691	0.0069834	-0.0064496	5.1008e-05	0.0027905	-0.00018538	-0.0092583	0.019782	0.00071135	0.00081126	-0.0010104	0.0010055	-0.00049675	0.011758
A0A383VCT9	-0.007736	0.026799	0.014697	0.010587	0.00065211	-0.0041338	0.0028662	-0.0019649	-0.018336	0.018332	-0.010969	-0.00076383	0.0078197	0.032194	0.016388	-0.03108	-0.0098862	-0.00080576	0.0011744	0.0015353	0.00051278	0.0061718	0.0077896	-0.038942	-0.0062709	0.0033739	-0.0067099	-0.0075839	-0.00517	0.0081516	-0.0023149	-0.0010978	-0.0024477	-0.00038597	-0.0002795	-0.00063227
A0A328D7C9	-0.0077339	0.026792	0.014693	0.011122	0.0028284	0.0021293	-0.00042884	-0.0025497	-0.0026278	0.0026989	-0.0015607	0.0033792	0.0010611	-0.003885	-0.00021809	-0.01309	-0.0058302	-0.0012826	0.00023947	-0.017623	-0.0016438	-0.0018904	-0.0036488	0.018344	0.0032136	0.00073263	0.0025834	0.00026118	-0.00078339	-0.00097424	-1.284e-05	-0.00086133	0.00026628	-0.00052433	-0.0018523	-0.003368
A0A1P8DT22	-0.0077319	0.02679	0.014683	0.0088346	-0.0035379	-0.0049081	0.0053972	0.0080217	-0.011895	0.0052335	-0.009706	-0.016766	-0.0049984	-0.051076	0.0017064	-0.0089997	-0.010044	-0.0033437	0.0024995	-0.0095899	-6.846e-05	-0.0078736	0.0040968	-0.0090765	0.0088956	0.0052128	-0.0058266	-0.0046106	-0.043618	0.080526	0.0013396	0.0026641	-0.0083238	0.0035273	-0.0035046	0.0053024
A0A453E3G3	-0.0077304	0.026784	0.014694	0.012055	0.0043008	0.0045721	-1.1832e-05	0.00061454	-0.0022586	0.00020849	0.00059768	0.00096339	0.00017106	-0.0014926	-0.0013472	0.0031757	0.001001	0.00012563	-0.00075141	0.0054105	0.00074475	0.00045161	0.0010372	-0.0022861	0.001346	0.001806	-0.0019784	0.0002063	-0.0061795	0.01279	-0.001024	-0.00041363	-0.0010292	0.00045087	-0.0009232	0.0034623
Q7XYR6	-0.0077296	0.02678	0.014689	0.011299	0.0025101	0.0021513	0.0013764	0.0039453	-0.0022663	-0.0024375	0.003013	-0.0038299	0.0019481	0.011886	0.00062629	0.0048653	0.0047432	0.0011447	-0.0012564	0.0052581	0.00037159	0.0010547	0.00036307	0.0030444	-0.0010491	0.0013912	0.00015043	0.0021981	0.0035952	-0.004546	0.00088964	-0.00064049	0.0012693	-0.0001996	-4.7127e-06	-0.0061172
Q2A781	-0.0077278	0.026775	0.014684	0.010431	-9.0187e-06	-0.0022886	0.0044131	0.0079505	-0.010352	0.0030654	-0.00024327	-0.009126	0.0046227	0.031938	0.0014646	0.030967	0.0075764	-0.0033976	-0.0022343	0.0033408	-0.00011284	0.0023607	-0.0021857	0.020925	-0.0021793	0.00029684	0.0073369	0.0045943	0.012295	-0.015281	0.0038918	-0.00031675	0.0049164	-1.2502e-05	0.0024318	0.0079754
A0A446SKR1	-0.0077231	0.026774	0.014708	0.01571	0.010104	0.01371	0.0014467	0.0085469	-0.0084384	0.0021029	-0.0014285	-0.0011935	-0.0035297	-0.007221	-0.011707	0.056669	0.0071639	-0.0094894	-0.00073066	-0.015489	-0.0020632	-0.019618	0.0033364	0.0032494	0.013526	0.0048996	-0.0016581	0.0045864	0.002316	0.0031341	0.0019997	-0.0009615	0.002524	0.00068695	0.0015405	-8.0348e-05
A0A2I0WFE1	-0.01113	0.026772	0.049994	0.0076987	0.008717	-0.056927	0.0038908	-0.04556	0.0070181	-0.050628	-0.0065681	-0.012986	-0.0013612	-0.01441	0.04379	0.048071	0.018506	0.0036722	0.022856	-0.029557	-0.0020399	0.0033049	-0.014227	-0.005795	-0.076394	0.0042301	0.013966	-0.046635	-0.022788	0.022643	-0.06988	-0.034896	0.0071272	-0.010772	-0.00052396	-0.037574
A0A2H3YLU8	-0.0077269	0.026766	0.014675	0.010416	0.0015832	0.0016488	-0.00035422	0.0014197	0.0059178	-0.009481	0.0077164	-0.0028825	0.00084484	0.00072236	0.0012149	-0.014235	0.0053608	0.0073801	-0.0016449	0.0247	0.0026528	0.011052	-3.8865e-05	-0.0010302	-0.0065853	-0.0012038	-0.0015356	0.0011328	0.00088241	-0.003067	-0.0013878	-0.00040242	-0.00079305	-0.00034526	-0.0018238	0.0026537
W8E2K7	-0.0077281	0.026764	0.014661	0.0073033	-0.0050228	-0.0083126	0.0026416	0.0011392	-0.003081	-0.00013859	-0.0018174	-0.0095235	0.0019585	-0.012032	0.0084018	-0.041865	-0.0086605	0.0040579	0.00099573	-0.0039216	-3.1125e-05	0.0093027	-0.0027916	0.013851	-0.0052533	-0.0021453	0.0024706	-0.0023689	-0.0030153	-0.0013357	0.00062482	0.00010579	-0.0017534	-0.00068315	-0.0035582	-0.0026817
W8E5Q7	-0.0077281	0.026764	0.014661	0.0073033	-0.0050228	-0.0083126	0.0026416	0.0011392	-0.003081	-0.00013859	-0.0018174	-0.0095235	0.0019585	-0.012032	0.0084018	-0.041865	-0.0086605	0.0040579	0.00099573	-0.0039216	-3.1125e-05	0.0093027	-0.0027916	0.013851	-0.0052533	-0.0021453	0.0024706	-0.0023689	-0.0030153	-0.0013357	0.00062482	0.00010579	-0.0017534	-0.00068315	-0.0035582	-0.0026817
A0A498J4F1	-0.0077229	0.026762	0.014686	0.012749	0.0052487	0.0061523	0.00096501	0.0045786	-0.0030318	-0.0017272	0.0027666	-0.00092536	0.0008343	0.012128	-0.0045637	0.022761	0.0060637	-0.0031882	-0.0011172	-0.014198	-0.0018117	-0.012125	-1.4323e-05	0.0083251	0.0075759	0.0052024	-9.7214e-05	0.0044627	0.00034016	0.0045335	0.0024429	-0.00087599	0.0022079	0.00024653	0.0010582	-0.0061041
A0A446JD98	-0.0077236	0.026758	0.014676	0.011218	0.0028626	0.0021285	0.00024933	-0.0011293	-0.0043089	0.0036312	-0.0019053	0.0021734	-0.00042161	-0.0052466	-0.0045854	0.025633	0.0018873	-0.0018749	-0.0021123	0.023344	0.0030727	0.0090377	-0.0019555	0.010545	-2.9509e-05	-0.00011771	0.0026082	0.00030066	-0.017947	0.039606	-0.0017005	0.00098602	-0.0020202	0.0022854	-0.00032491	0.0097142
T1WGY2	-0.0077242	0.026757	0.01467	0.0098211	-0.00033463	-0.0040947	0.0027843	0.00062563	-0.011283	0.0091694	-0.0036555	-0.0008725	0.0053524	0.032777	0.00044532	0.035163	0.0041077	-0.0043714	-0.0030581	0.014893	0.0018015	0.010033	-0.0048965	0.025255	-0.0027223	0.00030482	0.0092485	0.0026302	-0.0064045	0.022647	0.0015925	0.00075263	0.0022532	0.0018197	0.002441	0.002004
A0A5N5MDP9	-0.0077236	0.026756	0.014663	0.0083176	-0.0038466	-0.005302	0.0045054	0.010715	-0.00047501	-0.0095661	0.0060601	-0.017383	0.0013441	0.0038866	0.0020617	0.0052783	0.0083477	0.0040615	-0.0018115	0.016936	0.0014183	0.0092443	-0.0026221	0.022298	-0.0066937	-0.0027494	0.0056533	0.0043736	0.010391	-0.017878	0.0035695	0.00034514	0.0026033	-0.0003563	-0.00045625	0.0013577
A0A445IED7	-0.0077231	0.026749	0.01467	0.011643	0.0054221	0.0062011	-0.0048918	-0.0094675	0.0091227	-0.0048823	0.0053185	0.013832	0.0017034	-0.0031557	-0.0028249	-0.036975	-0.0080216	0.0023304	9.6789e-05	-0.03088	-0.0034748	0.0031226	-0.011034	0.049527	-0.00081646	-0.0060869	0.0093524	0.0029917	0.034884	-0.076384	-0.0011475	-0.0035234	0.0056106	-0.0045546	-0.003679	-0.018995
A0A0E3Z6K8	-0.0077203	0.026743	0.014664	0.0099032	-0.00040973	-0.0058112	0.0034471	-0.00080118	-0.018276	0.01737	-0.0081824	0.0014764	0.010002	0.056396	0.0053141	0.024924	-0.002551	-0.0088798	-0.0019455	-0.018165	-0.0023452	0.0076637	-0.0087852	0.048651	-0.004729	-0.0038433	0.017323	0.0034865	0.032612	-0.055225	0.0036257	-0.0018851	0.0094618	-0.0020576	0.0031124	0.014775
Q8LKV6	-0.0077448	0.026728	0.014512	-0.016512	-0.040859	-0.056048	-0.0066488	-0.031236	0.062214	-0.05124	0.036365	0.00096961	0.0049347	-0.019393	-0.011735	-0.014889	0.0092057	0.020695	-0.0054046	0.052294	0.0090487	0.013343	-0.010913	0.034832	0.00037817	0.01019	-0.003599	0.0054904	-0.062599	0.11193	0.00038742	-0.0021767	-0.0088236	0.00058494	-0.0049616	-0.0072609
A0A3B5Y3L5	-0.0077143	0.026725	0.014655	0.010611	0.00189	0.0032297	0.00038088	0.0059363	0.0092305	-0.015978	0.012819	-0.0048041	-0.0014067	0.0036351	-0.0104	0.037845	0.01732	0.0035122	-0.0040976	0.023899	0.002502	0.00074002	-0.0045882	0.024476	0.0030608	0.0036065	0.0031635	0.0083589	-0.016899	0.042101	0.0025639	0.0014006	0.00024553	0.0026622	0.0010357	-0.012543
A0A446S0H7	-0.007715	0.026724	0.014656	0.010847	0.0021658	-0.001122	0.00071955	-0.0029427	-0.0083395	0.0084224	-0.0020143	0.0045364	0.0077266	0.04345	0.006855	-0.0081304	-0.0015668	-0.001578	-0.00074569	-0.013885	-0.0015312	-0.0018908	-9.5779e-05	-0.0012955	-0.00037684	0.0044015	0.00061375	0.00020962	0.0048305	-0.0065206	0.00075293	-0.0017251	0.0023091	-0.00086111	0.0012595	-0.0050498
B2LWZ6	-0.0077136	0.026723	0.014655	0.01099	0.0023071	0.00099026	0.00056503	-0.0022819	-0.007924	0.008218	-0.006174	0.0029583	0.00093961	-0.0064378	-0.0010826	-0.0031208	-0.0092769	-0.0060557	0.0010047	-0.032392	-0.0031477	-0.0083295	-0.0035293	0.022462	0.0075892	0.0018133	0.0036303	-0.00010567	-0.00099109	-1.307e-05	0.0010232	-0.0010771	0.00086034	-0.00051786	-0.0014326	0.0062924
Q7Y074	-0.0077121	0.026711	0.014645	0.010453	0.0024659	0.0011304	-0.0018758	-0.006149	0.0020163	8.4448e-05	0.0023211	0.0084874	0.0022443	0.0094337	-0.0034986	0.0034212	7.6371e-05	9.1522e-05	-0.0018917	-0.00028135	0.00046473	0.0028654	-0.0059997	0.023022	0.0025748	0.0022973	0.0040279	0.0021856	-0.013305	0.028376	-0.00055388	-8.987e-05	-0.00040332	0.0010725	-0.00049931	-0.0031919
A0A0K2QJY6	-0.0077064	0.026703	0.014647	0.011074	0.0012679	0.0011995	0.00339	0.0083057	-0.0067296	-0.00064871	-0.0010172	-0.011257	7.6921e-05	-0.0064953	0.0032344	-0.0065771	-0.00087348	-0.0010261	0.0012487	-0.013227	-0.0017128	-0.0085341	0.0053789	-0.011435	0.0023259	0.0021743	-0.0045933	-0.00024346	0.0097735	-0.021739	0.0017518	-0.0014781	0.00074665	-0.0014693	-0.0013135	0.0006113
P20159	-0.0077083	0.026703	0.014638	0.0093908	-0.0014273	-0.0038246	0.0031639	0.0036369	-0.0081198	0.0038047	-0.0031216	-0.0076451	0.0020582	0.0022797	0.0032723	0.0025245	-0.0016617	-0.0013856	-0.00035082	0.0033235	0.00048132	0.004746	-0.00012526	0.0081992	-0.0022961	-0.00070672	0.0025179	-0.00028568	0.0016796	-0.0027638	0.0010092	-0.00028471	0.00055882	-0.0001462	-0.00071586	0.005595
A0A2K3DNJ0	-0.0077064	0.026702	0.014652	0.012367	0.0045527	0.0033805	0.0011469	0.00088712	-0.0088889	0.006812	-0.0026398	0.0010641	0.0033647	0.02142	0.0040867	0.0038836	0.001265	-0.0015349	-0.00019139	0.0016044	0.00038959	-0.0079221	0.0084858	-0.038276	0.0038853	0.0086264	-0.010227	-0.002329	-0.017011	0.036248	-0.0010647	-0.00076494	-0.0028194	0.0011485	0.00086613	-0.0010444
D2X6D5	-0.0077058	0.026699	0.01464	0.010084	-0.00075394	-0.0024588	0.0044595	0.0074628	-0.011533	0.0049437	-0.0048244	-0.011312	0.0010648	-0.0019061	0.002102	0.012526	-0.0015455	-0.004322	0.00024414	-0.0063713	-0.0008237	-0.00094399	0.0010674	0.009918	0.00014169	-0.00095873	0.0029168	0.00044449	0.010449	-0.019435	0.0023106	-0.00073644	0.0021957	-0.00078409	-0.00038239	-0.0011552
A0A3L6FNC4	-0.0077089	0.026694	0.014624	0.0076967	-0.0030728	-0.0061069	0.0005138	0.00030371	0.0083625	-0.012227	0.012813	-0.0026348	0.0066968	0.043003	0.0028761	-0.0091735	0.011497	0.0077781	-0.0034053	0.0074922	0.00075183	0.0033957	-0.005914	0.019152	-0.0024599	0.006084	0.0032139	0.006372	-0.012415	0.030058	0.0034556	0.0004043	0.0010249	0.0011531	0.0012818	0.0018299
A0A0A9KPN5	-0.0077104	0.026692	0.01462	0.0074409	-0.0026218	-0.0083987	-0.0013347	-0.0066938	0.0071052	-0.0066485	0.013572	0.0043575	0.013372	0.084468	0.012358	-0.00094815	0.018185	0.014309	-0.0062441	0.089896	0.0094874	0.040343	0.0044726	-0.033946	-0.028738	-0.0039168	-0.0020599	8.3653e-05	0.022339	-0.036202	-0.0051136	-0.0025059	0.0029473	-0.0019386	0.0026596	-0.011107
A7XDG7	-0.0076987	0.02669	0.014663	0.015737	0.0097205	0.012297	0.0027567	0.011165	-0.011605	0.0032073	-0.00078823	-0.0052078	0.0001377	0.017105	-0.0032614	0.045435	0.01003	-0.0066212	-0.00040322	-0.0039809	-0.0012054	-0.018239	0.011811	-0.035416	0.0073127	0.0063798	-0.0093665	0.002102	0.014451	-0.020945	0.0011635	-0.0023755	0.0029819	-0.00081343	0.0025277	-0.0022456
A0A452XIN9	-0.0076999	0.026682	0.014638	0.011759	0.0028566	0.0031218	0.0026039	0.006778	-0.0066096	0.00047564	-0.00094485	-0.0074419	-0.00051838	-0.0042525	-0.00065752	0.014726	0.0026357	-0.0022909	1.1316e-05	0.00036644	-4.595e-05	-0.0067003	0.0054649	-0.013522	0.0034743	0.0032158	-0.0047474	0.00027085	-0.00099516	0.003364	0.00075248	-0.00078952	-0.0002876	4.164e-05	-0.00029282	-0.00064511
A0A0E3Z552	-0.0077017	0.026679	0.014631	0.011169	0.0034811	0.0042621	-0.0015066	2.6642e-05	0.0080259	-0.010619	0.0094627	0.0013332	0.00061148	0.0053922	-0.0024732	-0.0020674	0.0079568	0.0058432	-0.0019864	0.018242	0.0019856	0.003001	0.00077143	-0.0049915	-0.001317	0.0024459	-0.003769	0.0025032	-0.0045949	0.0098264	-0.0011447	-0.00073139	-0.00083924	0.00010762	-0.00092024	-0.016549
A0A2L1DG81	-0.0077017	0.026679	0.014631	0.011169	0.0034811	0.0042621	-0.0015066	2.6642e-05	0.0080259	-0.010619	0.0094627	0.0013332	0.00061148	0.0053922	-0.0024732	-0.0020674	0.0079568	0.0058432	-0.0019864	0.018242	0.0019856	0.003001	0.00077143	-0.0049915	-0.001317	0.0024459	-0.003769	0.0025032	-0.0045949	0.0098264	-0.0011447	-0.00073139	-0.00083924	0.00010762	-0.00092024	-0.016549
A0A445DW03	-0.0076992	0.026676	0.014637	0.012408	0.0049306	0.0035379	0.00045515	-0.0015177	-0.0097101	0.0094914	-0.0042341	0.0043213	0.0032938	0.019606	0.0016437	0.017447	0.00069122	-0.0030528	-0.0011219	0.014133	0.0017394	0.002909	0.0049396	-0.020088	-0.00091635	0.0024991	-0.0037346	-0.0020007	-0.003166	0.010161	-0.002362	-0.0011341	-0.00044314	0.00034786	0.00083632	0.016147
A0A286R6W6	-0.0077035	0.026674	0.014611	0.0073565	-0.0036686	-0.0073599	0.00066139	-0.00060168	0.006979	-0.010203	0.011612	-0.0019302	0.0074528	0.046636	0.0034133	-0.0078255	0.010552	0.006925	-0.0034503	0.0059885	0.00065409	0.0038335	-0.0065023	0.021458	-0.0024587	0.0061596	0.0042007	0.0061859	-0.01304	0.031781	0.0035774	0.00041475	0.0012138	0.0012294	0.0015376	0.010259
A0A452ZBY0	-0.0076994	0.026672	0.014622	0.009919	0.00050501	0.0018755	0.00036104	0.0060914	0.010811	-0.017954	0.012315	-0.0089129	-0.0014745	-0.010648	-0.001877	-0.012175	0.0089159	0.0080873	-0.001137	0.012735	0.0011655	-6.3769e-05	0.0011299	-0.0010623	-0.0011181	0.0017763	-0.0042514	0.0035927	-0.00043229	-0.0013353	0.00094972	-0.00051325	-0.00074857	-0.00046832	-0.0020989	0.0046177
Q2QL68	-0.0076973	0.026671	0.01463	0.011614	0.0032179	0.0034509	0.0013959	0.0040961	-0.0035176	-0.00085662	0.0012856	-0.0028191	-0.001022	-0.00097365	-0.0067881	0.043506	0.0085347	-0.0024516	-0.0025408	0.024905	0.0028508	0.0030438	0.00091746	0.003921	0.0016588	0.0014077	0.00062325	0.0026381	-0.011005	0.028855	-0.0001101	0.00051588	-0.00038298	0.0019511	0.0008744	-0.0025187
X2JBS9	-0.0076965	0.026662	0.014623	0.011394	0.0034768	0.0018029	-0.00051285	-0.0040258	-0.0056968	0.0068219	-0.0029555	0.0049274	0.0032828	0.011383	0.0041356	-0.0078749	-0.0034315	0.000215	-0.00037594	0.011889	0.0015809	0.0070981	0.0036447	-0.017052	-0.0039753	0.00013603	-0.0036011	-0.0033019	0.0023373	-0.0058645	-0.0032865	-0.0016272	-0.0008138	-0.00083789	-0.00098807	0.010084
A0A446URU5	-0.0076975	0.026661	0.014614	0.0098285	0.0012138	0.00063349	-0.0016731	-0.0051527	0.0031432	-0.0015528	0.00083871	0.0048579	-0.0014941	-0.020916	-0.00615	0.005807	-0.0027124	0.00030598	-0.0015226	0.013833	0.0021138	0.012286	-0.0069287	0.032924	-0.0014448	-0.0044717	0.0067449	0.00086285	-0.0046348	0.007658	-0.0021058	-1.6973e-05	-0.00057319	0.00033357	-0.0025701	0.0027567
Q2QL42	-0.0076988	0.026659	0.014597	0.0058061	-0.0080869	-0.014911	0.0043377	-0.0019096	-0.013625	0.012804	-0.010484	-0.0091455	0.0054607	0.0022968	0.015161	-0.041023	-0.014307	0.0010566	0.0013899	0.003774	0.001269	0.014431	0.00071957	-0.0048351	-0.0080534	-0.00089273	0.00067445	-0.0070724	-0.013854	0.020994	-0.00067279	0.00044094	-0.0038252	0.00023027	-0.0026503	-0.00632
A0A0D3C4I5	-0.0076885	0.026647	0.01463	0.014148	0.0076928	0.0088176	0.00097268	0.0048007	-0.0078871	0.0034236	-0.00029396	-0.0002032	0.0017793	0.017932	-0.0012915	0.029045	0.0060306	-0.0036872	-0.00094293	0.0076212	0.00022676	-0.0028204	0.0068623	-0.01791	-0.00093215	-0.00010872	-0.0035146	0.0010499	0.026902	-0.048605	-0.00092765	-0.0029558	0.0042483	-0.0022404	0.001177	0.018528
A0A0D2NUF3	-0.0076916	0.02664	0.014602	0.0097289	0.00083702	-0.00063311	-0.0011025	-0.0046287	0.0016256	-0.00070329	0.001144	0.0037975	0.0019236	-0.0013386	0.0015334	-0.024818	-0.0056321	0.0014762	0.00037892	-0.015425	-0.0012508	-0.0026924	-0.0018526	0.0069137	0.002777	0.0027252	-0.0011686	-0.00052135	-0.0052435	0.0057851	-0.00049935	-0.0012535	-0.0010567	-0.00073472	-0.0022632	-0.00438
P18573	-0.0076926	0.02664	0.014595	0.0082649	-0.0018446	-0.0039664	-0.00050853	-0.0038311	0.0038345	-0.0037201	0.0031578	0.00083758	0.000744	-0.0064235	-0.0022029	0.0013116	0.00096256	0.0034465	-0.0022638	0.025511	0.0034059	0.015612	-0.0056692	0.023257	-0.0045258	-0.0022741	0.0050182	0.00090806	-0.013696	0.027242	-0.0014172	0.00073182	-0.0017831	0.0012571	-0.0017587	-0.0091973
F6HGZ5	-0.0076878	0.026639	0.014608	0.010228	-0.0005669	-0.00015617	0.0045216	0.01307	-0.0033632	-0.0076605	0.0034951	-0.018258	-0.0011836	-0.010318	0.00061073	0.014313	0.0073566	0.0015278	-0.00056061	0.018269	0.0013622	0.0043822	0.0045527	-0.0019349	-0.0056064	-0.0038536	-0.00051346	0.0020896	0.024151	-0.047178	0.0017745	-0.0012571	0.0029566	-0.0019288	-0.00098328	0.0075636
X2KVH9	-0.0076878	0.026639	0.014606	0.0095857	-0.0022786	-0.0028134	0.0059873	0.013665	-0.0087419	-0.0024236	-0.0018645	-0.020702	-0.0011203	-0.017025	0.0037059	-0.0039735	-0.0011263	-0.002183	0.0020182	-0.020943	-0.002631	-0.012913	0.0059414	-0.0069747	0.0041244	0.0024105	-0.0040322	0.00036512	0.010402	-0.023715	0.0041419	-0.0011327	0.00098606	-0.0015074	-0.0015604	-0.011794
A0A341STC6	-0.0076906	0.026639	0.014601	0.0089856	-0.0017373	-0.0028451	0.0021349	0.0050924	0.001688	-0.007844	0.0050117	-0.010095	0.0012861	-0.00080411	0.0044857	-0.021706	0.0020104	0.0048615	0.00023097	-0.00080642	-9.2277e-05	-0.0033277	0.003579	-0.012305	-0.0002132	0.003969	-0.0057891	0.00032269	-0.0043612	0.0053474	0.0013614	-0.00069709	-0.0015185	-0.00049294	-0.0017201	0.00013312
A0A383WJX7	-0.0076896	0.026637	0.014606	0.010656	0.0022215	0.0020482	-0.00042187	0.00091484	0.0044145	-0.0075565	0.0072307	-0.00082277	0.001936	0.011002	-0.00013431	-0.0013599	0.0064422	0.0044587	-0.001699	0.01575	0.001572	0.0046985	0.0010213	-0.0027907	-0.0035599	0.00058409	-0.0019182	0.0020686	0.0067669	-0.012586	-0.00066466	-0.0013635	0.00096267	-0.00092467	-0.00064664	0.0192
A0A2I4E4D8	-0.0076887	0.026633	0.014604	0.010591	0.0021388	0.0019643	-0.00046556	0.0009788	0.00497	-0.0082114	0.0078497	-0.00090208	0.0019801	0.012004	-0.00040942	0.00088573	0.0074882	0.0048761	-0.0020048	0.019995	0.0020165	0.0064433	0.00081032	-0.0020235	-0.0044976	0.00011164	-0.0015022	0.0023199	0.0072414	-0.012991	-0.00078417	-0.001293	0.0010854	-0.00086467	-0.00053606	0.010014
H8Y0L9	-0.0076806	0.026609	0.014598	0.012832	0.0076321	0.011013	-0.0046373	-0.0040316	0.013667	-0.012977	0.010782	0.0097868	-0.0049311	-0.02195	-0.015023	0.037069	0.0125	0.0045514	-0.004074	0.052571	0.006192	0.01244	-0.0010474	0.0028681	-0.00059337	-0.0010923	-0.0022417	0.0031208	-0.01824	0.039911	-0.0050292	0.00041566	-0.0031375	0.0022182	-0.0013126	-0.0063795
A0A446IHE5	-0.0076803	0.026603	0.014581	0.0092165	-0.00085005	-0.0020941	0.0011767	0.002618	0.0024606	-0.0068878	0.0054787	-0.0058049	0.0016171	0.0051211	0.0018637	-0.0067396	0.0045929	0.004239	-0.00095238	0.010523	0.0012842	5.8739e-05	0.0026585	-0.010483	-0.00053231	0.0040816	-0.0047226	0.00089348	-0.0098062	0.01914	0.00045002	-0.00037825	-0.0017301	0.00037617	-0.00086289	-0.006527
Q93XJ7	-0.00768	0.026601	0.014582	0.0099911	0.0016863	0.0036105	-0.001875	0.0022746	0.017229	-0.022024	0.016727	-0.0020544	-0.0020214	-0.0069491	-0.0086539	0.0078521	0.014255	0.0083107	-0.003052	0.022237	0.0023954	0.0011842	-0.0027227	0.012459	0.0011848	0.0028665	-0.0016833	0.0065346	-0.010477	0.022494	0.00057903	5.6828e-05	-0.00084018	0.00088124	-0.0011874	0.0022806
D0ES08	-0.0076756	0.026598	0.014597	0.012661	0.0048214	0.0049857	0.0018175	0.0057348	-0.0062399	0.00058363	0.0010759	-0.0042848	0.0028551	0.020094	0.0041963	-0.0013184	0.0032879	-0.0011198	0.00083746	-0.014622	-0.0019947	-0.016784	0.010927	-0.040714	0.0050006	0.0080825	-0.012019	-0.00043813	0.0079575	-0.015282	0.0007955	-0.002739	0.00070671	-0.0016122	0.00058874	0.0011389
H8Y0M7	-0.0076777	0.026598	0.014589	0.01135	0.0032309	0.0022338	0.00013231	-0.00087979	-0.0041238	0.0029199	-0.00057998	0.0019745	0.002901	0.012357	0.0021969	-0.005281	-0.0018493	-0.0013927	0.00026728	-0.011826	-0.0012697	-0.0062882	0.0034815	-0.011177	0.0024287	0.0034061	-0.0040856	-0.00057624	0.007139	-0.015089	-0.00038775	-0.0022852	0.00097953	-0.0015051	-0.00051648	0.00016287
H8Y0I8	-0.0076778	0.026592	0.014574	0.0088079	-0.0017212	-0.0073528	0.0021757	-0.0063415	-0.017789	0.021081	-0.01333	0.0051674	0.0050557	0.017755	0.000295	0.035695	-0.0077489	-0.010053	-0.0017577	0.0066052	0.001535	0.013237	-0.0063072	0.033181	-0.0016613	-0.0028281	0.012173	-0.001507	-0.0064931	0.019314	-0.00053972	0.00020473	0.0015541	0.0013452	0.0012075	-0.0048565
J7I270	-0.007676	0.026591	0.014587	0.011873	0.0051231	0.0052593	-0.002024	-0.0041327	0.0018248	-0.00086824	0.0031249	0.0096013	0.0013852	0.011659	-0.0074382	0.01653	0.0017291	-0.0040777	-0.0010008	-0.027723	-0.0027438	-0.016898	-0.0029662	0.015302	0.012885	0.0080997	-0.00025656	0.0041894	-0.011282	0.025669	0.0014624	-0.0012922	0.00089397	0.00057001	0.0005764	-0.0040243
A0A3B6IYD4	-0.0076767	0.026589	0.014574	0.0096259	0.00097971	0.0024287	-0.0015727	0.0021688	0.016412	-0.021169	0.016217	-0.0022035	-0.0013944	-0.0036116	-0.0084428	0.0082464	0.013584	0.0073752	-0.0029611	0.015319	0.0016427	-0.00090547	-0.0037672	0.017676	0.0023999	0.0034754	-0.00043088	0.0070482	-0.010174	0.022299	0.0014168	1.6572e-05	-0.00026581	0.00083804	-0.00091939	0.0029715
A0A2U8JD31	-0.0076741	0.026586	0.014575	0.0097192	-0.00063233	-0.0022224	0.0027124	0.0036669	-0.0069501	0.0026771	-0.0031361	-0.0074402	0.00062337	-0.0073553	0.0024203	-0.0014084	-0.0032384	-0.0020338	0.00078363	-0.0061424	-0.00048259	-0.0038838	0.0037433	-0.0071786	0.0019754	0.0019194	-0.0030483	-0.0014137	-0.00017408	-0.0017458	0.00063768	-0.001045	-0.00060552	-0.00059929	-0.001339	0.01962
A7XUQ7	-0.0076748	0.026577	0.014563	0.008696	-0.0006185	-0.0035922	-0.0012153	-0.0060148	0.0034194	-0.0019645	0.0048644	0.0054502	0.0039326	0.021285	-0.0013456	0.016744	0.0069845	0.0041014	-0.0040351	0.044377	0.0053831	0.020413	-0.0037578	0.010164	-0.007938	-0.00082197	0.0037201	0.001332	-0.014543	0.034216	-0.0025297	0.00049919	-0.0011886	0.0017623	0.00040657	0.0084826
A0A0E3Z7L9	-0.0076739	0.02657	0.014547	0.0059991	-0.0065128	-0.011859	0.0015934	-0.0047817	-0.0033299	0.0039782	-0.0028816	-0.0028697	0.0043048	0.0031008	0.0069548	-0.025231	-0.0078916	0.0022035	-0.00031681	0.005039	0.0013557	0.012507	-0.0041496	0.015729	-0.0049839	-0.00058064	0.0039591	-0.0024544	-0.013044	0.022083	-0.00024396	0.00021969	-0.0021728	0.00036453	-0.0021616	-0.011195
A0A5A7QBB5	-0.0076686	0.026569	0.014574	0.011525	0.0032518	0.0021783	0.0010145	0.0012848	-0.0060695	0.0034707	-0.00072207	-0.00055467	0.0027984	0.015931	0.0021472	0.010801	0.0025462	-0.0011514	-0.00063673	0.0096713	0.0010439	-0.0012724	0.0066744	-0.024578	-0.00056914	0.0031115	-0.0060391	-0.0011298	0.0037224	-0.0053549	-0.0012472	-0.0018129	0.00019856	-0.00068288	0.00038759	-0.0087398
Q1KL92	-0.0076727	0.026569	0.014556	0.0079009	-0.0028233	-0.0069974	0.00068472	-0.0043612	-0.00251	0.0029207	-0.0003153	0.00086868	0.0056752	0.020643	0.0064962	-0.023341	-0.0046549	0.0013277	-0.00013292	-0.011614	-0.00079483	-0.00025343	-0.0012595	0.002399	0.00020399	0.0044839	-0.00049295	-0.00087882	-0.0089718	0.015889	0.00066819	-0.0009551	-0.00082074	-0.000248	-0.00079116	0.0015751
A0A089VSA8	-0.0076698	0.026563	0.014562	0.010153	0.0023509	0.0020023	-0.0026385	-0.0047855	0.0094585	-0.0089487	0.0088801	0.0064405	0.0015779	0.0088262	-0.0031805	-0.0053448	0.0052055	0.0047628	-0.001822	0.0070342	0.0011701	-0.00224	-0.00050748	-0.0035431	0.0032473	0.006109	-0.0046046	0.0021952	-0.017805	0.035499	-0.001061	-0.00065327	-0.0022715	0.00086469	-0.00080848	-0.0049076
I3QPH9	-0.0076723	0.026563	0.014541	0.0053648	-0.0079467	-0.013863	0.0025679	-0.0031509	-0.0042289	0.0036005	-0.0026571	-0.005406	0.0053868	0.0094149	0.0079703	-0.028219	-0.0083178	0.0011745	6.9809e-05	-0.01124	-0.00056939	0.0067194	-0.0056632	0.024695	-0.0026168	0.00080185	0.0057753	-0.00096862	-0.0092111	0.01482	0.0020001	3.7243e-07	-0.00065037	-7.1277e-05	-0.0017358	-0.0064621
A0A0E3Z502	-0.0076705	0.026562	0.014545	0.006095	-0.0072834	-0.015428	0.0045991	-0.0049302	-0.021456	0.023541	-0.016179	-0.0016868	0.0059455	0.016066	0.0036058	0.03668	-0.0090557	-0.0096462	-0.0021416	0.020279	0.0032923	0.02293	-0.0080149	0.040959	-0.0062906	-0.0049383	0.015854	-0.0026057	-0.014686	0.036112	0.00014026	0.0016151	0.00039261	0.0024578	0.0011518	-0.019592
A0A3B6JR20	-0.0076683	0.026555	0.014545	0.0072065	-0.0044651	-0.007666	0.0017779	0.00078098	0.00132	-0.0047335	0.0038794	-0.0064419	0.0034155	0.0090721	0.0029572	-0.0084152	0.001336	0.003164	-0.0012561	0.0062996	0.00082293	0.0077419	-0.0035072	0.019213	-0.0044586	-0.00081724	0.0042121	0.0019164	0.0038429	-0.0080114	0.0015603	-0.00063866	0.001308	-0.00074444	-0.0010446	0.00055477
A0A3B6LGL3	-0.0076657	0.02655	0.014551	0.0090776	-0.00080838	-0.0032061	0.00021557	-0.0048252	-0.0058026	0.0074967	-0.0068687	0.0014233	0.00061604	-0.019841	0.0021058	-0.018837	-0.013294	-0.0029187	0.001484	-0.013414	-0.0008895	0.0045045	-0.0019118	0.015269	-0.00058591	-0.0038683	0.0028855	-0.0035269	0.0095887	-0.02626	-0.001708	-0.0018711	0.00017006	-0.0020871	-0.0034525	-0.0051262
I0J183	-0.0076631	0.026547	0.01455	0.0090052	-0.0021248	-0.0037661	0.0032843	0.0043178	-0.0079377	0.0033549	-0.0053088	-0.010025	-0.00087378	-0.022986	0.0013644	-0.0016161	-0.0069958	-0.003523	0.0013905	-0.0097158	-0.00088727	-0.00040769	0.0013549	0.009224	0.0004655	-0.0027676	0.0013348	-0.0015972	0.012052	-0.02832	0.00082732	-0.0014081	0.00093344	-0.0017517	-0.0025022	-0.0075973
Q2QL52	-0.007663	0.026543	0.014545	0.0096985	0.001531	0.010897	-0.0049795	0.0092111	0.045547	-0.056524	0.032337	-0.017688	-0.014071	-0.10722	-0.0030574	-0.12272	0.0032237	0.02844	0.0039851	-0.0017425	-0.00062005	-0.0095736	0.0075334	-0.031554	-0.00071719	-0.0011128	-0.023398	0.00089767	0.012464	-0.055209	-0.0025505	-0.0027531	-0.0071237	-0.0053086	-0.012821	-0.0016123
J7HT09	-0.0076597	0.026537	0.014552	0.010381	0.00047869	-0.0023684	0.0030781	0.0018975	-0.014104	0.011479	-0.0078914	-0.004324	0.003264	0.01008	0.0053402	0.0098025	-0.0040578	-0.0047428	0.00047175	0.0033112	0.00052541	0.0006592	0.0067609	-0.020664	-0.0014712	0.0010165	-0.0036106	-0.0035596	0.0065626	-0.012433	-0.00087795	-0.0017498	0.00035119	-0.00098531	1.0114e-05	0.012431
A0A3B6I2R2	-0.0076614	0.026535	0.014543	0.0094058	0.0006804	0.0019771	-0.00166	0.0015271	0.01619	-0.020481	0.015509	-0.0018167	-0.001605	-0.0062426	-0.0088061	0.0096962	0.012664	0.0067656	-0.0028099	0.015156	0.0016898	-0.00099627	-0.003432	0.01702	0.0026413	0.00318	-0.00061632	0.0066222	-0.0094137	0.020316	0.0011417	-0.00018521	-0.00030693	0.00066852	-0.0010707	-0.0090078
A0A3B6U2T9	-0.0076634	0.026534	0.01454	0.0094536	0.0027332	0.0034323	-0.0064111	-0.011341	0.022021	-0.01747	0.015929	0.015471	-0.0015703	-0.0055886	-0.015484	0.026601	0.012963	0.0078788	-0.0058319	0.050516	0.0063383	0.019447	-0.011233	0.038716	-0.0021482	-0.0010388	0.0063041	0.0063053	-0.027764	0.059929	-0.0036697	0.0012538	-0.0024822	0.0030161	-0.0010893	-0.0070188
B6UKL3	-0.0076598	0.026533	0.014547	0.010287	0.0015809	0.00080826	-0.0007158	-0.0045004	-0.0033856	0.0049526	-0.0056528	0.0027224	-0.0010727	-0.028782	0.0013215	-0.030607	-0.014693	-0.0027244	0.0029068	-0.030938	-0.0027716	-0.0089094	0.002081	-0.0031328	0.0062783	0.0011191	-0.0045201	-0.0042595	0.0022697	-0.014915	-0.0017228	-0.0024025	-0.0017694	-0.0021597	-0.0041676	-0.0089529
P04723	-0.0076556	0.026527	0.014554	0.012484	0.0052728	0.0068722	-0.00052922	-0.00079663	-0.0052776	0.0050091	-0.0065327	0.001758	-0.0046924	-0.042941	-0.0052207	0.0024173	-0.010237	-0.0059186	0.0023025	-0.016588	-0.0013967	-0.0087197	0.0046159	-0.0065794	0.0073412	-0.0011728	-0.0049388	-0.0034832	0.0078298	-0.022748	-0.0026826	-0.0024215	-0.0010356	-0.0018986	-0.0036376	0.0019687
B4FAD9	-0.0076594	0.026525	0.014534	0.0084436	-0.0015575	-0.0050207	-0.00030887	-0.0077894	-0.0050711	0.0085576	-0.0064843	0.0052661	0.0023937	-0.0073852	0.0024016	-0.02389	-0.014144	-0.0038232	0.0016332	-0.032824	-0.0026803	-0.0067822	-0.0028238	0.013232	0.0069494	0.0035764	0.0005802	-0.0028105	-0.011959	0.017543	-0.00015643	-0.0012446	-0.0017959	-0.00046162	-0.0025261	-0.0014232
B1PDK3	-0.0076569	0.026522	0.014539	0.010046	0.0012649	0.00068125	-0.00083489	-0.0031118	0.00028821	-4.8376e-05	-0.0010381	0.0010143	-0.00080944	-0.02163	0.00010924	-0.014481	-0.0063846	0.0009893	0.00063718	0.0061999	0.0010412	0.0064789	0.0017043	-0.0019413	-0.0028082	-0.0036017	-0.00203	-0.0028669	0.010418	-0.027326	-0.0030906	-0.002079	-0.000612	-0.0020977	-0.0034509	-0.004629
B2LS24	-0.0076537	0.026519	0.014544	0.01024	-0.00053171	-0.0035814	0.0055889	0.0096269	-0.014811	0.0064464	-0.0023461	-0.011271	0.0065105	0.043868	0.0037994	0.038483	0.0071367	-0.006733	-0.0012731	-0.0078695	-0.0016517	-0.0053983	0.0032401	0.0043802	-0.0012722	0.001228	0.0039764	0.003854	0.03208	-0.054303	0.004589	-0.0025649	0.0077835	-0.002282	0.0034342	0.00011515
A0A3B6SFK5	-0.0076523	0.026517	0.014549	0.01238	0.0049243	0.0072093	0.00043333	0.0051664	0.00043238	-0.0055712	0.0030533	-0.0025713	-0.0028112	-0.015216	-0.0087825	0.02267	0.0027053	-0.0050625	0.00051429	-0.029011	-0.0034076	-0.021002	0.0020507	0.0077386	0.012381	0.0042603	-0.0027302	0.0041392	0.011313	-0.022183	0.0024211	-0.0023988	0.0027715	-0.0015676	-0.0006885	0.00089378
A0A0E3UQX9	-0.0076546	0.026517	0.014547	0.01302	0.0089587	0.013599	-0.0069687	-0.0066904	0.022064	-0.019934	0.016326	0.014177	-0.0066385	-0.027957	-0.019542	0.04172	0.017113	0.0076887	-0.0051199	0.067111	0.0079723	0.013369	-0.00062896	-0.0036329	0.00039829	0.00048843	-0.0055031	0.0039846	-0.029632	0.062708	-0.0066216	0.00072967	-0.0052104	0.003171	-0.0015978	-0.0029346
A0A0K2QJX7	-0.0076535	0.02651	0.014532	0.0098616	0.00075231	-0.00082099	-0.00015185	-0.002477	-0.0015161	0.0011549	-0.00060126	-0.0002983	0.0012809	-0.0054574	0.0040022	-0.012104	-0.0024661	0.0031879	-0.00017302	0.026704	0.0032876	0.011417	0.0060727	-0.025732	-0.0069387	-0.001705	-0.0064026	-0.0043683	0.0026166	-0.0094647	-0.0041582	-0.001661	-0.0022664	-0.0011837	-0.0023205	0.0025298
A0A2R4Q9V8	-0.0076528	0.026509	0.014534	0.010182	0.0010214	-0.00036255	0.00058574	-0.00089303	-0.0042939	0.0030751	-0.002489	-0.0010838	0.0015837	-0.0043558	0.0031492	-0.013406	-0.0060964	-0.001151	0.0011296	-0.0090297	-0.00086596	-0.0014491	0.0036556	-0.0083986	-0.00048866	-0.00053838	-0.0031974	-0.0023844	0.01535	-0.035322	-0.0011878	-0.0027093	0.00096978	-0.0026087	-0.0021017	-0.00068284
P0CZ10	-0.0076546	0.026509	0.014525	0.0081602	-0.002434	-0.0055637	0.00096833	-0.0020869	-0.0015936	0.00055636	0.0004319	-0.00087684	0.0037572	0.011254	0.0021525	-0.010523	-0.0035295	-0.0011075	8.3008e-05	-0.022334	-0.002099	-0.0069871	-0.0021717	0.012847	0.0044885	0.0045238	0.00095139	0.0011549	-0.0036108	0.0058615	0.0021087	-0.0012985	0.00067569	-0.0006397	-0.0007212	-0.010338
P16850	-0.0076491	0.026506	0.014542	0.011682	0.0027762	0.0029966	0.0030011	0.0079434	-0.0076871	0.00071727	-0.00082686	-0.0075428	0.00095186	0.0056529	-0.0020505	0.020495	0.0012748	-0.0068881	0.00095908	-0.034217	-0.0043154	-0.019445	0.003755	0.0039688	0.0082114	0.0030182	-0.00098055	0.0032989	0.027879	-0.053649	0.0038194	-0.0032674	0.0056377	-0.0029938	0.00049102	0.002287
A0A383VBX8	-0.0076509	0.026498	0.014521	0.0089758	-0.00037338	-0.00051763	-0.0012516	-0.0028916	0.0067544	-0.0072351	0.0032784	0.00038789	-0.0016194	-0.027066	-0.0022277	-0.032707	-0.0081018	0.00098979	0.0019822	-0.038128	-0.0036517	-0.015528	-0.0016139	0.011354	0.010309	0.0047947	-0.003729	0.00039767	-0.0066532	0.0038626	0.0010536	-0.0017393	-0.0017133	-0.0013807	-0.0039338	-0.0093698
A0A1D2A5I4	-0.0076499	0.026497	0.014522	0.0091177	-0.00074849	-0.0028016	0.00060209	-0.003351	-0.0050247	0.0056437	-0.0056028	0.00091618	-9.7784e-05	-0.018094	-0.00070867	-0.01094	-0.011082	-0.0050624	0.0019099	-0.034576	-0.0029813	-0.014194	6.1571e-05	0.0055435	0.011117	0.0056482	-0.0025864	-0.0019277	-0.015749	0.025908	0.00076358	-0.0010372	-0.002401	4.1437e-05	-0.0023203	0.0070287
A0A446Y6D3	-0.0076461	0.026484	0.014507	0.0070234	-0.0060939	-0.010144	0.0050694	0.0043905	-0.012518	0.007794	-0.0084546	-0.013168	0.0010903	-0.014998	0.0032716	0.0084681	-0.0078006	-0.0052724	0.00070665	-0.0021602	3.014e-05	0.0076172	-0.0014016	0.023527	-0.0035235	-0.005562	0.0072205	-0.0015579	0.014895	-0.031561	0.0016956	-0.00092868	0.0022577	-0.0015449	-0.0017369	0.0026812
A0A0K9S0T4	-0.0076465	0.026484	0.014515	0.0091971	-0.00027452	-0.0018609	1.0558e-05	-0.0026364	-0.00075503	0.00061273	-0.00043826	0.0012132	-0.00039709	-0.010558	-0.0054	0.023509	0.00037955	-0.0020399	-0.0016394	0.016693	0.002401	0.0069258	-0.0021843	0.015434	0.00044833	-0.0010721	0.0029715	0.00060427	-0.0080292	0.017457	-0.0012384	-0.00026671	-0.00069264	0.00074832	-0.00097623	-0.0075066
A0A3B5XY18	-0.0076424	0.026479	0.014529	0.012303	0.0052855	0.005176	-6.1059e-05	0.00047016	-0.0034093	0.0014468	0.0020964	0.0049303	0.0020973	0.023831	-0.0077302	0.048582	0.0085495	-0.0062118	-0.0021518	-0.0053503	-0.0006188	-0.013098	0.0018821	0.00014391	0.0092083	0.0069963	-0.0014375	0.0044412	-0.0022984	0.013494	0.0013368	-0.0016139	0.002536	0.00054957	0.0026463	-0.010557
A0A251V3A9	-0.0076443	0.026477	0.014513	0.0094151	-1.3675e-05	-0.00096598	0.00027879	0.0019374	0.0053177	-0.0094748	0.0085503	-0.00432	0.0019062	0.011528	0.00043395	0.010121	0.010845	0.0064851	-0.0026635	0.043969	0.0047566	0.012492	0.0047461	-0.019423	-0.0083156	-0.00013127	-0.0049147	0.00092456	0.0021816	-0.0020441	-0.0020143	-0.001032	-0.00054018	-0.00029901	-0.00026376	-0.0076298
I0CCC5	-0.0076426	0.026474	0.01451	0.0093789	-0.00044355	-0.0012741	0.00080824	0.00042919	-0.0013845	-0.00082501	-0.001271	-0.004114	-0.0013675	-0.023405	-0.0010001	-0.0024388	-0.0043598	-0.00063645	0.00059247	0.0035265	0.00069562	0.0025615	0.0020963	0.00078522	-0.00054423	-0.0023687	-0.001544	-0.00169	0.0077612	-0.020256	-0.0013329	-0.0016718	-0.00032641	-0.0015848	-0.0028162	0.0086713
A0A446IMJ6	0.014536	0.026458	0.018907	0.0087887	-0.012851	-0.0048062	0.0077649	0.0089375	0.013117	0.0034293	-0.019103	-0.0057881	0.025309	-0.0039629	0.0044014	0.014621	-0.010908	-0.0012971	-0.018488	-0.0062471	0.0035162	0.042314	-0.0049855	-0.038028	0.0028838	0.0032816	-0.013645	0.022553	0.011825	-0.026688	-0.0013949	-0.0022768	-0.0022354	-0.0037798	-0.00029807	-0.0053737
A5JSB8	-0.0076367	0.026446	0.014487	0.0071959	-0.0046711	-0.0085827	0.0026231	0.00183	-0.0015304	-0.0026786	0.0030182	-0.0076183	0.0054901	0.02339	0.0070113	-0.016785	0.00061431	0.0020402	2.1263e-05	-0.012887	-0.0013098	-0.0066998	0.0024932	-0.0080352	0.0010696	0.0063734	-0.0036854	0.00072953	-0.0020928	0.0032493	0.0027728	-0.0014789	0.00032542	-0.00090505	-0.0001053	0.00085045
Q6W8Q2	-0.0076346	0.026442	0.014489	0.008268	-0.0025274	-0.0047284	0.0019014	0.0029393	0.0012126	-0.006016	0.0051642	-0.0065067	0.0029949	0.014374	0.0010835	0.0019763	0.0045951	0.0010773	-0.00068687	-0.0079595	-0.00081063	-0.0089566	0.0020309	-0.0034253	0.0039425	0.0064958	-0.003455	0.0026087	-0.0047985	0.010726	0.0027177	-0.0011857	0.00038198	-0.00025095	0.00017878	-0.003477
A0A446QQL7	-0.0076366	0.026441	0.014481	0.0067866	-0.0045725	-0.0094847	0.0011654	-0.0026145	0.0013492	-0.0028055	0.0059948	-1.6005e-05	0.0078141	0.045973	0.0021729	0.0081132	0.0064276	0.00098794	-0.0026698	-0.005696	-0.00038199	-0.0027595	-0.0045035	0.017824	0.0019865	0.0074692	0.0035904	0.0047929	-0.011574	0.029382	0.003651	-0.00051442	0.001795	0.00084148	0.0021636	0.01103
Q5XZE4	-0.0076312	0.026429	0.014485	0.0092109	0.00016877	-0.0011201	-0.0010148	-0.0026842	0.005395	-0.006244	0.0058981	0.0011536	0.0017055	0.0046284	-0.00030922	-0.0016724	0.0039411	0.004171	-0.0013997	0.020235	0.0025206	0.0044047	0.0031046	-0.014016	-0.0022635	0.0022446	-0.0053107	-9.1797e-05	-0.0044303	0.0078228	-0.0019983	-0.0014134	-0.0014691	-0.00040422	-0.0011298	0.0092817
A0A199VZK9	-0.0076298	0.026419	0.014467	0.0066519	-0.0049052	-0.0079708	0.00068245	-0.0020944	0.0039825	-0.0054827	0.0034968	-0.0040713	0.0016714	-0.005402	0.0012999	-0.013405	-0.0015121	0.0031833	-0.00049944	0.003518	0.00095243	0.0029773	-0.0013827	0.007736	-0.00033375	0.001925	-0.0005749	0.00011389	-0.010265	0.016907	0.00037899	-0.00056619	-0.001767	-8.1341e-05	-0.0020735	-0.014449
A0A151QZI1	-0.0076315	0.026418	0.014465	0.0060622	-0.0058908	-0.014615	0.0012327	-0.010897	-0.011123	0.016004	-0.0067453	0.0057239	0.011688	0.053614	0.014024	-0.014088	-0.0058468	0.00081628	-0.0017227	0.023323	0.0034781	0.018094	0.0013339	-0.017569	-0.010019	0.0031924	-0.00025768	-0.0054428	-0.016701	0.035437	-0.0025623	-0.00062766	-0.0022021	0.00081768	0.0011582	0.0068106
A0A446T255	-0.0076272	0.026415	0.014474	0.0083922	-0.0019856	-0.0047124	0.00085571	-0.002556	-0.0032415	0.0028734	-0.0025007	-0.0011109	0.0016492	-0.0051934	0.0014082	-0.0059938	-0.0058095	-0.0019103	0.00062537	-0.0096135	-0.00050291	-0.0035414	0.0016634	-0.0019566	0.0031042	0.0026312	-0.0024279	-0.0017617	-0.0043335	0.005165	-0.00022248	-0.0015141	-0.0010557	-0.00073769	-0.0016681	0.0041111
A0A089VMG0	-0.0076243	0.026408	0.014475	0.0092753	-0.00067794	-0.0032751	0.0015075	0.00015094	-0.0046921	0.002374	-0.00076084	-0.0028203	0.0038364	0.014316	0.0048466	-0.0069479	-0.0018383	-0.00095477	0.00061494	-0.009657	-0.00091165	-0.0076694	0.0063311	-0.022503	0.002041	0.0051285	-0.0069122	-0.0016026	0.0036487	-0.0089285	0.00023528	-0.0024332	9.4117e-05	-0.0015335	-0.00039356	0.0073574
A0A446J2E4	-0.020659	0.026384	0.033803	0.0097939	-0.011105	-0.025715	0.0018485	-0.017392	0.0036895	0.00038303	-0.0015188	0.0048743	0.005144	-0.022187	4.8562e-06	0.011354	-0.013272	-0.046792	-2.2889e-06	-0.012162	-0.0023086	-0.024885	-0.050052	-0.019788	-0.047473	0.0044565	0.0028264	0.0011106	-0.0028264	-0.0077196	0.005195	-0.0053006	-0.0048841	-0.0040873	-0.0019319	-0.023352
O49958	-0.0076147	0.026367	0.014439	0.0063599	-0.0059244	-0.0098607	0.0023166	0.0014515	0.0017838	-0.0060085	0.0050364	-0.0085764	0.0044576	0.016554	0.005675	-0.012647	0.0029148	0.0040865	-0.00063797	0.0040085	0.00068976	-0.0012914	0.0030311	-0.011532	-0.0012103	0.0054427	-0.0046224	0.00046489	-0.0076541	0.014184	0.0017528	-0.0010209	-0.0010607	-0.00032554	-0.00047385	-0.013642
A0A2G2W8P0	-0.0076169	0.026364	0.014429	0.0050612	-0.0066998	-0.011471	-0.0010588	-0.0062866	0.01207	-0.011797	0.012266	0.0012131	0.0065406	0.032118	0.0004347	0.0022214	0.0095049	0.0084476	-0.0046724	0.03938	0.0045479	0.024592	-0.0092002	0.035836	-0.012722	-0.0038114	0.009818	0.0048967	0.005549	-0.007081	1.7184e-05	-0.00061321	0.0027819	-0.00051452	6.0885e-05	-0.0078084
B6UKS0	-0.0076132	0.026362	0.014438	0.0070917	-0.0038841	-0.0068796	0.00024458	-0.0025638	0.0041458	-0.005322	0.0044928	-0.0023906	0.0024198	0.0030322	0.00055778	-0.00035636	0.0020935	0.0034669	-0.0015618	0.020469	0.0026379	0.009593	-0.00040702	0.0041413	-0.0046464	-0.00054003	0.0001311	0.00036531	-0.00060409	0.00020097	-0.00085301	-0.0011179	-0.00032236	-0.00061823	-0.0013044	-0.0023629
A0A3B6MIQ1	-0.0076109	0.02636	0.014444	0.0083654	-0.0022418	-0.0043716	0.0011533	-0.00098217	-0.0030783	0.0017206	-0.0032072	-0.0050645	-0.00043413	-0.022557	0.0031051	-0.010199	-0.0061731	0.00081697	0.00094164	0.017195	0.0024239	0.0072972	0.0065135	-0.021518	-0.004117	-0.0020959	-0.0062092	-0.0050883	0.0026989	-0.012082	-0.003192	-0.0017888	-0.0025649	-0.0015062	-0.00319	-0.013191
A0A1J3CRH0	-0.0076064	0.026355	0.014459	0.012071	0.0050904	0.0067627	-0.00065507	0.001205	0.00047849	-0.002781	0.0020907	0.0030851	-0.0029594	-0.012684	-0.013943	0.052608	0.005324	-0.0077114	-0.0011119	-0.011313	-0.0011521	-0.015598	0.00075104	0.013168	0.012366	0.00344	-0.00031051	0.0045966	0.0044939	-0.0043692	0.00097793	-0.0020769	0.0026173	-0.00040387	0.00045638	-0.00039231
P20158	-0.0076081	0.026347	0.014437	0.0089692	0.00029285	-0.0019574	-0.002262	-0.010002	-0.00019561	0.0051905	-0.0035094	0.0095837	0.00040827	-0.014647	-0.0041707	0.0044565	-0.0084104	-0.0033724	-0.00021657	-9.884e-05	0.00087016	0.0046127	-0.0024576	0.014216	0.0019237	-0.00171	0.0019696	-0.0020984	-0.0012296	-0.001246	-0.0031305	-0.0018908	-0.00061832	-0.00094741	-0.0023764	-0.0037538
A0A1P8DT83	-0.0076082	0.026339	0.014421	0.0063671	-0.0045172	-0.0080879	-0.0010214	-0.0037505	0.012614	-0.014085	0.013862	-0.00093329	0.0060776	0.032914	0.0041766	-0.011581	0.011458	0.011329	-0.0035086	0.042376	0.0048124	0.015578	0.00095871	-0.012325	-0.010617	0.0022871	-0.0036529	0.0019798	-0.0047817	0.010975	-0.001331	-0.0010678	-0.00083834	-0.00027557	-9.3166e-05	-0.0065768
I7KM78	-0.007601	0.026319	0.014411	0.00635	-0.005199	-0.0076981	0.0005347	-0.0010358	0.0071799	-0.0095493	0.0064584	-0.0046095	0.00012838	-0.0088601	-0.0045955	0.013385	0.0045986	0.0025411	-0.0020168	0.017672	0.0025019	0.0050598	-0.0028722	0.017305	0.00027376	0.0012265	0.0017292	0.0026822	-0.013058	0.026348	0.00071848	-5.0641e-05	-0.0012144	0.00080683	-0.0012229	0.0013818
A0A446J5Y1	-0.0075962	0.026314	0.014438	0.012335	0.0054244	0.00093997	-0.00062902	-0.0096628	-0.018479	0.02399	-0.012647	0.011142	0.0099692	0.045119	0.018755	-0.029965	-0.012041	-0.0017264	0.0020715	0.015989	0.0019547	0.0070907	0.020238	-0.093093	-0.011284	0.001667	-0.018604	-0.013197	0.026516	-0.058104	-0.0085263	-0.0058554	-0.00077133	-0.0046524	-0.00029882	0.0015282
A0A1P8DT43	-0.0075905	0.026292	0.014412	0.0093975	-0.00033262	-0.0029704	0.0014344	-0.00042842	-0.0064294	0.0047517	-0.0025551	-0.0022257	0.0030738	0.0098559	0.0032494	0.010851	-0.0005733	-0.002028	-5.6376e-05	0.012529	0.0015546	0.00086422	0.0084765	-0.02907	-0.0023146	0.0013896	-0.0067879	-0.002971	0.010355	-0.020958	-0.0019056	-0.0027894	0.00039149	-0.001823	-0.00024593	0.0022141
Q7XKW7	-0.0075886	0.026284	0.014409	0.0092534	-0.00095356	-0.0056313	0.002626	-0.00056237	-0.011579	0.0096959	-0.0041781	-0.0018324	0.0091563	0.047001	0.014183	-0.030235	-0.0061723	-0.0031751	0.002905	-0.047756	-0.0050845	-0.029886	0.014554	-0.063076	0.010152	0.016726	-0.018094	-0.0042605	-0.0047121	0.0064336	0.0021144	-0.0039332	-0.0010691	-0.0020346	0.001236	-0.0054888
A0A3B6I296	-0.0075897	0.026284	0.014397	0.0073207	-0.0042859	-0.0094915	0.0023619	-0.0046234	-0.013459	0.015093	-0.011671	-0.0014407	0.0030577	-0.0051627	0.0041311	0.0094581	-0.011446	-0.0064252	0.00059009	0.0079847	0.0016058	0.010911	0.0021391	0.0010698	-0.0045271	-0.0044369	0.0025704	-0.0053892	0.0099684	-0.022454	-0.0023036	-0.00204	0.00050993	-0.001675	-0.0015107	-0.0015326
A4GFU7	-0.0075902	0.026282	0.014397	0.0075695	-0.0027867	-0.0065675	-0.00012149	-0.005501	-0.00016124	0.0013074	0.00066395	0.0025022	0.0042877	0.013965	0.001737	-0.0013372	-0.0022194	-0.00056518	-0.00055514	-0.002202	0.00026761	-0.00079004	0.0010971	-0.0026402	0.0008632	0.0032665	-0.0019026	-0.00061755	-0.0009051	0.00073928	-0.00043817	-0.0021274	0.00017828	-0.0010741	-0.00055484	-0.0017909
A0A0D2U7F0	-0.0075851	0.026259	0.014376	0.0060199	-0.0051833	-0.0091838	-0.00068559	-0.0059344	0.0071536	-0.0064651	0.0064062	0.0013906	0.0043304	0.014386	0.00041906	-0.0067649	0.0012813	0.0031969	-0.0015046	0.0022911	0.00078976	0.0019697	-0.0026812	0.011045	-0.00014052	0.0033492	0.00045278	0.0017992	-0.0057764	0.010484	0.00056108	-0.0014906	4.6009e-05	-0.0006136	-0.00082129	-0.0016681
A0A1D6RER0	-0.0075847	0.026254	0.014368	0.0052333	-0.0058185	-0.0074699	-0.0026107	-0.0048812	0.022399	-0.023272	0.017558	-0.00042262	-0.00049788	-0.0093328	-0.0081652	0.0055429	0.01207	0.010684	-0.004106	0.042154	0.0052838	0.014196	-0.0063161	0.023496	-0.0037904	0.00062041	0.001666	0.0052454	-0.021218	0.042232	-0.00072909	0.00052467	-0.0026323	0.0014674	-0.0019588	0.0011457
Q5RLY8	0.015868	0.026241	0.019069	0.014591	-0.0027087	-0.02189	-0.0073033	-0.010768	0.010038	0.0055963	0.022278	-0.00097425	0.0060241	0.0096632	0.00021645	0.0056791	-0.0014273	0.0001667	-0.001588	0.013967	0.002099	-0.018721	0.013534	-0.038801	0.0014379	0.008628	-0.011751	-0.019317	-0.0054511	0.0079179	-0.0024046	-0.0047325	-0.0018789	-0.0016596	-0.0014522	0.011799
A0A0N7KGD1	-0.0075799	0.02624	0.014366	0.0062465	-0.004665	-0.008477	-0.0013968	-0.0084538	0.0055542	-0.0028187	0.0022818	0.0030042	0.003262	-0.0028314	0.0032911	-0.030861	-0.0077392	0.0029551	0.00054775	-0.0080218	-0.00019163	0.0022712	-0.00082202	0.0035622	-0.0010609	0.00071187	-0.0018222	-0.0020006	0.0032642	-0.014335	-0.0013774	-0.0026104	-0.00065722	-0.002346	-0.0030849	0.0043568
A0A2K3DCL7	-0.0075755	0.026239	0.014384	0.0094719	-0.00016433	-0.0036372	0.0013959	-0.0027855	-0.010734	0.010941	-0.0070134	0.00047067	0.004625	0.013549	0.0063172	-0.0034637	-0.0079836	-0.0051893	0.0017059	-0.014705	-0.0013829	-0.0074952	0.0092145	-0.031025	0.0012346	0.0027892	-0.00762	-0.0046526	0.018114	-0.03939	-0.0014333	-0.0041188	0.0014502	-0.0032842	-0.00058879	-0.007228
A0A4Y5USH4	-0.0075792	0.026238	0.014354	0.0034586	-0.011368	-0.017959	0.0036667	-0.0036979	-0.0078522	0.00802	-0.0091469	-0.007447	0.0018534	-0.021293	0.0012291	-0.0070921	-0.016093	-0.0074743	0.001761	-0.039246	-0.0031728	-0.0053804	-0.0077357	0.046628	0.0074949	0.00064013	0.0093137	-0.00091469	-0.009565	0.013324	0.0038881	-0.00051013	4.0184e-05	-0.00041896	-0.0026133	0.0013735
A0A446RKG6	-0.0075803	0.026236	0.014345	0.0023542	-0.01247	-0.017974	0.0014842	-0.0048558	0.0057658	-0.0057533	0.0011447	-0.0080026	-0.00031692	-0.032287	-0.0022542	-0.00065031	-0.0052499	0.0029419	-0.0017326	0.029441	0.0042991	0.02567	-0.010542	0.052994	-0.0087733	-0.0089526	0.012709	0.00020072	-0.0059216	0.0070851	-0.00029005	0.00068413	-0.00099485	8.3062e-05	-0.0038681	-0.0050448
Q2QL63	-0.0075771	0.026231	0.014365	0.0072002	-0.0022305	-0.0050466	-0.0034493	-0.012327	0.0082779	-0.0027555	0.0022887	0.0099037	0.0023645	-0.0087336	0.00091109	-0.043663	-0.012299	0.0012864	0.0018936	-0.038807	-0.0032957	-0.013118	-0.0012718	0.0023568	0.0088641	0.0063314	-0.0053888	-0.0019433	-0.0081809	0.0054329	-0.00096018	-0.0030287	-0.0021456	-0.002117	-0.0037199	-0.011727
L7P0M1	-0.0075725	0.026226	0.014371	0.0086443	-0.00088773	-0.0022927	-0.0002362	-0.0011474	0.0041416	-0.0059739	0.0050514	-0.0011343	0.00080106	0.0001836	-0.0033294	0.019369	0.0055174	0.0011512	-0.0014978	0.02208	0.0026754	0.0020372	0.0046468	-0.013622	-0.00089419	0.0014682	-0.0049934	0.00052718	0.0027986	-0.0049812	-0.0015326	-0.0020914	-6.4748e-05	-0.00094399	-0.00057618	0.0011947
A0A446RAL5	-0.0075706	0.026209	0.014347	0.0054554	-0.006544	-0.010485	0.00073581	-0.0016774	0.0076139	-0.010017	0.0091694	-0.0029602	0.0042566	0.021338	-0.0043822	0.023341	0.0082285	0.00092737	-0.0030333	0.0035701	0.00058051	0.0015137	-0.0067034	0.036329	0.0005866	0.0018717	0.0073883	0.0066265	0.0035388	-0.0021211	0.0035066	-0.0012466	0.0037688	-0.00052845	0.00090208	0.0034475
F5A7H1	-0.0075666	0.026202	0.014351	0.0067138	-0.0054651	-0.010125	0.0031959	0.0015407	-0.0049398	0.0011226	0.00011178	-0.0081815	0.0053194	0.022237	0.0063242	0.0032017	0.0013358	-0.00049871	-9.9062e-05	0.0019505	0.00045127	-0.0049761	0.007525	-0.026304	-4.2084e-05	0.0059921	-0.0070179	-0.0013144	-0.00037638	0.0011272	0.0012461	-0.002146	-9.0477e-05	-0.0010515	0.00052103	0.0042785
A0A0N9M4Q4	-0.0075681	0.026199	0.014342	0.0059455	-0.0051747	-0.0097967	-0.00091961	-0.0077023	0.0049211	-0.0028733	0.0042835	0.0032968	0.0055203	0.018407	0.0011724	-0.0025553	-0.0006847	0.0019257	-0.0017566	0.0087999	0.0013117	0.011186	-0.0043068	0.02183	-0.0061581	-0.0028354	0.0054435	0.0013295	0.017435	-0.035586	-0.00054483	-0.0027549	0.0034034	-0.0026185	-0.00091723	-0.013531
A0A446KCA8	-0.007563	0.026189	0.014345	0.0076619	-0.0021234	-0.0031088	-0.0014112	-0.0034021	0.0097895	-0.010337	0.006985	0.00029152	-0.0015135	-0.017917	-0.0071074	0.014062	0.0037	0.0021016	-0.0013733	0.017091	0.0024688	0.0007072	0.0010988	0.00060489	0.00239	0.001694	-0.0035971	0.0012848	-0.008023	0.013988	-0.0014229	-0.0014105	-0.0016893	-0.00022043	-0.0019104	0.013212
A0A3B6NMA6	-0.0075614	0.026177	0.01433	0.0048833	-0.0089083	-0.016785	0.0042222	-0.0011563	-0.010301	0.0081241	-0.0033084	-0.0072238	0.010849	0.048817	0.011985	-0.0048406	-0.0034528	-0.0025857	-0.00029655	-0.011268	-0.0012798	0.0036553	0.00079216	0.0056707	-0.0068181	0.00018349	0.0043454	-0.00032242	0.028884	-0.055897	0.0029694	-0.0034899	0.005929	-0.0036437	0.0013111	-0.01221
A0A453BWU2	-0.0075602	0.026165	0.014315	0.004163	-0.0081934	-0.014333	-0.00086417	-0.0087651	0.008735	-0.0067151	0.008013	0.0014246	0.0073662	0.029198	0.0055369	-0.013367	0.003497	0.0080425	-0.002925	0.036557	0.0045874	0.02064	-0.0020292	0.0024228	-0.012018	-0.00092099	0.0012532	-8.9871e-05	-0.00031452	2.6056e-05	-0.0018607	-0.0015511	-0.00011981	-0.0010261	-0.00074321	0.0083769
V5NEC7	-0.0075509	0.026145	0.014317	0.0069184	-0.0031604	-0.0026449	-0.0018514	-7.759e-05	0.020536	-0.024215	0.016693	-0.003554	-0.0034575	-0.022259	-0.011766	0.017355	0.01249	0.0064439	-0.0024022	0.018905	0.00255	-0.0058655	-6.7346e-05	0.0046738	0.0063625	0.0057204	-0.0056441	0.0055616	-0.020181	0.039408	0.00069356	-0.00053401	-0.0027062	0.00096513	-0.0017471	-0.017731
B6DQE1	-0.0075513	0.026136	0.014302	0.0047862	-0.0069429	-0.013674	-0.00093909	-0.011414	0.0023825	0.0021981	0.002273	0.0069099	0.0073891	0.031681	-7.9078e-05	0.022681	0.0022348	0.00080709	-0.0040181	0.037109	0.0047741	0.024522	-0.0069286	0.029381	-0.010756	-0.0045257	0.010118	0.0012199	0.0056904	-0.006584	-0.0018696	-0.0014623	0.0027276	-0.00064384	0.00068138	-0.0013064
A0A3B6KNF4	-0.0075481	0.026133	0.014307	0.0058516	-0.0061416	-0.012353	0.0015614	-0.0060895	-0.0064776	0.0082027	-0.004031	0.00069052	0.0054486	0.019721	0.0010161	0.031377	-0.00052921	-0.0037487	-0.0022542	0.027265	0.0037138	0.013864	1.2821e-05	0.005579	-0.0054748	-0.0013452	0.0039006	-0.0013801	-0.00032912	0.0047643	-0.0013406	-0.0013919	0.00096804	-0.00015327	0.00084266	0.0039578
Q0Q5E3	-0.0075519	0.026132	0.014285	0.0012703	-0.014567	-0.026029	0.0031664	-0.012158	-0.012085	0.017579	-0.011223	0.00085916	0.0098294	0.027846	0.0073664	0.0039239	-0.013651	-0.0065115	-0.0012103	-0.0062502	0.00073721	0.01519	-0.010552	0.047407	-0.0036366	-0.00094523	0.014845	-0.0021112	-0.013591	0.028361	0.0018725	-0.00011182	0.00089104	0.00060885	0.0002394	0.0043914
A0A058ZWR3	-0.0075392	0.026111	0.014306	0.0077246	-0.0032652	-0.0057306	0.0023771	0.0027587	-0.0015668	-0.0028085	0.002033	-0.0062166	0.0013463	0.005956	-0.0044114	0.034254	0.0048225	-0.0050678	-0.00044066	-0.012402	-0.0010435	-0.018418	0.0054342	-0.010545	0.010806	0.0090297	-0.0059216	0.0024855	-0.008492	0.020134	0.0029789	-0.0018684	0.00033887	3.5402e-05	0.0011146	0.024438
A0A4D6QBN0	-0.0075392	0.026111	0.014306	0.0077246	-0.0032652	-0.0057306	0.0023771	0.0027587	-0.0015668	-0.0028085	0.002033	-0.0062166	0.0013463	0.005956	-0.0044114	0.034254	0.0048225	-0.0050678	-0.00044066	-0.012402	-0.0010435	-0.018418	0.0054342	-0.010545	0.010806	0.0090297	-0.0059216	0.0024855	-0.008492	0.020134	0.0029789	-0.0018684	0.00033887	3.5402e-05	0.0011146	0.0038355
S5RPP3	-0.0075428	0.026106	0.014287	0.005677	-0.0039217	-0.0047032	-0.0050794	-0.0082293	0.028332	-0.027297	0.021372	0.0044145	-0.00031881	-0.0072207	-0.0083917	0.003615	0.013902	0.012484	-0.0035401	0.050634	0.0060586	0.010564	0.0025032	-0.013894	-0.0052721	0.0011403	-0.0084665	0.0030793	-0.0023225	0.0014105	-0.0039223	-0.002707	-0.0019485	-0.0014448	-0.002396	-0.012154
A0A0A0UE78	-0.007537	0.026093	0.014284	0.0059377	-0.0049071	-0.0073955	-0.00085904	-0.0017628	0.016144	-0.01898	0.016622	-0.0013502	0.0020334	0.020501	-0.0083141	0.038937	0.019806	0.0062934	-0.0047995	0.039712	0.0049884	-0.0018337	0.0015787	-0.010822	0.0042137	0.011269	-0.006761	0.0060161	-0.040294	0.088131	0.0010634	0.000683	-0.0038451	0.0035957	0.0019224	-0.0014759
Q6IVU6	0.015894	0.026086	0.019011	0.022448	0.014801	0.029334	-0.0056682	-0.018499	-0.0025703	0.04239	-0.030472	0.044507	-0.015832	-0.1336	-0.05746	0.17514	-0.020234	-0.051186	-0.0070153	-0.16148	-0.012756	-0.045627	-0.017057	0.052753	0.071769	0.013729	-0.0021246	-0.022928	0.00070744	-0.0061972	-0.0012551	-0.007161	0.0026441	-0.0026802	-0.0032748	0.0098225
A0A5B7AAJ2	-0.007535	0.026081	0.014274	0.0055882	-0.0044552	-0.0051467	-0.0039826	-0.0054027	0.027585	-0.028372	0.02243	0.0022902	-0.00066281	-0.0034088	-0.013007	0.026987	0.018693	0.011044	-0.005612	0.056096	0.0064865	0.017967	-0.006807	0.029419	-0.0064684	-0.0023838	0.0036844	0.007922	-0.0033811	0.009853	-0.0013419	-0.00074693	0.00061612	0.00013998	-0.0011229	0.0097178
Q7Y075	-0.007529	0.026061	0.014265	0.0061035	-0.0036236	-0.0049029	-0.0039519	-0.0067254	0.023184	-0.022913	0.01838	0.0027795	0.0011377	0.00089229	-0.0046874	-0.0021737	0.011653	0.011034	-0.0027357	0.041022	0.0048527	0.0074912	0.0044037	-0.021038	-0.0052308	0.0018929	-0.0094515	0.0020255	0.0030684	-0.0094799	-0.0033269	-0.003142	-0.0012045	-0.0020371	-0.0020032	-0.015001
A0A2R6S294	-0.0075259	0.026055	0.014261	0.0057812	-0.005012	-0.0055127	-0.0018678	-0.0012387	0.021566	-0.024705	0.017519	-0.0044156	-0.003017	-0.020646	-0.011037	0.028725	0.016305	0.009436	-0.0041498	0.060432	0.0071823	0.013197	0.00069473	-0.00055824	-0.0040439	0.00027967	-0.0041409	0.0041594	-0.017315	0.035486	-0.0020578	-0.000106	-0.0032127	0.0012353	-0.0016756	0.0051182
A0A0E3Z590	-0.0075223	0.026042	0.01425	0.0041239	-0.0099491	-0.015518	0.003369	-0.0012458	-0.0045213	0.0026705	-0.004565	-0.0096019	0.0020841	-0.013713	0.0029353	-0.0049097	-0.0095728	-0.004175	0.0016992	-0.021219	-0.0015416	-0.0073946	0.0017943	0.005446	0.0046187	0.002581	-0.0010283	-0.0021478	-0.00059114	-0.0047153	0.0021554	-0.0021107	-0.0003288	-0.0016858	-0.0021359	0.00034317
A0A446NX84	-0.0075204	0.026038	0.014255	0.0054732	-0.0073353	-0.012635	0.0033053	0.0022637	-0.0012553	-0.0035688	0.0050095	-0.0090342	0.0063435	0.036112	0.0015213	0.039423	0.011367	-1.5146e-05	-0.0031369	0.032157	0.0034816	0.008	0.0036643	-0.0053404	-0.0067504	0.00098633	0.00062183	0.0027851	0.013357	-0.019047	0.0016152	-0.0021643	0.0037191	-0.0011981	0.0024038	-0.011942
G9I1S6	-0.0075187	0.02603	0.014254	0.0070772	-0.0025502	-0.0048501	-0.0027577	-0.009631	0.0078093	-0.0040416	0.0023922	0.0061212	0.0007208	-0.017245	-0.001626	-0.020243	-0.0085034	0.0003755	0.0013409	-0.015702	-0.00097878	-0.0065157	0.0025109	-0.0061431	0.0041888	0.0017314	-0.0060245	-0.0023544	0.0083425	-0.026151	-0.0023458	-0.0040062	-0.00053155	-0.0033236	-0.0035834	-0.004329
A0A0D2KDQ3	-0.0075152	0.026024	0.014249	0.0060338	-0.0064101	-0.0096756	0.0025813	0.0019393	-0.00074738	-0.0032821	0.00030748	-0.011137	0.00045042	-0.015296	0.0016377	0.0099639	-0.00037379	0.00032089	0.00016876	0.023775	0.0028906	0.0065064	0.0078661	-0.019585	-0.0055733	-0.0028475	-0.0052857	-0.002745	0.016994	-0.03792	-0.0014268	-0.0029142	0.0003675	-0.0027661	-0.0020589	-0.0071118
A0A2U8JCZ2	-0.007518	0.026022	0.01424	0.0046764	-0.0076189	-0.013549	-4.5828e-05	-0.0093	0.00048434	0.0028497	-0.0019398	0.0015044	0.0046854	0.0025748	0.0054899	-0.023363	-0.010031	-8.0802e-05	0.0011161	-0.010958	-0.00018832	-0.0025012	0.0030507	-0.012429	0.0015638	0.0042706	-0.0054137	-0.0041517	-0.0064467	0.0054851	-0.00114	-0.0027462	-0.00213	-0.0017612	-0.0022796	-0.0023171
A0A3B6NM79	-0.0075143	0.026016	0.014243	0.005998	-0.005644	-0.010381	0.00063648	-0.0066372	-0.0037248	0.00593	-0.0051835	-0.00015014	0.0021832	-0.010488	0.0015791	0.0030391	-0.0088849	-0.0034666	0.00073352	0.0045046	0.0013303	0.0037178	0.0040889	-0.0086774	-0.00114	-0.0011547	-0.0027259	-0.0044286	0.0070779	-0.019366	-0.0023633	-0.0030115	-0.00042596	-0.0022865	-0.0021755	-0.0019215
B6UKK1	-0.0075013	0.02597	0.014219	0.0061373	-0.0050915	-0.0092535	0.00032025	-0.0043741	0.0024794	-0.002612	0.0030133	0.00026946	0.005038	0.017932	0.00081117	-0.0048951	-0.0032801	-0.0033506	0.0010761	-0.042139	-0.0042581	-0.022569	0.0028672	-0.0036552	0.010751	0.0092033	-0.0052731	0.0015823	0.0075393	-0.017939	0.0031176	-0.0041389	0.0024465	-0.0029152	-0.00017794	-0.0031354
A0A5J9VA70	-0.0074973	0.02595	0.014189	0.0016958	-0.01463	-0.021895	0.0054149	0.0047157	0.0014692	-0.0088012	0.0065773	-0.018872	0.0063457	0.025302	0.0049976	0.020458	0.0092391	0.0031603	-0.0025762	0.029956	0.0033904	0.011448	0.00097273	0.0078725	-0.0092226	-0.00027404	0.0032335	0.0029485	0.0099838	-0.016002	0.0037509	-0.0013566	0.0029349	-0.0012497	0.0010095	-0.00093337
B8PWQ5	-0.0074933	0.025943	0.014199	0.0047947	-0.0084182	-0.012457	0.0025595	0.0013148	0.001958	-0.00601	0.0026088	-0.011827	0.0013498	-0.010282	0.0020356	0.0080598	0.0011749	0.0017571	-0.00023383	0.025369	0.0031115	0.0069588	0.007046	-0.017407	-0.0060301	-0.0019795	-0.0050213	-0.001954	0.014615	-0.032919	-0.00084796	-0.0028554	0.00034452	-0.00266	-0.0018674	0.0071494
H8Y0K9	-0.0074903	0.025925	0.014174	0.0015391	-0.014603	-0.020442	0.0044018	0.00521	0.0083178	-0.016366	0.010677	-0.020208	0.0042215	0.0092172	0.0043688	-0.00043109	0.0080603	0.0063664	-0.0014667	0.019262	0.0021873	0.0056378	0.0017206	0.0043615	-0.0068519	0.00067588	-0.00039626	0.0030874	0.010927	-0.023002	0.0038643	-0.0018605	0.001951	-0.0021212	-0.00079401	0.0064612
A0A5J5AQ74	-0.0074847	0.02592	0.014201	0.0080254	-0.0019468	-0.0043982	0.00058614	-0.0015461	-0.00099736	-0.00030655	0.00074572	-0.0011303	0.0017142	0.0033841	-0.0040253	0.035937	0.0025353	-0.0047756	-0.00056678	0.0077268	0.0010141	-0.0049422	0.0073599	-0.01607	0.001693	0.00085986	-0.0048976	-5.1201e-05	0.021751	-0.042313	-0.00093691	-0.004226	0.0031224	-0.003046	0.00015703	-0.0052807
A0A5J9UF62	0.016022	0.025905	0.018901	0.016064	0.00079734	-0.016801	-0.010435	-0.019182	0.0051287	-0.010353	0.015945	0.0095495	-0.0050917	0.00056513	-0.0079089	0.0066623	-0.0086659	-0.0033817	-0.018319	-0.032924	-0.0010286	-0.015227	-0.0029184	0.008636	0.015721	0.0094899	-0.0040074	0.0085124	-0.014626	0.028262	-0.00048647	-0.0029595	-0.0011959	-0.00060927	-0.00058534	-0.018456
C8CHI2	-0.0074824	0.025898	0.014169	0.0043299	-0.0077341	-0.013292	-0.00086041	-0.010323	0.0032454	0.0007959	-0.00022764	0.0031799	0.0031605	-0.0039113	-0.0015855	0.012933	-0.0045397	-0.00092889	-0.0013667	0.023431	0.0034338	0.015752	-0.0016033	0.014376	-0.0065786	-0.0053331	0.003931	-0.0018245	0.013546	-0.029893	-0.0028462	-0.0029878	0.0015102	-0.0025125	-0.0019029	0.00857
A0A142ESP5	-0.0074833	0.025895	0.014156	0.0018927	-0.012356	-0.018711	3.5133e-05	-0.0094557	0.0072556	-0.0044623	0.0012108	-0.0024107	0.0023628	-0.018591	0.0017942	-0.026706	-0.010947	0.0013373	0.0010771	-0.014886	-0.00034861	-0.0015227	-0.0023438	0.013788	0.0031546	0.0026307	-0.00086518	-0.0021763	-0.011655	0.013232	0.00041731	-0.0020037	-0.0025388	-0.0014778	-0.0037728	-0.011934
A9YRP1	-0.0074798	0.02589	0.014169	0.0047258	-0.0073755	-0.014063	0.00087235	-0.0066412	-0.00053809	0.0018288	0.0022581	0.0013603	0.0067765	0.036769	-0.00097174	0.051187	0.0086271	-0.0025027	-0.0032453	0.039079	0.0050356	0.0045936	0.0077395	-0.02917	-0.0020961	0.0058284	-0.0060876	-0.00050403	-0.0082383	0.023664	-0.0015166	-0.0025693	-0.00010777	0.00010794	0.0027685	0.011715
A0A446YR59	-0.0074755	0.025879	0.014167	0.005436	-0.0072713	-0.017337	0.00303	-0.011336	-0.024084	0.030216	-0.020092	0.0021725	0.0098962	0.029028	0.017781	0.000386	-0.016666	-0.0076245	0.0021577	0.026753	0.004184	0.009473	0.020972	-0.088562	-0.0089787	0.002685	-0.016722	-0.015779	0.0037459	-0.012304	-0.0072457	-0.0047807	-0.0037179	-0.0027439	-9.872e-06	-0.0050899
B6UKU9	-0.0074615	0.025814	0.014101	-0.00044687	-0.016534	-0.022316	0.0011928	-0.0010847	0.02256	-0.0273	0.019502	-0.012965	0.002881	0.0046145	-0.0041914	0.0071441	0.013539	0.0099092	-0.0037014	0.025159	0.0034239	0.0055017	-0.0062368	0.030305	-0.0015934	0.0044443	0.0028217	0.0074129	-0.0188	0.038022	0.0044068	-4.2823e-05	-0.00070161	0.00069892	-0.00080962	-0.005582
B6ETS1	-0.0074565	0.025803	0.014105	0.0012341	-0.014405	-0.022177	0.002943	-0.0035289	0.0022857	-0.0038528	0.002222	-0.0091683	0.007	0.015348	0.0055092	-0.017448	-0.0070263	-0.0018055	0.0011363	-0.039958	-0.0039253	-0.010959	-0.0026752	0.024787	0.0035079	0.0034705	0.0033883	0.0018252	0.018843	-0.042811	0.0052587	-0.003919	0.004449	-0.0040774	-0.0011761	-0.0015197
D6QY53	-0.0074528	0.025787	0.014103	0.0036009	-0.0071793	-0.010484	-0.0046087	-0.011716	0.024503	-0.021135	0.017878	0.0082102	0.002711	0.0091063	-0.012434	0.029498	0.010349	0.0034906	-0.0035449	0.014212	0.0020268	0.00069251	-0.004448	0.027145	0.0011294	0.00045008	0.0022641	0.006953	0.019579	-0.038431	-0.00014141	-0.004672	0.0047891	-0.0034899	-0.00054933	-0.0026687
A0A1S6LXU8	-0.0074488	0.025781	0.0141	0.00209	-0.013855	-0.025535	0.0065507	-0.002104	-0.018416	0.017	-0.0078897	-0.0082326	0.012508	0.068138	0.0049996	0.086723	0.008254	-0.0096499	-0.0047733	0.053011	0.0062078	0.022612	0.0028718	0.00349	-0.013308	-0.002833	0.0096221	0.00024024	0.018619	-0.020893	0.0013378	-0.0023022	0.0065838	-0.00068772	0.0058812	0.003158
A0A453PY97	-0.0074328	0.025725	0.014069	0.0019335	-0.014057	-0.025433	0.0063408	-0.0019843	-0.016574	0.014969	-0.0068724	-0.0088889	0.011903	0.062975	0.0052914	0.078678	0.0077096	-0.008252	-0.0045187	0.052105	0.0061364	0.022518	0.0027158	0.0030995	-0.013295	-0.0027657	0.0088723	7.2302e-05	0.016546	-0.018349	0.0012634	-0.0021426	0.0058761	-0.00066725	0.0052572	0.0086572
A0A0F6MZH2	-0.0074127	0.025672	0.014057	0.005821	-0.0073183	-0.01089	0.0049813	0.0066587	-0.0074056	0.00042277	-0.0034567	-0.016606	0.00053813	-0.012352	0.001109	0.028808	-0.0015425	-0.0075065	0.0025089	-0.012278	-0.0012511	-0.020389	0.017026	-0.046538	0.0063724	0.004668	-0.01384	-0.0030065	0.025829	-0.055239	0.0015534	-0.0053521	0.0021211	-0.0044119	-0.00055973	-0.012131
A0A446S486	-0.023237	0.025656	0.037612	0.019875	-0.086199	-0.049421	-0.030796	-0.034667	0.035219	-0.012033	-0.0059452	-0.036304	0.0024873	-0.011475	-0.03859	-0.015408	-0.015297	0.023062	0.00029985	-0.017896	-0.00024832	-0.022492	-0.023688	-0.017371	-0.034013	-0.0057913	0.00057918	-4.583e-05	-0.012669	0.0055136	0.0038851	-0.0068138	-0.0046904	-0.0041969	-0.0058983	-0.017355
R9XST8	-0.0074131	0.02565	0.014011	-0.00065331	-0.017091	-0.022055	0.0023464	0.0022178	0.020952	-0.027506	0.018188	-0.015892	-0.0010938	-0.013218	-0.015351	0.063664	0.019153	0.0036683	-0.0053652	0.039521	0.0050628	0.0071344	-0.0092332	0.055533	0.0016314	0.0012132	0.0096678	0.010814	-0.019006	0.044897	0.0054839	0.00082877	0.0010805	0.0020112	0.00044923	0.0046626
A0A0D3GHS6	-0.0074006	0.025618	0.014016	0.003984	-0.0090569	-0.013456	0.0018296	-0.00072364	0.0040394	-0.0070237	0.0036955	-0.0086505	0.0019909	-0.0034642	-0.0011221	0.018362	0.00064001	-0.0034701	0.0014892	-0.013491	-0.00099289	-0.02244	0.013977	-0.042611	0.008912	0.0087696	-0.015233	-0.0013277	0.011417	-0.027419	0.0011927	-0.0054429	0.00057944	-0.0037848	-0.0006662	0.0019537
H9XH65	-0.0073996	0.025606	0.014006	0.0035921	-0.0083958	-0.014021	-0.0016056	-0.010359	0.0095907	-0.0064094	0.0061275	0.0031728	0.005342	0.013391	0.0014131	-0.0057059	-0.0016344	0.001571	-3.1952e-05	-0.0014819	0.00058788	-0.0062889	0.0063591	-0.023586	0.0015183	0.0054476	-0.0091594	-0.0015452	0.0083752	-0.022089	-0.0012842	-0.0049148	0.00036411	-0.003533	-0.0012374	-0.007993
A0A3B6LUV8	-0.0073949	0.025595	0.013999	0.0031123	-0.010742	-0.017271	0.0022032	-0.0040124	-0.00071605	9.977e-05	-0.00079071	-0.0068858	0.0047532	0.0055832	0.0047175	0.0010541	-0.0050697	-0.0027125	0.0014574	-0.0092189	-0.00033418	-0.010594	0.010335	-0.03225	0.0026841	0.005433	-0.010224	-0.0035354	0.010938	-0.027436	0.00033304	-0.0047353	0.00037694	-0.0036177	-0.0010508	0.0069574
B8XU30	-0.0073961	0.025583	0.013979	-0.00018694	-0.016244	-0.030574	0.0029536	-0.014456	-0.011895	0.017978	-0.0065266	0.0045388	0.018985	0.090758	0.012687	0.014828	-0.0074795	-0.0082664	-0.0019515	-0.020678	-0.001777	0.0086982	-0.0065858	0.036339	-0.0081477	-0.00044389	0.014827	0.00087212	0.039688	-0.072714	0.0037888	-0.0054417	0.010765	-0.0050046	0.0038777	0.0038034
F2DNE8	-0.007387	0.025557	0.013971	0.0020568	-0.010473	-0.018023	-0.0019731	-0.015763	0.006317	0.00099465	0.0019797	0.011007	0.0046914	0.015273	-0.013327	0.074214	0.0027182	-0.0086121	-0.0040157	0.017889	0.0031955	0.0063343	-0.0067129	0.041959	0.0030737	-0.00081731	0.010225	0.0039581	0.0051901	-0.0034134	-0.00032392	-0.003395	0.0045474	-0.0011534	0.0016985	-0.0013303
A0A383VFX5	-0.0073784	0.02553	0.013956	0.0020451	-0.011354	-0.017314	-0.0010797	-0.010339	0.010137	-0.0070252	0.0038507	-0.0012858	0.0030006	-0.013046	0.003078	-0.022094	-0.0076055	0.0029932	0.0012773	0.0036404	0.0014034	-0.00039337	0.007198	-0.024916	-0.0016198	0.0014907	-0.009832	-0.0045625	0.01049	-0.032412	-0.0026107	-0.004918	-0.0013569	-0.0042788	-0.0037167	0.0088868
H8Y0K8	-0.0073761	0.025525	0.013953	0.0012571	-0.014235	-0.022682	0.0032272	-0.0054683	-0.0037614	0.0041381	-0.0044169	-0.0085427	0.004853	0.00053308	0.0055834	0.0067479	-0.0073539	-0.003626	0.0011645	0.0026363	0.0014289	-0.0042689	0.0096515	-0.030718	0.0012548	0.005023	-0.0088617	-0.0053317	-0.0037999	0.0022305	-0.00018416	-0.0034933	-0.0019293	-0.0020732	-0.0011233	-0.00020441
A0A5B6ZDU0	-0.0073613	0.025466	0.013913	1.5525e-05	-0.015472	-0.024155	0.0012214	-0.0086276	0.0064754	-0.0049708	0.0038626	-0.0048864	0.0070155	0.015352	0.0052739	-0.0096074	-0.0040959	0.0008675	0.00036934	-0.0073566	0.00018687	-0.0062925	0.0049897	-0.015459	0.0013919	0.0065153	-0.0067294	-0.0018296	0.00086441	-0.0075575	0.0012204	-0.0041428	-0.00014312	-0.0029674	-0.0010962	0.00092431
G4Y3Y1	-0.007366	0.025457	0.01388	-0.0040425	-0.018363	-0.024266	-0.0087403	-0.025418	0.046279	-0.035481	0.024583	0.012406	-0.0025783	-0.045695	-0.018487	0.0042888	0.0046301	0.011456	-0.0032192	0.036998	0.0065607	0.0027564	-0.004183	0.011758	0.0072888	0.0068212	-0.0084347	0.0024756	-0.044714	0.077652	-0.0041009	-0.0026543	-0.0079396	0.00021255	-0.0052152	0.0033482
B6UKM6	-0.0073503	0.025426	0.013886	-0.00099206	-0.017089	-0.025201	0.0012671	-0.0066975	0.011655	-0.011711	0.0086365	-0.0071176	0.0045406	0.0069272	-0.0049948	0.039943	0.0064822	0.00099066	-0.0035212	0.035957	0.0047151	0.016158	-0.0042617	0.032696	-0.0074649	-0.0042688	0.0080086	0.0037169	0.015137	-0.028181	0.0012453	-0.0028922	0.0039814	-0.002373	-0.00018171	0.0010198
B6UKU0	0.015298	0.025352	0.018413	0.013223	-0.0060661	0.014847	0.010006	-0.013713	0.0039039	0.037653	0.031348	3.6452e-05	0.028137	-0.0024502	-0.00023242	-0.014841	0.030525	0.00048516	-0.030976	0.016565	0.001423	-0.083322	0.026786	-0.011492	0.0042888	0.0031504	-0.0050585	0.01984	-0.012826	0.02885	-0.0021163	-0.0044568	-0.002664	-4.4127e-05	-0.0015503	0.0075148
C7SM62	0.015978	0.025319	0.018491	0.0065406	-0.015418	-0.014551	-0.0016217	0.0011348	0.037989	-0.050297	0.0024417	-0.0079644	0.0042401	-0.037915	-0.00021624	-0.049666	0.0019743	0.015777	0.00014466	0.019305	0.0019343	-0.023288	0.0044876	0.013258	0.0016847	0.0033949	-0.008691	0.0075624	-0.010452	0.0047054	0.0022966	-0.0022545	-0.0040204	-0.0023988	-0.0064113	0.0047006
A0A3B6CFG7	0.016704	0.025317	0.018711	0.021318	0.0070773	-0.0070683	-0.0041725	4.0451e-05	-0.015407	-0.0038307	-0.0031992	-0.006183	-0.011282	-0.0036659	0.0077125	-0.026165	-0.0053085	0.0012282	0.0054786	0.0019138	-0.00019068	0.00968	-0.0032458	0.013167	-0.00376	-0.0029949	0.0028346	3.9174e-05	-0.0018864	0.002293	-0.0003596	0.0014196	-0.0011206	0.0006713	-0.002204	0.0079343
A0A3B5ZW36	-0.0073077	0.025254	0.013766	-0.0056404	-0.023477	-0.037625	-0.0018879	-0.025078	0.011166	0.00043927	0.0010564	0.0073354	0.011746	0.023714	0.0074498	-0.025175	-0.016335	-0.00206	0.0018302	-0.028991	-0.0012121	-0.011414	0.0057373	-0.021192	0.0043523	0.0086982	-0.0093623	-0.005828	0.0071965	-0.027117	-0.0007463	-0.0078322	0.00022474	-0.0059827	-0.0021178	-0.0014154
A0A3L6SSK9	-0.0072944	0.025238	0.013789	9.8207e-05	-0.015714	-0.022625	0.0021275	-0.005252	0.0050879	-0.0054195	-0.00053936	-0.011311	0.001218	-0.029707	0.0044126	-0.023968	-0.012553	-0.0019078	0.004334	-0.031865	-0.0021567	-0.02605	0.01497	-0.051049	0.011777	0.011037	-0.019841	-0.0065309	-0.0077931	0.00023758	0.00065306	-0.0051479	-0.0045496	-0.0036856	-0.0039438	0.0094617
D0EVN9	-0.0072649	0.025125	0.013717	-0.0012718	-0.015887	-0.022356	-0.0025263	-0.012731	0.023509	-0.019954	0.013757	9.2556e-05	0.001205	-0.015518	-0.0091465	0.021925	0.0046466	0.0039029	-0.0020365	0.024932	0.0041529	-0.00042448	0.0020765	-0.0019902	0.0030115	0.0044125	-0.0063324	0.0015065	-0.010683	0.016205	-0.0010732	-0.0036658	-0.0019765	-0.0017359	-0.0021437	0.0052467
E9LEX9	0.015884	0.025096	0.018416	0.022002	0.011932	0.011505	-0.0056511	-0.00593	0.006797	-0.0033837	0.021507	0.013078	-0.016801	0.020523	-0.020806	0.086739	0.013487	-0.004286	-0.023284	0.017467	0.0032709	0.010488	-0.018062	0.061235	0.0059341	0.0046999	0.015696	-0.033773	-0.013142	0.040146	0.0020501	0.0010915	0.003548	0.0038106	0.0020536	0.0043161
A0A3B6PE52	0.015966	0.02498	0.018335	0.015402	-0.0032627	-0.0084554	0.0040725	0.00054748	-0.012375	0.0085057	0.0091759	-0.013062	0.00013993	0.037237	0.013372	-0.020222	1.8911e-05	-0.0010437	-0.0047051	-0.007508	-0.0017723	-0.037957	0.01447	-0.012443	-0.0001273	0.0035003	-0.0034361	0.014744	0.011721	-0.01995	0.0029578	-0.0028349	0.0021551	-0.0018974	0.0011642	0.015505
A0A446NZY3	-0.021683	0.024928	0.035142	0.0085985	-0.0064013	-0.024924	0.0046109	-0.013365	0.0074208	-0.007891	0.0046111	0.0082384	0.0035712	-0.011501	-0.065552	0.013292	-0.011974	0.018093	0.00051892	-0.019801	-0.0022003	-0.02975	-0.020712	-0.015584	-0.089165	0.052032	-0.0073483	0.0093952	0.0019475	-0.011021	-0.011279	-0.011586	-0.0036672	-0.0048156	-0.0012476	0.004901
A0A3B5XV32	-0.017454	0.024927	0.052692	-0.0041065	0.013796	-0.053008	0.028155	-0.028739	0.012012	-0.019391	0.0045905	-0.0073159	0.0064598	-0.020021	-0.001183	-0.0029585	-0.02109	0.0030609	-0.0074823	-0.0099692	0.0022057	-0.0035228	-0.0064934	-0.0052858	0.021798	-0.018894	-0.003943	0.028845	-0.0045623	-0.018165	0.01665	-0.0037954	-0.0050181	-0.0072648	0.0018384	6.1772e-06
P93693	0.017992	0.024783	0.01864	0.020458	0.0047689	-0.022674	-0.0094225	-0.0046416	-0.012405	-0.013533	0.005558	-0.010417	0.016941	-0.01752	-0.00027769	-0.0056003	0.00097012	-0.0016177	0.0050274	-0.010047	-0.001033	0.0033362	0.0020192	-0.0077857	0.0024056	0.0021781	-0.0038746	0.0018092	-0.00010229	-0.0016555	-7.4638e-05	-0.00065041	-0.00056692	-0.00018458	-0.0020089	-0.022719
A0A3G2KLY2	0.015746	0.024611	0.018056	0.014327	-0.0013658	0.019281	0.0049844	-0.011474	-0.0043027	-0.014189	-0.013441	0.011359	-0.027293	0.0060215	0.0070269	-0.019965	-0.045489	-0.00099437	-0.054459	-0.00017992	0.0048085	-0.010121	0.0072406	-0.022327	0.0066665	0.0002758	-0.0096193	0.033735	0.0018548	-0.0081628	-0.0047154	-0.0030165	-0.0042777	-0.0027562	0.00012037	-0.0082438
E3UMZ0	-0.020127	0.024416	0.032722	0.0023595	0.041573	-0.0071261	0.017196	-0.02204	0.0091818	-0.0053213	-0.00083266	-0.0088617	0.0049637	-0.021503	0.0074482	0.0025408	-0.0041659	0.0066749	0.00030956	-0.0071674	0.0022844	0.014748	0.058629	0.014646	0.028525	-0.044361	0.011811	-0.0088098	-0.0093461	-0.0093968	0.015508	0.00015847	-0.0022884	-0.0041516	0.001075	-0.0064441
A0A089XB71	-0.02111	0.024263	0.034027	-0.019382	0.032939	-0.048303	0.035764	-0.015703	0.013317	-0.024738	0.026171	0.020404	0.015913	-0.006836	0.020031	0.0079192	-0.0035102	0.038285	-0.0010548	0.013924	0.0065421	0.0239	0.058521	0.044697	0.022152	-0.0094978	0.0067203	-0.0035168	-0.032951	0.040932	0.051877	0.012906	-0.008706	0.000671	0.0021114	-0.017306
B6UKQ9	0.017159	0.024223	0.018139	0.020686	0.0064226	0.00087672	-0.0011906	-0.0055302	-0.013131	0.015207	0.0066429	-0.0016781	0.010467	0.0019488	0.0059871	-0.023505	7.349e-05	-0.001383	0.017804	0.002561	-0.0016082	-0.0067479	0.0033107	0.005994	-0.0058685	-0.0028557	0.0027365	-0.015063	0.0084904	-0.018701	-0.0013994	-0.00089734	0.00063875	-0.00058016	-0.0026819	0.022109
H8Y0J2	0.019776	0.024212	0.018721	0.033922	0.02614	-0.037585	-0.022993	-0.004324	-0.033291	0.019087	0.033411	-0.012909	0.026997	0.032776	0.0014055	0.023362	-0.0087916	-0.0082906	0.011688	0.018192	0.00018019	0.0018303	0.0098746	-0.0090987	-0.0098814	-0.00030088	0.0076593	-0.014531	0.0018421	0.011583	-0.0023009	0.00039539	0.0037856	0.0032098	0.0027703	-0.0032788
T1WGZ8	0.017203	0.023739	0.017848	0.019088	0.0048307	0.0069097	0.0020822	-0.0058813	-0.0098091	0.029686	0.018587	-0.0035276	-0.029397	-0.018226	0.0014376	-0.016612	0.00033784	-0.0039907	0.06726	-0.030833	-0.0059517	0.02108	-0.011616	0.001705	0.0068947	-0.00015857	-0.0050421	0.0024231	-0.005236	0.0094598	-0.0012736	0.0013853	-0.0025594	-0.00034922	-0.0027755	-0.0063508
M7Z1Z4	0.017757	0.023665	0.017939	0.024844	0.013908	0.00043918	-0.0060884	0.0015458	-0.014819	0.0086563	-0.006466	0.0010333	0.017129	-0.011114	0.00052631	0.0015017	-0.0013485	-0.0045683	-0.019858	0.014318	0.0010574	-0.024236	0.0086323	0.019552	-0.0044709	-0.003854	0.0084542	-0.021933	0.0048563	-0.0094667	-0.0014352	-0.00069841	0.0013118	0.0011543	-0.0023912	0.0031274
A9YRP2	0.017493	0.023479	0.017742	0.017736	0.0020213	-0.0085965	0.00028224	-0.0004649	-0.014963	0.020606	-0.011791	0.002304	0.039196	0.044281	0.00073406	0.074874	-0.0044821	-0.010375	-0.022087	0.036617	0.0064721	0.030242	0.0019532	-0.030607	-0.0060005	0.0054882	-1.2147e-05	-0.025189	-0.0082202	0.028216	-0.0021775	-0.00049047	5.7241e-05	0.0021454	0.0039618	0.018781
Q8S3V7	0.018191	0.023298	0.017729	0.0087389	-0.014081	-0.03007	0.0020499	-0.0081319	-0.0013756	0.033998	8.7952e-06	-0.0040941	0.05871	0.031967	0.013905	-0.032615	0.038852	0.0017508	0.0033403	-0.01612	-0.0013098	0.0066525	0.00040734	-0.020718	-0.0040597	0.0057178	-0.005228	0.011777	-0.0042941	0.0087891	6.1083e-05	-0.0020859	-0.00081781	-0.0013435	-0.0010456	0.015533
A0A4Y7LH05	-0.0064959	0.023205	0.042988	0.021224	-0.0037785	-0.021394	0.001913	-0.011832	0.0046741	-0.0092224	0.0046257	0.003194	0.0030653	-0.017408	-0.0080227	0.0062034	-0.01749	0.0026967	-0.018665	-0.0053711	0.0017831	-0.01728	0.011381	-0.0060479	-0.013234	-0.0027595	0.00013805	0.0062464	-0.0028208	-0.0081691	0.008981	-0.0026196	-0.0038787	-0.0030114	-0.0010335	-0.01546
A0A5N6R1Q9	-0.014234	0.023119	-0.024623	0.049635	0.0024502	-0.0026911	0.01426	0.00029682	-0.0019136	2.9738e-05	0.0036708	-9.1248e-07	0.0027209	0.011287	0.0032908	-0.0035479	0.0022241	0.0024473	0.00055327	0.011963	0.012875	0.0024537	0.0021441	-0.014986	0.0014319	0.0046915	-0.005486	-0.0019772	0.00010743	0.03758	0.011334	-0.014434	0.05401	0.024573	-0.066885	0.011471
B6DQD9	0.018416	0.02307	0.017691	0.020199	0.0050307	-0.013162	-0.0043014	-0.0052119	-0.011493	0.014768	0.018669	-0.0071521	0.017586	0.012115	0.001725	0.0045434	0.01258	-0.0027728	0.021597	0.039964	-0.00060932	-0.059232	0.016732	0.038856	-0.010751	-0.00043973	0.014912	-0.05692	-0.0093273	0.020301	0.002797	-0.0011455	0.0027686	0.0028199	-0.0026984	-0.0092318
M7ZGS6	-0.021694	0.022739	0.034996	0.022033	-0.030095	-0.01722	-0.010057	-0.011602	0.0063404	-0.0025731	0.0016081	0.0022969	0.0044435	-0.00074828	-0.0012998	0.00045726	-0.0084115	0.015402	0.00025354	-0.01831	-4.9212e-05	-0.0025255	0.018278	0.0090588	-0.0051177	0.0082334	-0.0016951	-0.00018354	0.0068398	-0.018769	-0.00683	-0.0067547	0.0018492	-0.0033018	-0.0030344	-0.005872
A0A0A9IWN1	0.027974	0.022555	0.019343	0.035652	0.032004	0.046066	-0.010632	-0.031092	-0.040229	-0.0021821	-0.035056	0.050112	-0.047269	-0.10202	-0.054191	0.15688	-0.00399	-0.046303	0.034329	-0.13433	-0.015331	-0.050076	-0.022412	0.096933	0.065267	0.0039922	0.0092665	0.010256	0.0018392	0.0025057	-0.00033334	-0.0017845	0.0057114	0.00089685	-0.00074887	0.0023107
A0A1L5YF11	0.020867	0.022531	0.017909	0.031595	0.022035	0.01686	-0.001841	0.0045538	-0.033597	0.0006127	0.0086206	-0.010384	0.011022	-0.00098152	0.00075344	-0.011469	-0.00074027	-0.0039042	0.010709	-0.0087675	-0.0035214	-0.015974	-7.5214e-05	0.036445	0.0016407	-0.0056701	0.010091	0.035582	-0.0032849	0.019211	0.0014942	0.0043364	0.0014715	0.0037652	0.0012641	-0.015329
A0A024A298	-0.023028	0.022446	0.036986	0.027946	-0.056229	-0.024105	-0.018707	-0.010832	0.0060084	-0.00068173	-0.0010715	-0.0018986	0.0040077	-0.012861	0.025511	-0.010735	-0.015848	0.054278	0.0026989	-0.024847	0.00095059	0.0020795	0.029351	0.013382	-0.010009	0.017413	-0.0041806	-0.00024371	0.0035553	-0.010985	-0.0014412	-0.002937	0.00034142	-0.0010617	-0.005794	0.11427
A0A3B6MJX3	0.014476	0.022315	0.038402	-0.0059227	-0.01707	-0.039517	0.024668	-0.020452	0.035343	-0.013872	0.0129	-0.0096626	0.0072948	-0.016172	-0.043444	0.040204	0.020089	0.014479	0.011361	0.032019	0.0042151	0.0092975	-0.048593	0.023563	0.059918	0.0067312	-0.016515	-0.0014454	-0.0096254	0.0073231	0.063674	0.0168	-0.009976	0.00099577	-0.0010157	-0.010436
A0A446IL58	-0.0091127	0.022039	0.046206	0.013712	-0.0068817	-0.043914	0.0029265	-0.025779	0.0092706	-0.018924	0.0062709	-0.0043494	0.014379	0.011308	-0.0086846	0.0040932	0.0059735	-0.014311	-0.027869	0.013615	0.0025354	-0.038811	-0.0015133	-0.0078213	-2.6424e-05	-0.013869	0.0035924	-0.0061117	-0.015033	0.012613	0.013379	-0.0041238	-0.0033915	-0.0032558	0.00046215	0.0078715
P93692	0.018467	0.02203	0.017077	0.021564	0.0095065	-0.0026969	-0.0058592	-0.0016069	-0.0039739	0.0039613	0.008392	-0.00024699	0.022196	0.0063301	0.00093474	0.00060919	-0.0046226	0.00033499	-0.024554	0.036421	0.0039251	-0.02497	0.012113	0.0060501	-0.0074557	-0.00056928	0.0051341	-0.018313	-0.0078023	0.018117	-0.0019019	-0.00078408	-0.0005444	0.001931	-0.0010881	0.015574
A0A453CGQ6	-0.021167	0.021827	0.03407	0.017034	-0.028209	-0.022676	-0.0083026	-0.016779	0.0094725	-0.003195	0.00064166	0.0012428	0.0048548	-0.01001	-0.0052909	0.0019552	-0.01182	-0.0039471	0.00099843	-0.017866	-0.0012555	-0.023392	-0.012529	-0.033518	0.025389	-0.01696	-0.0080788	-0.0071218	0.0081239	-0.030308	0.00021912	-0.0067552	6.9541e-05	-0.0048109	-0.0024097	0.0082409
A0A0U4FQJ0	0.018611	0.021806	0.016936	0.014692	-0.00062748	0.012544	0.0052103	0.010002	0.013214	0.004022	-0.010895	0.0021186	-0.00014882	0.0018823	0.0045339	0.00075495	0.022056	0.0071572	-0.025399	0.051156	0.0057933	-0.015455	0.0075878	-0.0043972	-0.0071511	0.0010929	-0.0018984	-0.023822	-0.01261	0.023206	-0.00089179	-0.00012639	-0.003256	0.0013955	-0.0026333	-0.0037694
K7VUK8	-0.01976	0.021651	0.031924	0.011499	0.032851	0.00046338	0.017303	-0.0012677	-0.013989	0.0045224	0.0018694	0.024516	0.0031842	-0.03592	-0.0022595	-0.013189	-0.015114	0.033021	0.0010723	0.02222	0.003553	0.0096773	-0.0064163	-0.003368	0.021468	-0.014375	-0.0024377	-0.010137	-0.015486	0.022265	-0.033695	-0.0097871	-0.00037452	-0.0013049	-0.0012992	0.0057915
A0A446R4Y4	-0.020596	0.021619	0.033124	0.0068877	-0.0089771	-0.027038	-0.0015231	-0.031986	0.014119	0.0013675	-0.0072388	-0.0075186	0.0048741	6.8371e-05	-0.050343	0.035934	-0.0081139	-0.0057937	-0.0025977	-0.011219	0.0015927	-0.00067813	0.031687	0.020383	0.047452	-0.041154	0.010544	-0.0078972	-0.026656	0.02533	0.099325	0.028237	-0.014062	0.0039358	0.0014491	0.016937
B6UKT4	-0.020758	0.021288	0.033402	0.017531	-0.010417	-0.011643	-0.0041833	-0.015281	0.010622	-0.0048515	-0.00087888	-0.01509	0.0032163	-0.016507	0.029737	-0.0012923	-0.001169	-0.056469	-0.0020953	-0.00021163	-0.00040742	-0.0047652	-0.021366	0.012901	0.027073	0.015668	-0.0090777	-0.0012135	0.0015216	-0.0022817	-0.018887	-0.0099802	0.0024002	-0.0039894	-0.0038326	0.022022
M7ZT31	0.022415	0.020946	0.017182	0.016333	0.0011016	0.014094	0.0027363	-0.0042362	0.01199	-0.0033434	0.0022559	0.011636	0.014941	0.066536	0.017775	-0.062618	0.020064	0.019065	0.00030289	0.055923	0.0049899	0.032121	-0.0081689	0.0060658	-0.023875	-0.0042563	0.0031039	-0.00096265	0.0049149	-0.0083054	-0.0030133	0.001199	-0.00051406	-0.000177	-0.0010088	0.0061121
A0A446N6Y6	0.0028959	0.020654	-0.034642	0.070695	-0.046189	0.017002	-0.046325	0.021282	-0.015797	0.034098	0.039935	-0.010091	-0.0073356	0.021812	0.021738	-0.0029741	-0.020297	0.014281	0.011764	0.001036	0.010712	-0.0019707	-0.0024354	-0.019991	0.023183	-0.013632	-0.017962	0.0011306	0.04575	0.026343	-0.015017	0.014701	-0.066423	0.052119	-0.016215	-0.011672
A0A5C7HY56	0.020692	0.020299	0.016424	0.010684	-0.0061776	0.013847	0.0093723	-0.0027424	0.019671	0.041432	0.037947	0.0011366	-0.042038	0.032449	-0.00018622	0.022574	0.024059	0.0034627	-0.0041805	-0.015471	0.0011761	0.038877	-0.018321	-0.019529	0.0058885	0.0088796	-0.0091358	-0.0095938	-0.0017296	0.0099673	-0.00017064	-0.00096301	-0.0017195	-0.001435	0.0010137	0.010583
A0A2T7DAS7	-0.018977	0.020249	0.065754	-0.040052	-0.076044	0.053242	0.11744	-0.17254	-0.098692	-0.066658	0.074966	-0.015124	-0.094467	-0.019731	-0.0053989	-0.037422	0.23887	0.012269	-0.088757	-0.01583	0.003596	-0.047296	0.01821	-0.0011495	-0.0039017	-0.02062	-0.0076501	0.047106	-0.00020807	-0.036969	-0.00033594	-0.017368	-0.0090261	-0.014289	-0.0035523	0.017724
A0A2Z7C2V2	0.029372	0.020221	0.018277	0.045816	0.050056	-0.0073296	-0.026175	0.059593	0.0053289	0.024759	-0.026442	-0.0028265	-0.045971	0.028769	0.016273	-0.019586	-0.018565	0.0047994	0.005012	0.034947	0.0020535	0.031971	-0.0065337	0.017335	-0.012551	-0.0070504	0.008946	0.0021185	-0.0061273	0.025611	-0.0021522	0.0077671	0.0004103	0.0056168	0.0014015	0.0097125
N1R443	0.026554	0.020181	0.01761	0.030132	0.020638	0.041499	0.0046191	0.0030898	-0.029057	-0.0065173	-0.018685	0.0078615	-0.011789	0.0069934	0.0011236	0.0040685	0.0093185	-0.0036137	0.02854	-0.0064196	-0.0036763	0.0060667	-0.0077553	0.01149	0.0037472	-0.00099424	0.0010911	-0.0057398	0.00031627	0.0045906	0.00037534	0.0037606	3.284e-05	0.0024861	-0.00024198	0.0099665
A0A287TCE0	0.0163	0.020138	0.060531	0.069955	-0.2617	-0.022944	0.010247	0.19184	-0.07784	-0.044221	0.18228	0.5745	-0.017633	-0.076337	0.10361	-0.025684	-0.0023091	-0.24299	-0.0042291	-0.028644	0.0031997	0.02986	0.084001	-0.069908	-0.10009	-0.14086	0.039342	0.0057137	-0.018965	-0.0067653	0.05043	0.01059	-0.020573	-0.0027114	-0.019769	0.0080871
A0A3B6GKK4	0.024232	0.019996	0.016978	0.017567	0.0018553	0.020776	0.0088107	0.0044205	0.010674	0.036067	0.023659	-0.0022968	-0.0035858	0.034294	0.013746	-0.043452	0.0018843	0.0080078	0.0091116	0.017016	0.0010552	-0.004065	0.0036154	-0.025876	-0.0071406	0.0046695	-0.0069427	-0.01404	-0.013755	0.028581	-0.0013072	0.00037709	-0.004339	0.00065628	-0.0010755	0.013065
M8C629	0.026231	0.01983	0.038454	0.010759	-0.040252	-0.018475	0.01656	-0.016328	0.0067472	0.0028502	-0.01375	0.025141	-0.0028347	0.0065904	0.0086028	0.012292	0.0049028	0.012223	0.0035401	0.016683	0.0037589	0.0076714	-0.030648	0.0022976	0.0037777	0.0067703	-0.0094438	0.014719	0.00050329	-0.0035725	-0.031565	-0.014359	0.00092613	-0.0058172	-0.0022526	-0.0068301
W8PU78	0.022621	0.019642	0.016326	-0.0050638	-0.030636	-0.030123	-0.0018293	-0.043712	0.03507	0.010092	0.0062687	0.034804	0.010895	0.031695	-0.012283	0.050979	0.015096	-0.0016644	0.003766	0.020073	0.0054721	0.032958	-0.025654	0.057476	0.0042328	0.0060338	0.0090032	-0.013551	-0.032046	0.063236	-0.0027148	-0.0033648	-0.0017459	-0.00059012	-0.00086843	0.0010271
A0A446VA98	-0.011458	0.019606	0.047392	0.0015231	0.0010186	-0.041307	0.020974	-0.024752	0.011394	-0.00466	0.0028964	0.0017772	0.016652	-0.027412	-0.033132	0.0081065	-0.025201	-0.010528	-0.022305	0.0026159	0.0041408	0.0014879	0.0016479	0.001791	0.0057922	0.0090868	-0.0078827	0.010586	-0.0029352	-0.012618	-0.0024592	-0.0088193	-0.0043089	-0.0068757	-0.0008406	0.028529
A0A446WPC7	0.022657	0.019525	0.016375	0.017066	0.0032466	0.0076827	-0.00026328	-0.005905	0.00073751	-0.0020035	-0.0019499	0.0093998	-0.0039568	0.032143	0.0047921	-0.0014133	0.010233	0.00093216	0.047031	0.007736	-0.0020956	0.0014926	0.0031635	-0.036034	0.0013429	0.0058876	-0.013459	-0.0064742	0.0058648	-0.011809	-0.0017003	-0.0019373	-0.00026268	-0.0018002	-0.00017433	0.015997
A0A446VFN5	0.023958	0.019416	0.016565	0.016384	-0.0018404	0.02474	0.012945	0.0060706	-0.015572	-0.012047	-0.023899	-0.0069599	0.0048128	-0.01405	0.0028936	0.011773	-0.012351	-0.0078889	0.030649	-0.013028	-0.0037894	-0.018796	0.0074025	-0.01326	0.0074373	0.0010489	-0.0080372	-0.0013552	0.017556	-0.039071	0.0027889	-0.0012577	0.00062959	-0.0023614	-0.0012855	-0.00052188
Q9ST57	0.025601	0.019364	0.016874	0.01847	0.00094215	0.0063498	0.0066477	0.0011795	-0.013277	0.0064544	0.014493	-0.0096682	0.0023705	0.056773	0.011369	-0.015212	0.019172	0.0040464	-0.010776	-0.0026833	-0.00088337	-0.0050186	-0.0044929	0.019367	-0.0042998	0.0023274	0.0060662	0.01297	0.0031505	0.0048092	0.0046504	0.0014667	0.0026604	0.0010859	0.0026375	0.0058165
A0A3L6SET2	0.057735	0.019362	0.022871	-0.058607	-0.14201	-0.067026	0.043921	-0.031166	0.14811	-0.10118	0.028506	-0.043403	-0.061182	-0.15562	-0.006874	-0.06468	0.035019	0.042434	7.059e-06	0.039722	0.011533	0.0084739	-0.033149	0.09458	0.015264	0.011031	-0.018629	0.0053117	-0.067774	0.077837	0.015628	-0.0056044	-0.019803	-0.0097105	-0.019698	0.0049476
N1R4J0	0.024547	0.019345	0.016658	0.020046	0.0054048	0.0041679	0.00057326	0.002626	-0.011941	-0.00033386	-0.0013242	-0.0067899	-0.011097	-0.0094846	0.0022451	0.0041213	-0.002133	-0.001106	-0.026268	-0.015693	0.0011419	0.031966	-0.011343	-0.00058246	0.0010512	0.00054482	-0.00030886	-0.013665	0.0074149	-0.015498	0.00033854	0.0009553	-0.00081865	-0.00023643	-0.0013826	-0.01323
A0A3B6ER07	0.022344	0.019267	0.016153	0.015906	-0.00028847	-0.031058	-0.011163	-0.0092621	-0.0038331	-0.01634	0.009456	-0.0084414	0.0081913	-0.013139	0.0047654	-0.045256	0.010959	0.0044697	0.026291	-0.033194	-0.0043676	0.014625	-0.0077621	-0.0017137	0.0023181	0.0051898	-0.0053213	-0.012029	-0.0034074	-0.0021917	0.0015422	-0.00028564	-0.0013332	-0.0010466	-0.0042737	0.0088011
A0A452XIQ1	0.025252	0.019221	0.016721	0.019582	0.0050025	0.015257	0.0041453	0.0060812	-0.0040061	0.0038392	-0.0083665	-0.00021197	-0.004876	0.0043433	0.005479	-0.011158	0.010854	0.00066358	0.0022616	-0.0021631	-0.0011396	-0.01207	0.0021174	-0.0027079	0.0023526	0.00046735	-0.0039591	0.0069051	0.006173	-0.011731	0.00046029	-9.0878e-05	-0.00030524	-0.0005748	-0.0010935	-0.013214
B6UKS6	0.030565	0.019153	0.017779	0.027703	0.014128	0.04517	0.015005	0.019974	-0.022495	0.022333	-0.011913	-0.0069387	-0.019116	0.024645	0.012395	-0.0057574	0.009689	0.00099245	-0.00011866	0.016407	0.00050177	0.015931	-0.0080304	0.015729	-0.0067669	-0.0056814	0.0061329	0.0063317	0.0021655	0.0066178	0.0015961	0.0054344	-0.00055125	0.0029991	0.0012447	0.0013004
A0A2S3IJJ8	0.02341	0.019121	0.016283	0.017248	0.001645	-0.0019427	0.00077815	-0.00014561	-0.007788	0.012047	-0.00067337	-0.0036893	0.009858	0.0069662	0.0028816	0.019828	-0.0076293	-0.0049022	-0.013893	-0.0072613	0.0013953	0.027698	-0.003854	-0.023262	-0.0018521	0.0030972	-0.0037129	-0.030743	0.014887	-0.030817	-0.00077319	-0.0017247	0.00048407	-0.0017054	-0.00072483	-0.0057465
A0A3B5Z0I8	-0.019967	0.019046	0.031872	0.0035667	-0.0052584	-0.031933	0.0070397	-0.021059	0.0037803	0.0017441	-0.0031312	-0.0059904	0.012316	0.025505	-0.028323	-0.058511	-0.018176	0.0020764	0.0012315	-0.036374	-0.0026948	-0.018359	0.010119	-0.034268	0.056145	-0.014782	-0.012852	-0.01358	-0.024397	0.020207	0.07485	0.019806	-0.013782	0.0015227	-0.00020994	0.0084726
P23901	-0.0066146	0.018932	0.044025	0.015092	-0.0081387	-0.034822	0.0058414	-0.011722	0.0096721	-0.0013084	0.0050269	0.0011355	0.0014077	-0.0017226	-0.019146	0.0035179	-0.0063929	-0.0054424	-0.0041478	0.0075873	0.0025878	0.0053004	0.0043498	-0.0052568	-0.00066618	-0.0019759	-0.0019992	-0.015775	-0.0091209	0.0041631	-0.0077481	-0.0083491	-0.001904	-0.0044763	-0.0012639	0.010123
V9TP40	0.025183	0.018758	0.016415	0.016662	-0.0016467	-0.0016982	0.0047598	0.0033999	-0.012301	0.0054634	-0.0059882	-0.0093323	0.027541	0.008177	0.0034803	0.015243	0.031745	-0.00064751	0.00071359	0.0069123	4.7999e-05	0.01366	-0.0047925	0.0069311	-0.005688	0.00037144	0.0034205	-0.02147	0.00946	-0.016197	0.0027521	0.00058575	0.0019778	0.00035068	-0.0011176	0.015285
Q5RLZ0	0.025185	0.018675	0.016392	0.022216	0.0091587	-0.016732	-0.0096094	0.0016423	-0.0062537	-0.0023331	0.014755	-0.01109	0.0065922	-0.0045442	0.0025316	-0.013005	-0.012613	9.2176e-05	-0.016952	-0.016614	7.6399e-05	0.012143	-0.0025492	-0.0083804	0.0013086	0.004476	-0.0019974	-0.010995	-0.0052121	0.010118	0.00039176	0.00045613	-0.0014678	0.00074385	-0.0011175	0.0076045
B2LS26	0.025105	0.018603	0.016329	0.021693	0.0075976	-6.7407e-05	-0.0017094	0.0027542	-0.014485	-0.010387	-5.6984e-05	-0.0086175	0.017855	0.019464	0.0090679	-0.019174	0.0080271	9.7417e-05	0.0033005	-0.010263	-0.0024229	-0.036176	0.020743	-0.065272	0.006746	0.01051	-0.0196	0.012943	-0.0013353	0.0037801	0.00049286	-0.0019472	-0.0019477	-0.0005549	0.00081378	0.0027798
A0A3Q9HIE2	-0.020433	0.018476	0.032595	0.017917	0.00073914	-0.0057326	0.0025489	-0.0060902	-0.0046185	0.0048545	-0.010377	-0.020802	0.0013313	-0.0051874	-0.050317	-0.031096	-0.0089413	0.016766	-0.00086585	0.0088677	0.0016507	0.012119	0.015338	0.0048538	0.022065	-0.014974	0.0001716	-0.0091962	-0.013181	0.016148	-0.024691	-0.0090207	0.00032478	-0.0024776	-0.0015537	0.004266
A0A2H3Y0F5	-0.020865	0.018425	0.033224	0.016295	-0.015727	-0.01921	0.0014637	-0.0045277	-0.004308	0.00088123	0.0023793	0.00050053	0.0092166	0.016489	0.017886	0.015577	-0.0049939	0.0091157	-0.00067143	0.00031493	0.00055802	-0.0068735	-0.014069	0.00072418	0.044724	-0.005393	-0.0059611	-0.0050883	0.014905	-0.025487	-0.028657	-0.01337	0.0087013	-0.0040838	0.00013945	-0.0005401
A0A1B2LQF0	-0.015067	0.018274	-0.03826	0.042376	-0.0062444	-0.0066616	-0.017029	0.010919	-0.019738	0.0058812	0.0089319	-0.0065693	0.0099832	0.010732	0.0075578	-0.0046991	-0.0066103	8.1358e-05	0.0035015	-0.013255	-0.005679	-0.0078085	0.000664	-0.0019856	0.0068989	0.0017856	-0.030516	-0.0075784	0.021793	0.018811	0.018223	-0.0029221	0.11138	0.036859	-0.061685	-0.0086509
M0Y227	0.024621	0.018084	0.015874	0.012604	-0.0046076	0.011995	0.0067474	-0.001699	0.0066548	0.0096929	0.0036927	0.00076966	-0.014446	-0.006607	-0.0039537	0.04245	-0.0062056	-0.0047229	-0.027003	0.0077931	0.0039434	8.5029e-05	0.0037234	-0.030419	0.0077261	0.0049358	-0.010706	-0.006146	0.0023772	-0.0042563	-0.0018142	-0.0028455	-0.0024042	-0.0017238	7.8715e-05	-0.0034406
B6DQC4	0.034118	0.017968	0.017756	0.027002	0.016086	0.060271	0.010767	-0.0014551	-0.022593	0.044865	-0.041307	0.024867	-0.045062	-0.12646	-0.036688	0.16498	-0.012224	-0.040658	0.0053578	-0.036348	-0.0021729	-0.044312	0.011234	-0.027868	0.046408	0.0013471	-0.016947	-0.0026382	-0.0047433	0.010702	-0.0074219	-0.0031473	-0.0050085	-0.00010047	-0.0018358	-0.0026447
H9AXB4	0.026632	0.017961	0.016214	0.01544	-0.002458	0.00074032	0.0033538	-0.00062173	-0.0038811	-0.0020359	-0.0019281	-0.0042793	0.0024988	0.0022793	0.0017849	0.0031816	0.011486	-0.00064377	0.011904	-0.00079364	-0.00087868	-0.008656	-0.0011865	0.0079271	0.0054353	0.0029413	-0.0023505	0.014685	-0.012344	0.027552	0.0019143	0.00098293	-0.0016638	0.0010288	-0.00025018	0.015653
A0A3B5YZL3	0.024947	0.017776	0.015737	0.0092177	-0.010269	0.011377	0.010222	-0.0016639	0.016595	0.018373	0.020916	-0.0036149	-0.016083	0.0027988	-0.0032049	0.022568	0.010093	-0.0024844	0.0062047	-0.032784	-0.0019372	-0.0017591	-0.0017004	-0.035829	0.016509	0.009382	-0.018031	0.023611	0.008619	-0.015171	0.000802	-0.0035158	-0.0012178	-0.0038196	0.00076642	0.011379
A0A453F9P5	-0.015389	0.017758	-0.040873	0.044369	-0.0073592	-0.0071978	-0.015308	0.017012	-0.010599	-0.0082254	0.021397	-0.012881	0.011002	0.032328	0.00676	0.0089822	0.010546	0.0091796	0.00052963	0.025113	-0.026528	0.0049885	-0.0037355	-6.1727e-05	0.016016	0.032385	0.051743	0.007183	-0.066203	-0.031217	-0.0042364	0.020974	-0.0033424	-0.044916	-0.054109	0.00039105
A0A4Y7J9D8	0.0019052	0.017432	0.037099	0.0018416	0.0006485	-0.0051293	0.023408	-0.050037	0.00095158	-0.019917	0.025905	-0.023801	-0.05401	0.055385	0.046453	-0.035759	-0.019779	0.012624	0.013001	0.062146	0.0033375	-0.032598	-0.067114	-0.0013015	-0.037717	-0.049567	0.02042	0.012116	-0.0027992	-0.013401	0.047056	0.010985	-0.0082472	-0.00095648	0.0042911	-0.0067953
A0A2K9RNJ1	0.029448	0.017396	0.0165	0.029387	0.023134	-0.030101	-0.022018	0.024003	-0.015002	-0.015127	-0.045457	-0.00016471	-0.048022	-0.012222	0.0080504	0.013523	-0.0017371	-0.00035142	-0.094876	0.012824	0.0079117	0.023974	-0.0051464	0.0063328	0.0024791	-0.003121	0.0031845	0.022175	-0.014092	0.033055	-0.0027375	0.0038366	-0.0031931	0.0037144	0.00064817	0.0093461
A0A3B5Z3G6	0.026038	0.017255	0.015581	-0.0027033	-0.030416	0.01723	0.020662	0.0073219	0.076643	0.055595	0.03897	-0.0072103	0.085164	-0.062059	-0.007697	-0.050793	-0.037745	0.0087356	-0.15019	-0.097753	0.0054277	0.071544	-0.041446	0.036836	0.0069348	0.012489	0.0060758	-0.057489	-0.0073345	-0.0073163	0.0030952	-0.0029985	-0.0068004	-0.0043563	-0.008382	0.0018305
Q9ZNY5	0.02817	0.017175	0.016024	0.011723	-0.0063532	0.0093206	0.004234	-0.0053715	0.015949	-0.0066017	-0.0080232	0.012512	0.002756	0.027779	0.0046089	-0.013841	0.0084185	0.0065073	-0.011063	0.0096107	0.00212	0.005049	-0.0087643	0.012407	0.00012995	0.0062573	-0.0010345	-0.014074	-0.01637	0.029981	0.0008333	2.3316e-05	-0.0026355	0.00041179	-0.001332	0.0013583
Q8S3V9	0.028887	0.016949	0.016058	0.016959	0.0009306	0.014967	0.0050653	-0.00070436	0.0010735	0.0059451	-0.0034733	0.0050432	0.0044843	0.019186	0.0021485	0.0093874	-0.001673	-0.0021075	-0.0084228	-0.017174	-0.00034231	0.0076399	-0.0048776	-0.019072	0.0068664	0.0091546	-0.0075283	-0.017299	-0.005755	0.011609	0.00082589	-0.00059195	-0.0018701	-0.00021323	0.00010262	-0.0082263
A0A3B6TZ67	0.027236	0.016894	0.015574	-0.0071025	-0.034619	0.038315	0.027534	0.025831	0.078057	-0.0071507	-0.092499	0.0314	0.073095	0.010987	0.002396	0.026511	-0.17501	-0.015422	0.11672	0.027354	0.0011137	0.040675	-0.0191	0.068051	0.0027246	0.0027358	0.0071697	-0.027486	-0.034615	0.049389	0.0028075	0.00060913	-0.0056599	-0.0025383	-0.0016267	0.0053602
P82901	0.030051	0.016787	0.016139	0.006932	-0.01176	-0.033709	-0.013059	0.010123	0.064507	-0.020785	0.0088693	-0.0023417	-0.059001	-0.074191	-0.0014867	-0.069787	-0.011366	0.019611	-0.016003	0.015502	0.0047082	-0.0025336	-0.016709	0.072239	0.007322	0.00036386	0.0026691	0.013982	-0.061027	0.10442	0.0005967	0.0033472	-0.011444	0.0024736	-0.0088746	-0.0083815
N1QTW5	0.029675	0.016759	0.016093	0.015207	-0.0039234	0.0092237	0.0082378	0.0028985	-0.00291	0.0073824	-0.006952	-0.0040036	0.014744	0.010856	0.0064497	-0.0024384	0.016155	0.00072689	0.0048606	0.012777	0.00018714	-0.0080037	0.0012463	0.0058846	-0.0037566	0.00034621	0.00067993	-0.012052	0.0037106	-0.0071903	0.0019133	-8.9387e-05	0.00012618	-0.00017471	-0.0013804	-0.0098144
A0A446SKW6	0.029533	0.016756	0.01606	0.014881	-0.0031974	0.021301	0.010866	-0.0031225	-0.0046523	0.010171	0.00091228	0.00040477	-0.028323	0.014691	0.008507	-0.0087255	0.015017	0.0018376	0.0097602	0.0018514	-0.00047956	-0.0066378	0.0018083	-0.027649	0.0021939	0.0050555	-0.010703	-0.0194	0.00052519	-0.0038225	0.00030266	-0.00097826	-0.0026673	-0.0011543	-0.0015638	0.014883
Q1G7G4	0.031591	0.016586	0.016368	0.014941	-0.0052578	0.024589	0.014523	0.0052235	-0.00089524	0.013387	-0.0010203	-0.0082737	-0.02194	-0.020767	0.0063479	-0.017543	0.016315	0.0035271	0.021662	0.019181	-0.00041951	-0.0023188	-0.005865	0.035197	-0.0076293	-0.0070307	0.0066976	-0.031006	0.0097827	-0.025274	0.0023441	0.0012555	-0.00050023	-0.00056557	-0.0050355	-0.0090948
H8Y0K4	0.050471	0.016437	0.0040951	0.010083	-0.036152	0.052187	0.014965	0.0041355	0.010366	0.028239	-0.028568	0.01333	-0.01116	0.020266	0.014049	0.0070736	0.0094093	0.0015434	-0.019079	-0.0059314	0.0052425	0.0036862	-0.013114	-0.00386	0.012166	-2.4817e-05	-0.048824	0.0061056	-0.0080146	0.017987	-0.0088421	0.019341	-0.05701	-0.029232	0.011324	-0.010041
Q7XYX4	0.028766	0.016149	0.015454	-0.0021959	-0.028664	-0.025881	0.00039546	-0.023405	0.034839	-0.023496	0.018723	0.0025035	-0.015318	-0.027141	-0.017548	0.061658	-0.0015261	-0.0028492	0.012742	-0.003349	0.0021423	0.027953	-0.016001	0.027575	0.0096415	0.00051319	-0.0033392	0.00095049	0.028524	-0.06397	0.00070091	-0.0064721	0.003261	-0.0070846	-0.0024425	0.0098868
A0A2T7C3U2	0.031405	0.01582	0.015855	0.012474	-0.0068921	0.021144	0.011384	-0.0020118	0.0063295	0.0066159	-0.011639	0.0070789	-0.0023081	0.018615	0.0092672	-0.023088	0.019865	0.0045411	0.027053	-0.0036866	-0.0014833	0.010584	-0.0054374	-0.022118	0.0024266	0.0044007	-0.012171	0.0046426	-0.00091987	-0.001466	-0.00026799	-0.00020401	-0.0030296	-0.0016976	-0.0015918	-0.0025044
A0A2R6PBC2	-0.019996	0.015718	0.03148	-0.0040413	0.013545	-0.031849	0.024547	0.0050152	0.0028995	-0.024097	0.031336	0.033036	0.012571	-0.013166	0.065201	0.003107	0.0004885	-0.016843	0.00077495	0.0076058	0.001609	-0.002856	0.0072349	-0.011782	-0.063082	0.062739	-0.016034	0.0092295	0.02118	-0.044967	0.021527	0.0009071	-0.0042561	-0.0035124	-0.0018335	-0.020367
A0A540MXR6	-0.020379	0.015653	0.032056	-0.00046873	0.028249	-0.018477	0.021623	-0.0019072	0.010066	-0.027391	0.040319	0.060652	0.014964	-0.0013437	0.072392	0.0092743	0.0019154	0.033389	-0.00024902	0.0045967	0.0023613	-0.011779	-0.022654	-0.018418	0.10779	-0.17282	0.037666	-0.01768	-0.031313	0.021918	0.019245	0.0020838	0.0022571	-0.0015343	0.0070559	-0.0050798
H8Y0D9	0.029745	0.015634	0.01536	0.0018369	-0.024191	0.0091543	0.01757	-0.010807	0.0061917	-0.0011496	-0.019274	0.0075943	-0.0077932	0.052781	0.014383	-0.011079	-0.0259	-0.002019	-0.025838	0.0059763	0.0019776	-0.040904	0.0052856	0.030078	0.0012503	0.0026557	0.0048152	0.0078087	0.00087488	-0.004161	0.0039727	-0.0035306	0.00060283	-0.0027608	0.0011494	-0.00069996
G8J4D0	0.030379	0.015508	0.015457	0.011669	-0.0069418	0.0045523	0.0048705	-0.01159	-0.0064625	0.0030538	-0.029638	0.015755	0.0013561	0.027225	0.0083588	0.011394	-0.0032635	-0.0033741	-0.0080935	0.010999	0.0033231	0.025202	-0.004327	-0.023574	-0.00019998	0.0019118	-0.0072513	7.7809e-05	0.00088331	-0.0034129	-0.0035362	-0.001431	-0.002446	-0.0016348	0.00024478	0.0016283
A0A2J8ACX8	0.035569	0.015472	0.01649	0.016796	-0.0011166	0.059531	0.019719	-0.0036353	0.0017766	0.023262	-0.030741	0.023338	0.0034999	-0.041139	-0.0098846	0.015039	-0.0057836	-0.0089899	-0.033072	-0.048373	-0.0012452	0.012274	-0.027417	0.065148	0.019514	0.00020756	0.0093088	0.0023987	-0.024166	0.045802	0.00051609	0.0034568	-0.0049865	0.0021858	-0.00294	0.0032209
B6UKL7	0.036577	0.015413	0.016432	-0.028952	-0.079081	-0.024659	0.031814	-0.021312	0.079824	-0.017837	0.00724	-0.0044894	0.06736	0.016361	-0.0043672	0.048712	0.035993	0.02093	-0.079361	0.070827	0.018503	0.10115	-0.040706	0.038177	-0.014718	0.011739	0.0041061	-0.049651	-0.041231	0.070562	0.0056257	-0.0014454	-0.0080904	-0.0015312	-0.0036206	-0.0096544
B9G7P0	-0.006461	0.014955	0.044674	0.0029565	0.010397	-0.03916	0.016805	-0.029746	0.032798	0.0041361	0.048172	-0.024231	0.028173	0.0094017	0.01998	0.030975	-0.031917	-0.029461	-0.036912	0.051751	0.010267	0.0022884	0.023188	-0.02886	0.05141	-0.030374	-0.0060652	0.016445	0.0016213	-0.014981	0.01337	-0.004086	-0.0022896	-0.0062796	0.0043182	0.0012458
A0A446LWS7	0.012905	0.014946	0.038654	0.017417	-0.033417	-0.00058171	0.015553	-0.0042015	0.0069527	0.011433	0.0034313	0.025495	-0.010772	0.0051566	0.011147	0.0040908	0.0056708	0.0047629	0.0010435	0.021062	0.0034447	0.0053809	-0.012275	-0.0019813	0.040666	0.037547	-0.027984	-0.013303	0.021284	-0.041518	0.039269	0.011064	-0.006061	8.3867e-07	-0.0047807	-0.01211
A0A482LMA6	-0.023685	0.014864	0.037021	0.021626	-0.033833	-0.019612	-0.0080221	-0.0019075	0.00057217	-0.0042201	0.00071759	0.013717	-0.0028988	-0.013141	-0.15379	-0.016419	-0.018965	0.051906	0.00011357	-0.0071828	-0.0027973	-0.029022	-0.050876	-0.026969	-0.18482	0.054904	0.0050877	0.015412	-0.0017648	-0.0080136	-0.00065755	-0.0056232	-0.01114	-0.0018743	-0.0025173	0.0076555
A0A287JNR6	0.032204	0.014845	0.01537	0.001074	-0.024988	0.019054	0.020744	-0.020427	0.014763	0.024198	0.033156	0.0015482	-0.052757	0.049831	0.008524	0.012079	0.0066784	0.0015662	-0.00012586	-0.030864	0.0002074	0.014977	-0.0026018	-0.092449	0.013371	0.02072	-0.031282	-0.029432	0.0018178	-0.0086419	0.00040581	-0.0060328	-0.0050427	-0.0056232	0.00093485	0.0050257
N1NV64	0.012906	0.014778	0.038328	0.022703	-0.016238	-0.0056327	0.0094467	-0.0057937	-0.0044865	0.0023565	0.0084901	0.0081952	-0.012849	-0.00055054	-0.018928	-0.0064942	-0.0024071	0.021747	0.0055846	0.0047719	0.00061305	-0.0052816	-0.018517	-0.003889	0.050631	0.016719	-0.021001	-0.018222	0.013467	-0.028852	0.02078	0.0052679	-0.0028612	-0.0001357	-0.003092	-0.00701
A0A446TEK0	0.032771	0.014774	0.015453	0.0039498	-0.02123	0.026809	0.023595	-0.0018169	0.0054532	0.027159	-0.040956	0.01269	0.0021871	0.019387	0.014662	-0.0020664	0.015148	-0.00024114	0.014269	0.017182	0.0023501	0.032593	-0.010689	-0.0086265	-0.006548	-0.0018232	-0.0046291	-0.021221	0.0094917	-0.02662	-0.0011711	-0.00096237	-0.0026634	-0.003116	-0.0027436	0.0029955
G3EXM4	0.016954	0.014597	0.038116	0.011624	-0.052417	0.037	0.035493	-0.0045567	0.030394	0.10196	-0.017435	-0.0040589	0.017392	0.034775	0.024181	-0.014668	0.055021	-0.0082524	0.0038714	0.0066784	-0.004104	-0.037367	-0.13402	0.0767	-0.030813	0.015546	0.022088	-0.11724	-0.007447	0.020359	-0.087414	-0.033837	0.012609	-0.0057964	-0.0077691	-0.0057933
C3VWT1	0.032857	0.014542	0.015367	0.011905	-0.0073682	0.015789	0.008439	-0.014741	-0.0058638	0.0048342	-0.018139	0.013492	-0.017231	0.014066	0.010466	-0.018736	-0.01938	-0.0033979	-0.013085	-0.005064	0.00077198	-0.019336	0.0055785	-0.017329	0.0036411	0.0038557	-0.0071153	-0.020826	-0.00030483	-0.0085413	-0.0018006	-0.0031475	-0.0032512	-0.0024085	-0.002152	-0.012946
M4CR20	-0.020159	0.014014	0.031716	0.026461	0.0026829	0.011506	-0.0071243	-0.008699	0.0027612	0.00194	-0.0075353	-0.015868	-0.0014447	-0.0070486	-0.013007	0.013472	0.00028928	-0.02851	-0.001537	-0.016104	-0.0040993	-0.025545	-0.042653	-0.0033339	-0.0069405	0.0090838	-0.0022932	0.0047192	0.010377	-0.020132	0.011462	0.00090558	-0.00094578	-0.00065475	-0.00050836	0.0049948
A0A024A269	-0.019742	0.013907	0.030963	0.0071623	-0.0016227	-0.024613	0.01038	-0.0080467	-0.010807	0.0073234	7.5616e-05	0.0099432	0.011475	0.02552	0.025277	0.060275	-0.0023412	-0.001116	-0.00065098	-0.0069148	0.0011782	-0.0037567	0.020484	-0.0014857	-0.020751	-0.0031542	0.0095599	0.0008246	-0.006584	0.01031	0.016138	0.00031336	-0.00028346	-0.00072004	0.0043999	-0.096277
D3XQB8	0.037699	0.013858	0.015936	0.015228	-0.0045446	0.042898	0.020615	0.006313	-0.00033895	0.028154	-0.011856	0.0041555	-0.027007	0.023016	0.011159	-0.0024732	0.0035551	-0.001156	-0.0023277	0.0017598	-0.00013821	-0.0015618	-0.0050019	0.0085485	-0.0028992	-0.0025603	0.0009312	-0.022559	0.024239	-0.049523	0.0014794	-0.00095881	0.0011421	-0.0027159	-0.0012537	0.0065694
A0A446PB50	0.037036	0.01373	0.015715	0.013093	-0.0073284	0.025467	0.013725	0.0012721	0.0018935	0.0067146	-0.022183	0.0045812	-0.025202	-0.0055369	0.010523	-0.017961	0.00067998	0.0038993	0.0049659	0.015793	0.0028063	0.028221	-0.010251	-0.0090889	-0.0011577	-0.00036768	-0.0069625	-0.0081961	-0.01395	0.02169	-0.0015502	0.0022698	-0.0066735	0.00017526	-0.0029039	0.003591
Q41593	0.03513	0.013714	0.015334	0.014536	-0.004316	0.0087183	0.0059152	-0.0080936	-0.0079135	0.0077958	-0.016996	0.0072884	-0.0011842	0.0079068	0.0059312	0.0053568	6.3161e-05	-0.0034528	0.0091151	0.0085538	0.0011198	0.017027	-0.0049833	-0.00021462	-0.0018004	-0.0035442	-0.0016194	0.0030704	0.011591	-0.024026	-0.0021995	-0.00071269	-0.0005106	-0.0018393	-0.00094724	0.0051689
A0A290XYS8	-0.019394	0.013623	0.030324	-0.0054083	0.0024556	-0.036518	0.013655	-0.0151	0.018371	-0.023415	0.026246	0.0319	0.009232	-0.017797	0.011323	0.037	0.0015646	0.002746	-0.0036104	0.053307	0.0074923	0.011162	-0.011526	0.0059389	-0.013347	-0.00061542	0.00048	0.0013383	-0.016018	0.018917	0.05244	0.014628	-0.01084	0.0021465	0.00013832	-0.012378
A0A287TIP6	-0.0176	0.01362	-0.059916	0.040517	-0.021629	-0.022141	-0.044357	0.01068	-0.020885	0.0012976	0.022926	-0.0072949	0.017875	0.013987	0.0077537	0.013884	-0.0051176	0.0062115	0.0041506	0.031354	-0.0013256	0.010954	-0.0049684	0.010431	0.0095671	0.01017	-0.0056147	-0.010043	0.014655	0.020672	0.0095719	-0.0087664	0.017678	0.0019141	-0.00035966	-0.004069
J7I253	0.037683	0.0134	0.015623	0.0079597	-0.018617	0.015846	0.02149	0.0028545	-0.0041479	0.019988	-0.018213	-0.0080032	-0.002876	0.012192	0.016454	-0.02036	0.0028716	0.0022473	-0.0034435	0.017621	0.0026656	0.015053	-0.009276	0.023811	-0.007376	-0.003326	0.0052207	-0.0031071	-0.011392	0.020904	0.0027537	0.0026411	-0.0038842	0.000613	-0.0016714	0.0001317
A0A5B7AAQ4	-0.019802	0.012766	0.031167	0.045542	0.066796	0.073651	0.0054124	0.020842	-0.03179	0.017155	-0.004746	0.041985	-0.012191	-0.044342	-0.047866	-0.01298	-0.0031507	0.034966	-0.0040273	0.010411	0.00091161	0.035602	-0.00052372	0.12346	0.081955	-0.0038941	0.011832	-0.0014856	-0.031115	0.080506	-0.026707	0.0058009	0.0026877	0.0098241	-0.0019021	0.0043512
W8PUT2	0.035432	0.012525	0.014598	-0.0015332	-0.030963	-0.0030244	0.018045	-0.013015	0.0046651	0.0031236	-0.01998	0.0031395	-0.0034926	0.034382	0.0060321	0.033183	0.0012301	-0.0079177	0.013991	-0.015737	-0.0011309	-0.0079525	-0.0052551	0.013996	0.009227	0.0048482	-0.0027652	0.012422	0.011074	-0.022838	0.0047603	-0.0037912	0.0019304	-0.0043209	0.0014195	-0.010632
N1NUS9	0.016607	0.012392	0.039481	0.017939	-0.041429	0.0050237	0.012363	-0.011929	0.0097292	-0.020243	-0.021934	0.0069461	-0.0099804	-0.0047368	-0.086573	-0.086532	-0.017117	0.0052315	0.024249	-0.006054	-0.0024429	-0.0072804	-0.032839	-0.023757	0.012024	0.058262	-0.042371	0.027609	0.0052527	-0.020741	0.014469	0.0025792	-0.011656	-0.0034837	-0.0071132	-0.010024
A0A446UTN2	0.037952	0.012389	0.014965	-0.011672	-0.047581	-0.015	0.018158	-0.026542	0.038781	0.0027341	0.012516	0.0017607	-0.022651	-0.0029821	0.0031606	-0.010932	0.0045453	0.0045635	0.014316	-0.010874	0.001125	-0.01062	-0.0092856	0.0097734	0.012742	0.012683	-0.010944	-0.010828	-0.034174	0.053556	0.0038414	-0.0037971	-0.0074993	-0.003204	-0.0040765	-0.00060283
Q5D635	0.03584	0.012377	0.014608	0.0026785	-0.020966	-0.008268	0.0060696	0.011771	0.043944	-0.013393	-0.022345	0.00018237	-0.012484	-0.0040815	0.010276	-0.026437	-0.0073044	0.0077117	0.028939	0.013666	0.00061251	-0.0086157	0.0037008	-0.017645	0.0015033	0.004372	-0.015427	-0.0062497	0.0091394	-0.033803	0.0016323	-0.0038926	-0.0025022	-0.0054291	-0.0043342	-0.020814
I1JPW5	-0.012777	0.012329	0.049359	0.0077578	-0.0070214	-0.028894	0.012862	-0.033101	0.020157	-0.0093214	-0.0065793	-0.0063955	0.0086166	-0.017931	0.0040348	-0.012546	0.018552	-0.04931	0.014657	-0.0216	-0.0027483	-0.0091197	-0.017559	-0.013093	0.0059313	-0.022592	-0.0027897	0.03346	0.0058145	-0.035979	0.00080771	-0.0095809	-0.0023605	-0.0096975	-0.00088099	0.00022194
A0A2R4Q9T1	-0.020349	0.01219	0.031764	0.023155	-0.010015	-0.000121	-0.0076001	-0.0064401	0.0077778	-0.0073394	0.0070409	0.0080339	0.00301	0.0070225	-0.00065641	-0.035018	-0.0010941	-0.021065	-0.00045859	-0.037049	-0.0033225	-0.010644	0.023566	-0.0068186	0.005643	-0.012487	0.002025	-0.0011199	-0.020705	0.025337	0.029398	0.0066048	-0.0065882	0.00022527	-0.0014684	0.020209
A0A0D2SL11	0.038988	0.012095	0.015026	-0.0052396	-0.037055	-0.0091384	0.017329	-0.028216	0.0083372	0.0085286	-0.011699	0.012829	-0.025963	0.07659	0.019559	-0.0053821	-0.0010541	0.0034056	-0.011201	0.016761	0.0059119	0.033587	-0.01081	-0.020455	-0.00081261	0.0040178	-0.010376	0.043821	-0.0070309	0.015669	-0.0017525	-0.00271	-0.0040805	-0.0039469	0.0032901	0.020958
A0A446Y6J7	0.039414	0.012086	0.015172	0.0086364	-0.014374	0.036953	0.02078	-0.0063484	0.0075171	0.026602	-0.027752	0.017143	-0.0037386	-0.002975	0.0044163	0.0035278	0.013428	-0.0033497	0.017238	0.0063257	8.9771e-06	-0.0058293	-0.0069957	0.019613	0.003857	-0.0019095	-0.00082085	-0.0059721	-0.0031294	0.0014384	-0.00076788	-0.00048014	-0.003003	-0.0013926	-0.0029131	0.0058368
M1MQ64	0.040437	0.011998	0.015343	0.012327	-0.010399	0.026508	0.01859	0.0042298	-0.0031062	0.01286	-0.021286	0.00054968	-0.005165	0.022415	0.010029	0.011587	0.0093799	-0.0010172	0.00051431	0.01814	0.002084	0.0025932	-0.0025614	-0.0034658	0.00016785	0.00064804	-0.0035739	0.0073422	-0.0041977	0.011572	0.0014373	0.0011681	-0.0025461	5.7486e-05	0.00069206	0.0021056
A0A3B6HQA9	0.052684	0.011883	0.017458	-0.038833	-0.10406	-0.053548	0.046552	-0.031579	0.021748	0.029637	-0.049541	-0.016275	-0.019026	-0.00068512	0.018819	0.085055	-0.0098176	-0.016451	-0.00032816	0.036633	0.0097311	0.016476	0.00074766	-0.002187	-0.00032141	-0.0043978	-0.0081105	0.0092826	0.03009	-0.078161	0.004075	-0.011413	-0.0016377	-0.012932	-0.0020377	0.017678
M7ZQF1	0.041439	0.011871	0.015475	0.0147	-0.0056902	0.042541	0.018974	0.0054142	0.0019012	0.0097907	-0.024884	0.0060864	-0.019492	-0.0065599	0.0067464	-0.0033835	0.013779	0.00023039	0.0081434	0.003798	3.1019e-05	0.0030572	-0.0040945	-0.004605	0.0039446	-0.0047731	-0.0081238	0.024766	0.018915	-0.039272	-0.00093236	-8.5307e-05	-0.001617	-0.0029086	-0.0015135	-0.013929
A0A2Z7CRG5	-0.020852	0.01153	0.032508	0.033336	-0.012485	0.011516	-0.0084139	0.0060802	-0.012871	0.00818	-0.0055323	0.0040669	-0.0012097	-0.018335	0.014691	-0.02102	-0.0092327	0.0071769	0.001216	-0.024126	-0.002227	0.0010469	0.0053204	0.016918	-0.0057106	-0.0026342	0.0055077	-0.00048966	-0.0024976	0.0026235	0.0018171	0.0018677	-0.0010642	0.0013793	-0.0031703	0.0046126
H9AXB3	0.038933	0.011503	0.014729	0.009647	-0.011939	0.019297	0.012928	-0.0059308	0.0067156	0.012417	-0.020805	0.011802	2.5484e-05	0.017828	0.0091344	-0.0036441	0.010314	-6.138e-05	-0.017964	0.0093023	0.0023327	-0.0099643	0.0033201	-0.017377	0.00084871	0.00080623	-0.0080273	0.0025435	0.013008	-0.029882	-0.0016975	-0.0031851	-0.0014045	-0.0033897	-0.0011571	-0.0043131
P01083	0.040789	0.011492	0.015012	-0.0061874	-0.039553	0.013972	0.024022	-0.0048008	0.040503	-0.015917	-0.013964	-0.0023647	-0.021588	-0.039801	0.0018652	-0.0069291	0.013075	0.0075639	0.0056743	0.023168	0.003118	-0.026254	0.0015407	0.0074817	0.0073235	0.0027529	-0.012373	-0.0031914	-0.0068892	-0.0037814	0.0030974	-0.0035354	-0.0059763	-0.004461	-0.0061129	-0.0042624
P52589	0.023326	0.01133	0.034595	0.0042481	-0.0042049	0.0049715	0.030512	-0.016107	0.0028094	0.012862	-0.02007	0.017633	-0.012763	-4.2658e-05	-0.032489	-0.016381	-0.014124	0.017087	0.0072285	-0.0043183	0.0017192	7.1085e-05	0.040064	0.037716	0.0064179	0.0063792	-0.002031	0.0060337	-0.0055026	-0.012364	0.084174	0.025328	-0.015696	0.0016746	-0.001534	0.0076367
W8NKZ9	0.040981	0.01118	0.014946	0.010469	-0.011262	0.031979	0.017318	-0.0066768	0.0016217	0.0064002	-0.02161	0.012907	-0.022374	0.037862	0.013871	-0.0093155	0.0023972	0.0020462	0.003427	0.011066	0.0021049	0.011051	-0.0014902	-0.038335	0.0020492	0.0026731	-0.015242	0.01791	0.0060062	-0.013156	-0.002305	-0.0013274	-0.0036952	-0.0029606	0.00074701	0.012289
A0A453M942	0.04261	0.011065	0.015206	0.011194	-0.011171	0.012505	0.01181	-0.012523	-0.0036103	0.037728	-0.011662	0.011409	-0.027249	0.0094762	0.0097062	-0.011964	-0.026774	-0.0056458	-0.017703	-0.015367	0.0019124	0.034829	-0.024449	0.058975	-0.0010704	-0.0071401	0.014709	-0.00066143	-0.0046002	0.0078923	-0.0010688	0.001677	-0.0022787	-0.0004976	-0.0014274	-0.0051988
H6WSA0	0.052237	0.01094	0.017053	0.014539	-0.0063433	0.073048	0.02368	-0.013461	0.01139	0.042055	-0.040348	0.048122	-0.0422	-0.02902	-0.031088	0.15829	0.0014361	-0.027008	-0.027285	-0.0021802	0.0035945	-0.007833	-0.024409	0.092034	0.031366	-0.0068943	0.013987	0.03462	-0.0033969	0.021819	-0.0031861	-0.00041893	0.00078379	0.00033648	0.0029316	0.0083117
I6QF63	0.039729	0.010779	0.01442	0.0033557	-0.022657	0.020344	0.019322	-0.0034963	0.016324	-0.0012224	-0.014916	0.0012196	-0.030142	-0.0098844	0.0064267	0.00071582	0.0060444	0.0037918	0.011483	0.016168	0.0030755	0.0086248	-0.0035213	-0.027192	0.0079299	0.0046605	-0.017194	0.014418	-0.018845	0.031042	-0.0002909	-6.4591e-05	-0.0079955	-0.0015309	-0.0019218	-0.0053918
K7WM32	0.042035	0.010663	0.014824	0.0063343	-0.01992	0.028568	0.023424	0.001396	0.0092495	0.019109	-0.017688	-0.00081854	-0.012515	-0.0043048	0.012533	-0.019835	0.010095	0.0026549	-0.0058561	0.0065364	0.0017832	-0.0065729	-9.351e-05	-0.014219	0.0022794	0.0010293	-0.0098557	0.0034375	-0.0034201	-0.00018165	0.00063296	-0.00065107	-0.005423	-0.0021707	-0.0027492	0.01603
Q94IL5	0.041114	0.010643	0.014635	0.0073944	-0.016837	0.022687	0.019007	-0.0016884	0.011808	0.02319	-0.0079569	0.0048958	-0.0064219	0.030527	0.0085102	0.0090401	0.0092687	-0.0011393	0.0070197	0.0011119	0.0002156	-0.004763	-0.003527	-0.0045293	0.0022417	0.0045742	-0.0051733	-0.013733	0.0057942	-0.012717	0.0022111	-0.0019702	-0.00079192	-0.0025138	-0.00030255	-0.0041558
A0A446TRS0	0.043324	0.010482	0.014991	0.010886	-0.010597	0.032753	0.015353	-0.010462	0.0037682	0.0034736	-0.019716	0.019126	-0.018472	0.022484	-0.0059204	0.061404	0.0079096	-0.011086	-0.00063811	-0.023639	-0.0014685	-0.015767	-0.0045508	-0.001318	0.020483	0.0052422	-0.0093037	0.030159	0.017267	-0.02866	0.0009588	-0.0035591	0.0019009	-0.0037492	0.0029631	0.015736
A0A3B6ILV9	0.031492	0.010466	0.035579	0.0084555	-0.048359	0.013794	0.029852	-0.008988	0.016879	0.021713	-0.006786	0.02412	-0.0038015	0.0096739	0.02078	0.01079	0.0029239	0.032272	0.008114	0.010181	0.0045844	0.023175	-0.00015681	0.0098807	0.01759	0.029675	-0.02012	0.0074624	0.0099484	-0.019914	0.0074134	0.00047765	-0.0039964	-0.0029883	-0.0033477	-0.0049535
A0A482LWV0	-0.021065	0.0097023	0.03255	0.025057	-0.023731	-0.0096815	-0.0089974	-0.012139	-0.01538	0.02221	-0.015968	0.0038998	0.0058153	0.0062141	0.029814	0.027289	-0.014123	0.027618	0.001681	-0.00075621	0.0030932	0.018659	0.043538	-0.0075121	-0.022668	-0.019491	0.011535	-0.0070601	0.0064866	-0.017669	-0.02093	-0.0089711	0.0035559	-0.002844	-0.00022952	0.017002
L7R599	0.06647	0.0095639	0.018819	-0.043734	-0.16	-0.070722	0.15567	0.19886	-0.13875	0.064552	-0.15747	-0.34699	-0.076435	-0.4488	0.097168	0.034219	-0.035595	-0.024904	0.0071262	0.11361	0.0156	0.081105	0.042761	-0.0577	-0.047601	-0.057218	-0.0043581	-0.020841	0.010165	-0.068467	0.042683	0.023207	-0.028187	0.00064898	-0.021007	0.014676
W0GGL6	0.046111	0.0091201	0.014711	0.0081909	-0.015996	0.037841	0.021939	-0.0079144	0.010706	0.034455	-0.017433	0.015325	-0.022667	0.0031542	0.0091801	-0.015117	-0.0046365	-0.0028642	0.0063374	-0.017152	-0.00068286	-0.0023518	-0.0086615	8.6904e-05	0.0077192	0.0036338	-0.0065114	-0.018991	-0.0084372	0.008132	-0.0004344	-0.0010534	-0.0053532	-0.0021216	-0.0030988	0.01366
A0A3B5XTA4	0.045539	0.0089175	0.014473	0.0081015	-0.015185	0.040794	0.02127	-0.00084765	0.016084	0.0093437	-0.025078	0.014273	-0.023822	0.0096788	0.0060643	0.0050138	0.017679	0.00072532	-0.0030971	-0.0015669	0.00052848	-0.0047858	-0.0043636	-0.0079909	0.0070166	-0.00065862	-0.010897	0.016746	0.025134	-0.054205	-0.000318	-0.0029715	-0.00054398	-0.0051202	-0.0012442	-0.016644
A0A453HE87	0.042735	0.0087405	0.013775	0.0014217	-0.02452	0.01322	0.014459	-0.014021	0.024608	0.0036526	-0.017886	0.014996	-0.0089893	-0.0039583	0.0043966	-0.0070602	0.0029384	0.0010797	-0.0065269	-0.005817	0.0016045	-0.0070517	-0.0029797	-0.013828	0.0089309	0.0062019	-0.012892	-0.0086419	-0.0034019	-0.0058614	-0.00077333	-0.0039583	-0.0047787	-0.0041375	-0.0034798	0.009173
M8AXJ0	-0.0062952	0.0086265	0.045658	0.01091	0.013618	-0.038979	0.011191	-0.017879	0.016802	0.0052638	0.017976	-0.01459	0.023271	-0.011576	-0.007702	-1.9545e-05	-0.0016427	-0.027046	0.031326	0.011201	-0.00020199	-0.015643	0.028681	0.0073955	0.0019393	-0.011413	0.001044	0.025506	0.0010058	-0.016077	-0.00081163	-0.0078323	-0.00036802	-0.0066021	0.00093251	0.013441
A0A0A9EFA0	0.054536	0.0085918	0.01608	0.011172	-0.015775	0.087022	0.03781	0.019738	0.032938	-0.017447	-0.019686	0.0009724	-0.046517	-0.03402	0.0017385	-0.041947	0.016159	0.011069	-0.017302	-0.04597	-0.0041763	-0.039625	-0.01707	0.043041	0.025559	0.010367	-0.0087349	0.0086623	-0.028887	0.047112	0.010229	0.0039627	-0.0080362	0.00058531	-0.0045355	0.0063721
A0A0S3RXA3	0.054536	0.0085918	0.01608	0.011172	-0.015775	0.087022	0.03781	0.019738	0.032938	-0.017447	-0.019686	0.0009724	-0.046517	-0.03402	0.0017385	-0.041947	0.016159	0.011069	-0.017302	-0.04597	-0.0041763	-0.039625	-0.01707	0.043041	0.025559	0.010367	-0.0087349	0.0086623	-0.028887	0.047112	0.010229	0.0039627	-0.0080362	0.00058531	-0.0045355	0.0063721
Q7M1Z3	0.047127	0.0084454	0.014464	-0.0003714	-0.030076	0.027251	0.027035	-0.022289	0.0067394	0.047091	-0.02826	0.027569	-0.015672	0.05855	0.013681	0.01316	-0.0024528	-0.0039654	-0.010587	0.020188	0.0052804	0.032843	-0.024747	0.052078	-0.0041721	-0.0029765	0.012449	-0.0022989	-0.019104	0.040659	-0.0010043	0.0009551	-0.0035876	-0.00013684	0.00094123	0.003415
A0A446THC0	0.0083401	0.0084091	0.037782	0.040216	-0.012818	0.00019208	-0.0076268	0.0063649	-0.015748	0.0069972	0.004139	0.0014194	0.020193	-0.0062695	-4.8635e-06	0.0073877	-0.022169	0.009753	-0.015284	0.00098492	-0.0014447	-0.034372	-0.044041	0.01547	0.004379	-0.01124	0.0086296	-0.016034	0.02073	-0.036434	-0.01001	-0.0046243	0.0052917	5.3055e-05	-0.001146	0.010652
A0A453PZ06	0.047349	0.0084061	0.014425	-0.011165	-0.045044	0.017184	0.022939	-0.041022	0.032777	0.032876	-0.059984	0.05246	-0.0019201	0.010532	0.015086	-0.0691	-0.052152	-0.0046841	0.0097805	-0.043102	-0.00056896	0.0513	-0.044965	0.12616	-0.0023812	-0.016097	0.023456	0.010478	0.022543	-0.069059	-0.003616	-0.0038268	-0.00017611	-0.0089447	-0.0070858	-0.011042
A0A446SKP4	-0.0062981	0.0083468	0.044249	0.031589	-0.028787	-0.0071304	-0.0057203	-0.014367	-0.0023643	-0.0021451	0.0016594	-0.0103	-0.016496	0.0022022	0.0066558	0.0069005	0.0038899	-0.00034756	0.013989	-0.005106	-0.00028687	0.00058423	0.025285	-0.0038199	-0.03467	0.00064273	0.0048408	-0.026696	0.0017834	-0.011568	-0.036022	-0.017244	0.0038263	-0.0057454	-0.002771	-0.001831
A0A453H1L1	0.025423	0.00809	0.036465	0.024729	-0.043359	0.039566	0.016778	-0.006108	0.017602	0.031313	-0.013043	-0.0065275	-0.007995	0.01049	-0.0018198	0.0016783	0.016404	0.0028946	0.0083092	-0.0036923	0.00037236	2.6832e-05	-0.0034604	-0.0011023	-0.0018336	-0.00094762	-0.0050415	0.014893	-0.0087166	0.015319	-0.003914	-0.0028147	-0.0040807	-0.0022736	-0.0017487	0.0042006
A0A446KRI7	-0.0068088	0.0080197	0.044394	0.010474	-0.0049242	-0.032943	0.015722	-0.013854	0.0020078	-0.0013275	0.01749	-0.0040304	0.0020142	0.028795	-0.014495	0.035219	-0.0068136	0.021709	0.0036471	0.028515	0.0034596	-0.016606	0.010968	-0.020237	-0.019694	0.0026563	-0.002584	-0.00072442	0.013714	-0.033668	0.0037666	-0.0065583	0.00070561	-0.0047919	0.0035321	0.0066994
CTRA_BOVIN	-0.0047865	0.0069122	-0.035784	0.083948	0.0015591	0.01328	-0.0079978	0.019679	-0.015175	-0.0073089	0.0052897	0.0016506	0.02332	-0.010666	0.043026	0.010094	0.016619	0.0076921	-0.002185	0.010735	-0.012531	-0.041773	-0.0039918	0.016952	-0.039151	-0.040856	-0.079644	-0.014264	0.020416	0.02001	-0.043891	0.019918	-0.025477	0.018085	-0.012855	0.00086233
A0A5B9Y471	0.070567	0.0065949	0.01773	-0.072611	-0.21657	-0.16651	0.18168	0.22868	-0.14497	0.03812	-0.10683	-0.39706	-0.0095152	0.10849	0.14989	0.085929	0.053024	-0.019124	-0.00064344	-0.06014	-0.0087535	-0.017814	0.0036838	0.1124	-0.029657	0.014547	0.046435	0.039834	-0.027473	0.090463	0.10663	0.027966	0.0086049	0.009025	0.019298	-0.013365
A0A446RPN4	0.0141	0.0064672	0.037255	0.025785	-0.02926	0.012643	0.0096495	-0.0021484	0.0094758	0.024801	0.026787	0.020389	-0.0032517	-0.0052737	0.0081664	0.0031482	-0.0013218	0.036338	0.020193	0.005139	0.0020407	0.0071978	0.0088858	0.0026448	0.014609	0.025713	-0.017059	0.010616	-0.0005494	0.0087282	-0.01182	-0.0035354	-0.0014609	-0.00074186	-0.0028176	0.008362
P00925	-0.014412	0.0063524	-0.037369	0.068066	0.020758	0.015441	-0.0093687	0.035706	-0.024957	0.056147	0.083749	-0.016118	0.011831	-0.017957	-0.03731	-0.018033	-0.016778	0.0056822	-0.049772	-0.0062231	-0.0021903	-0.0084199	-0.0067175	-0.018618	-0.044477	0.011453	-0.019133	0.016169	-0.011076	-0.010766	0.079397	-0.015333	0.078419	0.035167	-0.0059157	-0.023915
A0A3B6MYZ0	-0.019731	0.0062981	0.030138	0.02028	0.013588	0.0084473	0.0044117	0.0028003	-0.0040318	-0.0040098	0.0063462	0.010684	0.00065186	-0.01756	0.0015748	0.014789	0.00073706	0.038261	-0.0011983	0.034124	0.0043333	0.0070511	0.00069693	-0.0021074	0.035128	0.012237	-0.014165	-0.0029614	-0.00058618	0.0080273	-0.013456	-0.001894	0.00079606	0.0015872	-0.00078008	0.0073797
A0A0U4H004	-0.018787	0.0060324	0.028524	-0.0070574	0.022987	-0.02971	0.024391	-0.0074313	0.0017347	-0.013196	0.024782	0.041408	0.014609	0.017565	-0.0016025	-0.0038835	-0.00048495	-0.020668	-0.0060715	0.048607	0.0066378	0.035664	0.0053722	0.070201	0.052626	0.066362	-0.021064	-0.00045222	2.819e-05	0.010866	0.032953	0.01196	-0.0038431	0.0026034	-0.001369	0.017141
Q8S4P7	-0.019373	0.0059256	0.029533	0.016254	0.0033765	-0.0030682	0.001232	-0.0066941	-0.00039661	-0.00042372	0.00088589	-0.0005908	0.0052484	0.015423	-0.0043952	-0.0015504	3.3075e-05	-0.00062039	-0.00091152	0.0051824	0.00024019	-0.00602	-0.00056795	-0.032147	-0.017493	-0.0099625	0.0003147	-0.0017581	-0.0020675	-0.0043296	0.0066189	-0.00088813	-0.0026651	-0.0014866	0.0015599	0.021612
A0A218XS57	-0.020731	0.0057837	0.031653	0.035448	0.05839	0.056114	0.0069581	0.01396	-0.02069	0.0090335	-0.005981	0.022741	-0.012616	-0.048127	-0.067202	0.03025	7.6319e-05	-0.004101	-0.0020242	-0.034556	-0.0055365	-0.0076516	-0.010177	0.080267	-0.0071362	-0.013067	0.024853	0.0078683	-0.0098895	0.022813	-0.024613	-0.0048294	0.0038398	0.0018795	0.0015906	0.0036739
A9UID3	-0.019883	0.0056342	0.030291	0.020477	-0.008892	-0.0055043	7.1818e-05	-0.0001897	-0.010912	0.0077647	-0.0063555	-0.0090099	0.0052735	0.010078	0.013475	-0.02404	-0.0066205	-0.012146	-0.00015667	-0.015759	-0.0015998	0.00154	0.0028406	0.008911	0.011607	0.0055022	-0.00056645	-0.0032058	-0.0071623	0.013444	-0.0031284	-0.0016741	2.3476e-05	-0.0001946	-0.00095868	-0.0062771
A0A1D6PSC0	-0.01619	0.0049402	-0.061495	0.042205	0.048044	0.01097	-0.015414	0.04266	-0.04393	-0.00045209	0.018497	0.013224	0.0088681	-0.03009	0.026516	0.024905	-0.020545	0.077511	-0.0051148	0.046143	-0.028481	-0.027936	-0.11749	-0.0017114	0.096989	-0.043057	-0.018443	0.0050826	0.036566	0.026976	0.083523	0.036873	-0.016547	-0.037953	-0.074848	-0.010812
A0A0E0MDJ6	0.00017277	0.0044079	0.040439	0.038373	0.00046259	0.0092559	0.0011812	0.0059976	-0.018916	0.00868	0.015478	-0.0049471	0.028956	0.0045277	0.013614	0.0066374	-0.01352	0.020292	-0.023267	-0.021137	0.0010581	0.029048	0.023424	-0.027409	0.00114	0.0069062	-0.0037172	-0.046884	0.012564	-0.027232	0.0035566	0.00032498	0.00029454	0.00013633	-0.00065517	0.0046529
A0A287F854	-0.020534	0.0028376	0.031022	0.034847	-0.0028806	0.020585	-0.0083774	0.00764	-0.012284	0.0072291	-0.0035961	0.00051769	0.00064111	0.014726	0.0069047	-0.030986	0.0017581	-0.021488	-0.0011326	-0.0069945	-0.0022362	-0.0014979	-0.0014263	-0.022506	-0.010499	-0.010671	0.0024112	-0.0010488	-0.0088948	0.013679	0.027651	0.01065	-0.0063244	0.0032664	-0.00032057	-0.011343
A0A0E3URA0	-0.02071	0.0025502	0.031211	0.028783	0.0024546	0.013487	-0.00022128	0.011272	-0.012756	0.0035762	-0.0045251	-0.019447	0.0016374	0.018263	-0.002778	-0.032888	0.0047329	-0.011015	-0.0015923	-0.00085817	-0.0012233	0.0074363	0.013427	0.0011552	-0.00074115	0.017022	-0.00482	0.00060426	-0.0019783	0.0082872	0.0040922	0.0027304	-0.001314	0.0014798	-0.00046696	-0.021924
Q8LK23	-0.02046	0.0020911	0.030814	0.032444	-0.0083103	0.014078	-0.0047069	0.014348	-0.0155	0.0046871	-0.0009361	0.0005617	-0.00020425	-0.0014113	0.010188	4.3884e-05	0.0012742	0.0038905	-0.00047671	0.0026522	-0.00030603	-0.00053102	0.005202	-0.0078443	0.024243	0.0084274	-0.0092962	-0.0015673	0.0092954	-0.01146	0.011585	0.0057195	-0.00031715	0.0025893	-0.0011301	0.010787
A9XGB3	-0.019939	0.0018273	0.029846	0.010653	0.019587	-0.00083616	0.0051183	-0.013238	0.017373	-0.015374	0.0065449	-0.024915	0.0047051	0.0088078	0.027386	0.0061527	0.016509	-0.049593	-0.0047811	0.030031	0.0012465	-0.0040599	-0.038407	-0.011049	0.013915	-0.045935	0.012718	-0.001168	-0.020384	0.033532	-0.038975	-0.016321	0.0043956	-0.0045609	0.0033344	-0.015464
A0A446UPC8	2.5218e-06	0.00034672	0.040832	0.035914	0.016099	-0.0083198	-0.00049726	0.0020198	-0.026806	0.0055653	0.020639	-0.00862	0.0067296	-0.0037108	-0.0061749	-0.003017	-0.0054774	-0.00026074	-0.018735	-0.023542	-0.0025223	-0.026346	-0.0016403	-0.02242	-0.0054751	0.011903	-0.0046043	0.0028501	0.0012982	0.0026775	-0.027534	-0.0113	0.0029306	-0.0016199	0.0016277	0.0025955
A0A3B0M3Z3	-0.020087	0.00033539	0.02995	0.018909	-0.015218	-0.0037885	-0.010612	-0.00935	0.026894	-0.024966	0.016215	-0.0079854	-0.00011386	-0.0020872	-0.016666	-0.00036047	0.015727	-0.014279	-0.0051338	0.050291	0.0046914	0.0084102	-0.0093805	-0.014406	-0.011035	-0.0041106	-0.0039505	0.0024531	-0.0028006	0.0036922	-0.028651	-0.011837	0.0012463	-0.0036384	-0.0015781	-0.00069576
A0A453RMZ2	-0.020239	0.00017554	0.03006	0.0034946	0.025712	-0.011604	0.021011	0.0034874	-0.0073987	-0.0070557	0.0083797	0.0076074	0.0071295	-0.0059819	-0.0058799	-0.028819	-0.007129	0.004847	0.0023446	-0.02317	-0.0022925	-0.012677	0.01941	-0.029667	-0.013811	-0.0055662	-0.0024421	-0.0047875	0.0015187	-0.019034	-0.031491	-0.016361	0.0023118	-0.0069502	0.00141	0.015056
A0A453AYW9	-0.0038577	9.8059e-05	0.042465	0.018549	0.026572	-0.0023996	0.020206	-0.0011911	-0.003351	0.011698	0.014288	-0.0077367	0.020149	-0.018664	0.0010048	-0.011101	-0.0078008	0.0086549	-0.0048789	-0.012809	0.00045657	0.026444	0.0038414	-0.0042744	-0.00091197	-0.016628	0.0063109	-0.029904	-0.0063448	-0.0037503	0.00084312	-0.0017699	-0.002722	-0.0021271	0.00048329	-0.020742
A0A0D2NB49	-0.0066373	-0.00030277	-0.033332	0.029434	-0.00038833	0.00052843	-0.0047698	0.0082403	-0.00861	0.001075	0.0063558	-0.0036568	0.0031053	0.0016228	0.0031788	-5.2709e-05	-0.00020569	0.0025358	-0.00031802	0.0055338	-0.045765	0.0011224	-0.0014718	0.0034615	0.0083032	0.010887	0.010173	0.00072922	-0.055936	-0.027056	-0.032492	0.089916	-0.029664	-0.051019	0.047319	-0.0093248
A0A0D9VHX0	-0.0066427	-0.00030279	-0.033354	0.02718	-0.00027964	0.0026826	-0.011851	0.011407	-0.012211	0.0016912	0.0077948	-0.0045641	0.0039028	0.0012773	0.0036883	-0.0011107	0.00027463	0.0034562	0.0017361	0.0061929	-0.030167	0.0015386	-0.0028021	-0.00088575	0.015635	0.023911	0.04318	0.0027623	-0.061458	-0.029237	-0.0068786	0.013416	-0.031818	-0.061812	0.11158	0.005529
A0A0D3EUB5	-0.0066553	-0.00030318	-0.033407	0.023808	-3.9906e-05	0.0056548	-0.022183	0.015807	-0.017648	0.0028077	0.010086	-0.0061958	0.0056982	0.0025552	0.0048476	-0.00013675	-0.0011763	0.0040353	-0.0018447	0.0077297	-0.073537	0.0016222	-0.0019393	0.013071	0.0010109	-0.0060473	-0.042242	-0.0045109	-0.027654	-0.0047149	-0.018887	0.082847	-0.00061964	-0.13097	-0.010463	-0.024499
I1NZ00	-0.0066521	-0.00030344	-0.033405	0.028995	-0.00035369	0.00097127	-0.0062052	0.0087744	-0.0093056	0.0012343	0.0064867	-0.0037314	0.0032013	0.0011369	0.0031658	-0.00072625	-0.00059162	0.0026506	-0.00072354	0.0060786	-0.052302	0.0021191	-0.0010601	0.0032914	0.0065523	0.0075164	0.0042087	-0.0003084	-0.02808	-0.0097091	-0.0093173	0.042776	0.027375	-0.020854	0.02086	-0.01699
A0A3P6DAD4	-0.0066708	-0.00030385	-0.03348	0.022069	0.00011514	0.0072612	-0.027476	0.017955	-0.020345	0.0033373	0.010867	-0.0069375	0.0063946	0.002098	0.0046879	-0.0019735	-0.001486	0.0025309	0.00066643	0.0020527	-0.014158	0.00025176	-0.0025845	0.018196	-0.0093583	-0.023838	-0.087953	-0.0097975	0.024505	0.026312	0.017159	0.012675	0.15868	0.08196	0.047176	-0.021412
A0A2I4DGI9	-0.0066753	-0.00030411	-0.033505	0.02312	5.5636e-05	0.006251	-0.024374	0.016642	-0.018777	0.00298	0.010318	-0.0065455	0.0061851	0.0026335	0.0049366	-0.00060118	-0.0018078	0.0034708	-0.0023669	0.0051603	-0.067773	0.0010584	-0.001037	0.02142	-0.010089	-0.029566	-0.097398	-0.011766	0.048642	0.037123	-0.0070451	0.055767	0.00080644	-0.078008	0.011963	-0.0059946
A0A1Z5RI76	-0.0066695	-0.00030428	-0.03349	0.028313	-0.00023901	0.0016025	-0.0085527	0.0098398	-0.010698	0.0014327	0.0069829	-0.0043275	0.0038998	0.0019771	0.0034031	-0.00045796	-0.00077256	0.0019927	-0.00019464	0.0019776	-0.024776	-1.7565e-05	-0.0014389	0.013702	-0.0043016	-0.014993	-0.054637	-0.0068131	0.012877	0.012666	-0.014987	0.057937	-0.010311	-0.03622	0.034098	-0.0073646
A0A426WWG5	-0.0066909	-0.00030515	-0.033589	0.024984	3.4785e-05	0.0049236	-0.019554	0.014974	-0.016832	0.0025246	0.0094434	-0.0061385	0.005613	0.0026642	0.004396	-0.001056	-9.2111e-06	0.0031809	0.0037525	-0.00051325	0.037828	-0.0014226	-0.0056729	0.017154	-0.0024182	-0.011857	-0.058184	-0.0063621	-0.011132	0.0063197	0.032257	-0.055329	-0.0041363	-0.2157	-0.00046558	0.0077637
A0A3Q7HLM3	-0.0066998	-0.00030531	-0.03364	0.027284	-0.00030168	0.0028002	-0.012229	0.011612	-0.012284	0.0016254	0.0078951	-0.0045318	0.0038028	0.0010747	0.0036367	-0.0012326	0.00037034	0.0038921	0.0017241	0.0076297	-0.043208	0.0019004	-0.0022873	-0.0065283	0.021691	0.034512	0.076672	0.0048684	-0.058169	-0.029046	-0.017822	0.044654	-0.05065	-0.087641	0.032562	0.0019876
A0A1U8E3R9	-0.0067045	-0.00030619	-0.033674	0.032041	-0.00042379	-0.0016495	0.0024323	0.0051022	-0.0049888	0.00023316	0.0045388	-0.0027657	0.0022972	0.0014827	0.0022731	-0.00061	-0.00023316	0.00096323	0.0012086	-0.00074618	-0.00075611	-0.00054855	-0.00076003	0.0083867	-0.00086333	-0.0091682	-0.025755	-0.0051538	0.035759	0.018589	-0.016459	0.025878	-0.073572	0.053897	-0.021503	0.011993
A0A0L9VCU0	-0.0067346	-0.00030716	-0.033815	0.027827	-0.00021945	0.0023687	-0.010851	0.010775	-0.011727	0.0015466	0.0070291	-0.004238	0.0037785	0.00014012	0.0031657	-0.002841	-0.00063956	0.0028339	0.001401	0.0032053	-0.017148	0.0019749	-0.0014627	0.0041982	0.0034124	-0.00083792	-0.0059158	-0.0056962	0.069934	0.046393	0.0436	-0.071184	0.067883	-0.070137	0.066416	-0.014877
A0A0A9CTV5	-0.0067447	-0.00030735	-0.033859	0.025129	-5.9554e-05	0.0048516	-0.01923	0.014533	-0.015978	0.002205	0.0088854	-0.0056152	0.0050077	0.00081947	0.0036446	-0.0033376	-1.3387e-05	0.002394	0.0046697	-0.00085255	0.033017	-0.00087506	-0.00292	0.0056277	0.0041999	-0.00019742	-0.0063828	-0.0072381	0.065934	0.041343	0.02345	-0.030245	0.040242	-0.0014505	0.14014	-0.013708
A0A0A0LT25	-0.0067549	-0.0003084	-0.03393	0.033061	-0.00054839	-0.0023416	0.0049991	0.0039326	-0.0033434	-0.00016837	0.0037505	-0.0019973	0.0014254	-0.00013846	0.0017316	-0.0020774	0.00019841	0.001552	0.0021017	0.001921	-0.012925	0.0013407	0.00011805	-0.0060108	0.012857	0.016832	0.054729	-0.00026404	0.051221	0.024339	-0.00014445	-0.018198	-0.058478	0.072047	0.010933	0.0055007
I1NYW8	-0.0067525	-0.00030841	-0.033914	0.031789	-0.00036683	-0.0011232	0.00061817	0.0061894	-0.0063153	0.00053511	0.0053864	-0.003452	0.0028835	0.0028562	0.0026836	0.00053851	0.00035161	0.00053459	0.0029341	-0.0033852	0.038655	-0.0028178	-0.0032053	0.013864	-0.0027964	-0.01065	-0.0463	-0.0035622	-0.042602	-0.023364	-0.03573	0.062178	-0.090612	0.050864	-0.00495	0.0030187
Q38769	-0.0067572	-0.00030877	-0.033946	0.03458	-0.00058905	-0.0036915	0.009332	0.0020803	-0.0015613	-0.00027665	0.0030974	-0.0016159	0.0012774	0.00070033	0.0019263	-0.00031771	-0.00051485	0.0015074	-0.001245	0.0032119	-0.040552	0.0017103	2.6942e-05	0.0056484	0.00077873	-0.0039863	-0.014321	-0.003051	0.020149	0.013606	-0.0039046	0.017912	-0.034997	-0.071085	0.014372	0.0022336
Q38780	-0.0067673	-0.00030884	-0.033983	0.029573	-0.00026494	0.0007943	-0.0060843	0.0089194	-0.0095707	0.0011659	0.0067118	-0.0042625	0.0038475	0.0029672	0.003422	0.00068621	-0.00077685	0.0014328	-0.00066634	0.00036994	-0.024673	-0.001345	-0.0010318	0.018639	-0.0082574	-0.024232	-0.078322	-0.0084622	0.0099267	0.0070319	-0.047063	0.11192	-0.10151	0.0070019	-0.0093181	0.013078
A0A0A9SM36	-0.0067714	-0.0003089	-0.033995	0.026069	-3.7303e-05	0.0043397	-0.01777	0.014456	-0.016409	0.0029022	0.010026	-0.0065014	0.0058409	0.0050323	0.0051919	0.0021788	-0.0003188	0.0020243	0.00098629	0.0014068	0.012337	-0.0010363	-0.0067737	0.029676	-0.010584	-0.021978	-0.12297	-0.00096685	-0.19906	-0.097088	-0.00684	-0.038605	0.0047131	0.15995	0.11325	0.024681
A0A0D3F334	-0.0067917	-0.00030925	-0.034098	0.026299	-0.00028025	0.0038819	-0.01599	0.012867	-0.013701	0.0017113	0.0078313	-0.0043614	0.0039238	-0.0014659	0.0036256	-0.0041854	-0.00063853	0.0051639	-0.00058749	0.011274	-0.1027	0.0054067	0.0016103	-0.010506	0.021266	0.026975	0.08681	-0.0037343	0.13109	0.073828	0.032821	-0.062197	-0.063438	-0.15223	0.22888	-0.031697
A0A0E0L2C4	-0.0067707	-0.0003093	-0.034008	0.032899	-0.0004441	-0.0021596	0.003856	0.0046095	-0.0046665	0.00036487	0.0046835	-0.0029399	0.0026122	0.00278	0.0027112	0.0012194	-0.00057941	0.00037655	-0.00093242	-0.001071	-0.011202	-0.0016333	-0.0011917	0.020873	-0.012184	-0.028362	-0.094675	-0.008036	-0.019725	-0.0091246	-0.047329	0.11003	-0.079222	0.022273	0.1071	0.0010251
A0A0E0NCE4	-0.0067727	-0.00030952	-0.03402	0.033638	-0.00045027	-0.0028467	0.0062051	0.0034895	-0.0034113	6.4885e-05	0.003845	-0.0024359	0.0021966	0.0019856	0.0023416	0.00031718	-0.00085145	0.00049515	-0.0010363	-0.001463	-0.012276	-0.00060402	-0.00041195	0.020128	-0.013888	-0.033627	-0.096438	-0.010389	0.048782	0.028757	-0.012364	0.022352	-0.075793	0.005032	0.053801	0.022876
A0A5N5NCR3	-0.0067981	-0.00030959	-0.034115	0.020961	0.00031787	0.0089169	-0.033035	0.021187	-0.023502	0.0033	0.012586	-0.0086442	0.0075619	0.0046165	0.0045772	-0.0018973	0.0018023	0.00065068	0.013184	-0.013869	0.18697	-0.010125	-0.00849	0.014883	0.0022748	-0.0045481	-0.033073	-0.0072925	-0.022559	-0.013535	-0.052413	0.1217	-0.078916	0.11436	-0.077503	0.020668
D8TMH3	-0.0067687	-0.0003096	-0.034007	0.036307	-0.00061109	-0.0051894	0.014161	0.00011324	0.0004833	-0.00052402	0.002352	-0.001294	0.0010859	0.0019301	0.0020975	0.0014516	-0.00088285	0.0011397	-0.0031074	0.0025686	-0.048686	0.001728	-0.00033954	0.017461	-0.0097055	-0.024403	-0.077652	-0.005038	-0.0051325	0.00071883	-0.00020303	-0.029119	-0.099197	-0.048372	-0.021477	0.0024036
R4I4G2	-0.0067825	-0.00031001	-0.034077	0.03646	-0.00071816	-0.005343	0.014887	-0.00046878	0.0014608	-0.00088315	0.001675	-0.00056654	0.00033452	-0.00038807	0.0013316	-0.00090161	-0.0006987	0.0015798	-0.0023931	0.0046771	-0.063308	0.0029139	0.0016707	0.0010642	0.0026609	-0.00089075	0.0049996	-0.0037492	0.065415	0.037487	0.0015041	0.021353	-0.030848	-0.12986	0.045619	0.0023447
F4MJY3	-0.0068011	-0.00031049	-0.03415	0.028678	-0.00014071	0.0019761	-0.0097426	0.010685	-0.011937	0.0017155	0.0074203	-0.0048061	0.0043748	0.0024535	0.003626	-0.00051564	-0.00041804	0.0019873	0.0020682	-0.00123	0.028884	-0.0010964	-0.0044363	0.019863	-0.0091216	-0.022298	-0.085183	-0.0073411	-0.010472	0.0062168	0.026499	-0.036516	0.039544	-0.13518	0.0043937	-0.0096653
L0L5H3	-0.0068158	-0.00031105	-0.034228	0.030216	-0.00034256	0.00059752	-0.0049861	0.0085886	-0.0090024	0.0010889	0.0065014	-0.0037927	0.0031741	0.0018058	0.0032799	-3.6998e-05	-0.00026727	0.0032141	4.671e-05	0.0060205	-0.044849	0.0020129	-0.0020489	0.0022745	0.010504	0.013076	0.019929	0.0024913	-0.044797	-0.019696	-0.0038811	0.0017155	-0.049437	-0.07325	-0.17568	0.014654
C1MSF7	-0.0068112	-0.00031118	-0.034204	0.030162	-0.00018934	0.00065452	-0.0055925	0.0089668	-0.010268	0.0017546	0.007172	-0.0047441	0.0043943	0.0045228	0.0040335	0.0024968	-0.0012101	0.00080295	-0.001621	-0.00091629	0.0024723	-0.0014306	-0.004547	0.036049	-0.024625	-0.048195	-0.17907	-0.0080688	-0.11137	-0.04701	-0.0090993	0.025395	0.050708	0.025196	0.012358	-4.6764e-05
A0A2P5EQK5	-0.006819	-0.00031136	-0.034247	0.031331	-0.00036514	-0.00035344	-0.0017797	0.0071786	-0.0075853	0.00087314	0.0057049	-0.0034424	0.0029377	0.0014799	0.0028383	-0.0007006	2.0031e-05	0.0018615	0.0019136	0.00097708	0.010814	2.6025e-05	-0.003238	0.0085282	0.0015244	-0.00078026	-0.021655	-0.0019641	-0.031872	-0.010121	0.011035	-0.0096286	0.023911	-0.090701	0.0426	0.0019315
I4EP78	-0.0068301	-0.00031139	-0.034299	0.029636	-0.00041088	0.0011502	-0.006718	0.0093093	-0.0094093	0.0009752	0.0067772	-0.0037373	0.0029521	0.0008994	0.0030611	-0.001016	0.00043363	0.003752	0.0015121	0.0078949	-0.052559	0.0019795	-0.0012224	-0.01232	0.026211	0.042133	0.10751	0.0069507	-0.043772	-0.02462	-0.034571	0.085468	-0.084124	-0.090799	-0.13623	-0.0037763
A0A2K2B2S1	-0.0068143	-0.00031146	-0.034232	0.034806	-0.00054752	-0.0035948	0.0089548	0.0024859	-0.002114	-0.0001059	0.0035639	-0.0020788	0.0016474	0.0019472	0.0021487	0.00069127	-0.00014862	0.00070036	0.00018522	7.9916e-05	-0.0023757	-0.00026967	-0.001873	0.011913	-0.0034969	-0.010073	-0.044148	-0.0022459	-0.042668	-0.020613	-0.017131	0.031072	-0.037668	0.005672	0.010738	0.011967
A0A1S3TIU9	-0.0068243	-0.00031174	-0.034273	0.031536	-0.00030101	-0.00073402	-0.0010958	0.0068503	-0.0074537	0.00093703	0.0059169	-0.0038888	0.0035848	0.0038566	0.0033044	0.001987	-0.0011362	0.00043733	-0.0018369	-0.0017314	-0.013647	-0.0022438	-0.0016514	0.029326	-0.020332	-0.044491	-0.14364	-0.010862	-0.020979	-0.0065402	-0.050294	0.12771	-0.063652	0.012145	-0.018008	0.00036001
A0A383VZV3	-0.0068247	-0.0003119	-0.034284	0.034681	-0.00054727	-0.0034793	0.0085523	0.0025643	-0.0022156	-0.0001108	0.0034695	-0.0019927	0.0016218	0.0014176	0.0020742	9.8841e-05	-0.00038495	0.00081699	-0.00028583	0.00055271	-0.011952	0.00028442	-0.0010956	0.011224	-0.0042975	-0.012354	-0.044612	-0.0040763	-0.0060067	-0.00019356	-0.0085802	0.02182	-0.022074	-0.010555	0.042526	0.0018695
L0L4J1	-0.0068321	-0.00031198	-0.034321	0.034497	-0.0006246	-0.0032881	0.0082488	0.0026325	-0.0017018	-0.00056257	0.0030653	-0.0014811	0.00087389	-0.00060276	0.0013688	-0.0023788	0.0006532	0.0017682	0.0030844	0.0019908	-0.004477	0.0012919	-9.1127e-05	-0.011884	0.019047	0.028668	0.09094	0.0019928	0.052225	0.02391	0.00079543	-0.014492	-0.076268	-0.0092426	-0.013059	0.0073221
A0A3P6A095	-0.006832	-0.00031236	-0.034322	0.035329	-0.0005466	-0.0039883	0.010222	0.0019447	-0.0015937	-0.00018458	0.0032325	-0.00192	0.0015875	0.0018759	0.0021755	0.00066154	-0.0003163	0.00077953	-0.00030939	-0.00010163	-0.0045763	0.0001721	-0.0018284	0.015574	-0.0072972	-0.018216	-0.064939	-0.0043802	-0.021052	-0.0077354	0.0011226	-0.022525	-0.054441	-0.019396	0.048642	0.0064437
A0A1U8GDF3	-0.0068485	-0.00031257	-0.034398	0.032462	-0.00051805	-0.0013605	0.0016225	0.0056634	-0.0053309	0.00029318	0.0050291	-0.002694	0.0020312	0.0010784	0.0024833	-0.00029675	0.00012209	0.0027177	0.00036826	0.0060799	-0.049011	0.0017698	-0.00069885	-0.0063708	0.017527	0.026735	0.066643	0.0047321	-0.036135	-0.02037	-0.032138	0.074361	-0.077001	-0.053547	-0.15411	0.011983
A0A1D6NT44	-0.0068588	-0.00031263	-0.034441	0.028869	-0.00037225	0.0020026	-0.0095621	0.010621	-0.010958	0.0013145	0.0075247	-0.0041608	0.0033424	0.0011229	0.0034361	-0.00072665	0.0003632	0.0043935	0.0010149	0.0098215	-0.065562	0.0025572	-0.0017092	-0.012892	0.028311	0.046653	0.11362	0.0087802	-0.071691	-0.03741	-0.033689	0.092041	-0.06762	-0.14156	-0.17844	0.0060105
A0A5D2B3B1	-0.006868	-0.00031276	-0.034485	0.027797	-0.00037806	0.0030502	-0.012888	0.012036	-0.012255	0.0013255	0.0077636	-0.0042436	0.0033331	-0.0005977	0.0033912	-0.0033803	0.001349	0.0050394	0.0044791	0.0096722	-0.044185	0.0036674	-0.0015716	-0.023905	0.041843	0.068095	0.18652	0.0097431	-0.0099209	-0.010908	0.0071179	-0.075507	-0.16269	-0.017917	0.11307	0.017534
A0A0B2RIM8	-0.0068455	-0.00031297	-0.03439	0.035714	-0.0005685	-0.0043555	0.011503	0.0013073	-0.00068134	-0.00050268	0.0027559	-0.001632	0.0012244	0.0013842	0.0016054	-0.00016775	-0.00014479	0.00010736	0.0011409	-0.0024328	0.015691	-0.00084266	-0.0010726	0.010447	-0.0049223	-0.014271	-0.042007	-0.0048875	0.020036	0.011145	-0.0096265	0.014666	-0.041866	0.039113	-0.019357	0.0098869
I1IMR6	-0.0068456	-0.00031297	-0.034389	0.034897	-0.00051606	-0.003536	0.00869	0.0026099	-0.002459	5.9615e-05	0.0036345	-0.0021853	0.0018524	0.0020965	0.0023716	0.00086919	-0.00056891	0.00072901	-0.00088927	0.00030251	-0.0093347	0.00039292	-0.0020018	0.018071	-0.010058	-0.022401	-0.081574	-0.0045322	-0.036784	-0.014303	0.0032779	-0.021635	-0.014696	0.008778	0.043616	0.0045926
A0A5B6VMY5	-0.006869	-0.00031305	-0.03449	0.02814	-0.00033311	0.0027038	-0.011872	0.011511	-0.012122	0.0017382	0.0078933	-0.0044414	0.0035882	0.00089909	0.003833	-0.0013507	-0.00026879	0.0039871	1.3845e-05	0.010981	-0.082653	0.0054873	-0.0010823	-0.0074096	0.022685	0.035019	0.077715	0.0083648	-0.072103	-0.03939	0.020362	-0.13527	-0.043243	0.28554	-0.021116	0.012925
I4EP59	-0.0068743	-0.00031326	-0.034516	0.027703	-0.00031137	0.0031154	-0.013272	0.012123	-0.01284	0.0018987	0.0082375	-0.0046518	0.0037845	0.0010641	0.0040178	-0.0011814	-0.000415	0.004155	-0.00047363	0.011802	-0.092362	0.005855	-0.00098426	-0.0068328	0.022554	0.034544	0.074771	0.0087041	-0.079179	-0.042997	0.019684	-0.13847	-0.042916	0.30936	-0.041834	0.01879
A0A0D9XQ29	-0.0068572	-0.00031357	-0.034451	0.036566	-0.00061549	-0.0051168	0.014012	0.00012951	0.00064671	-0.00073753	0.0020721	-0.0011756	0.00086722	0.00092919	0.001437	-0.00043628	-0.00043343	5.731e-05	0.00010557	-0.0018354	0.00054057	0.00012422	-8.2503e-05	0.011631	-0.0074259	-0.020032	-0.052414	-0.006818	0.052952	0.028608	0.0033991	-0.026691	-0.052175	0.062988	0.04007	-0.0051592
A0A2P5BH98	-0.0068644	-0.0003137	-0.034486	0.035905	-0.00064571	-0.0044526	0.012059	0.00095243	-3.5671e-05	-0.00071112	0.0023778	-0.0011571	0.00065095	-8.5852e-05	0.0011137	-0.0016204	0.0001139	0.00054502	0.0019692	-0.00038558	0.0075091	0.00037486	-0.0002323	-0.0027201	0.0064219	0.0080137	0.027599	-0.0011772	0.039253	0.020653	-0.0026638	0.022398	0.014455	0.022165	-0.027992	0.0080397
A0A2K3LZS5	-0.0068597	-0.00031371	-0.034467	0.037659	-0.0007202	-0.0060096	0.017144	-0.0011522	0.0022242	-0.00097096	0.0015702	-0.00066933	0.00029946	0.00069168	0.0013224	-6.9721e-05	-6.688e-05	0.00056432	-0.00012029	0.0008666	-0.013213	0.0011686	-0.00049831	0.0056651	0.00037248	-0.0033105	-0.013627	-0.0014478	-0.0022332	-0.0011743	0.0010693	-0.024946	-0.051698	0.017981	0.050073	-0.0038251
G8ZCT7	-0.0068611	-0.00031374	-0.034475	0.038096	-0.00076783	-0.0064827	0.018779	-0.0020329	0.0033792	-0.0013141	0.0008876	-0.00015042	-0.00019466	-0.00036773	0.00078353	-0.0011682	-0.00016941	0.00053639	-3.239e-05	0.00095066	-0.019803	0.001503	0.00099864	-0.00072321	0.0035407	0.0016051	0.014624	-0.002603	0.06041	0.031397	0.0014497	0.00058463	-0.032213	-0.015097	0.018001	0.008918
A0A383VX58	-0.0068665	-0.00031386	-0.034498	0.036489	-0.00068357	-0.0049444	0.013697	0.00020312	0.00069804	-0.00073057	0.0020046	-0.00084509	0.0004557	-0.00037783	0.001264	-0.0014654	-0.00027055	0.0010835	6.5064e-05	0.002322	-0.022523	0.0023267	0.00017462	-0.00041161	0.0043865	0.0040785	0.01384	-0.0014441	0.038815	0.022996	0.020991	-0.045161	0.018286	-0.0028346	0.037751	-0.01385
A0A1D6I7H0	-0.0068704	-0.00031402	-0.034509	0.033194	-0.0004006	-0.0018665	0.0030688	0.005047	-0.0055393	0.00080234	0.0049324	-0.0030414	0.002736	0.0024495	0.0029698	0.0010411	-0.0011852	0.0010371	-0.0021097	0.0015745	-0.0205	0.001043	-0.0026198	0.023679	-0.016083	-0.03192	-0.11849	-0.0056441	-0.058067	-0.019441	0.017766	-0.028982	0.084608	-0.0027023	0.024456	0.0058584
A0A2P5AIK9	-0.0068859	-0.00031412	-0.034579	0.02961	-0.0003321	0.001592	-0.0080073	0.0099895	-0.010591	0.0014208	0.0070002	-0.003994	0.0032564	0.0005373	0.0033641	-0.0018383	0.00031972	0.0038721	0.0024782	0.0071168	-0.02257	0.0036639	-0.0035666	-0.0054394	0.019565	0.031984	0.066617	0.0066048	-0.062145	-0.026804	0.051174	-0.14952	0.022613	-0.022591	-0.018183	0.0048652
Q9AXR9	-0.0068783	-0.00031436	-0.034551	0.033908	-0.00048085	-0.0024225	0.0051823	0.0041273	-0.0042573	0.00046775	0.0043049	-0.002462	0.0020553	0.0012943	0.0025078	-4.4642e-05	-0.00064954	0.001603	-0.00069693	0.0030384	-0.017446	0.002103	-0.0026176	0.011841	-0.0042711	-0.0092782	-0.050114	-0.0010525	-0.052804	-0.017777	0.034051	-0.066484	0.095736	-0.043614	-0.0022638	-0.0029338
L0L5H5	-0.0068859	-0.00031437	-0.03459	0.034045	-0.0006333	-0.0025569	0.0057238	0.0038885	-0.0033553	8.5779e-05	0.0041621	-0.0019804	0.0013942	0.00035518	0.0024631	-0.00041589	4.2108e-05	0.0031895	-0.0010378	0.0094038	-0.075796	0.0044283	-0.00056163	-0.0071714	0.019193	0.031075	0.07219	0.0069939	-0.060776	-0.032119	0.0024729	-0.039745	-0.065616	-0.018203	0.010018	-0.0054368
A0A023W594	-0.0068794	-0.00031452	-0.034559	0.03517	-0.0005336	-0.0036283	0.0091089	0.0023581	-0.0022	2.3096e-05	0.003328	-0.0019006	0.001605	0.0011434	0.0022024	-7.4189e-05	-0.00077261	0.0011734	-0.0011951	0.0018081	-0.019784	0.001956	-0.001582	0.014571	-0.0082213	-0.018828	-0.067202	-0.0043519	-0.0072398	0.0042296	0.034099	-0.083791	0.037492	-0.022194	0.046293	0.014025
P27919	-0.0068759	-0.00031459	-0.034557	0.04076	-0.00096547	-0.0087444	0.026484	-0.0054035	0.0072136	-0.0018594	-0.00070292	0.0011982	-0.0013988	-0.001334	0.00052022	-0.00068531	-0.00041805	0.0017728	-0.0032211	0.007367	-0.078593	0.0049452	0.0017071	-0.0058916	0.0089449	0.014057	0.043218	0.0017936	0.026803	0.01788	0.022098	-0.029462	-0.0040669	-0.20641	0.047558	-0.022167
A0A059DGQ5	-0.0068838	-0.00031472	-0.034586	0.036774	-0.00067563	-0.0051009	0.014172	0.00011528	0.00072801	-0.00066491	0.0021769	-0.0010152	0.00059502	0.00045904	0.0013989	-0.00050497	-0.0002075	0.00071675	6.1226e-05	0.0013942	-0.012364	0.0013617	-0.00070174	0.0035273	0.001422	9.5728e-05	-0.0062084	-0.00067312	-0.0064683	-0.0007843	0.0056259	-0.0072895	0.023941	0.0043197	0.0037404	0.0086243
A2X3A0	-0.0068881	-0.00031483	-0.034604	0.035414	-0.00060561	-0.0037354	0.0095875	0.0023537	-0.0019188	-2.2969e-05	0.0036656	-0.0019215	0.0013895	0.0017757	0.0023356	0.0010941	-0.00010446	0.0017693	-0.00079918	0.0047298	-0.032778	0.002041	-0.0023926	0.0057012	0.0049607	0.0078141	-0.0049632	0.0045703	-0.10772	-0.053334	-0.0032389	-0.0092007	-0.0053963	-0.020433	-0.072975	0.01037
A0A5D2TER3	-0.0068909	-0.00031511	-0.034626	0.038561	-0.00078363	-0.0067823	0.019828	-0.0024642	0.0040005	-0.0015439	0.00050715	3.9099e-05	-0.00042532	-0.00080573	0.00050371	-0.0020187	0.00024545	0.00018235	0.0018049	-0.0011646	0.0051988	0.0010531	0.00095953	-0.0032063	0.0059039	0.0046371	0.030538	-0.0031155	0.090655	0.044227	0.013102	-0.055616	-0.069585	0.062402	0.080721	0.010957
A0A4Y1QRF0	-0.0068902	-0.00031512	-0.034622	0.038304	-0.00076339	-0.0064976	0.018904	-0.0020016	0.0032945	-0.0012302	0.0010143	-0.00022073	-0.00019111	-0.00011957	0.00078898	-0.00086411	-0.00011981	0.00045954	0.00025571	0.00093001	-0.01144	0.0014136	0.00016157	-0.0009871	0.0038986	0.0043673	0.015309	-0.00035772	0.023562	0.013488	0.0035685	0.0045529	0.01648	-0.011827	-0.051452	-0.0015871
I4EP79	-0.0068901	-0.00031519	-0.034623	0.039051	-0.0007974	-0.0071912	0.021045	-0.0028676	0.0042094	-0.0013025	0.00084417	-0.00017424	-0.00017334	0.00085523	0.0009987	0.00051502	-0.00023904	-4.1676e-05	-0.0010396	0.00057325	-0.01951	0.00072623	0.00012761	0.0065062	-0.0022172	-0.0067066	-0.023559	-0.0015429	-0.014024	-0.0080422	-0.021085	0.045706	-0.030425	0.027645	0.020876	0.0052707
A7U439	-0.006893	-0.00031527	-0.034634	0.0378	-0.00070361	-0.0059441	0.017046	-0.0010216	0.0021072	-0.00098785	0.001557	-0.00065981	0.00022089	0.00046854	0.0012432	-0.00047816	0.00015536	0.00088502	0.00098148	0.00076659	-0.0008813	0.0015551	-0.0011823	0.0023741	0.0041354	0.0035888	0.0068183	0.00058531	-0.0014814	-8.2053e-05	0.02216	-0.083889	-0.044084	0.0070769	-0.033237	0.0084384
A0A161YIU5	-0.0068963	-0.00031537	-0.034651	0.037974	-0.00075214	-0.006123	0.017619	-0.001361	0.0024667	-0.00096227	0.0015165	-0.00052478	0.00011059	0.00038881	0.001181	-0.00016804	-0.00013512	0.0006624	-0.00039	0.002111	-0.019341	0.0016366	-0.00054806	0.0020261	0.002872	0.003741	0.0023969	0.00086964	-0.023792	-0.010537	-0.00017338	0.0073979	0.020851	-0.012987	0.00015572	0.010423
A0A1D2A6W6	-0.0069029	-0.00031578	-0.034688	0.039581	-0.00084339	-0.0075901	0.022562	-0.003554	0.0051465	-0.0015608	0.00030106	0.0002637	-0.00067305	-0.00012865	0.000608	-0.00058694	7.2192e-05	0.00022223	0.00017486	0.00099066	-0.012992	0.0016178	0.00030489	-0.0013126	0.0049041	0.0063216	0.019864	0.00069903	0.0091951	0.0033045	0.00090785	-0.014976	-0.021648	0.040043	0.0096265	-0.017878
A0A2K1JC79	-0.0069044	-0.00031593	-0.034697	0.039727	-0.00083427	-0.0076436	0.022638	-0.003432	0.0048376	-0.0013344	0.00064833	4.2817e-05	-0.00039492	0.00090605	0.0012462	0.0010249	-0.00016555	0.00090772	-0.0019031	0.0037412	-0.041678	0.002708	-0.00045486	0.0053959	0.0019439	0.00083115	-0.0093458	0.0022314	-0.051246	-0.026964	0.0036587	-0.049461	-0.068457	0.0037007	2.7418e-05	0.0098392
A0A314KPZ4	-0.0069128	-0.00031598	-0.034726	0.035161	-0.00054255	-0.0035563	0.0088886	0.0024025	-0.0021086	-9.1927e-05	0.0033326	-0.0018935	0.0014996	0.0009851	0.0017795	-0.00048397	-0.00065905	0.00043359	-6.8571e-05	-0.00022125	-0.0014557	0.00035865	-0.0011137	0.0101	-0.0065005	-0.014302	-0.049096	-0.004283	0.0045	0.0088547	0.0042261	0.027107	0.08928	-0.0012888	-0.034346	-0.0074286
A0A1B1UZ99	-0.0069063	-0.000316	-0.034704	0.038971	-0.0007553	-0.0070407	0.020552	-0.0026624	0.0038636	-0.0012395	0.00081738	-0.00021608	-7.4773e-05	0.00063201	0.0010081	9.9509e-05	-0.00044787	0.00012258	-0.0010289	0.00015532	-0.015283	0.0011632	-4.6919e-06	0.008466	-0.0050952	-0.012882	-0.037356	-0.0033421	0.015984	0.010583	0.0043328	-0.012275	-0.011079	-0.0030492	-0.0085027	-0.0025057
A0A2C9VH59	-0.0069076	-0.00031605	-0.034713	0.039984	-0.00083605	-0.00795	0.0236	-0.0038988	0.005529	-0.0016863	0.00023356	0.00017216	-0.00052556	0.00065337	0.00068857	0.00017847	0.00032145	-0.0001867	0.00061056	-0.0013761	0.0041915	-0.00024138	-0.00016582	0.004101	0.00089179	-0.0021624	-0.004612	-0.0017745	0.0066325	0.00015744	-0.022114	0.035439	-0.094466	-0.01435	0.05285	-0.0044594
I4EP82	-0.0069069	-0.00031615	-0.034712	0.04124	-0.00091166	-0.0091215	0.027573	-0.0057461	0.007606	-0.0019818	-0.0006753	0.00086243	-0.0011674	0.00025261	0.00033898	0.00034714	-0.00023064	-0.00022662	-0.0013447	0.00062157	-0.02385	0.001254	0.00094739	0.0028809	-0.00067378	-0.0038799	-0.0073971	-0.00096939	0.010896	0.0044786	-0.015268	0.036103	-0.034637	-0.0059807	-0.039959	0.002978
A0A2I0AJG9	-0.0069069	-0.00031625	-0.034707	0.039297	-0.00069074	-0.0072858	0.021061	-0.0026434	0.0034813	-0.00096512	0.001287	-0.00076874	0.00060972	0.0029244	0.0017488	0.0027682	-0.00072764	-0.0003733	-0.0027192	-0.0015781	-0.010094	-0.00054761	-0.001685	0.026723	-0.019956	-0.039976	-0.13211	-0.006454	-0.055802	-0.025267	-0.017043	0.021298	-0.067558	-0.04227	0.010073	0.013037
A0A3B6DBZ8	-0.0069119	-0.00031655	-0.034738	0.041503	-0.00085796	-0.0093215	0.028092	-0.0058945	0.0075049	-0.0018386	-0.00061506	0.00065701	-0.00084787	0.0012149	0.00067813	0.0014168	-0.00067032	-0.0004611	-0.0026029	-0.00032662	-0.023918	0.0010804	0.00032821	0.014026	-0.011281	-0.024074	-0.070051	-0.0039749	-0.00028649	0.0013779	-0.0044907	-0.0039181	-0.045123	-0.004029	-0.058513	0.014186
A0A383WKH9	-0.0069206	-0.00031655	-0.034777	0.039458	-0.00084058	-0.007398	0.022003	-0.0032931	0.0049372	-0.0015655	0.00039159	0.00022948	-0.00072888	-0.00032334	0.00047905	-0.0009696	0.00025627	0.00018544	0.0011191	0.00067757	-0.0037102	0.0015368	0.00016554	-0.0052093	0.0085625	0.013464	0.041416	0.0024118	0.0074718	0.0014117	0.0021386	-0.019022	-0.0064479	0.077195	-0.039703	0.0051308
A0A0E0KKB7	-0.0069261	-0.00031669	-0.034798	0.037213	-0.00067786	-0.0053165	0.01477	-2.8446e-05	0.00084312	-0.00065695	0.0022593	-0.0011592	0.00076091	0.0011337	0.0015471	0.00016559	-4.843e-05	0.0002211	0.00029578	-0.00026334	0.0014873	0.00013392	-0.0013087	0.0088033	-0.0026418	-0.0070891	-0.032071	-0.0019504	-0.030227	-0.014522	-0.00964	0.019184	-0.0063834	0.022063	0.085099	-0.01187
A0A1B2LQC5	-0.0069313	-0.00031695	-0.034823	0.036496	-0.00061004	-0.0046269	0.012483	0.00093998	-0.00045051	-0.00033412	0.0027072	-0.0014688	0.0011062	0.001128	0.001764	6.3779e-05	-0.00049529	0.00052723	-0.00045874	0.00051573	-0.0054926	0.0009416	-0.0015602	0.011504	-0.0062834	-0.013429	-0.052093	-0.0027874	-0.024687	-0.0070536	0.012452	-0.01795	0.055731	-0.0042963	0.018788	0.0048265
A0A0D2JQ71	-0.0069372	-0.00031701	-0.034851	0.035901	-0.00061453	-0.0040685	0.01072	0.0018535	-0.001058	-0.0004723	0.0032129	-0.0018378	0.0011505	0.0014531	0.0013948	-0.00039469	0.00088513	-0.00049292	0.0043702	-0.004167	0.058196	-0.0026754	-0.0026588	0.0017348	0.0052787	0.008952	0.012232	0.0013462	-0.057737	-0.033993	-0.039452	0.093154	0.0020968	0.11877	0.012623	-0.0032264
A0A498HY15	-0.0069419	-0.0003171	-0.034878	0.037002	-0.0007697	-0.0050407	0.014132	0.00034177	0.001079	-0.0010364	0.0023457	-0.0010396	0.00026501	0.00022087	0.0008352	-0.0013604	0.0017334	-0.00014198	0.0057733	-0.0026407	0.054867	-0.0023918	-0.0018873	-0.01226	0.020049	0.036685	0.096746	0.005622	-0.053712	-0.03729	-0.057187	0.13574	-0.04769	0.07296	0.12428	0.001941
M7YNE7	-0.0069306	-0.00031711	-0.034827	0.039356	-0.00079428	-0.0072479	0.021312	-0.0029632	0.0042091	-0.0012466	0.00072354	-5.9179e-05	-0.00024479	0.00041248	0.0010057	0.00013425	-0.00040207	0.00039872	-0.0013655	0.0016933	-0.024049	0.0018678	-0.00019783	0.0062082	-0.0024799	-0.0065169	-0.024353	-0.0012439	-0.0082552	-0.0011156	0.0079697	-0.013469	0.016596	-0.031684	0.0097476	-0.014794
A0A0E0NCA6	-0.0069286	-0.00031726	-0.034823	0.042082	-0.0009162	-0.009873	0.029917	-0.0067818	0.0087361	-0.0022239	-0.0011632	0.0010426	-0.0012569	0.00070517	0.00014072	0.00081528	-0.00046913	-0.0010273	-0.0017792	-0.0019061	-0.015016	-0.00013896	0.0014767	0.0087942	-0.0084129	-0.019137	-0.044974	-0.0050485	0.038353	0.018491	-0.032684	0.088521	-0.052892	-0.010354	-0.057454	0.012907
A0A540LTV0	-0.0069384	-0.00031733	-0.034859	0.036806	-0.00063689	-0.0048393	0.013336	0.000469	-4.0574e-05	-0.00025654	0.0024025	-0.0011324	0.00081013	0.00036962	0.0017606	-0.00033911	-0.0010759	0.001151	-0.0022795	0.0041057	-0.038231	0.0038585	-0.0010552	0.0097827	-0.0060777	-0.011857	-0.049877	-0.00098921	-0.02557	-0.0030613	0.052783	-0.11347	0.13912	0.019745	-0.014551	-0.023636
I1HUD0	-0.0069395	-0.00031735	-0.034867	0.037728	-0.00070135	-0.0057287	0.016158	-0.00062719	0.0015395	-0.00078796	0.001958	-0.0009608	0.00056985	0.0010546	0.0014174	0.00016434	-4.2969e-05	0.00011217	0.00027635	-0.00043631	0.0025696	0.00015362	-0.00122	0.0085318	-0.0028119	-0.0072293	-0.031543	-0.0018985	-0.028074	-0.013474	-0.0087373	0.017658	-0.0037821	0.021992	0.079119	0.008296
A0A1E5WGK0	-0.0069321	-0.00031738	-0.034841	0.042432	-0.00096491	-0.010146	0.030958	-0.0072258	0.0094106	-0.0024165	-0.0014834	0.0013303	-0.0016168	8.7423e-05	-8.5247e-05	0.00013692	-4.3515e-05	-0.00084057	-0.00063112	-0.00149	-0.0093365	0.00034177	0.0014786	0.0023647	-0.0013806	-0.0061665	-0.0056941	-0.002551	0.04059	0.017308	-0.024352	0.051445	-0.071012	0.019618	-0.019857	0.0067464
A0A1B2LQE9	-0.0069307	-0.00031744	-0.034841	0.04491	-0.0011618	-0.012435	0.03873	-0.010863	0.013641	-0.0031946	-0.0035475	0.0029903	-0.0030496	-0.0019348	-0.00079318	-0.00071066	-0.00063255	0.00031185	-0.0039708	0.0043124	-0.075658	0.0039875	0.0041161	-0.0063595	0.0036236	0.0029423	0.033134	-0.0022244	0.10426	0.055107	0.0011415	0.035536	-0.034849	-0.19721	-0.011769	-0.010331
L0L4J7	-0.0069307	-0.00031744	-0.034841	0.04491	-0.0011618	-0.012435	0.03873	-0.010863	0.013641	-0.0031946	-0.0035475	0.0029903	-0.0030496	-0.0019348	-0.00079318	-0.00071066	-0.00063255	0.00031185	-0.0039708	0.0043124	-0.075658	0.0039875	0.0041161	-0.0063595	0.0036236	0.0029423	0.033134	-0.0022244	0.10426	0.055107	0.0011415	0.035536	-0.034849	-0.19721	-0.011769	-0.010331
A0A2R6X3S6	-0.0069349	-0.00031745	-0.03485	0.040263	-0.0007958	-0.0080982	0.024102	-0.0041631	0.005615	-0.0016009	6.9422e-05	0.00021622	-0.00051003	0.00068249	0.00063373	0.00021952	-0.00034224	-0.00036489	-0.00051693	-0.0015212	-0.00033342	0.00050692	-6.4026e-05	0.0085964	-0.0063428	-0.014973	-0.040003	-0.0035125	0.022534	0.013317	0.002451	-0.0068982	-0.013653	-0.0008749	-0.067056	0.0045502
I1GRB8	-0.0069474	-0.00031746	-0.034908	0.037987	-0.00082519	-0.0059495	0.017128	-0.0010734	0.0026936	-0.0013118	0.0014485	-0.00029356	-0.00029524	-0.00056132	0.0010399	-0.0012941	0.00076704	0.001789	0.0014226	0.0045268	-0.034332	0.0027347	0.00059452	-0.013716	0.02235	0.035265	0.10603	0.0057741	0.0099643	-0.0021408	-0.0070372	-0.036202	-0.14503	0.032822	0.010608	0.0022554
A0A0K2QJ84	-0.006941	-0.00031762	-0.034881	0.040188	-0.00084242	-0.0079719	0.023781	-0.0040249	0.0055681	-0.001572	0.00016085	0.00029549	-0.00066167	0.0002566	0.00064036	-8.6926e-05	-9.7795e-05	-6.6752e-05	-0.000303	0.0002941	-0.009205	0.0013156	-4.0828e-05	0.0031986	2.6274e-05	-0.0019718	-0.0072592	-0.00032571	-0.0029388	-0.0014964	0.0017173	-0.012165	-0.003756	0.032576	-0.00075876	-0.0057359
A0A1B2LQD2	-0.0069423	-0.00031782	-0.034887	0.039998	-0.00076809	-0.0078414	0.023149	-0.0038065	0.0049929	-0.0013534	0.00028876	6.852e-05	-0.0002422	0.00081351	0.00094543	0.00055603	-0.00097793	-0.00016307	-0.0025593	1.5397e-05	-0.024625	0.0015675	0.00030977	0.014553	-0.012969	-0.027235	-0.077984	-0.0058172	0.02585	0.018804	0.014709	-0.028478	0.020191	-0.014252	-0.034893	0.007972
A0A2R6XP23	-0.0069435	-0.00031784	-0.034895	0.040706	-0.0008429	-0.0083926	0.02521	-0.0045727	0.0061604	-0.0016821	-9.803e-05	0.00041989	-0.0007773	0.0004375	0.0005941	0.00015236	8.0232e-06	-1.1093e-05	-7.1208e-06	-0.00023637	-0.00062363	0.0011788	-0.00061597	0.0042874	-0.00052839	-0.0030324	-0.011235	3.4556e-05	-0.0086156	-0.0037467	0.0099169	-0.036613	-0.015634	-0.0065081	-0.046033	0.01355
I2E108	-0.0069455	-0.00031786	-0.034902	0.039811	-0.00078529	-0.0076287	0.022588	-0.0035046	0.0049048	-0.0014988	0.00032757	8.8084e-05	-0.0004162	0.00033619	0.00065946	-0.00030829	-0.00018114	-0.00013824	0.00014008	-0.0012209	0.0033275	0.00069782	-0.00020702	0.0056579	-0.0031356	-0.0089369	-0.022481	-0.0027725	0.026796	0.015591	0.0086121	-0.019731	-0.0043163	-0.006585	-0.037351	0.00020371
Q9XGH5	-0.0069468	-0.00031787	-0.034912	0.040932	-0.0009269	-0.0085751	0.025948	-0.0049615	0.0067892	-0.0018142	-0.00034619	0.00079929	-0.0012078	-0.00046647	0.00044208	-0.00045203	0.00016902	0.00058726	-0.00032931	0.002908	-0.025051	0.0027426	0.00018127	-0.004522	0.0085586	0.014446	0.039088	0.0035924	-0.014614	-0.0084224	0.010744	-0.039004	-0.009923	-0.005049	0.0049282	0.010127
I4EP72	-0.006951	-0.00031798	-0.034926	0.038412	-0.00069415	-0.0064078	0.018335	-0.0016482	0.0027458	-0.0011421	0.0013181	-0.00069394	0.00034417	0.001079	0.0009338	-9.2061e-05	-0.00019415	-0.00080803	0.00085274	-0.0039824	0.022872	-0.0014305	-0.00037196	0.010587	-0.008137	-0.01875	-0.050447	-0.0060176	0.031701	0.016763	-0.020592	0.060637	-0.012611	0.03957	-0.0055846	0.0065539
B5AH54	-0.0069599	-0.00031834	-0.034966	0.036474	-0.00057516	-0.0044306	0.011864	0.0012399	-0.0009913	-0.00013905	0.0028179	-0.0015417	0.0012525	0.00096795	0.0019567	-3.3158e-05	-0.00081259	0.0010481	-0.0012264	0.0017329	-0.012973	0.0021357	-0.0020891	0.014207	-0.0091715	-0.018317	-0.069402	-0.0032587	-0.022967	-0.0010686	0.044779	-0.086241	0.10253	-0.074003	-0.00154	-0.0099571
A0A0D9WUA6	-0.0069588	-0.00031837	-0.034966	0.038395	-0.00070447	-0.0062148	0.017779	-0.0012879	0.0021298	-0.00077578	0.0017195	-0.00082797	0.0004916	0.0013351	0.0015029	0.00072924	-0.00036703	0.00015392	-0.00084087	0.00023944	-0.0053614	0.00088106	-0.0015875	0.012834	-0.007303	-0.014645	-0.057915	-0.0018826	-0.046845	-0.020379	0.0066977	-0.020615	0.026513	0.011886	0.038647	-0.0065609
I2E102	-0.0069581	-0.00031842	-0.034967	0.040417	-0.00085	-0.0081124	0.024218	-0.0042133	0.0057549	-0.0016182	3.5986e-05	0.0003804	-0.00068632	0.00011288	0.00063164	-0.00015831	-0.00013656	8.4526e-05	-0.00057335	0.00045884	-0.0122	0.0013344	5.9141e-05	0.0038187	-0.00078944	-0.0037394	-0.010874	-0.0014463	0.0098031	0.0063919	0.0035496	-0.0048213	-0.0069455	-0.035984	0.02584	0.0087632
A0A2P6U3G9	-0.0069602	-0.00031851	-0.034979	0.040945	-0.00089957	-0.0085748	0.025867	-0.0049489	0.0067224	-0.0018264	-0.00037609	0.0007096	-0.0010837	-0.00029635	0.00035961	-0.00053997	6.257e-05	-1.0416e-05	1.1958e-05	0.00068003	-0.009956	0.0017394	0.00029048	-0.00085579	0.0035272	0.0046446	0.01494	0.0006688	0.0078961	0.003384	0.0067667	-0.024628	-0.0042997	0.025572	0.019916	-0.0086519
K3YYJ7	-0.006963	-0.00031875	-0.034994	0.041551	-0.00089601	-0.0091305	0.027583	-0.0056583	0.0074529	-0.0019797	-0.00072532	0.00081698	-0.001074	9.1558e-05	0.0004075	-9.2856e-05	-1.2326e-05	-0.0001984	-0.00039748	-0.0006565	-0.0062166	0.0011257	0.00031018	0.0051998	-0.0021364	-0.0075577	-0.016845	-0.0026525	0.028184	0.014069	0.0063795	-0.034095	-0.060664	-0.017415	0.061712	0.0074808
G8ZCW0	-0.0069785	-0.00031878	-0.035058	0.035452	-0.00066756	-0.003331	0.0084847	0.0028671	-0.0022908	4.8028e-06	0.0037977	-0.0017602	0.001082	0.00044977	0.0021516	-0.00031814	0.00037636	0.0024971	0.00053472	0.0073732	-0.036443	0.0035864	-0.0024743	-0.0072323	0.018242	0.034314	0.068878	0.0099975	-0.12019	-0.06036	0.01379	-0.043823	0.047529	-0.015152	-0.020518	0.003876
B9F4T3	-0.0069611	-0.00031883	-0.034984	0.040873	-0.00080609	-0.0082021	0.024514	-0.003866	0.0049083	-0.0010809	0.0007523	-0.0001572	-9.4313e-05	0.0020938	0.0018467	0.0025803	9.4144e-05	0.0012598	-0.0019071	0.0033523	-0.016872	0.0026341	-0.0040217	0.017492	-0.0056918	-0.010037	-0.066132	0.0034363	-0.14752	-0.070813	0.040283	-0.15186	-0.052457	-0.1432	0.081468	0.016318
A0A0E0Q2A5	-0.0069692	-0.00031889	-0.035023	0.040579	-0.00087402	-0.0082003	0.024684	-0.0044211	0.0061852	-0.0018013	-0.00021081	0.000584	-0.0010248	-0.00052937	0.00023927	-0.0011249	0.00029966	-6.9983e-05	0.0013752	-0.00044702	0.0077396	0.0012754	-2.5759e-06	-0.0038957	0.0062329	0.0095371	0.03201	0.0011532	0.020436	0.009453	0.011145	-0.032535	0.0053246	0.03596	-0.011273	0.0018676
A0A0E0JY91	-0.0069654	-0.00031894	-0.035005	0.041225	-0.00081599	-0.0089239	0.026673	-0.0053013	0.0068747	-0.0018773	-0.00049561	0.00046399	-0.00063286	0.00096598	0.0004583	0.00055869	-0.00053758	-0.001048	-0.0010705	-0.003714	0.0046093	-0.00071064	0.00062984	0.014421	-0.013665	-0.029868	-0.075747	-0.0081208	0.057162	0.03086	-0.013647	0.039481	-0.048447	-0.023111	-0.023017	-0.013105
A0A0E0IQ08	-0.0069657	-0.00031896	-0.03501	0.042544	-0.00094605	-0.01008	0.030721	-0.0070577	0.0091189	-0.0023027	-0.001336	0.0011942	-0.0014709	0.0003509	3.636e-05	0.00037601	-0.00011135	-0.00094294	-0.00068708	-0.0018854	-0.0035707	0.00023889	0.00092063	0.0053706	-0.004187	-0.01063	-0.022842	-0.0028191	0.025653	0.010939	-0.018177	0.036685	-0.050668	0.02346	-0.015966	0.010216
A0A0D3GKI2	-0.0069712	-0.00031917	-0.035034	0.041056	-0.00085123	-0.0085701	0.025743	-0.0047385	0.0062102	-0.0015353	5.3755e-05	0.0003176	-0.00065988	0.0010933	0.00083123	0.0011276	-0.00024248	-0.00024166	-0.0012118	0.00039887	-0.0093228	0.0012758	-0.0010534	0.0093951	-0.0051075	-0.0095905	-0.040757	0.00059645	-0.057155	-0.027927	0.00267	-0.019168	0.015042	0.025994	-0.033178	0.0062627
A0A2P2MZL4	-0.006968	-0.00031919	-0.035028	0.044588	-0.0011128	-0.011824	0.036681	-0.0096266	0.012056	-0.0026512	-0.0024417	0.0021682	-0.0023882	-0.00011856	-7.4622e-06	0.0010832	-0.00020653	-0.00010464	-0.0031827	0.0035631	-0.051356	0.0032953	0.0011892	0.0021554	0.00072445	0.00079832	-0.0017337	0.002374	-0.034363	-0.019522	-0.001563	-0.021648	-0.045569	-0.011606	0.058222	0.0046842
C1FD98	-0.0069752	-0.00031929	-0.035059	0.042706	-0.0010257	-0.010064	0.030934	-0.0070788	0.009317	-0.0023123	-0.0013395	0.0014666	-0.0018673	-0.00051212	4.5708e-05	-0.00013395	0.00042638	0.00022816	-0.00018773	0.0023185	-0.020487	0.0023047	0.0003446	-0.0060465	0.009863	0.017459	0.048717	0.0045058	-0.023252	-0.015088	-0.0017509	-0.011327	-0.036772	-0.022529	0.014885	-0.0039591
B9HPA6	-0.0069891	-0.00031939	-0.035118	0.038396	-0.00084878	-0.0060231	0.017485	-0.0010465	0.0026101	-0.0011834	0.0016703	-0.00040023	-0.00027477	-0.0002441	0.0011443	-0.00087271	0.0012484	0.0016719	0.0025182	0.0042877	-0.012632	0.0022	-0.0012505	-0.014019	0.024526	0.043176	0.11235	0.0094624	-0.066002	-0.041011	-0.0078524	-0.028978	-0.097023	0.01686	0.069727	0.008192
A0A0D9VE58	-0.0069784	-0.00031952	-0.03507	0.041217	-0.0008109	-0.0088549	0.026456	-0.0051447	0.006774	-0.0018815	-0.00039178	0.00032642	-0.00059061	0.0012207	0.00044044	0.00047598	-0.00020156	-0.0016239	0.00033959	-0.0056201	0.026827	-0.001424	0.00018423	0.014708	-0.013041	-0.028895	-0.074195	-0.0074008	0.043277	0.019795	-0.01578	0.0073863	-0.076141	0.12642	0.025514	0.0096649
A0A1B2LQE4	-0.0069879	-0.0003196	-0.035112	0.038506	-0.00075731	-0.0062353	0.018159	-0.0016714	0.0027803	-0.00097707	0.0011967	-0.00028046	-0.00019441	-0.00052584	0.0007497	-0.0013762	-0.00047615	0.00021738	6.1808e-05	0.0016326	-0.010065	0.0026497	-0.00019881	-0.0014511	0.0021275	0.0042437	0.0080963	0.0013729	0.00044431	0.0050678	0.03137	-0.051422	0.15081	0.098621	-0.070434	-0.002991
A0A3G4R676	-0.0069823	-0.00031966	-0.035092	0.041721	-0.00090684	-0.0091867	0.0278	-0.0057388	0.0074687	-0.0018712	-0.00062198	0.00080481	-0.0010863	0.00030274	0.00045799	0.00038249	-0.0002467	-0.00024505	-0.0012679	0.00043939	-0.015738	0.0015	0.00011963	0.0057841	-0.0032722	-0.0074315	-0.02379	-0.0010065	-0.0072843	-0.0026228	0.0023031	-0.007126	-0.00019744	-0.011743	0.0089944	-0.00034306
A0A4D5YC24	-0.0069935	-0.00032022	-0.035151	0.042879	-0.00099464	-0.01017	0.031154	-0.0071839	0.0092221	-0.0022041	-0.0013108	0.0013575	-0.0016428	-3.8963e-05	0.00017748	0.00045397	-6.0914e-05	-9.5363e-05	-0.0014712	0.0015892	-0.023728	0.0018965	0.0003362	0.0016133	0.00088314	0.0012731	0.0004539	0.0011635	-0.019721	-0.0098085	-0.003334	0.014391	-0.0027591	-0.064716	0.0088336	-0.002245
A0A0J8B932	-0.0070013	-0.00032029	-0.035181	0.039554	-0.00079706	-0.0071084	0.020841	-0.0026133	0.00389	-0.0012284	0.00097359	-0.00027763	-0.00012087	0.00067653	0.00098025	4.5665e-05	0.00016016	-0.00019894	0.00061738	-0.00078357	0.0091818	0.0002923	-0.0011611	0.005897	-0.0010546	-0.0028298	-0.018195	-0.00052844	-0.033238	-0.01709	-0.0052339	0.0070357	0.0054082	0.030854	0.093783	-0.0072281
A0A161C5M3	-0.0070106	-0.00032031	-0.035219	0.035497	-0.00061983	-0.0032929	0.0082594	0.003009	-0.0024684	-1.6637e-05	0.0038945	-0.0019342	0.0012453	0.0010297	0.0021326	0.00011464	0.00015931	0.0022159	0.00045583	0.0058658	-0.030885	0.0027257	-0.0023053	-0.0043766	0.014602	0.026203	0.050851	0.0084401	-0.10281	-0.051442	0.0038883	-0.016783	0.031672	-0.0081029	-0.17246	-0.0061951
I4EP76	-0.0069964	-0.00032039	-0.035161	0.041316	-0.00080894	-0.008755	0.026221	-0.0049309	0.0064082	-0.001724	-0.0002276	0.00030827	-0.00054454	0.0011181	0.00067739	0.0006964	-0.00014986	-0.00065322	-0.00012949	-0.0031687	0.017128	-0.00028858	-0.00094244	0.013747	-0.010381	-0.022339	-0.064868	-0.004831	0.0097117	0.0068672	0.0058003	-0.026627	-0.043316	-0.031522	-0.0013496	0.011242
A0A2C9WK61	-0.0070051	-0.00032064	-0.035197	0.038533	-0.00062051	-0.0061658	0.01749	-0.0010801	0.0017035	-0.00069084	0.0018222	-0.0011454	0.0008561	0.0020769	0.0015535	0.0010067	-0.00057114	-0.00068249	-0.00018882	-0.0036993	0.026178	-0.00061217	-0.0022957	0.02206	-0.017629	-0.034697	-0.11289	-0.0061527	-0.026575	-0.008318	0.015804	-0.050149	0.03091	0.062625	-0.0050988	0.00024381
A0A067FP52	-0.0070042	-0.00032079	-0.035205	0.043248	-0.00098417	-0.010481	0.03215	-0.0076371	0.0096866	-0.0022949	-0.0016214	0.0014652	-0.0016988	-5.8083e-05	0.00011993	0.00027299	-0.00022197	-0.00040926	-0.0014994	0.0003851	-0.018332	0.0020338	0.00059134	0.0051391	-0.003359	-0.0080492	-0.0212	-0.0011648	0.0081912	0.0045455	0.01218	-0.045736	-0.021413	0.0039617	0.035168	-0.0043882
A0A0D3F2Y7	-0.0070049	-0.00032081	-0.035203	0.041082	-0.00079639	-0.0085522	0.025413	-0.0047048	0.0058193	-0.0013019	0.00014831	0.00011852	-0.0002444	0.001694	0.0011085	0.0018828	-0.001389	-0.00080747	-0.0042408	-1.8046e-05	-0.031889	0.0014161	-7.3237e-05	0.022827	-0.021532	-0.040557	-0.12815	-0.0062057	-0.028677	-0.0081215	0.0041499	-0.0010984	0.06538	0.042559	-0.017526	-0.0033519
W9SJQ7	-0.007009	-0.00032093	-0.03523	0.043347	-0.0010304	-0.010527	0.032393	-0.00773	0.009911	-0.0023445	-0.0016239	0.0015887	-0.0018933	-0.00034361	2.6874e-05	0.00015133	5.1695e-05	-0.00019349	-0.0011637	0.0016184	-0.022323	0.0022271	0.00053124	-0.00036524	0.0026895	0.0046105	0.011488	0.0018389	-0.016215	-0.0092859	0.0020148	-0.011415	-0.0077194	-0.016626	0.045644	-0.0014218
I4EP75	-0.0070327	-0.00032099	-0.035328	0.034692	-0.00067765	-0.0025089	0.0057449	0.0040734	-0.0032815	-5.1755e-05	0.0043739	-0.0019735	0.0011208	0.00017547	0.0019788	-0.00070308	0.00074936	0.0030279	0.0014498	0.0086054	-0.047348	0.0027669	-0.0014174	-0.019765	0.030993	0.056859	0.14215	0.013294	-0.10545	-0.056924	-0.03295	0.10196	0.012655	-0.090169	-0.18919	-0.01066
A0A1Q3CZE3	-0.0070119	-0.00032114	-0.035244	0.043371	-0.00097911	-0.010625	0.032632	-0.0079072	0.010106	-0.0025215	-0.0019276	0.0016111	-0.0018575	-0.00043289	-0.00027595	-0.00043988	-0.00010481	-0.00080628	-0.00033159	-0.0018145	-0.00032434	0.00098252	0.0011445	0.0023781	-0.0027042	-0.0079902	-0.0095528	-0.0030147	0.057112	0.029025	0.0056058	-0.013906	-0.025091	-0.008165	-0.014668	-0.00049766
G8ZCU0	-0.0070169	-0.00032129	-0.035269	0.043411	-0.0010331	-0.010573	0.032606	-0.0078792	0.010105	-0.0023851	-0.0017578	0.0016914	-0.0020343	-0.00062309	-0.00017082	-0.0002232	-7.4733e-05	-0.0004006	-0.0010257	0.0014231	-0.020835	0.0024758	0.00087922	-0.0023636	0.0030471	0.0056791	0.017563	0.0022136	-0.0053762	-0.0034257	0.0070174	-0.018113	0.030562	0.03576	-0.0070594	0.0067144
A0A4Y7JMP2	-0.0070182	-0.0003214	-0.035277	0.043854	-0.00104	-0.010995	0.033962	-0.008427	0.01082	-0.0026211	-0.0020631	0.0017926	-0.0021435	-0.00041926	-0.00035631	-0.00021835	0.00023905	-0.00086925	0.00011689	-0.00098962	0.0001399	0.001159	0.0008092	-0.0016421	0.0025471	0.0034839	0.016437	0.00088395	0.011374	0.00246	-0.004081	-0.0047073	-0.024497	0.052363	0.0057095	-0.012696
A0A4S8J059	-0.007019	-0.00032144	-0.03528	0.043407	-0.00099491	-0.010603	0.032549	-0.0078218	0.0099722	-0.002392	-0.0016885	0.0014977	-0.001782	1.4805e-05	-9.4347e-05	0.00025637	-0.00014054	-0.00089655	-0.00095095	-0.00089527	-0.0077525	0.0010583	0.00078255	0.0037163	-0.0030919	-0.0069056	-0.015993	-0.0011364	0.0086732	0.0034152	-0.0063013	0.012859	-0.0057808	0.028523	-0.0027951	-0.0038969
K7MT21	-0.0070241	-0.00032168	-0.035309	0.044583	-0.001141	-0.011553	0.03589	-0.0092562	0.011649	-0.0024816	-0.0021347	0.0021521	-0.0024595	-0.00034983	3.9035e-05	0.0011839	-0.0003585	0.00038333	-0.0040172	0.0065935	-0.072606	0.0044972	0.0011466	-0.0031043	0.0056935	0.012848	0.024605	0.0066697	-0.077125	-0.039776	-0.003872	0.011671	0.036339	-0.03468	-0.027599	-0.0023609
A0A058ZUJ2	-0.0070251	-0.00032176	-0.035315	0.044769	-0.0011409	-0.011717	0.036395	-0.0094252	0.011853	-0.0025327	-0.002156	0.0021261	-0.002439	4.3729e-06	6.3637e-05	0.0015651	-0.00025908	0.0002453	-0.0038631	0.0059266	-0.06742	0.0039168	0.00092972	-0.0017121	0.0049691	0.011286	0.019208	0.0065779	-0.085783	-0.04531	-0.013028	0.028335	0.010763	-0.038416	-0.040132	0.035124
I4EP77	-0.0070335	-0.00032187	-0.035345	0.040537	-0.00081183	-0.0079978	0.023774	-0.0041074	0.0056043	-0.0016867	-0.0001593	0.00038103	-0.00063761	-0.00043371	0.00030049	-0.0013297	-0.00037724	-0.00068679	0.00033073	-0.0027261	0.010218	0.0005532	0.00081288	0.0056065	-0.006345	-0.015446	-0.030827	-0.0063955	0.084294	0.046218	0.01621	-0.022832	0.028971	0.025789	0.047225	-0.0013083
A0A172PDC3	-0.0070289	-0.00032202	-0.035334	0.045114	-0.0011105	-0.012057	0.037484	-0.0099358	0.012428	-0.0027678	-0.0026554	0.0022437	-0.0024976	-0.00024965	-0.00027793	0.00065916	-8.1848e-05	-0.00064048	-0.0019968	0.0013514	-0.02738	0.0024569	0.00095156	0.0017801	-0.00038414	-0.00082761	-0.003031	0.0016287	-0.019877	-0.012034	0.001585	-0.02257	-0.018927	0.019373	0.036119	0.008684
B5KUP7	-0.0070297	-0.00032204	-0.035334	0.04372	-0.00097324	-0.010836	0.033294	-0.008127	0.010213	-0.0024276	-0.0018821	0.0015525	-0.0017649	0.00010126	-9.2853e-05	0.00033735	-0.00032052	-0.00086341	-0.0012445	-0.0014801	-0.0048861	0.0010886	0.00061895	0.0070899	-0.0069774	-0.014758	-0.036322	-0.0029555	0.026162	0.014808	0.0069789	-0.015286	-0.0046212	-0.019963	-0.034753	0.0058621
A0A1D1YFV2	-0.0070315	-0.00032208	-0.035342	0.043218	-0.00094009	-0.010395	0.031741	-0.0074144	0.0093913	-0.0022753	-0.0014164	0.0011865	-0.0014375	0.00068948	4.3427e-05	0.00076113	-0.00025662	-0.0012945	-0.00086784	-0.0028676	0.0063096	-0.00015545	0.00031044	0.009605	-0.0090997	-0.018306	-0.049523	-0.0035532	0.0090379	0.0045473	-0.014022	0.037893	-0.0090075	0.014982	-0.034092	0.0041398
A0A218XXW1	-0.0070351	-0.00032211	-0.03536	0.043329	-0.0010178	-0.010405	0.032032	-0.007563	0.009763	-0.002373	-0.0016274	0.0015659	-0.0019137	-0.00058263	-0.00013705	-0.00037671	0.00019866	-0.00038761	-8.7666e-05	0.00038632	-0.0062067	0.0018183	0.00038085	-0.0023095	0.003834	0.0067373	0.020868	0.0017731	-0.0015533	-0.001858	0.0070955	-0.020468	0.0078715	0.0030467	0.026907	0.0010256
A0A178VUW5	-0.0070421	-0.0003224	-0.035397	0.043442	-0.0010484	-0.010431	0.032148	-0.0075	0.0097993	-0.0023759	-0.0014633	0.0015815	-0.0019879	-0.00034519	0.00010566	0.0002861	0.00038506	0.00053892	-0.00075515	0.0034808	-0.03083	0.0028673	0.00020324	-0.0062197	0.010889	0.019433	0.051799	0.0059692	-0.039543	-0.023176	0.00094849	-0.022791	-0.046844	-0.049985	-0.041445	0.0083477
A0A446NFR6	-0.007035	-0.00032242	-0.035363	0.04452	-0.0010099	-0.011528	0.035629	-0.009216	0.011266	-0.0024263	-0.0023313	0.0019251	-0.0020522	3.4231e-05	-6.3619e-05	0.00088592	-0.0010746	-0.00064675	-0.0039425	0.0014073	-0.040183	0.0031405	0.0011679	0.010157	-0.011697	-0.021903	-0.061747	-0.0023981	0.0087284	0.010034	0.025699	-0.049847	0.068698	-0.0141	-0.095043	-0.011113
A0A514M111	-0.0070411	-0.0003225	-0.035393	0.044449	-0.0010741	-0.011409	0.035358	-0.0090085	0.011417	-0.0026502	-0.0022686	0.0019885	-0.0023002	-0.00043928	-0.00032997	0.00012883	9.4278e-05	-0.00064257	-0.00085497	0.00045543	-0.012837	0.0018089	0.00070702	-0.001103	0.0020114	0.0038128	0.012412	0.0017867	-0.0089725	-0.0061056	-0.0010641	0.0010405	0.0030073	-0.0029887	0.0051919	-0.010084
A0A0P0WUY0	-0.0070456	-0.00032252	-0.035411	0.042505	-0.0009705	-0.0097067	0.029595	-0.0066611	0.008623	-0.0021283	-0.0012613	0.0013027	-0.0015798	-0.00077134	-4.4659e-05	-0.00076553	-0.00043772	-0.00065215	-0.0012812	0.00040463	-0.020112	0.0021295	0.0014992	0.00099278	-0.0021154	-0.0049322	-0.0071579	-0.0018978	0.036711	0.020117	0.0084542	-0.0061368	0.056245	0.056934	0.048604	-0.0052877
A0A0K9RNG9	-0.0070406	-0.00032253	-0.035389	0.043964	-0.00099117	-0.011018	0.033879	-0.0083378	0.01052	-0.0025132	-0.0019211	0.0015643	-0.0018114	0.00032006	-0.00016138	0.00054648	-9.2535e-05	-0.0011643	-0.00069302	-0.0024126	0.0047765	0.00022353	0.00045419	0.0067226	-0.006206	-0.012938	-0.032309	-0.002571	0.013644	0.006357	-0.0092843	0.023323	-0.021016	-0.0088206	-0.019258	-0.0048819
A0A443NIG5	-0.0070572	-0.00032285	-0.035465	0.040763	-0.00088871	-0.0079393	0.023834	-0.0039227	0.0055956	-0.0016685	0.00010043	0.00044249	-0.00089033	-0.00070095	0.00035406	-0.001298	0.0006248	0.00016308	0.0020602	-0.00016086	0.01744	0.00094649	-0.00092375	-0.0052925	0.0086761	0.016054	0.042994	0.0022238	-0.0059547	-0.0026901	0.010196	-0.0080842	0.035178	-0.056117	0.084953	0.0029294
A0A3B6TVK9	-0.0070544	-0.00032318	-0.035455	0.042605	-0.0008534	-0.0097512	0.029462	-0.0064062	0.0079682	-0.0018913	-0.00083978	0.00068289	-0.00085294	0.0013403	0.00043396	0.0012639	-0.00080887	-0.0015182	-0.0019291	-0.0036036	0.005699	-0.00025301	-7.1384e-05	0.018824	-0.018863	-0.036403	-0.10536	-0.0067983	0.0075732	0.0074536	-0.0033095	0.015711	0.027715	0.03789	-0.04267	0.011289
A0A5B7C1J5	-0.0070568	-0.00032329	-0.035471	0.044302	-0.0010248	-0.011192	0.034536	-0.0085892	0.01075	-0.0024379	-0.0019728	0.0016924	-0.0019395	0.00016308	-1.3456e-05	0.00070015	-0.00016146	-0.00075231	-0.0014942	-0.00012274	-0.011078	0.0016845	0.00014879	0.0061766	-0.0046466	-0.0086943	-0.028011	-0.00017624	-0.019479	-0.0096205	0.0072871	-0.027966	0.0032484	0.0052961	0.022635	0.011762
G8ZCV8	-0.0070658	-0.00032346	-0.035513	0.042405	-0.00098209	-0.0093338	0.02864	-0.0060424	0.0078638	-0.0017909	-0.00071122	0.0011401	-0.0015975	-0.00062289	0.000278	-0.00020098	-0.00016015	0.00038551	-0.0011961	0.0043896	-0.029192	0.0040574	-0.00055807	-0.0047408	0.0068413	0.016157	0.031185	0.0072124	-0.072591	-0.034036	0.031938	-0.066568	0.13647	0.03341	-0.066451	-0.0081449
A0A075E2Q1	-0.0070635	-0.0003236	-0.035504	0.043856	-0.00096332	-0.010797	0.033132	-0.00794	0.01	-0.0023961	-0.0016711	0.001361	-0.001615	0.00060032	-5.356e-05	0.00074231	-4.0062e-05	-0.0011983	-0.00036018	-0.0030616	0.014825	-0.00025324	-0.00021619	0.0085485	-0.0076095	-0.014919	-0.041572	-0.0026368	0.00052521	0.00068219	-0.00855	0.028303	-0.0080246	-0.036951	-0.034641	0.0030601
A0A5J5BQA9	-0.0070633	-0.00032368	-0.035508	0.045759	-0.0011092	-0.012556	0.039098	-0.010701	0.01328	-0.0030008	-0.0032323	0.0025254	-0.002691	-0.00067221	-0.00057162	3.012e-07	-0.00027271	-0.0010139	-0.0018071	-0.00048529	-0.018262	0.002277	0.0016549	0.0037072	-0.0046476	-0.010557	-0.019277	-0.0021978	0.041303	0.020612	0.016087	-0.057008	-0.024635	0.027346	0.049368	0.0044172
M7Y6G1	-0.007066	-0.00032369	-0.035517	0.044019	-0.00098764	-0.010961	0.033798	-0.0083676	0.010582	-0.0025969	-0.002196	0.0017744	-0.002006	-0.00065848	-0.00041607	-0.00069208	-0.00010874	-0.00085256	-2.7217e-05	-0.0022865	0.00852	0.0011045	0.00080494	0.0024193	-0.0035955	-0.0089308	-0.012151	-0.0031267	0.062238	0.033658	0.020051	-0.039428	0.0076818	-0.036174	-0.028928	-0.0022042
A0A5A7SZ36	-0.0070678	-0.00032371	-0.035526	0.044092	-0.0010197	-0.011025	0.033983	-0.0084202	0.0107	-0.0025825	-0.0020573	0.0017274	-0.0020077	-0.00030724	-0.00035521	-0.00015867	1.6954e-05	-0.0011026	-0.00020246	-0.0019996	0.0052329	0.00062316	0.00077501	0.002131	-0.0024851	-0.0056139	-0.0086389	-0.0016616	0.025646	0.012333	-0.0041496	0.01774	0.0029231	0.002688	0.0073208	0.0044338
A0A2I0VLD8	-0.0070685	-0.00032371	-0.035527	0.043158	-0.00096147	-0.010118	0.031004	-0.0070877	0.0090494	-0.0021793	-0.0013535	0.0012859	-0.001596	-0.00017755	1.0265e-06	-0.00013242	-0.00012173	-0.00069546	-0.00039805	-0.00080849	0.0015619	0.0014247	1.0082e-05	0.0033065	-0.0027324	-0.005115	-0.014716	-0.00036352	0.00043907	0.0018089	0.013924	-0.027835	0.045123	0.013826	-0.0087059	0.0069702
I1NRU9	-0.0070887	-0.00032382	-0.035611	0.035553	-0.00063442	-0.0028946	0.0069336	0.0039006	-0.0034479	0.00026661	0.0047078	-0.0023877	0.0015637	0.0019974	0.0027058	0.0013599	0.00072909	0.0027225	0.00083552	0.0076724	-0.03164	0.0026758	-0.0041044	-0.0046292	0.02036	0.038919	0.067052	0.014135	-0.20712	-0.10834	-0.011515	-0.01035	-0.010429	-7.2498e-05	-0.13371	0.017789
A0A1D6NHX9	-0.0070735	-0.00032387	-0.035554	0.043564	-0.0010311	-0.01042	0.032083	-0.0074243	0.0097119	-0.0023551	-0.0013997	0.0014792	-0.0019205	-5.0237e-05	0.00015636	0.00043595	0.00033376	0.0002853	-0.00058962	0.0027341	-0.026118	0.0028264	0.00015301	-0.004353	0.0092576	0.015689	0.041666	0.0058558	-0.041007	-0.025301	0.0045763	-0.055824	-0.062716	0.042871	-0.069512	0.0069166
Q65WW3	-0.0070772	-0.00032402	-0.035571	0.043321	-0.001005	-0.010249	0.031529	-0.0073957	0.009565	-0.0023888	-0.0017188	0.0016146	-0.0019317	-0.0011876	-0.0003038	-0.001259	0.00010868	-0.0004287	0.00035274	-0.00028486	0.00011694	0.0019612	0.00075277	-0.0035655	0.0032892	0.0051616	0.023242	-5.5876e-05	0.039649	0.021141	0.021643	-0.042732	0.036032	-0.0074505	0.04624	-0.0022973
A0A2G5F5N4	-0.0070727	-0.00032413	-0.035555	0.045976	-0.0011067	-0.012703	0.039576	-0.010793	0.013462	-0.0030919	-0.003155	0.002412	-0.0026612	-7.1477e-05	-0.0006745	0.00049688	0.00015225	-0.0014842	-0.00045491	-0.0026763	0.0075377	0.00041969	0.00084165	0.0034625	-0.0036276	-0.007779	-0.014242	-0.0011614	0.014916	0.0046556	-0.0094371	0.01119	-0.042035	0.012169	-0.0055668	0.012168
A0A426ZBX3	-0.007081	-0.00032439	-0.035597	0.045953	-0.0011437	-0.012665	0.039492	-0.010758	0.013628	-0.0032397	-0.0031915	0.0024938	-0.0028179	-0.00045408	-0.00089119	-4.3235e-05	0.0006421	-0.0015894	0.00091963	-0.0032933	0.018861	-0.00034922	0.0010308	-0.0024915	0.0026167	0.0038063	0.022075	5.0297e-05	0.020251	0.0040905	-0.027114	0.056869	-0.066233	0.013719	0.047597	-0.00071597
J3LBN1	-0.007079	-0.00032447	-0.035591	0.047622	-0.0012353	-0.014084	0.044448	-0.012867	0.016091	-0.0036727	-0.0043443	0.0033487	-0.0036684	-0.0012222	-0.0012104	-0.00038126	0.00084959	-0.00090489	0.00091008	-0.0011309	0.0099379	0.0017912	0.00076579	-0.0076784	0.0085365	0.014935	0.054133	0.0037944	0.015643	0.0025356	0.013333	-0.067323	-0.0766	-0.018295	0.01733	0.0092957
A0A1D6SCP9	-0.0070796	-0.00032447	-0.035591	0.046211	-0.0011297	-0.012835	0.040082	-0.010984	0.013629	-0.0030329	-0.0031803	0.0025092	-0.0027589	-0.00015137	-0.00057203	0.00070899	8.2398e-05	-0.0010906	-0.0011565	-0.00076474	-0.0055869	0.0014665	0.00054134	0.0027014	-0.0021937	-0.0038191	-0.0093415	0.00092859	-0.013111	-0.0083301	0.00084942	-0.012706	-0.015709	-0.010365	-0.0065302	-0.0067559
G8ZCU2	-0.0070809	-0.00032448	-0.035595	0.045452	-0.0010733	-0.012189	0.037793	-0.010022	0.012425	-0.0028089	-0.0026857	0.0021264	-0.0023078	0.00016416	-0.00036937	0.00090439	-0.0002064	-0.0011746	-0.0017584	-0.0013803	-0.0078909	0.00072298	0.00073372	0.0068808	-0.0070766	-0.013329	-0.035386	-0.0021262	0.0027963	0.0018577	-0.010905	0.040699	-0.0050294	-0.066642	-0.0060691	0.0031628
A0A068UUX8	-0.0070918	-0.00032471	-0.035645	0.043531	-0.0010102	-0.010386	0.031963	-0.007562	0.0097221	-0.0023672	-0.0016755	0.0015823	-0.0019228	-0.0008198	-0.00031811	-0.00076478	5.2492e-06	-0.0007454	1.9412e-05	-0.00056002	0.00094684	0.0014995	0.00061532	-0.0021805	0.0013972	0.0030381	0.0131	0.00043781	0.016225	0.009185	0.0083111	0.0020191	0.06555	0.0053239	0.0021111	-0.014668
Q0Z870	-0.0070975	-0.00032496	-0.035668	0.04132	-0.00080827	-0.0083325	0.024894	-0.004359	0.0056692	-0.0014566	0.0001276	0.00015198	-0.00046716	0.00083698	0.00062354	0.00031533	-0.00044742	-0.0010743	-0.00026962	-0.0027811	0.019036	0.00019449	-0.0010918	0.012592	-0.011656	-0.021143	-0.068482	-0.0033157	-0.017817	-0.0048582	0.012256	-0.015661	0.09101	0.06301	-0.011022	0.0037326
A0A097CKH0	-0.0070962	-0.00032508	-0.035667	0.043435	-0.00091511	-0.010182	0.031267	-0.0069645	0.0089801	-0.0022878	-0.0012746	0.0010483	-0.0014845	0.0004817	-0.00012126	-4.3418e-05	0.00070178	-0.0012359	0.0029084	-0.0052612	0.05982	-0.00093954	-0.0019424	0.0037688	-0.0012696	-0.0026019	-0.0087373	0.00061109	-0.015949	-0.0094283	0.012692	-0.047465	-0.0030629	0.026138	-0.072211	0.013038
Q60DR2	-0.0071037	-0.00032558	-0.035712	0.046298	-0.0011211	-0.012825	0.040015	-0.010943	0.013547	-0.0030063	-0.0031434	0.0024488	-0.0026906	-3.7436e-05	-0.00057222	0.00074502	2.0024e-05	-0.0013442	-0.0011111	-0.001508	-0.00030802	0.0011321	0.00049543	0.0044688	-0.004434	-0.0077897	-0.020853	3.2456e-05	-0.011648	-0.0073457	-0.00060847	-0.007084	-0.0051675	0.0094606	0.0031282	0.010699
A0A0E0FTI2	-0.0071065	-0.00032571	-0.035726	0.046352	-0.0011242	-0.012865	0.040143	-0.011	0.013615	-0.0030206	-0.0031733	0.0024676	-0.0027058	-5.0908e-05	-0.00058367	0.00073458	2.068e-05	-0.0013698	-0.0011189	-0.0015574	-0.00026794	0.0011125	0.00053552	0.0045283	-0.0045465	-0.0080279	-0.021283	-8.8307e-05	-0.010425	-0.0068008	-0.0010605	-0.0062023	-0.0063904	0.010997	0.0094119	0.0034418
A0A2G5CKR1	-0.007114	-0.00032583	-0.035758	0.0443	-0.0010119	-0.011018	0.033904	-0.0083185	0.010554	-0.002558	-0.0019762	0.0016158	-0.0018856	-0.00011923	-0.00031598	-0.00011743	0.00013038	-0.001406	0.00031278	-0.0033395	0.018845	-0.0001148	0.00038743	0.0045406	-0.0046746	-0.0095116	-0.021172	-0.0028052	0.023171	0.010802	-0.0069033	0.0225	-0.0019113	0.010991	0.061838	0.0099799
A0A1S3T9J0	-0.0071154	-0.00032599	-0.035769	0.045722	-0.0011188	-0.012248	0.038204	-0.010215	0.012797	-0.0029191	-0.0029406	0.0024171	-0.0027042	-0.00086806	-0.00066874	-0.00029407	0.00012956	-0.0009325	-0.00044033	-0.00048285	-0.0019842	0.0018523	0.00073588	-0.0018142	0.0011514	0.0027715	0.012641	0.0012557	0.0075185	0.0034046	0.011623	-0.023359	0.029384	-0.0076523	0.016697	-0.0013677
A0A067K4W0	-0.0071202	-0.00032606	-0.035788	0.043885	-0.001013	-0.010573	0.032624	-0.0078046	0.010001	-0.0024234	-0.0017981	0.0016375	-0.002006	-0.00082017	-0.0004274	-0.0008545	0.00010482	-0.00094726	0.00061086	-0.0014178	0.012779	0.0012278	0.00027724	-0.002414	0.0013183	0.0033975	0.013767	0.00081658	0.012798	0.0074321	0.012375	-0.0085539	0.079032	0.021762	-0.016976	0.0023659
A0A0R0JK93	-0.0071146	-0.00032612	-0.035768	0.046892	-0.0011538	-0.013325	0.041692	-0.011672	0.014417	-0.0031815	-0.0035046	0.0026946	-0.0029312	-0.00012742	-0.00074154	0.00076683	5.9697e-05	-0.0014754	-0.0011149	-0.0016935	0.00038475	0.001037	0.00067113	0.0036615	-0.0041016	-0.0069832	-0.017159	0.00017535	-0.0093409	-0.0066033	-0.0040263	0.0040364	-0.0068875	0.0023738	-0.0032537	0.009186
A0A5B7B2B6	-0.0071144	-0.00032628	-0.035769	0.047742	-0.0011533	-0.014089	0.044197	-0.012679	0.015505	-0.0033431	-0.0038792	0.0028071	-0.0030516	0.0006564	-0.00080961	0.0016092	3.1035e-05	-0.0021279	-0.0010413	-0.0036719	0.01506	0.0002228	0.0001646	0.0089553	-0.0092667	-0.016491	-0.04654	-0.00025848	-0.028197	-0.017554	-0.0076358	-0.0085273	-0.026067	0.071504	-0.068811	0.0063905
A0A5J9WRI1	-0.0071268	-0.00032673	-0.03583	0.047184	-0.0011546	-0.013528	0.042277	-0.01189	0.014545	-0.0031492	-0.0035419	0.002698	-0.0028303	0.00014364	-0.0005476	0.0012908	-0.00012013	-0.0012785	-0.0021789	-0.0011215	-0.0096016	0.0011325	0.00054188	0.0081247	-0.00795	-0.014219	-0.040888	-0.0014123	-0.013918	-0.006953	-0.0037894	0.011082	-0.01891	-0.080157	0.037777	-0.0029924
I4EP67	-0.0071397	-0.0003269	-0.035881	0.042298	-0.00088577	-0.0090669	0.0274	-0.0055548	0.0070643	-0.0017138	-0.00060925	0.00076242	-0.00099322	-0.00021168	0.00031105	-0.00042632	-0.00068316	-0.00076377	-0.0012854	-0.00083575	-0.0025942	0.0016467	2.6063e-05	0.0087039	-0.0098971	-0.017651	-0.052737	-0.0037026	0.015206	0.014378	0.026568	-0.029517	0.1269	0.0069277	0.038962	0.00081691
A0A5P1FK48	-0.0071396	-0.00032711	-0.035891	0.046128	-0.001144	-0.012512	0.039102	-0.010601	0.013242	-0.0029865	-0.0031202	0.002567	-0.0028504	-0.0010166	-0.00075767	-0.00033575	0.00012	-0.00095633	-0.00057771	-0.00019161	-0.003893	0.002001	0.00079851	-0.0026624	0.0015534	0.0042113	0.016004	0.0016597	0.0037456	0.00188	0.011595	-0.01554	0.046826	-0.019567	0.02334	0.0050983
A0A2K1KFV2	-0.0071349	-0.00032712	-0.035872	0.047722	-0.0011922	-0.013987	0.043927	-0.012622	0.015528	-0.0033918	-0.0039749	0.0030043	-0.0032359	-0.00022468	-0.00093478	0.00079424	0.00012335	-0.0016244	-0.0010325	-0.0019761	0.0033973	0.0010422	0.00070075	0.0030924	-0.0039315	-0.0063697	-0.014566	0.00052888	-0.0095657	-0.0070541	-0.0025017	-0.0013147	-0.007796	0.0016439	-0.0095323	0.0030751
D7TST9	-0.0071474	-0.00032723	-0.035923	0.043408	-0.00096888	-0.010003	0.030671	-0.0067963	0.0089513	-0.0023615	-0.0013091	0.0011877	-0.0016305	-0.0004204	-0.00032473	-0.0010667	0.00086618	-0.0013168	0.0033265	-0.0048236	0.055157	-0.00091203	-0.00091033	-0.0019067	0.0032064	0.0058249	0.020636	0.00011944	0.010675	0.0025621	0.00076439	-0.0034852	0.0076391	0.040808	0.073618	-0.0029583
I4EP88	-0.0071508	-0.00032749	-0.035945	0.044872	-0.0010954	-0.011235	0.034841	-0.0084993	0.010944	-0.0025114	-0.0017917	0.0018072	-0.0022647	3.6625e-05	0.00011541	0.00094651	0.00038521	0.00044977	-0.0011474	0.0040982	-0.034821	0.0034857	-0.00019397	-0.0051881	0.010887	0.020214	0.048045	0.0084833	-0.077876	-0.044194	0.0065546	-0.063821	-0.052694	0.025077	-0.089868	-0.0072787
J3L4C0	-0.0071471	-0.00032757	-0.03593	0.046745	-0.0011436	-0.013015	0.040728	-0.0112	0.013888	-0.0030929	-0.0033201	0.0025916	-0.0028677	-0.00039519	-0.00071911	0.00030309	0.00027274	-0.0013111	-0.0002181	-0.0017697	0.010669	0.001204	0.00012992	0.0016165	-0.0015729	-0.0018419	-0.0040958	0.0011939	-0.013035	-0.0080646	0.0087915	-0.029793	0.0078549	0.0027679	0.024429	-0.0089828
A0A5S6RCW4	-0.0071639	-0.00032837	-0.03602	0.048574	-0.0013108	-0.014659	0.046416	-0.01383	0.017187	-0.0037599	-0.0047134	0.0038213	-0.0041442	-0.0016906	-0.0014635	-0.00010061	1.2141e-05	-0.00058854	-0.0020626	0.0030667	-0.040481	0.0037345	0.0023828	-0.012466	0.0096657	0.019654	0.067095	0.0063661	0.0045201	0.00046869	0.0031236	0.013275	0.043053	-0.056073	-0.1701	0.0023716
A0A5D2PX18	-0.0071599	-0.00032843	-0.036001	0.049553	-0.0012678	-0.015606	0.049333	-0.015086	0.018387	-0.0040079	-0.0054509	0.0039338	-0.0040374	-0.0010901	-0.0015434	5.5674e-05	-0.00010884	-0.0018918	-0.0014673	-0.0027923	-0.00040215	0.0017353	0.0020849	0.0025477	-0.0064727	-0.013208	-0.018344	-0.0026178	0.064526	0.031879	0.018435	-0.056122	-0.026809	-0.005866	-0.0065082	0.0055735
A0A1S5QJD6	-0.0071654	-0.00032843	-0.036019	0.045861	-0.0010416	-0.012199	0.037828	-0.0099867	0.012247	-0.0027272	-0.0027016	0.002048	-0.0022176	0.00014878	-0.00043414	0.00060859	-0.00040115	-0.0016349	-0.0013479	-0.0030805	0.010029	0.0005508	0.00026572	0.010404	-0.01229	-0.022187	-0.060954	-0.0037317	0.011888	0.0091771	0.0088534	-0.002129	0.053893	-0.020145	-0.017769	0.0026433
A0A0G2SSE1	-0.0071624	-0.00032844	-0.036013	0.048995	-0.0012779	-0.01502	0.047423	-0.014154	0.01733	-0.0037056	-0.0047346	0.0035851	-0.0037843	-0.00065145	-0.0011959	0.00075639	0.00012759	-0.0015724	-0.0016288	-0.00083619	-0.0080826	0.0017891	0.0011572	0.00075609	-0.00219	-0.0024318	-0.0028505	0.0015593	-0.011577	-0.0082075	0.00010305	-0.0051895	-0.0024172	-0.018558	0.020833	-0.008503
A0A1B2LQD0	-0.0071842	-0.00032904	-0.036108	0.043763	-0.0009273	-0.010161	0.030983	-0.0067588	0.0086971	-0.0022055	-0.00097423	0.00078882	-0.0011731	0.0011124	3.5695e-05	0.00058476	0.00074629	-0.0020181	0.00275	-0.0071389	0.070007	-0.0028269	-0.0020475	0.0097032	-0.0070802	-0.012266	-0.041762	-0.0023003	-0.035423	-0.020782	-0.023494	0.056716	-0.0085256	0.024777	0.077731	-0.0079455
Q38779	-0.0071877	-0.00032962	-0.036141	0.049689	-0.0012995	-0.015577	0.049302	-0.014915	0.018391	-0.0040597	-0.0051578	0.0037729	-0.0040713	-0.00058225	-0.0016711	0.00047037	0.00066547	-0.0024194	0.00064768	-0.0044645	0.02948	-0.00026587	0.00097475	-0.0022639	3.5531e-06	0.0013998	0.014784	0.0015811	0.0021332	-0.0051506	-0.020126	0.041501	-0.030213	0.026623	-0.023232	5.1789e-05
A0A0E0CIL2	-0.0071963	-0.00032998	-0.03618	0.0481	-0.0011764	-0.014056	0.044113	-0.012602	0.015418	-0.0033303	-0.0038802	0.0028639	-0.0030952	0.00016442	-0.0008834	0.0010677	0.00015347	-0.002049	-0.00062237	-0.0035403	0.020169	0.0002542	-4.4042e-06	0.0069193	-0.0077838	-0.012573	-0.036475	-0.00028972	-0.024988	-0.014364	-0.0027791	0.00073478	0.010855	0.018551	0.006586	0.0055993
A0A1S3E804	-0.0071997	-0.00033014	-0.036199	0.04896	-0.0012448	-0.014854	0.046912	-0.013869	0.01713	-0.0037993	-0.0046692	0.003418	-0.0037516	-0.00054951	-0.0015196	0.00018831	0.00058134	-0.0024614	0.0010661	-0.0049009	0.037127	-0.00014976	0.00060872	-0.0012248	-0.0011887	-0.00068345	0.0074703	0.0013954	0.0021929	-0.0041326	-0.0076106	0.0060109	-0.0010325	0.082257	-0.03182	0.0091775
A0A0R0FW02	-0.0071957	-0.00033041	-0.03619	0.053123	-0.0014558	-0.01864	0.059507	-0.019434	0.023329	-0.0047511	-0.0073708	0.005266	-0.0052865	-0.00092039	-0.0019589	0.0014118	-0.00027734	-0.0021686	-0.0036939	-0.00085849	-0.025113	0.0031698	0.0023632	0.0048479	-0.0088506	-0.015498	-0.032172	0.0001265	0.014109	0.005108	0.02195	-0.086749	-0.035429	0.0098042	-0.0098332	0.0034955
Q10JA8	-0.0072059	-0.00033044	-0.036232	0.049307	-0.0012976	-0.015105	0.047819	-0.014356	0.017537	-0.0036836	-0.0048688	0.003751	-0.0039865	-0.0011508	-0.0013548	0.00029894	-5.0349e-05	-0.001549	-0.0018119	0.00013902	-0.012575	0.0027744	0.0012572	-0.0020921	-0.00097878	0.001497	0.0070084	0.003147	-0.016388	-0.008718	0.015862	-0.030767	0.072947	0.01531	-0.013695	-0.0050499
M4CN79	-0.007231	-0.00033159	-0.036357	0.049314	-0.0012456	-0.01512	0.047717	-0.014267	0.017592	-0.0039395	-0.0049015	0.0035078	-0.0038096	-0.0005365	-0.0017707	8.3444e-05	0.00042429	-0.0030699	0.0011222	-0.0067629	0.045851	-0.0012383	0.0012055	0.00019318	-0.0049213	-0.0077899	-0.0064709	-0.0012659	0.031135	0.010965	-0.022733	0.065749	0.015703	0.078197	-0.057582	0.0039155
A0A446Y740	-0.0072353	-0.00033182	-0.03638	0.049912	-0.0012942	-0.015572	0.049251	-0.014835	0.018227	-0.0039918	-0.0050402	0.003682	-0.0039639	-0.00038238	-0.0016305	0.00070964	0.00061791	-0.0025601	0.0005505	-0.0048997	0.034678	-0.00076556	0.00058407	-0.00032546	-0.0022679	-0.0015973	0.0024521	0.0011256	-0.010847	-0.010257	-0.025449	0.074325	0.00062342	-0.017235	-0.02383	0.0020493
Q0Z945	-0.0072389	-0.00033235	-0.036412	0.055115	-0.0016246	-0.020338	0.065327	-0.022026	0.026753	-0.0056154	-0.0087866	0.0063309	-0.0064857	-0.0020249	-0.0030454	0.00040078	0.00046546	-0.0029141	-0.0016035	-0.0024167	-0.0064231	0.0019643	0.0036	-0.0089867	0.0023487	0.0062461	0.042399	0.0030442	0.038656	0.01145	-0.012907	0.017076	-0.044766	0.031053	-0.020343	-0.00038756
A0A0E0HE79	-0.0072426	-0.0003324	-0.036421	0.051662	-0.0013582	-0.017113	0.054404	-0.01714	0.020725	-0.0043632	-0.0063226	0.004495	-0.0046041	-0.00090357	-0.0017786	0.00059544	0.00011113	-0.0023641	-0.0013144	-0.0034502	0.010607	0.0016788	0.0014162	0.004125	-0.0076352	-0.013477	-0.025804	-0.00091816	0.025841	0.010836	0.022225	-0.082397	-0.023821	0.03177	0.033185	0.010979
A0A2P2K1E8	-0.0072468	-0.00033272	-0.036455	0.056278	-0.0017398	-0.021353	0.068867	-0.023662	0.028736	-0.0059701	-0.0096622	0.0071242	-0.0072629	-0.0030651	-0.0034555	-4.3905e-05	0.00038911	-0.0023751	-0.0026729	0.00081477	-0.034949	0.003681	0.0045833	-0.017036	0.0088635	0.019809	0.083174	0.0059654	0.041596	0.014234	-0.0080249	0.032116	-0.001353	-0.049528	-0.039157	-0.0091618
A0A0N7FDE4	-0.0072578	-0.00033312	-0.036501	0.052977	-0.0014709	-0.018226	0.058206	-0.018783	0.022718	-0.0046922	-0.0069938	0.005095	-0.0052424	-0.0010975	-0.0020927	0.0010419	0.00023155	-0.0023212	-0.0020075	-0.001593	-0.0044513	0.0020263	0.0017001	-0.0010466	-0.0028206	-0.0019671	0.0021476	0.0027462	-0.01301	-0.010144	0.0021412	-0.011247	0.0043626	-0.01909	-0.00049431	0.013138
A0A0N7KF02	-0.0072688	-0.0003335	-0.036552	0.051438	-0.0013655	-0.016802	0.05336	-0.016638	0.020218	-0.0042971	-0.005978	0.0043229	-0.0044862	-0.00079009	-0.0017917	0.00072297	0.00036121	-0.0024153	-0.00075513	-0.0036535	0.017655	0.00062062	0.00109	0.0014628	-0.0047674	-0.0065183	-0.0098535	0.00028105	0.0032229	-0.0012633	-0.0033393	0.010825	-0.0024243	-0.036807	0.028495	-0.011385
A0A5B7C6C3	-0.0072718	-0.00033377	-0.036572	0.05348	-0.0015027	-0.018636	0.059558	-0.019355	0.023444	-0.0048771	-0.0072942	0.0052863	-0.0054288	-0.0011907	-0.0022417	0.00096249	0.00042555	-0.0024841	-0.0015839	-0.0022614	0.0014745	0.0015752	0.0018286	-0.0019954	-0.001823	-0.00042045	0.0088962	0.0024624	-0.0060257	-0.0080094	-0.0050159	0.0036021	-0.020572	-0.027327	0.035386	-0.009633
A0A446RJY4	-0.0072724	-0.00033385	-0.036575	0.053369	-0.00146	-0.018495	0.05909	-0.019012	0.023075	-0.0048748	-0.0070825	0.0050271	-0.005239	-0.00060972	-0.0022262	0.0012201	0.00086838	-0.0027674	0.0001796	-0.0048437	0.03394	5.9378e-06	0.0006321	-0.00077093	-0.0016487	-0.00030789	0.0076398	0.0028133	-0.019454	-0.016447	-0.010735	0.0070345	-0.053535	-0.033674	-0.015735	0.010388
A0A0A9MQS4	-0.0072725	-0.00033397	-0.03658	0.055377	-0.0015943	-0.020461	0.065633	-0.022124	0.026737	-0.0055711	-0.0087588	0.0061997	-0.0063081	-0.0014823	-0.0030036	0.0008856	0.00020936	-0.003443	-0.0019572	-0.0040991	0.002501	0.0011	0.0034151	-0.00298	-0.0046334	-0.0064848	0.0052103	0.00059666	0.039543	0.01323	-0.018144	0.038239	-0.027792	0.040923	-0.047797	-0.0069473
A0A4Y7KJJ8	-0.0072783	-0.000334	-0.036601	0.051974	-0.0013799	-0.01723	0.054807	-0.017172	0.020888	-0.0044453	-0.0061447	0.0043822	-0.0046159	-0.00035202	-0.0019319	0.0011404	0.00067559	-0.0028501	0.0002239	-0.0052786	0.037166	-0.00050244	0.00046202	0.0013686	-0.0041298	-0.0045661	-0.0068144	0.001564	-0.020868	-0.015837	-0.016971	0.03809	-0.015913	-0.014196	-0.017763	-0.0050869
A0A0D3FCK8	-0.0072794	-0.00033417	-0.036609	0.05298	-0.0014167	-0.018159	0.057915	-0.018567	0.02249	-0.0047715	-0.006937	0.0048684	-0.0050429	-0.0006345	-0.0022236	0.00096991	0.00054841	-0.0029989	-7.6327e-05	-0.0057055	0.035324	-0.00012169	0.00103	0.0017855	-0.0058393	-0.0088024	-0.011982	0.00031102	0.009642	0.00011755	-0.005492	0.0025735	-0.030603	-0.0091301	-0.038728	0.0019303
A0A287R8L7	-0.0073243	-0.00033457	-0.036783	0.03301	-0.00019543	0.00059654	-0.004478	0.0095888	-0.0098218	0.00059203	0.0066635	-0.0047426	0.0034826	0.0020311	0.0016536	-0.0040071	0.0048135	-0.0012714	0.022318	-0.022664	0.34833	-0.01222	-0.013286	-0.0040969	0.018906	0.036253	0.078728	0.0035162	-0.080396	-0.045303	0.023457	-0.064135	0.010357	-0.045363	0.063401	0.032032
G8ZCW2	-0.0073101	-0.00033534	-0.036751	0.048269	-0.0011083	-0.013584	0.042528	-0.011642	0.013927	-0.0027874	-0.0031227	0.0022987	-0.0025007	0.0010788	-0.00027124	0.0020814	-6.1151e-05	-0.0018716	-0.001187	-0.0032274	0.031069	0.00057672	-0.002461	0.016432	-0.015425	-0.023172	-0.088331	0.00063554	-0.10251	-0.048035	0.025582	-0.060344	0.098446	-0.029619	0.013285	0.0015036
A0A151U4S1	-0.0073425	-0.00033666	-0.036919	0.050365	-0.0013466	-0.015537	0.049426	-0.015141	0.018553	-0.0040104	-0.0056294	0.0043238	-0.0045691	-0.0029268	-0.0021347	-0.0019016	1.7711e-05	-0.0017842	-0.00019568	-0.0011173	0.006839	0.0030936	0.0020913	-0.010997	0.0029939	0.0095638	0.044665	0.0020762	0.059069	0.033087	0.041757	-0.049526	0.17096	-0.015416	-0.0086625	-0.018773
Q6ERU3	-0.007328	-0.00033674	-0.036866	0.058231	-0.0017314	-0.02274	0.073415	-0.025353	0.030643	-0.0064141	-0.010457	0.0073131	-0.0074611	-0.0020651	-0.0037314	0.00051193	0.0010287	-0.0036364	7.7312e-05	-0.0056692	0.030846	0.0009201	0.0028318	-0.0090083	0.0020103	0.0058306	0.045093	0.0034665	0.042449	0.011461	-0.0028662	-0.027548	-0.086672	0.015987	-0.041367	0.010228
A0A251V0S3	-0.007358	-0.00033788	-0.037009	0.055234	-0.0015528	-0.019845	0.063741	-0.021108	0.025546	-0.0053769	-0.008366	0.0059346	-0.0061168	-0.0019246	-0.0029188	-3.6279e-05	0.00078355	-0.0029518	0.00044403	-0.0048561	0.035406	0.0012252	0.0015521	-0.00621	0.00024983	0.0035122	0.029024	0.0027414	0.0293	0.010231	0.018982	-0.056414	-0.00051275	-0.013651	-0.015618	0.0013173
G8ZCV4	-0.0073871	-0.00033947	-0.037164	0.058822	-0.0017631	-0.022992	0.074223	-0.02563	0.03085	-0.0063163	-0.010422	0.0073347	-0.00745	-0.0018342	-0.0035436	0.0010707	0.0008935	-0.0036444	-0.00092898	-0.0045086	0.020796	0.0013794	0.0024503	-0.005977	-0.00040957	0.003299	0.028004	0.0041811	0.002489	-0.0078791	-0.0030835	-0.023777	-0.055358	0.014498	0.029385	0.021235
C5XFH6	-0.0073861	-0.00033956	-0.037156	0.057581	-0.0016096	-0.021804	0.070124	-0.023722	0.028189	-0.005547	-0.0091692	0.0063504	-0.0064055	-0.00020516	-0.0026982	0.0027291	0.00010402	-0.0036163	-0.0028388	-0.0044015	0.016425	0.0014086	0.00078066	0.0085622	-0.013892	-0.019998	-0.055814	0.0025731	-0.056656	-0.031858	0.010975	-0.050095	0.016875	0.009534	-0.088504	0.0068703
A0A1B2LQE2	-0.0074017	-0.00033996	-0.037232	0.056853	-0.0016469	-0.021144	0.068148	-0.023009	0.027873	-0.0058711	-0.0093315	0.0066032	-0.0068193	-0.0023141	-0.0034635	-0.00024905	0.0010555	-0.0034057	0.001126	-0.0057642	0.045376	0.000819	0.0019035	-0.010478	0.0031754	0.009755	0.050928	0.0039546	0.033771	0.010419	0.010143	-0.03027	0.00082787	-0.0040138	-0.028533	0.0022698
B8BAA9	-0.0074048	-0.00034013	-0.037248	0.056933	-0.00164	-0.021219	0.06832	-0.02308	0.027872	-0.0058082	-0.0092706	0.0065251	-0.006707	-0.0019033	-0.0033381	0.00027248	0.00083137	-0.0036385	0.00033829	-0.0058897	0.040251	0.00068218	0.0019544	-0.0063967	-0.00096915	0.002278	0.026793	0.0029337	0.022814	0.0050266	0.0041981	-0.018135	0.003437	0.022054	-0.020707	-0.005831
G7LG58	-0.0074269	-0.00034142	-0.037365	0.059329	-0.0017411	-0.023252	0.075095	-0.025942	0.031058	-0.0063016	-0.010562	0.0073658	-0.0074343	-0.0016663	-0.0035431	0.0012749	0.00070322	-0.0036457	-0.0011621	-0.0050359	0.027399	0.0014238	0.0018539	-0.00256	-0.0045006	-0.0036568	0.0062644	0.0033665	0.001681	-0.0048265	0.012843	-0.049571	-0.02007	-0.040643	-0.033753	0.0097695
I4EP55	-0.0074937	-0.00034406	-0.037696	0.057666	-0.0017455	-0.021443	0.069264	-0.02333	0.028428	-0.0058727	-0.0091355	0.0066194	-0.0070808	-0.0019618	-0.0035822	0.00028745	0.0016931	-0.0042211	0.0024344	-0.0058139	0.061898	-8.5216e-05	0.00094013	-0.016021	0.010059	0.02779	0.084662	0.010685	-0.073902	-0.050877	-0.02684	0.052051	0.055911	0.16313	0.041655	-0.017389
J3LBL1	-0.00749	-0.00034444	-0.037688	0.062382	-0.0019376	-0.025793	0.08365	-0.029674	0.035589	-0.0072138	-0.012428	0.0086798	-0.0087552	-0.0023799	-0.0044047	0.0010896	0.0010621	-0.0043614	-0.00090852	-0.0055372	0.028533	0.0013624	0.0029785	-0.0086344	-0.00021963	0.0051245	0.037958	0.0050049	0.0086333	-0.0058974	-0.0030484	-0.019146	-0.045784	0.0054283	0.024641	0.014717
A0A1B2LQF1	-0.0074961	-0.00034498	-0.037723	0.063912	-0.0019795	-0.027118	0.087942	-0.031469	0.037377	-0.0073555	-0.013084	0.0090738	-0.008964	-0.0016065	-0.0041973	0.0027141	0.00051097	-0.0041932	-0.0037935	-0.0039144	0.0015151	0.0021409	0.0027812	0.00092539	-0.0091893	-0.010748	-0.015917	0.0036236	-0.023208	-0.018499	0.0010638	-0.024328	-0.051006	-0.10176	0.0074057	-0.002865
A0A1D6NXN5	-0.0075119	-0.00034527	-0.037796	0.061535	-0.0019118	-0.024982	0.080984	-0.028589	0.034482	-0.0071526	-0.012097	0.0084963	-0.0086223	-0.0031316	-0.0046029	-0.00016908	0.001275	-0.0043535	0.00056855	-0.0064936	0.042006	0.00078106	0.0034195	-0.014571	0.0042245	0.012787	0.06853	0.0042125	0.051788	0.016132	-0.0060834	0.011955	-0.025055	-0.014104	0.040931	0.00020054
A0A4Y5UFD9	-0.007531	-0.00034622	-0.037886	0.059133	-0.0016762	-0.022597	0.072823	-0.024801	0.029489	-0.0058338	-0.0097658	0.0067582	-0.0068276	-0.00083664	-0.0031345	0.0019746	0.00043177	-0.0041006	-0.0014673	-0.0060965	0.040796	0.00077308	0.00052506	0.0055676	-0.012544	-0.015838	-0.042243	0.0025222	-0.047179	-0.026683	0.015189	-0.041597	0.059644	-0.0067694	-0.01557	-0.0069708
A0A059PT38	-0.0076197	-0.0003505	-0.038347	0.066008	-0.0021412	-0.02866	0.093309	-0.033946	0.040871	-0.0084384	-0.014804	0.010255	-0.010363	-0.0037888	-0.0058726	-0.00032999	0.0015621	-0.0058596	0.0011417	-0.009405	0.059543	2.7452e-05	0.0048009	-0.018238	0.0040562	0.013024	0.081844	0.0040385	0.081003	0.025977	-0.020113	0.032679	-0.049438	0.085292	0.057434	0.011851
J3LBL3	-0.0076197	-0.0003505	-0.038347	0.066008	-0.0021412	-0.02866	0.093309	-0.033946	0.040871	-0.0084384	-0.014804	0.010255	-0.010363	-0.0037888	-0.0058726	-0.00032999	0.0015621	-0.0058596	0.0011417	-0.009405	0.059543	2.7452e-05	0.0048009	-0.018238	0.0040562	0.013024	0.081844	0.0040385	0.081003	0.025977	-0.020113	0.032679	-0.049438	0.085292	0.057434	0.0051921
A0A5C7GV99	-0.0076971	-0.00035434	-0.03874	0.067961	-0.0021714	-0.029912	0.097463	-0.035285	0.042215	-0.0084956	-0.014941	0.01022	-0.010371	-0.0019036	-0.0055177	0.0021024	0.0021736	-0.0061475	0.0017219	-0.010893	0.090973	-0.0015289	0.0014738	-0.0092005	0.00016976	0.0095243	0.04552	0.0080405	-0.05062	-0.042412	-0.029774	0.031035	-0.081946	0.018766	0.036871	0.0050115
A0A1S3TQW8	-0.0079324	-0.00035943	-0.039744	-0.00038269	0.0019748	0.033678	-0.11571	0.059655	-0.067639	0.010385	0.031095	-0.021866	0.019322	0.0077782	0.0099692	-0.0099785	0.0080211	0.0039018	0.046372	-0.039506	0.6562	-0.026369	-0.029878	0.0082619	0.036293	0.053671	0.091293	-0.0054177	-0.074837	-0.033467	0.057691	-0.15401	-0.064854	-0.11378	-0.01356	0.061156
G8ZCU1	-0.0081453	-0.00037388	-0.040959	0.057704	-0.0014065	-0.01876	0.059981	-0.018471	0.022551	-0.0052057	-0.0068152	0.0043448	-0.0049202	-0.00069822	-0.0039952	-0.0016697	0.0032276	-0.0075478	0.013621	-0.027127	0.30515	-0.012797	-0.0052637	-0.0031637	-0.0084815	-0.0015019	0.0036171	-0.002826	-0.009527	-0.0075957	-0.063435	0.32784	0.26882	-0.19648	0.010556	-0.037411
M8B5G5	-0.020331	-0.00046551	0.030193	0.013539	-0.011104	-0.015861	0.00401	0.00030434	-0.0061341	-0.001796	0.0067164	0.021571	0.0046422	-0.024062	-0.0010063	-0.016487	-0.015741	0.032792	0.00046895	0.012134	0.0014553	-0.00046344	-0.034527	0.0090853	0.010176	0.0060405	-0.0052367	-0.0029003	0.0010858	-0.0097875	0.058082	0.021051	-0.0099284	0.0053178	-0.0025374	-0.0014518
A0A453N1C4	-0.021692	-0.00088823	0.032248	0.028145	0.013271	0.01969	-0.0033501	-0.0069687	-0.016702	0.020081	-0.017886	0.017759	-0.0072889	-0.055053	-0.027857	0.06479	-0.017404	-0.0087187	0.0030226	-0.07673	-0.007482	-0.035438	0.010318	0.028175	0.014108	-0.019815	0.013875	-0.00077128	0.0015184	-0.012808	0.0098117	-0.00025562	0.00079891	-0.00063979	0.00083595	0.0066947
A0A2Z7AI93	-0.020796	-0.00096031	0.030814	0.011934	-0.00035807	-0.015431	0.010056	0.00047824	-0.013207	0.0057034	-0.002208	-0.0044403	0.0083807	0.017763	0.00061601	-0.011254	-0.0054601	-0.023205	-0.0017585	-0.001556	-0.00081279	-0.0012725	-0.014222	0.022592	-0.0015122	0.086969	-0.024103	0.0037674	-0.00090584	0.022243	-0.029857	-0.010401	0.0024819	-0.00089386	-0.0014668	-0.0036548
M0Y045	-0.02109	-0.0010355	0.031221	0.010161	0.025969	-0.0016702	0.014592	-0.0029223	-0.0057524	-0.0013611	0.001751	0.0047982	0.0032897	-0.033622	0.033402	0.020706	-0.0056785	-0.012892	-0.00039755	-0.015773	-0.0019856	-0.0036134	-0.027036	0.051174	0.028679	-0.045016	0.02288	-0.0010538	-0.00047642	-0.013537	0.049411	0.015561	-0.0029999	0.002429	0.0018493	0.0021538
A0A446SGR0	-0.0050438	-0.001085	0.043848	0.025586	0.017723	-0.0064619	0.008682	-0.0040328	-0.0078512	-0.0011723	0.0010732	-0.009298	0.012945	-0.011754	-0.003703	-0.00047235	-0.0031045	-0.0094741	-0.010755	0.00026248	-6.8863e-05	-0.015259	-0.00076775	-0.011843	-0.0028094	-0.011719	0.0036653	-0.010795	-0.013928	0.016529	0.0053003	-0.00087259	-0.0037594	-0.00050595	0.0012147	-0.022192
A0A072VQ44	-0.020948	-0.0010912	0.031081	0.020745	-0.0093974	-0.0027494	-0.00090783	0.003607	-0.00061561	-0.0059518	0.0014847	-0.013026	-0.00025913	-0.025475	0.024748	-0.010095	0.00050045	-0.028997	-0.00053141	0.0024842	-0.0012453	-0.011987	-0.032546	-0.0087529	-0.040122	0.03171	-0.0058069	0.0058305	-0.013837	0.030862	-0.014105	-0.005058	-0.0033787	0.0001009	-0.0025094	0.0042924
A0A061DUQ0	0.013858	-0.001101	0.037173	0.063961	-0.0059665	0.027229	-0.026353	0.018331	-0.029339	-0.0074166	-0.016383	-0.020221	-0.0090192	-0.004106	-0.033747	0.0052866	0.01884	0.026741	-0.0099001	-0.019282	-0.0032245	-0.0031755	0.016157	0.05725	-0.017423	-0.0058382	0.018696	0.025847	-0.0037994	0.02329	-0.013435	0.0012772	0.0044615	0.0051876	0.00014446	-0.0040195
I1I4Q0	-0.020448	-0.0014081	0.030244	0.01289	0.0083177	-0.0054202	0.0062234	-0.006422	-0.0040376	0.0025394	-0.0069369	-0.012295	0.0016593	-0.013984	-0.027357	0.022418	-0.0072357	0.037395	0.0015602	-0.0052301	-6.8714e-07	-0.016354	0.0079879	-0.033149	0.019708	-0.030453	-0.00047511	-0.0073156	0.0029239	-0.020819	0.013681	0.0010887	-0.0018012	-0.0013277	0.0025084	0.0017653
Q2QL55	-0.020171	-0.0015072	0.029806	0.010507	-0.0025524	-0.01469	0.0027716	-0.013381	0.0040805	-0.0019485	0.00075295	-0.0022703	0.0060309	-0.019571	0.050695	0.0099566	-0.006427	-0.028504	0.00034203	-0.0052006	-0.00040503	-0.01181	-0.016614	-0.0098969	0.047655	-0.0019416	-0.010973	-0.0056652	0.010402	-0.02798	0.034386	0.0083003	-0.003131	-0.00045158	-0.0013354	0.0067131
A7U014	-0.022782	-0.0023232	0.033751	0.033972	0.0035591	0.015739	0.0021678	0.015938	-0.025956	0.014428	-0.013438	-0.036887	0.0084983	0.046692	0.028318	-0.032435	-0.0034632	0.058234	0.00017884	0.0035054	-0.0051802	-0.03924	-0.13804	-0.044333	0.08054	-0.10481	0.017671	-0.010177	-0.0012461	-0.00084982	0.032196	0.014874	0.0019618	0.0071212	0.0074359	-0.0096632
F2E9N0	-0.021297	-0.0023457	0.03142	0.0167	-0.00092427	-0.0040784	0.0014635	-0.00066333	0.0080979	-0.013663	0.0092508	-0.0097159	0.00251	0.0051217	-0.015989	0.010455	0.010907	-0.0018853	-0.0047662	0.037959	0.0031794	0.011647	-0.017649	0.021666	-0.0016878	-0.016635	0.0098348	0.0025035	-0.004905	0.0092416	-0.0054013	-0.0021981	0.0012431	-0.00018887	0.0013795	0.015017
A0A446RJX9	-0.0025289	-0.0024386	-0.078663	0.050965	-0.009953	0.036045	-0.056472	0.034835	-0.060818	-0.028521	-0.037116	0.0030475	0.076617	-0.00092629	0.013992	-0.017051	0.065388	0.013366	-0.051454	0.028013	-0.018989	-0.049488	0.0033781	0.023652	0.024182	0.026318	0.035239	-0.013439	0.0038539	0.008932	-0.0047671	0.046685	-0.0080435	-0.010188	0.0079788	0.015149
A0A0D9X204	0.00038678	-0.0024495	-0.068047	0.050363	-0.0022598	0.019824	-0.047884	0.037603	-0.030304	0.019605	0.031747	-0.016259	0.029323	0.0023475	0.0084325	-4.7351e-05	-0.0051268	0.0078148	-0.014764	-0.006857	-0.017783	0.027657	-0.016201	0.0050516	0.013141	0.013479	-0.012661	-0.040283	0.0041126	0.018898	0.008775	0.0093228	0.018464	-0.0048792	-0.0030848	0.0076257
A0A1U8H2P2	0.0027813	-0.0024511	-0.05919	0.04654	-0.0086069	0.023019	-0.017539	0.02156	-0.021269	0.0029624	-0.0013618	-0.0028368	0.012441	0.0093249	0.011096	-0.006246	-0.0029964	0.005364	-0.010856	0.020775	-0.035045	-0.022634	0.0015123	0.017352	0.011586	0.0085304	-0.0014137	-0.0070743	-0.011095	0.0008084	0.0015816	0.00078517	-0.025223	-0.0027741	0.03691	-0.019787
A0A4U6VJK4	-0.022491	-0.0025702	0.057084	-0.0010651	0.045803	-0.026194	0.041507	-0.022037	-0.0013408	-0.023048	0.0033692	-0.0095595	-0.0067598	-0.017131	-0.0028176	-0.016577	-0.0053904	-0.010187	0.018585	-0.0034069	-0.00013571	0.010045	0.016138	-3.3239e-05	-0.0029755	-0.029563	0.008164	-0.014709	-0.014089	-0.0079234	0.0068729	-0.0057756	-0.0048311	-0.0072226	0.0029592	-0.017911
A0A1P8B3N4	0.011042	-0.0029786	-0.043358	0.043111	-0.0093805	0.016139	0.014695	0.012193	0.0050829	-0.013988	-0.038318	0.010959	-0.0022871	0.013701	0.008954	0.0022985	-0.019964	0.0033865	-0.035655	-0.012104	-0.0071198	0.051156	-0.019174	-0.017475	0.015043	0.01827	0.023205	-0.00765	0.038417	0.03136	0.066689	-0.15627	0.05886	-0.033186	0.076857	0.010137
A0A446M0K7	-0.028448	-0.0029827	-0.030346	0.060916	-0.030469	-0.0074336	-0.038302	0.0047517	-0.018612	0.0085104	0.0063547	-0.0064935	0.0079174	-0.02023	0.0021188	0.0027847	-0.013403	0.028017	0.0070663	0.0024554	0.027639	0.0028659	0.012134	-0.004689	-0.0028889	6.4379e-05	-0.001625	-0.011797	0.013876	0.020878	0.0030616	-0.022028	0.045287	-0.042346	0.13956	0.0072932
A0A059Q285	0.026179	-0.0033263	0.0031751	-0.0037516	-0.017421	0.033524	0.020847	-0.0061724	0.0056125	-0.00028662	-0.024865	0.011005	-0.0045284	0.013184	0.0057618	-0.0029349	0.0084205	0.0004552	0.045235	0.0044182	-0.0016163	0.0086073	-0.0076368	-0.0019219	0.0037682	-0.00033435	-0.0075384	0.018867	-0.00078106	-0.00096587	0.00071466	0.00071547	-0.0024875	-0.0017727	-0.00010574	0.003589
Q4W0V7	0.026234	-0.0033332	0.0031894	-0.0020763	-0.014611	0.028931	0.017355	-0.0028902	0.0070587	-0.001075	-0.029077	0.011363	0.0074751	0.011171	0.0072975	-0.0066298	-0.0043247	-7.9597e-05	-0.024236	0.024665	0.0027763	-0.042296	0.010151	0.012377	-0.0010982	-0.0012963	0.0014639	-0.0048278	-0.00053145	-0.0040326	0.00099472	-0.0017304	-0.0014664	-0.0011046	-0.00090582	-0.0091818
A0A371E1S3	0.026307	-0.0033428	0.0032062	-0.00099766	-0.011975	0.023037	0.015091	0.00050431	0.01652	0.032781	-0.00095742	0.0070502	-0.015909	0.0059546	0.0055277	-0.011429	0.041757	0.003818	0.017908	0.016138	-0.00089556	-0.034638	0.0039401	0.01041	-6.5799e-05	-0.0022726	-0.0019238	0.0036362	0.0031275	-0.0068575	0.00048799	-0.0011327	-0.00068283	-0.0013541	-0.0018798	0.0084782
A0A2I0IXU7	0.026337	-0.003347	0.0031793	-0.006726	-0.020367	0.039042	0.024202	0.0038609	0.021935	0.016957	-0.031515	0.015275	-0.024051	0.01828	0.0093892	-0.003664	-0.0017649	0.0026271	-0.030203	-0.0011142	0.0040905	0.019073	-0.010331	-0.010275	0.0080604	-0.0019515	-0.010523	0.065252	0.0016265	-0.0018687	-0.0020796	7.339e-07	-0.0045473	-0.0031005	0.0022039	0.0011904
A0A371EPI7	0.026487	-0.0033655	0.0032279	-0.0010972	-0.013238	0.025826	0.017019	-0.0011052	0.015751	0.030838	0.0029795	0.0042789	0.0071848	0.003372	0.0038531	-0.0086338	0.026907	0.0022993	0.0086477	0.016371	-0.00015233	-0.033993	0.005282	0.010226	-0.0020374	-0.00099911	0.00024211	-0.011468	0.0014468	-0.0048205	0.0010284	-0.0013734	-0.00083962	-0.0010466	-0.0020323	0.0056971
A0A453NBY2	0.026501	-0.0033671	0.0032283	-0.0006717	-0.010844	0.02176	0.012092	0.0049635	0.014354	0.0041727	-0.043574	0.017684	0.011248	0.0057286	0.0067976	-0.0089864	0.044035	0.0048601	-0.042226	0.0089352	0.0023329	-0.021063	-9.0447e-05	0.0050555	0.00072123	0.0020053	-0.001859	-0.015009	2.259e-05	-0.006841	0.00091543	-0.0010598	-0.0014997	-0.000835	-0.0025621	0.0023825
A0A5N6Q2K1	0.026511	-0.0033682	0.0032367	0.00070328	-0.010567	0.021831	0.012359	-0.0074867	-0.0039181	-0.015424	-0.026052	0.0085999	0.00012183	0.011743	0.0064592	-0.0045432	-0.017779	-0.0018617	-0.011495	0.022882	0.002227	-0.034293	0.0098381	0.0099142	0.00076056	-0.0033017	0.00026265	0.020998	0.00016858	-0.0019607	0.0001172	-0.00086921	-0.0012964	-0.00089596	0.00071359	0.00032114
A0A5J9TUR8	0.026525	-0.0033707	0.0031881	-0.0092614	-0.024282	0.0456	0.027774	0.0039367	0.021255	0.0040042	-0.062353	0.025872	-0.02296	0.02279	0.013034	-0.0093117	0.02553	0.0037769	0.0024358	0.017439	0.001054	-0.021676	-0.0028497	0.0075385	0.002267	0.0023018	-0.0054778	-0.021361	-0.0020196	-0.0077163	0.0022039	-0.0012851	-0.0029192	-0.0024902	-0.0026683	0.010607
A0A0K9PCL9	0.026581	-0.0033782	0.0031973	-0.0089763	-0.023683	0.04536	0.027954	0.006882	0.0274	0.016561	-0.042081	0.018638	-0.024442	0.022353	0.011101	-0.0023848	-0.014837	0.002235	-0.044636	-0.0014302	0.00567	0.024845	-0.011646	-0.013023	0.0094963	-0.0019319	-0.011943	0.076815	0.001053	-0.0010899	-0.0025836	-0.0001311	-0.0054981	-0.0036771	0.0029799	0.0093872
A0A0E0KLE2	0.02659	-0.0033787	0.0032552	0.0017049	-0.00826	0.01743	0.011371	0.00080656	0.015237	0.030108	0.013324	0.00011389	-0.0063632	0.0044883	0.0026618	-0.0029074	0.011792	0.001457	0.02144	0.0014702	-0.00099566	-0.00057023	-0.0044777	0.00062316	-0.0010838	0.0017474	-0.0017367	-0.025159	0.00018837	-0.0021674	0.0010836	-0.00025826	-0.0012196	-0.00083683	-0.0016125	0.0047457
A0A3B6DJ91	0.026603	-0.00338	0.0032537	0.0014895	-0.0090423	0.018661	0.011387	-0.0021541	0.0078524	0.013175	-0.007222	0.0052745	0.013228	0.0024302	0.0032783	-0.0069292	0.017276	0.0012163	-0.0061407	0.014035	0.00096609	-0.026338	0.0055687	0.0064877	0.00065255	-0.0030099	-0.0011955	0.025078	0.0021867	-0.0028932	-0.00046352	-0.00069673	-0.00095883	-0.00085365	-0.00018249	-0.0015164
A0A2H3ZSH3	0.026599	-0.0033801	0.0032037	-0.008227	-0.023071	0.044283	0.027331	0.0052327	0.024948	0.011065	-0.041285	0.017795	-0.010822	0.018142	0.0083675	0.0037659	0.014311	0.0051901	-0.030365	-0.028743	0.0022991	0.070435	-0.03211	-0.022053	0.003126	0.012853	-0.0098092	-0.075289	-0.0065272	-0.0020374	0.0030846	0.00070147	-0.0055054	-0.0020894	-0.003126	0.0083546
A0A5D2IJT1	0.02662	-0.0033823	0.0032092	-0.0077189	-0.024621	0.046936	0.029955	-0.0031262	0.01674	0.012423	-0.025715	0.011528	0.023167	0.011317	0.0062678	-0.0021234	-0.0006346	0.0015947	-0.032115	0.0043821	0.0033204	0.0018971	-0.0058694	-0.0021772	-1.5885e-05	0.0037157	-0.0029184	-0.023505	-0.0030852	-0.0017805	0.0017087	-0.0010758	-0.0037646	-0.001839	-0.0014555	0.0060442
A0A0D3HEH8	0.02663	-0.0033835	0.0032383	-0.0018933	-0.012957	0.025584	0.014583	0.0029274	0.012482	-0.0018835	-0.046523	0.018661	-0.00337	0.011566	0.0079442	-0.0062478	0.040712	0.0042237	0.0041625	0.0056494	-0.00087236	-0.0096473	-0.0065814	0.0057869	-0.0018972	0.0072338	-0.0014866	-0.081405	-0.0038335	-0.007139	0.0039305	-0.00068236	-0.0013463	-0.00060473	-0.0049881	0.0062709
A0A3P6DDH8	0.026645	-0.0033853	0.0032433	-0.0013658	-0.012951	0.025186	0.015039	-0.0011881	0.0089926	0.0041819	-0.03198	0.014189	0.0079415	0.0054732	0.0050939	-0.0069788	0.048687	0.0046149	-0.001242	0.00032186	-0.00038605	5.5196e-05	-0.0076485	-9.0723e-05	0.001488	0.0028673	-0.0046895	-0.017404	-0.00049235	-0.0051955	0.0014745	3.4112e-05	-0.0017521	-0.00090113	-0.0026129	0.0019013
A0A1J3ERH3	0.026667	-0.0033882	0.0032204	-0.006572	-0.022487	0.043089	0.027214	-0.001278	0.017346	0.012013	-0.029072	0.012604	0.02745	0.0091738	0.005925	-0.0031227	0.0087777	0.0022734	-0.03619	0.0044252	0.0032142	-0.0011988	-0.0051447	-0.0012744	-0.0001674	0.0038088	-0.0025832	-0.024801	-0.0027809	-0.0024852	0.0016528	-0.0010981	-0.0033952	-0.0016081	-0.0018249	-0.0019933
A0A484KTT6	0.026672	-0.0033889	0.0032626	0.0014218	-0.0090908	0.019206	0.011963	0.001147	0.014353	0.0216	0.00028025	0.0028142	0.021806	0.00070745	0.0010258	-0.0018518	0.011107	0.0009611	0.0092856	-0.0023633	0.00021874	0.012166	-0.005684	-0.0060247	0.0032494	-0.0016555	-0.0058281	0.040954	0.0015993	0.00088799	-0.0013169	0.00056655	-0.001991	-0.001201	0.00085904	-0.0025443
A0A2S3HXK4	0.026686	-0.0033904	0.0032737	0.0031922	-0.0070538	0.014874	0.0098548	-0.0062799	0.0038328	0.020989	0.017059	-0.0019866	4.3974e-05	0.001339	0.0030105	-0.0073289	0.018268	0.0017096	-0.015609	0.017795	0.00046787	-0.046286	0.0090963	0.015716	-0.0075791	0.0029202	0.0074606	-0.08183	-0.00052775	-0.0063254	0.0032782	-0.0021213	0.00026875	0.00034614	-0.0040702	-0.012314
A0A2N9E1E5	0.026684	-0.0033905	0.0032595	0.00089351	-0.0091011	0.020126	0.011128	0.0082578	0.01983	0.010743	-0.026508	0.0097488	0.033838	0.0039431	0.0045744	-0.0021734	-0.0078636	0.00080105	-0.070233	0.0093722	0.0053108	-0.016382	0.0038331	0.0019565	-0.00077552	0.0016693	0.0011651	-0.0085663	-0.0012332	-0.0016374	-7.1683e-05	-0.0015353	-0.002083	-0.00075967	-0.00065515	0.0044022
A0A0L9TE38	0.026691	-0.0033912	0.0032653	0.002135	-0.0069914	0.014758	0.0073712	-0.0053534	-0.0048406	-0.016095	-0.032681	0.012205	-0.021639	0.01132	0.0074922	-0.0071095	0.013768	0.0018251	-0.028655	0.011937	0.0022974	-0.019853	0.0025667	0.004615	0.003102	-0.002071	-0.0024746	0.022712	0.0016753	-0.004935	-0.00028692	-0.00031042	-0.0014045	-0.00082977	0.00019266	-0.005174
A0A0E0JQ94	0.026756	-0.0033995	0.003267	0.00024279	-0.011086	0.02153	0.013947	-0.0061858	0.0051407	0.016561	-0.00041169	0.0051714	-0.01679	0.0070984	0.0047398	-0.0084929	0.0368	0.0025633	0.046349	0.013093	-0.0031659	-0.026414	0.00052421	0.010929	-0.002484	0.0012931	-0.0004087	-0.043937	0.00019975	-0.0061406	0.0027247	-0.00059529	-0.00024213	-0.00062151	-0.0033867	-0.0065593
A0A2N9GN75	0.026756	-0.0033995	0.003267	0.00024279	-0.011086	0.02153	0.013947	-0.0061858	0.0051407	0.016561	-0.00041169	0.0051714	-0.01679	0.0070984	0.0047398	-0.0084929	0.0368	0.0025633	0.046349	0.013093	-0.0031659	-0.026414	0.00052421	0.010929	-0.002484	0.0012931	-0.0004087	-0.043937	0.00019975	-0.0061406	0.0027247	-0.00059529	-0.00024213	-0.00062151	-0.0033867	-0.0065593
A0A251S105	0.026762	-0.0034	0.0032803	0.0032417	-0.0059122	0.013826	0.0068932	-0.00094975	0.0025613	-0.0083145	-0.025742	0.0087131	0.0084222	0.0081223	0.0061747	-0.0056627	-0.0076722	-0.00091649	-0.024751	0.027051	0.0021134	-0.052356	0.01403	0.017165	-0.004255	0.00056558	0.0057451	-0.042643	-0.0015621	-0.0045265	0.0020386	-0.00193	-5.1167e-05	2.2571e-05	-0.0021671	-0.004491
A0A446XPJ8	0.026762	-0.0034	0.0032803	0.0032417	-0.0059122	0.013826	0.0068932	-0.00094975	0.0025613	-0.0083145	-0.025742	0.0087131	0.0084222	0.0081223	0.0061747	-0.0056627	-0.0076722	-0.00091649	-0.024751	0.027051	0.0021134	-0.052356	0.01403	0.017165	-0.004255	0.00056558	0.0057451	-0.042643	-0.0015621	-0.0045265	0.0020386	-0.00193	-5.1167e-05	2.2571e-05	-0.0021671	-0.004491
A0A397Z2N5	0.026769	-0.0034011	0.0032679	0.00050122	-0.010605	0.022482	0.012932	1.7975e-05	0.0088887	-4.8324e-05	-0.021349	0.0075317	0.019649	0.0070813	0.0045459	-0.0005597	-0.012613	-2.7614e-05	-0.043106	0.0056484	0.0036296	-0.0046132	-0.00041678	-0.0002314	-0.00034584	0.0022592	-0.00010954	-0.015628	-0.0019744	-0.0008333	0.00069174	-0.00078623	-0.002263	-0.00072433	-0.00055045	0.00641
K4BYA4	0.026774	-0.0034018	0.0032781	0.0018337	-0.0097767	0.020881	0.013729	-0.0020433	0.012813	0.027253	0.017312	-0.0035035	0.028651	0.0019006	0.0018155	-0.0050456	-0.026563	-0.0036128	0.012746	0.032587	0.0011323	-0.058031	0.019612	0.017032	-0.0034255	-0.0061045	0.0043563	0.02455	0.0018933	2.5968e-05	-0.00045199	-0.0019461	-0.00015625	-0.00085111	0.00066376	-0.0056556
A0A2G2YVA4	0.026791	-0.0034039	0.0032817	0.0021897	-0.0091148	0.019687	0.012812	-0.0024087	0.011246	0.024355	0.015866	-0.0032257	0.025162	0.002498	0.0020446	-0.004898	-0.027099	-0.0036125	0.01181	0.031952	0.0011583	-0.05661	0.019162	0.016651	-0.003193	-0.0060086	0.0042302	0.024302	0.0018685	-5.3305e-05	-0.00045179	-0.0018545	-0.00015339	-0.00080823	0.00072374	0.015619
A0A1R3J7M6	0.0268	-0.003405	0.0032889	0.004035	-0.0044567	0.011155	0.0050919	-0.0027685	-0.0014491	-0.011685	-0.021709	0.0071514	-0.0048407	0.009576	0.0059291	-0.0042838	-0.016105	-0.0014756	-0.02084	0.020614	0.0024475	-0.034039	0.010166	0.0097073	0.00028833	-0.0027777	0.0013435	0.013677	0.00065819	-0.0023855	-0.00015589	-0.00089384	-0.00073934	-0.00049327	0.00051319	0.0092953
A0A1D6H1K0	0.026809	-0.0034065	0.0032859	0.0026606	-0.0063631	0.01466	0.0087565	0.0039561	0.016085	0.021946	0.0024047	0.0022048	-0.00096612	0.006312	0.0028728	-0.0011742	-0.0069736	-0.00074278	0.032901	0.0047929	-0.00081958	0.0017823	-0.0022297	-0.00085143	0.00199	-0.0016387	-0.0042073	0.022873	0.00095779	0.00054461	-0.00066701	0.0002858	-0.0013602	-0.0012021	0.00060377	0.0071382
A0A5D2LI45	0.026823	-0.003408	0.0032818	0.0019201	-0.0077799	0.016957	0.0093662	0.0023242	0.010684	0.0050818	-0.022689	0.0091731	0.020478	0.0034047	0.0035733	-0.0039222	0.014227	0.0013272	-0.013688	0.0063173	0.001291	-0.0082803	-0.00019667	0.0011915	0.0013514	-9.5982e-05	-0.002527	0.010857	0.00020077	-0.0018715	-0.00011477	-0.00023347	-0.0014278	-0.00073159	-0.00055015	0.0028247
A0A2I0AQ75	0.026837	-0.0034107	0.0032457	-0.0053222	-0.016771	0.0332	0.01912	0.0081816	0.021207	0.0063157	-0.044625	0.018543	-0.056318	0.027214	0.014958	-0.0052414	-0.035856	0.0017153	-0.10934	0.013903	0.0098603	-0.013984	0.0019036	-0.00201	0.0067402	-0.0029651	-0.0046529	0.056189	0.0020255	-0.0049388	-0.0025835	-0.0019435	-0.0046161	-0.0031065	0.0029953	-0.0043454
V4LDN9	0.026845	-0.0034109	0.0032966	0.0037485	-0.0053231	0.012895	0.0081941	0.0035153	0.017309	0.030577	0.017891	-0.0028906	0.01489	-0.00036186	0.00054562	0.0011716	0.0038008	0.0014721	-0.015119	-0.0076999	0.00077849	0.012771	-0.007809	-0.0039576	-0.0036791	0.0061392	0.0011103	-0.065252	-0.002133	-0.00081782	0.001912	-0.00046265	-0.0014487	-9.3461e-05	-0.0026107	-0.0060534
A0A452XQ75	0.02685	-0.0034116	0.0032853	0.0014513	-0.0095677	0.021052	0.013123	0.0018693	0.016139	0.018923	0.0039253	0.00028904	0.016977	0.008657	0.0026257	0.0003366	-0.035683	-0.0050196	0.080099	0.022798	-0.0029363	-0.025582	0.0079503	0.010883	-0.0022096	-0.0021284	-1.334e-05	-0.0040008	-0.0016315	0.0024165	0.0010717	-0.0004467	-0.00040748	-0.0010326	-0.00018805	0.0087256
A0A5C7HWD8	0.026859	-0.0034126	0.0032986	0.0044803	-0.0036913	0.0098445	0.0043462	-0.0017443	0.00020278	-0.0080116	-0.017665	0.0059754	-0.0027477	0.008015	0.0050903	-0.0032443	-0.013982	-0.001045	-0.024384	0.014904	0.0025372	-0.023451	0.0068833	0.0059821	0.00078055	-0.0021338	0.00044946	0.015078	0.00072367	-0.0017712	-0.00040572	-0.00061525	-0.00097268	-0.00048059	0.00063875	0.0053985
A0A2P5E703	0.026861	-0.0034128	0.003298	0.004399	-0.0037257	0.0099939	0.0041583	-0.0014731	-0.00050426	-0.012184	-0.023518	0.007486	-0.0025452	0.0092497	0.0058229	-0.0038293	-0.01848	-0.001585	-0.026338	0.019611	0.0028894	-0.03142	0.0099394	0.0083719	0.00096308	-0.0031597	0.00085683	0.022821	0.0008746	-0.0018969	-0.00061424	-0.0008048	-0.0008618	-0.00053802	0.00095055	-0.004154
A0A248R9A0	0.026859	-0.0034128	0.0032887	0.0021948	-0.0070202	0.014925	0.0087393	-0.0019378	0.0059007	0.0096364	-0.0063942	0.0056559	-0.022568	0.0088442	0.0048113	-0.0044837	0.015459	0.0015531	0.023935	0.0031896	-0.00099788	8.3497e-05	-0.0044992	3.4944e-05	0.0025264	-0.00077412	-0.0046405	0.010975	0.0014316	-0.0028365	7.5647e-05	0.00039395	-0.0013166	-0.0010548	-0.00030156	-0.0029849
D8TRB4	0.02687	-0.0034136	0.0032839	0.00099374	-0.011161	0.021788	0.013916	-0.0098529	-0.0011901	0.0070108	-0.0070101	0.0056851	0.0090553	0.0046303	0.0053452	-0.014473	0.027106	-0.00022241	0.04058	0.048088	-0.002506	-0.10053	0.025942	0.035016	-0.0082248	-0.0030204	0.0088894	-0.053572	0.00055581	-0.0085609	0.0036523	-0.0028438	0.0019462	0.00010636	-0.0043221	-0.0098376
A0A2U1PG55	0.026872	-0.0034144	0.0033117	0.0060885	-0.0015055	0.0056645	0.0035903	-0.0032447	0.0044845	0.021662	0.030442	-0.0072019	-0.024715	0.0049943	0.0018947	0.00026953	-0.013694	-0.00035036	0.0034635	-0.0016777	0.00030391	0.0050178	-0.003546	-0.0016797	-0.0013027	0.0012301	0.00030641	-0.024106	0.00070331	-0.00065281	0.00051119	-4.1307e-05	-0.0010363	-0.00030961	-0.00027164	0.0080257
A0A2P6Q0B9	0.026873	-0.0034146	0.003302	0.0040748	-0.0047786	0.010619	0.0075693	-0.0070923	0.0028989	0.030458	0.037789	-0.0073484	-0.047646	0.0077692	0.0044261	-0.0066281	-0.0075736	0.00046192	-0.011308	0.01397	0.00176	-0.030031	0.0071679	0.0073659	-0.00058385	-0.00441	0.0015068	0.01535	0.0046258	-0.0040284	-0.00078996	-0.0011756	-0.00078762	-0.00096747	0.00085017	0.0038744
A0A383VN82	0.026876	-0.0034147	0.0032951	0.0032423	-0.0061678	0.013858	0.0075394	-0.0049579	-0.0010758	-0.0044734	-0.012229	0.0051424	-0.0059955	0.0082621	0.0046953	-0.0042171	-0.0047809	-0.000892	0.0079572	0.015361	0.00042225	-0.022879	0.0054302	0.0070157	0.000727	-0.0024462	-0.00072404	0.013695	0.0008653	-0.0019765	0.00010525	-0.00030649	-0.00079699	-0.00063224	0.00020935	0.011223
A0A2R6XUL9	0.026881	-0.0034154	0.0033053	0.0049221	-0.0032962	0.0090108	0.0048445	-0.0026297	0.0028476	0.0073062	0.0066045	-0.00069184	-0.009986	0.0056529	0.0029681	-0.00034491	-0.010289	-0.00011542	-0.014802	0.00060901	0.0014743	0.0021691	-0.0024402	-0.0014588	-0.00018319	0.0011447	-0.0003354	-0.013426	4.4489e-05	-0.0008599	0.00032327	-8.7833e-05	-0.0013619	-0.0003522	-0.00013448	-0.0038023
A0A328D4A0	0.026881	-0.0034154	0.0033053	0.0049221	-0.0032962	0.0090108	0.0048445	-0.0026297	0.0028476	0.0073062	0.0066045	-0.00069184	-0.009986	0.0056529	0.0029681	-0.00034491	-0.010289	-0.00011542	-0.014802	0.00060901	0.0014743	0.0021691	-0.0024402	-0.0014588	-0.00018319	0.0011447	-0.0003354	-0.013426	4.4489e-05	-0.0008599	0.00032327	-8.7833e-05	-0.0013619	-0.0003522	-0.00013448	-0.0038023
A0A2H5NUB4	0.026893	-0.0034168	0.0032933	0.0022911	-0.0082366	0.017153	0.010571	-0.0033973	0.0062424	0.013602	-0.0036316	0.0040161	0.020913	-0.00028808	0.001994	-0.0071498	0.02449	0.0012384	0.0071935	0.013695	-0.00017785	-0.026926	0.0055601	0.0072954	1.5578e-05	-0.0028841	-0.00097362	0.020634	0.0021482	-0.0027165	-0.00016348	-0.00050499	-0.00055319	-0.00059704	-0.00061446	0.0066248
A0A427B364	0.026893	-0.0034168	0.0032933	0.0022911	-0.0082366	0.017153	0.010571	-0.0033973	0.0062424	0.013602	-0.0036316	0.0040161	0.020913	-0.00028808	0.001994	-0.0071498	0.02449	0.0012384	0.0071935	0.013695	-0.00017785	-0.026926	0.0055601	0.0072954	1.5578e-05	-0.0028841	-0.00097362	0.020634	0.0021482	-0.0027165	-0.00016348	-0.00050499	-0.00055319	-0.00059704	-0.00061446	0.0066248
A0A1S3UPG3	0.026897	-0.003417	0.0032746	-0.00096926	-0.013056	0.024876	0.014551	-0.0073626	-0.0021304	-0.0093395	-0.041084	0.01656	0.0043893	0.0068858	0.0082832	-0.01532	0.049809	0.0040398	-0.036109	0.032767	0.0016613	-0.074694	0.015713	0.023663	-0.0040362	-0.00018507	0.0050526	-0.042812	0.00044645	-0.010936	0.0028128	-0.0025283	0.00013589	-0.0001919	-0.0041359	-0.0037942
A0A250X3C2	0.026895	-0.003417	0.0032993	0.0037014	-0.0057814	0.013741	0.0071754	-0.0053559	-0.0028989	-0.0093883	-0.011969	0.0035471	-0.0032445	0.010533	0.0062457	-0.0045596	-0.036236	-0.0033006	-0.031222	0.031739	0.0036395	-0.056382	0.018653	0.016629	-0.0023433	-0.0039507	0.0054435	0.0045795	0.00050636	-0.002341	0.00018308	-0.001918	-0.00043709	-0.00040997	0.00063698	0.00115
C4P5C1	0.026898	-0.0034174	0.0032999	0.0036081	-0.0056661	0.013148	0.0072542	-0.0021257	0.0038897	0.0033489	-0.0091065	0.0043773	0.0062544	0.0057432	0.0042692	-0.0057329	-0.0043627	-0.0012358	0.00618	0.024007	0.00045486	-0.043646	0.012114	0.013942	-0.0020392	-0.00252	0.0026251	-0.0031089	0.00064766	-0.002828	0.00065589	-0.0011805	-4.319e-05	-0.00036761	-0.00074507	0.012403
A0A0E0E4L3	0.026901	-0.0034178	0.0033071	0.0051733	-0.0027384	0.0084305	0.0031908	-0.0075808	-0.010526	-0.023144	-0.011872	0.0026848	-0.040556	0.018102	0.008038	0.0004174	-0.050804	-0.0034532	-0.026639	0.017843	0.0030843	-0.025485	0.0074498	0.0090927	-0.0023642	0.0012843	0.0046098	-0.044093	-0.0022255	-0.0021519	0.0017966	-0.001074	-0.0010056	-0.00012186	-0.00013077	-0.011535
C4P593	0.026904	-0.0034182	0.0033011	0.0036687	-0.0055772	0.012995	0.0071411	-0.0022038	0.00366	0.0029788	-0.0091663	0.0043515	0.0060697	0.005809	0.0042974	-0.0057472	-0.0048521	-0.0012966	0.0062203	0.024363	0.00045928	-0.044333	0.012372	0.014187	-0.0020975	-0.0025554	0.0027368	-0.0034117	0.000638	-0.0028418	0.00067101	-0.0011972	-1.593e-05	-0.00035412	-0.00074539	0.0019581
A0A453RW05	0.02696	-0.0034252	0.0033023	0.0026561	-0.0073111	0.015515	0.008784	-0.0063552	-0.0019705	-0.0038611	-0.013396	0.0060358	0.00071446	0.004882	0.0034413	-0.0039833	0.01753	0.0014482	-0.00098445	0.0024098	0.00023871	-0.00074136	-0.0032332	-0.00055083	0.0020108	-0.00034627	-0.0033413	0.011033	0.00078223	-0.0021953	0.00016657	0.00038133	-0.0014032	-0.00057412	-0.00029398	-0.0088114
A0A287XER1	0.026958	-0.0034253	0.0033078	0.002903	-0.0076005	0.015126	0.011621	-0.011162	0.0027638	0.041407	0.054123	-0.011301	-0.041605	0.0031847	0.0018101	-0.0053948	0.015235	0.0026488	0.00066579	-0.0015966	9.0358e-05	-0.0036213	-0.0038038	-0.00024921	-0.0013532	-0.00065784	-0.00022725	-0.01364	0.0037438	-0.0038854	0.00036576	-0.00047696	-0.001279	-0.00079882	-0.00061002	-0.0013836
A0A251PCW6	0.026959	-0.0034254	0.0033099	0.0035601	-0.0061703	0.015044	0.0097473	0.0052403	0.021656	0.036644	0.023374	-0.0055167	0.03329	-0.0013553	-0.00037314	0.0011439	-0.025632	-0.0020445	-0.0077734	0.0066238	0.0019153	-0.00729	0.0035139	0.00012997	-0.0016344	-0.0011263	0.00074528	0.0099737	0.00045038	0.0026434	-0.00084153	-0.00078517	-0.0013943	-0.00076018	0.00068436	-0.0017891
M0SUP9	0.026959	-0.0034254	0.0033099	0.0035601	-0.0061703	0.015044	0.0097473	0.0052403	0.021656	0.036644	0.023374	-0.0055167	0.03329	-0.0013553	-0.00037314	0.0011439	-0.025632	-0.0020445	-0.0077734	0.0066238	0.0019153	-0.00729	0.0035139	0.00012997	-0.0016344	-0.0011263	0.00074528	0.0099737	0.00045038	0.0026434	-0.00084153	-0.00078517	-0.0013943	-0.00076018	0.00068436	-0.001054
A0A2N9I0G1	0.026971	-0.0034265	0.0032936	0.00082374	-0.010673	0.021839	0.012636	-0.002324	0.0053236	-0.00038197	-0.029258	0.011046	0.030815	0.0038749	0.006526	-0.012432	0.012476	0.00032743	-0.046424	0.044484	0.0032307	-0.09563	0.026633	0.029773	-0.0072327	-0.0016653	0.010028	-0.044112	-0.00029953	-0.0079466	0.0024095	-0.0035906	0.00070261	7.8408e-05	-0.0033869	-0.010377
A0A5D2PHN3	0.026971	-0.0034265	0.0032936	0.00082374	-0.010673	0.021839	0.012636	-0.002324	0.0053236	-0.00038197	-0.029258	0.011046	0.030815	0.0038749	0.006526	-0.012432	0.012476	0.00032743	-0.046424	0.044484	0.0032307	-0.09563	0.026633	0.029773	-0.0072327	-0.0016653	0.010028	-0.044112	-0.00029953	-0.0079466	0.0024095	-0.0035906	0.00070261	7.8408e-05	-0.0033869	-0.0025408
A0A3B6LS85	0.02697	-0.0034268	0.0033232	0.0058872	-0.0021604	0.0064811	0.0046049	-0.003942	0.0056489	0.028654	0.035379	-0.0077873	-0.020019	0.0024521	0.001379	-0.0025531	0.0013936	0.00037619	0.016248	0.003849	-0.000919	-0.010469	-1.2619e-05	0.0040361	-0.0032815	0.0011306	0.0020334	-0.038706	0.0010344	-0.0023383	0.0012656	-0.00048426	-0.0002872	-0.00010592	-0.0015017	-0.008597
A0A446L1H8	0.026983	-0.0034282	0.0033058	0.0029231	-0.0066334	0.014302	0.0074081	-0.013073	-0.015516	-0.02676	-0.018279	0.0064112	-0.047387	0.017966	0.0071311	-0.0011222	-0.011956	-0.0011899	0.037691	0.0051206	-0.0015365	0.0047914	-0.0053693	0.00097551	0.0023746	0.00062489	-0.0037267	-0.012113	-0.0011184	-0.0020208	0.001571	0.0009674	-0.0014076	-0.00066678	-4.6192e-05	0.0047099
M0XHQ5	0.026997	-0.0034302	0.0033228	0.0055289	-0.0021561	0.0071219	0.0035833	-0.0010659	0.0045696	0.0093121	0.0081537	-0.0011473	-0.011889	0.006126	0.0028796	-8.0581e-05	-0.01429	-0.0008101	0.00070754	0.0025847	0.00068459	0.00033916	-0.0014332	-0.00037195	-5.4621e-05	0.00041931	-0.00059291	-0.0085335	0.00020934	-0.00036011	0.00016905	1.904e-05	-0.0010932	-0.00040118	7.3956e-05	0.0073049
A0A453CYK0	0.027009	-0.0034315	0.0033097	0.0029885	-0.0068124	0.015136	0.0081817	-0.0036477	0.00086153	-0.0054832	-0.018316	0.0066127	0.016502	0.0035825	0.0027411	-0.0024025	0.0075893	0.00037652	-0.0055932	0.0031956	0.00086137	0.00060509	-0.0019461	-0.001548	0.0024692	-0.00095847	-0.0035143	0.024264	0.00044762	-0.00046064	-0.00042839	0.00042532	-0.0015332	-0.00059702	0.00039002	0.004479
A0A097KKC5	0.027016	-0.0034327	0.0033296	0.0068117	0.00050404	0.0025139	-0.00068585	-0.0088322	-0.014701	-0.024538	-0.0038603	0.00035053	-0.072004	0.022958	0.0089038	0.00025604	-0.068415	-0.0054647	0.0071009	0.020873	0.0021602	-0.02175	0.0090759	0.0068411	0.0030878	-0.0056529	-0.00015481	0.037428	0.0016404	-9.2431e-05	-0.0011515	-5.0934e-05	-0.0010447	-0.00094626	0.0035764	0.0012007
A0A314YQU3	0.027019	-0.0034328	0.0033145	0.0036412	-0.0050619	0.011482	0.0060905	-0.001089	0.0043962	0.0052062	-0.015572	0.0078571	-0.0023435	0.0053242	0.0056836	-0.010524	0.020079	0.00095153	-0.00115	0.029424	0.00024421	-0.061774	0.015441	0.019872	-0.0030136	-0.0025057	0.00399	-0.015961	0.0015881	-0.0066137	0.0011909	-0.0017701	0.00064284	-0.00020633	-0.0021102	-0.00037821
A0A484NSM2	0.027023	-0.0034333	0.0033147	0.0035983	-0.0058249	0.013538	0.0071764	-0.0028989	0.0016723	-0.00374	-0.014278	0.0050908	0.017635	0.0027775	0.0022012	-0.00095637	0.0041328	0.00040301	-0.013637	-0.00079746	0.0012635	0.0075546	-0.0039481	-0.0038335	0.0020065	0.0002942	-0.0031158	0.013955	-6.8826e-05	2.6904e-05	-0.00027522	0.00046549	-0.0016811	-0.00045497	0.00024358	0.0014403
A0A2U1M5Q7	0.027025	-0.0034338	0.0033235	0.0048082	-0.0036421	0.0089538	0.0056521	-0.005732	0.0013602	0.016314	0.02045	-0.003336	-0.027839	0.0061213	0.0025615	-0.0025757	0.0025895	0.00022135	0.031385	0.0014887	-0.0014458	0.0016135	-0.0034811	-0.00023351	0.0009762	-0.0012075	-0.0026732	0.0047955	0.0019777	-0.001402	4.5667e-05	0.00047365	-0.00088602	-0.00066414	0.00012085	-0.00474
A0A061GQQ5	0.027031	-0.0034342	0.0033185	0.0043397	-0.0043282	0.010836	0.0048801	-0.0040014	-0.003368	-0.013981	-0.023047	0.0073991	0.0023102	0.0077614	0.005107	-0.0046783	-0.0089206	-0.0014009	-0.0096092	0.02032	0.001557	-0.033369	0.0098628	0.0097908	0.0005583	-0.0031642	0.00070825	0.019107	0.00080855	-0.0021444	-0.00016415	-0.00060842	-0.00053116	-0.00038815	0.00044167	0.0013954
A0A2G5DLS7	0.027031	-0.0034343	0.0033024	0.00073728	-0.010651	0.021248	0.013236	-0.0052526	0.0047187	0.0089712	-0.0089015	0.0062757	0.0059279	0.0044684	0.0028411	-0.0056558	0.029728	0.0013191	0.053601	0.0073048	-0.0031502	-0.007531	-0.0027246	0.0036655	0.0012016	-0.00092081	-0.0044894	0.0067065	0.00069588	-0.0023521	0.00091247	0.00049611	-0.00084295	-0.00087496	-0.0012722	0.005999
A0A2Z7CL36	0.027038	-0.0034354	0.0033184	0.0035348	-0.0061333	0.015129	0.0090115	-0.0016138	0.0075508	0.0095299	0.014562	-0.0044741	-0.007974	0.010715	0.0031137	0.0065085	-0.050241	-0.0031901	-0.00165	-0.0015266	0.0013822	0.014663	-0.0055469	-0.0030907	-0.0035728	0.0057695	0.0020947	-0.069109	-0.0043575	0.002139	0.0023399	-0.0003427	-0.0019694	-0.00031674	-0.0010076	0.0025274
A0A287ENQ8	0.027036	-0.0034359	0.0033354	0.0065974	0.00068065	0.0022098	0.0014547	0.0029491	0.013521	0.035572	0.042705	-0.010153	-0.052339	0.010058	0.0016343	0.0043358	-0.042848	-0.0026538	0.045543	-0.012743	-0.00026394	0.045672	-0.011748	-0.017542	0.0091102	-0.0070089	-0.011065	0.11012	0.0055745	0.0055126	-0.0048345	0.0021483	-0.002568	-0.0021426	0.0059235	0.0084472
A0A0D9XEJ3	0.027046	-0.0034361	0.0033199	0.0040975	-0.0051785	0.012724	0.0064291	-0.0026585	0.00091245	-0.0078492	-0.015995	0.0048168	0.019368	0.0043078	0.0028573	-0.00036986	-0.0076449	-0.00083513	-0.013262	0.0064893	0.0012404	-0.0073752	0.00078657	0.0024107	-0.0012611	0.0020431	0.00077354	-0.023981	-0.0019373	-0.00052437	0.0011835	-0.00024374	-0.001098	-2.7835e-05	-0.00099188	0.0016944
A0A2G9IBH2	0.027044	-0.0034362	0.003333	0.0067772	0.00031394	0.002321	-0.00054019	-0.0088904	-0.013723	-0.01974	-0.0048264	0.0016635	-0.058633	0.017182	0.0072111	-0.0020205	-0.036167	-0.002996	0.010647	0.014837	0.001021	-0.015734	0.0052975	0.004733	0.0035207	-0.0049848	-0.0017289	0.038594	0.0023793	-0.0012664	-0.0010967	0.00033258	-0.00085117	-0.00075952	0.0026395	-0.0031302
A0A2P6V1L0	0.027051	-0.003437	0.0033346	0.0069461	0.00060221	0.0017907	-0.00089731	-0.0092158	-0.014475	-0.020449	-0.004282	0.0014514	-0.061053	0.017501	0.0073166	-0.0019813	-0.037018	-0.0030292	0.010055	0.014782	0.0010572	-0.015697	0.0052988	0.0047471	0.0035197	-0.0049806	-0.0016402	0.037901	0.0024101	-0.0013331	-0.0010847	0.00033848	-0.00083846	-0.00074083	0.0026693	-0.013279
A0A498IEV5	0.027051	-0.003437	0.0033346	0.0069461	0.00060221	0.0017907	-0.00089731	-0.0092158	-0.014475	-0.020449	-0.004282	0.0014514	-0.061053	0.017501	0.0073166	-0.0019813	-0.037018	-0.0030292	0.010055	0.014782	0.0010572	-0.015697	0.0052988	0.0047471	0.0035197	-0.0049806	-0.0016402	0.037901	0.0024101	-0.0013331	-0.0010847	0.00033848	-0.00083846	-0.00074083	0.0026693	-0.0084826
[truncated: 1,448 more rows]

## Sheet: Sheet2
Supplementary Datafile 3: Sheet 2 - Principal component loadings used to generate Figure 1. Values are provided for all proteins identified when searching mass spectral data against the GluPro suite of curated databases containing gluten proteins.
[truncated: 125 more rows]
