# Supplementary material for: Proteomic Profiling of Celiac-Toxic Motifs and Allergens in Cereals Containing Gluten
Source: J Proteome Res. 2025 Apr 15;24(5):2336–48. doi: 10.1021/acs.jproteome.3c00456 (PMC12053943; doi:10.1021/acs.jproteome.3c00456)
Supplement: Supplementary file 3 — pr3c00456_si_003.xlsx [file pr3c00456_si_003.xlsx]

## Sheet: Sheet1
Supplementary Datafile 4: CD-active peptide identified in mass spectral data. Coeliac disease active peptides present in AllergenOnline identified in mass spectrometry analysis of cereals containing gluten and the normalised abundance of those peptide in the respective sample and biological replicate
	B_1	B_2	B_3	O_1	O_2	O_3	R_1	R_2	R_3	W_1	W_2	W_3
CD active peptide	Barley	Barley	Barley	Oats	Oats	Oats	Rye	Rye	Rye	Wheat	Wheat	Wheat
VPVPQLQPQNPSQQQPQEQVPL	54362.5	54362.5	54362.5	54362.5	54362.5	54362.5	54362.5	54362.5	54362.5	334405	359131	271813
VQQQQFPGQQQPFPPQQPYPQPQPFPSQQPY	15025.8	15025.8	15025.8	15025.8	15025.8	15025.8	15025.8	15025.8	15025.8	75129	78893.7	116838
VRVPVPQLQPQNPSQQQPQ	54362.5	54362.5	54362.5	54362.5	54362.5	54362.5	54362.5	54362.5	54362.5	334405	359131	271813
QNPSQQQPQEQVPLVQQQ	200.763	200.763	200.763	200.763	200.763	200.763	200.763	200.763	200.763	1244.88	1003.81	200.763
FPGQQQPFPPQQPYPQPQPF	16872.9	16872.9	16872.9	16872.9	16872.9	16872.9	16872.9	16872.9	16872.9	84364.6	94270.4	136948
PQPQPFPSQQPY	26683.8	26683.8	26683.8	26683.8	26683.8	26683.8	26683.8	26683.8	26683.8	133419	163033	192681
LQLQPFPQPQLPYPQPQLPYPQPQLPYPQPQPF	37930.1	37930.1	37930.1	37930.1	37930.1	37930.1	37930.1	37930.1	37930.1	245640	197258	189651
LQLQPFPQPQLPYPQPQLPY	50865.8	50865.8	50865.8	50865.8	50865.8	50865.8	50865.8	50865.8	50865.8	286001	254329	273610
LQLQPFPQPQLPY	125624	125624	125624	125624	125624	125624	125624	125624	125624	628118	649147	851584
QLQPFPQPQLPYPQPQ	87078.7	87078.7	87078.7	87078.7	87078.7	87078.7	87078.7	87078.7	87078.7	435394	482043	445269
QLQPFPQPQLPYPQP	100736	100736	100736	100736	100736	100736	100736	100736	100736	503678	584046	699066
QLQPFPQPQLPYPQ	100736	100736	100736	100736	100736	100736	100736	100736	100736	503678	584046	699066
QLQPFPQPQLPY	138750	138750	138750	138750	138750	138750	138750	138750	138750	693749	764236	943985
LQPFPQPQLPYPQPQ	87078.7	87078.7	87078.7	87078.7	87078.7	87078.7	87078.7	87078.7	87078.7	435394	482043	445269
LQPFPQPQLPY	138750	138750	138750	138750	138750	138750	138750	138750	138750	693749	764236	943985
QPFPQPQLPYPQPQLPY	9837.76	12303.8	13.3742	2.67485	2.67485	2.67485	2.67485	2.67485	2.67485	350039	367646	363306
QPFPQPQLPY	9837.76	12303.8	13.3742	2.67485	2.67485	2.67485	2.67485	2.67485	2.67485	700713	765647	947103
PFPQPQLPYPQPQLP	9837.76	12303.8	13.3742	2.67485	2.67485	2.67485	2.67485	2.67485	2.67485	350039	367646	363306
PFPQPQLPYPQ	9837.76	12303.8	13.3742	2.67485	2.67485	2.67485	2.67485	2.67485	2.67485	505151	584046	701112
PFPQPQLPY	9837.76	12303.8	13.3742	2.67485	2.67485	2.67485	2.67485	2.67485	2.67485	700713	765647	947103
PQPQLPYPQPQLPY	9837.76	12303.8	13.3742	2.67485	2.67485	2.67485	2.67485	2.67485	2.67485	350039	367646	363306
PQPQLPYPQPQL	9837.76	12303.8	13.3742	2.67485	2.67485	2.67485	2.67485	2.67485	2.67485	350039	367646	363306
PQPQLPYPQPQ	9837.76	12303.8	13.3742	2.67485	2.67485	2.67485	2.67485	2.67485	2.67485	436866	482058	447931
PQPQLPYPQ	9837.76	12303.8	13.3742	2.67485	2.67485	2.67485	2.67485	2.67485	2.67485	505151	584062	701728
QPQLPYPQPQLPYPQ	9837.76	12303.8	13.3742	2.67485	2.67485	2.67485	2.67485	2.67485	2.67485	350039	367646	363306
PQLPYPQPQLPYPQPQLPYP	38259.7	38259.7	38259.7	38259.7	38259.7	38259.7	38259.7	38259.7	38259.7	246616	198097	191299
PQLPYPQPQLPY	9837.76	12303.8	13.3742	2.67485	2.67485	2.67485	2.67485	2.67485	2.67485	350039	367646	363306
QLPYPQPQLPYPQPQ	9837.76	12303.8	13.3742	2.67485	2.67485	2.67485	2.67485	2.67485	2.67485	350039	367646	363306
QLPYPQPQLPYPQ	9837.76	12303.8	13.3742	2.67485	2.67485	2.67485	2.67485	2.67485	2.67485	350039	367646	363306
LPYPQPQLPYPQ	9837.76	12303.8	13.3742	2.67485	2.67485	2.67485	2.67485	2.67485	2.67485	350039	367646	363306
PYPQPQLPY	9837.76	12303.8	13.3742	2.67485	2.67485	2.67485	2.67485	2.67485	2.67485	350039	367646	363306
QQPQQQYPSGQGSFQPSQQNPQAQG	45716.6	45716.6	45716.6	45716.6	45716.6	45716.6	45716.6	45716.6	45716.6	228583	363110	267041
QQPQQQYPSGQGSFQPSQQNPQAQ	50969.2	50969.2	50969.2	50969.2	50969.2	50969.2	50969.2	50969.2	50969.2	254846	391321	291411
QPQQQYPSGQGSFQPSQQNP	53867.3	53867.3	53867.3	53867.3	53867.3	53867.3	53867.3	53867.3	53867.3	269337	445529	318052
QQYPSGQGSFQPSQQNPQ	56802.6	56802.6	56802.6	56802.6	56802.6	56802.6	56802.6	56802.6	56802.6	284013	427627	362375
QYPSGQGSFQPSQQNPQA	56802.6	56802.6	56802.6	56802.6	56802.6	56802.6	56802.6	56802.6	56802.6	284013	427627	362375
YPSGQGSFQPSQQNP	59186.6	59186.6	59186.6	59186.6	59186.6	59186.6	59186.6	59186.6	59186.6	295933	480207	385184
PSGQGSFQPSQQNPQAQG	50075.3	50075.3	50075.3	50075.3	50075.3	50075.3	50075.3	50075.3	50075.3	250377	389615	320777
PSGQGSFQPSQQ	59519.1	59519.1	59519.1	59519.1	59519.1	59519.1	59519.1	59519.1	59519.1	297596	482477	389746
PSGQGSFQPSQ	59519.1	59519.1	59519.1	59519.1	59519.1	59519.1	59519.1	59519.1	59519.1	297596	482477	389746
SGQGSFQPSQQN	59186.6	59186.6	59186.6	59186.6	59186.6	59186.6	59186.6	59186.6	59186.6	295933	480207	385184
GQGSFQPSQ	59519.1	59519.1	59519.1	59519.1	59519.1	59519.1	59519.1	59519.1	59519.1	297596	552507	445211
QGSFQPSQQ	59519.1	59519.1	59519.1	59519.1	59519.1	59519.1	59519.1	59519.1	59519.1	297596	552507	445211
GSFQPSQQNPQAQGS	35401.4	35401.4	35401.4	35401.4	35401.4	35401.4	35401.4	35401.4	35401.4	177007	276645	247456
QAQGSVQPQQLPQFE	73762.8	73762.8	73762.8	73762.8	73762.8	73762.8	73762.8	73762.8	73762.8	368814	651846	474660
MQLQPFPQPQLPYPQPQLPY	12397.5	12397.5	12397.5	12397.5	12397.5	12397.5	12397.5	12397.5	12397.5	61987.6	111400	86317
QPFPQPQLPYPQ	9837.76	12303.8	13.3742	2.67485	2.67485	2.67485	2.67485	2.67485	2.67485	505151	584046	701112
VAHAIIMHQQQQQQQE	143.693	143.693	143.693	143.693	143.693	143.693	143.693	143.693	143.693	718.466	1897.45	3205.94
PQQPYPQPQPQ	40241.7	40241.7	40241.7	40241.7	40241.7	40241.7	40241.7	40241.7	40241.7	205758	201209	226333
QLIPCMDVVL	13931.5	13931.5	13931.5	13931.5	13931.5	13931.5	13931.5	13931.5	13931.5	88559.2	69657.3	113286
QFLGQQQPFPPQQPYPQPQ	2836.71	2836.71	2836.71	2836.71	2836.71	2836.71	2836.71	2836.71	2836.71	15514.8	14183.5	27994.4
FLGQQQPFPPQQPYPQPQ	2836.71	2836.71	2836.71	2836.71	2836.71	2836.71	2836.71	2836.71	2836.71	15514.8	14183.5	27994.4
LGQQQPFPPQQPYPQPQPFPSQQPY	2836.71	2836.71	2836.71	2836.71	2836.71	2836.71	2836.71	2836.71	2836.71	15514.8	14183.5	27994.4
LGQQQPFPPQQPYPQPQPF	2836.71	2836.71	2836.71	2836.71	2836.71	2836.71	2836.71	2836.71	2836.71	15514.8	14183.5	27994.4
LGQQQPFPPQQPYPQPQ	2836.71	2836.71	2836.71	2836.71	2836.71	2836.71	2836.71	2836.71	2836.71	15514.8	14183.5	27994.4
LGQQQPFPPQQPY	2836.71	2836.71	2836.71	2836.71	2836.71	2836.71	2836.71	2836.71	2836.71	15514.8	14183.5	27994.4
QLQPFPQPQLPYPQPQP	16392.5	16392.5	16392.5	16392.5	16392.5	16392.5	16392.5	16392.5	16392.5	85354.1	114396	81962.7
FPGQQQQFPPQQPYPQPQPF	1717.53	1717.53	1717.53	1717.53	1717.53	1717.53	1717.53	1717.53	1717.53	20201.5	39994	8587.63
PQPQPFPPQLPYPQPQS	15.3552	15.3552	15.3552	15.3552	15.3552	15.3552	15.3552	15.3552	15.3552	126.198	109.955	76.7758
TPIQPQQPFPQ	7873.69	7873.69	7873.69	7873.69	7873.69	7873.69	130803	44171.8	39368.5	7873.69	7873.69	7873.69
PQQPFPQQPQQP	519507	547450	504969	15716.2	15716.2	15716.2	200982	119323	125535	78580.9	84447.8	118440
PQQPQQPQQPFPQPQQPFPW	6582.51	6582.51	6582.51	6582.51	6582.51	6582.51	6582.51	6582.51	6582.51	32912.5	41390.6	62315.6
PQQPQQPFPQPQQPFPWQPQ	5568.69	21783.3	11492.1	1113.74	1113.74	1113.74	1113.74	1113.74	1113.74	1113.74	1113.74	1113.74
PQQPQQPFPQPQQPF	97527.7	115153	92883.1	6582.51	6582.51	6582.51	6582.51	6582.51	6582.51	32912.5	41390.6	62315.6
QQPQQPFPQPQQPFP	96807.7	114739	92114	6582.51	6582.51	6582.51	6582.51	6582.51	6582.51	32912.5	41390.6	62315.6
QPQQPFPQPQQPFPWQP	5568.69	21783.3	11492.1	1113.74	1113.74	1113.74	1113.74	1113.74	1113.74	1113.74	1113.74	1113.74
QPQQPFPQPQQPFPW	96807.7	114739	92114	6582.51	6582.51	6582.51	6582.51	6582.51	6582.51	32912.5	41390.6	62315.6
PQQPFPQPQQPFPWQ	5568.69	21783.3	11492.1	1113.74	1113.74	1113.74	1113.74	1113.74	1113.74	1113.74	1113.74	1113.74
QQPFPQPQQPFPWQP	5568.69	21783.3	11492.1	1113.74	1113.74	1113.74	1113.74	1113.74	1113.74	1113.74	1113.74	1113.74
QPFPQPQQPFPWQPQQPFPQ	5568.69	21783.3	11492.1	1113.74	1113.74	1113.74	1113.74	1113.74	1113.74	1113.74	1113.74	1113.74
QPFPQPQQPFPW	124597	144054	116844	6582.51	6582.51	6582.51	6582.51	6582.51	6582.51	32912.5	41390.6	62315.6
PQPQQPFPW	127367	147718	118162	6582.51	6582.51	6582.51	6582.51	6582.51	6582.51	32912.5	41390.6	62315.6
PFPWQPQQPFPQ	169372	154464	99619.9	19924	19924	19924	19924	19924	19924	19924	19924	19924
PLQPQQPFPQQPQQPFPQPQ	52.073	52.073	52.073	52.073	52.073	52.073	52.073	52.073	52.073	601.467	260.365	818.319
QQPFPQQPQQPFPQPQQPIP	44.7498	44.7498	44.7498	44.7498	44.7498	44.7498	44.7498	44.7498	44.7498	223.749	760.509	498.274
PFPQQPQQPFPQ	360725	373335	355646	431.803	431.803	431.803	124448	30715	31928.4	2159.01	2785.95	4396.03
PQQPQQPFPQPQQPIPVQPQ	44.7498	44.7498	44.7498	44.7498	44.7498	44.7498	44.7498	44.7498	44.7498	223.749	760.509	498.274
PFPQPQQPIPV	44.7498	44.7498	44.7498	44.7498	44.7498	44.7498	44.7498	44.7498	44.7498	223.749	760.509	498.274
QPQQPIPVQPQQSFPQQSQQ	44.7498	44.7498	44.7498	44.7498	44.7498	44.7498	44.7498	44.7498	44.7498	223.749	760.509	498.274
PIPQQPQQPFPL	142876	116880	130383	530.041	530.041	530.041	530.041	530.041	530.041	2650.21	2735.56	3921.56
PQQPQQPFPLQPQQPFPQQP	21007.6	10894.3	18326	61.9316	61.9316	61.9316	13380.5	13091.4	5490.35	427.54	309.658	543.367
PFPLQPQQPFPQ	293898	251311	310016	2570.31	2570.31	2570.31	128781	235121	218139	12851.6	16319.9	17686.7
QQQQIPQQPQQF	39521	39521	39521	39521	39521	39521	39521	39521	39521	212902	197605	243438
QIPQQPQQF	39734.7	39734.7	39734.7	39734.7	39734.7	39734.7	39734.7	39734.7	39734.7	213322	198674	244771
LQPQQPFPQQPQQPYPQQPQ	5200.26	5200.26	5200.26	5200.26	5200.26	5200.26	5200.26	5200.26	5200.26	32443.5	26001.3	35897.8
PQQPFPQQPQQPYPQQP	2961.9	300.023	1091.68	60.0045	60.0045	60.0045	60.0045	60.0045	60.0045	33836.9	26743.1	37655.8
PQQPFPQQPQQPY	2961.9	300.023	1091.68	60.0045	60.0045	60.0045	60.0045	60.0045	60.0045	33836.9	26743.1	37655.8
PQQPFPQQPQQ	694044	733761	630663	17360.6	17360.6	17360.6	784467	1.48517e+06	1.21277e+06	86803	88727.5	118481
QQPFPQQPQQPYPQ	2961.9	300.023	1091.68	60.0045	60.0045	60.0045	60.0045	60.0045	60.0045	33836.9	26743.1	37655.8
QQPFPQQPQ	747624	778147	672522	17658	17658	17658	916272	1.72506e+06	1.44428e+06	88289.9	90735.1	120939
PFPQQPQQPYPQQPQ	2961.9	300.023	1091.68	60.0045	60.0045	60.0045	60.0045	60.0045	60.0045	49273.7	26922.3	59888.7
PFPQQPQQPYPQ	2961.9	300.023	1091.68	60.0045	60.0045	60.0045	60.0045	60.0045	60.0045	49273.7	26922.3	59888.7
FPQQPQQPYPQQPQQ	2961.9	300.023	1091.68	60.0045	60.0045	60.0045	60.0045	60.0045	60.0045	49273.7	26922.3	59888.7
FPQQPQQPYPQQP	2961.9	300.023	1091.68	60.0045	60.0045	60.0045	60.0045	60.0045	60.0045	49273.7	26922.3	59888.7
FPQQPQQPYPQQ	2961.9	300.023	1091.68	60.0045	60.0045	60.0045	60.0045	60.0045	60.0045	49273.7	26922.3	59888.7
QQPQQPYPQ	2961.9	300.023	1091.68	60.0045	60.0045	60.0045	60.0045	60.0045	60.0045	49439.3	27196.6	60002.9
QQPYPQQPQQPFPQ	2961.9	300.023	1091.68	60.0045	60.0045	60.0045	60.0045	60.0045	60.0045	49497.4	27533	60165.4
QQPYPQQPQ	2961.9	300.023	1091.68	60.0045	60.0045	60.0045	60.0045	60.0045	60.0045	49497.4	27533	60165.4
PYPQQPQQP	2961.9	300.023	1091.68	60.0045	60.0045	60.0045	60.0045	60.0045	60.0045	49497.4	27533	60165.4
QQPQQPFPQ	543075	563546	484243	23893.6	23893.6	23893.6	201645	119468	126932	211850	218537	274746
ATANMQVDPSGQVQWPQQQP	29.357	29.357	29.357	29.357	29.357	29.357	4909.66	1406.01	4436.53	862.982	159.872	146.785
QVDPSGQVQWPQ	342.855	554.585	512.106	68.571	68.571	68.571	5338.18	1848.15	4479.38	70812.4	79215.8	84285.1
SQPQQQFPQPQQ	577.75	577.75	577.75	577.75	577.75	577.75	2888.75	5409.15	577.75	26936.9	32975.2	40787.8
SQPQQQFPQ	577.75	577.75	577.75	577.75	577.75	577.75	2888.75	5409.15	577.75	26936.9	32975.2	40787.8
QQPQQSFPQQQ	1041.61	891.439	542.343	18.5413	18.5413	18.5413	3694.04	5409.15	92.7066	58703.5	72461.7	81023.5
QPQQSFPQQQ	1041.61	891.439	542.343	18.5413	18.5413	18.5413	3694.04	5409.15	92.7066	58784.9	72546.6	81114
TQQPQQPFPQP	28.9082	28.9082	28.9082	28.9082	28.9082	28.9082	710.072	144.541	1364.47	28.9082	28.9082	28.9082
QQPQLPFPQQPQQPFPQPQQ	51.1069	51.1069	51.1069	51.1069	51.1069	51.1069	51.1069	51.1069	51.1069	255.535	322.672	514.9
QLPFPQQPQQPFPQ	51.1069	51.1069	51.1069	51.1069	51.1069	51.1069	51.1069	51.1069	51.1069	255.535	322.672	514.9
PFPQQPQQPF	414672	417889	397727	3169.01	3169.01	3169.01	124448	30715	31928.4	15845.1	19446.5	22657.6
FPQQPQQPF	589633	602811	522705	3252.17	3252.17	3252.17	207962	133786	134280	16260.9	19446.5	22896
PFPQTQQPQQPFPQ	28.9082	28.9082	28.9082	28.9082	28.9082	28.9082	710.072	144.541	1364.47	15436.8	179.104	22232.9
PQQPFPQPQQQFPQPQQPQQ	59.0465	59.0465	59.0465	59.0465	59.0465	59.0465	59.0465	59.0465	59.0465	295.232	529.613	425.925
FPQPQQQFPQPQ	444.459	444.459	444.459	444.459	444.459	444.459	444.459	444.459	444.459	2222.29	2581.9	2591.23
PQPQQQFPQ	600.866	600.866	600.866	600.866	600.866	600.866	600.866	600.866	600.866	4332.59	6522.27	3004.33
PQQSFPQQQ	1041.61	891.439	542.343	18.5413	18.5413	18.5413	3694.04	5409.15	92.7066	58784.9	72546.6	81114
VQGQGIIQPQQPAQL	252.534	25.4327	78.5246	5.08653	5.08653	5.08653	509.197	1864.85	2531.06	677477	672270	774368
GIIQPQQPAQL	252.534	25.4327	78.5246	5.08653	5.08653	5.08653	1221.99	2638.11	3952.39	779254	790630	843280
IIQPQQPAQL	252.534	25.4327	78.5246	5.08653	5.08653	5.08653	4450.97	4290.45	5301.01	780005	791030	843832
IIQPQQPAQ	252.534	25.4327	78.5246	5.08653	5.08653	5.08653	4450.97	4290.45	5301.01	962495	1.0598e+06	1.12272e+06
IQPQQPAQL	252.534	25.4327	78.5246	5.08653	5.08653	5.08653	4450.97	4290.45	5301.01	780005	791030	843832
IHSVAHSIIMQQEQQQGVPI	21.1494	21.1494	21.1494	21.1494	21.1494	21.1494	21.1494	21.1494	21.1494	105.747	171.134	547.181
PHQPQQQVPQPQQPQQPF	90923	90923	90923	90923	90923	90923	90923	90923	90923	554620	454615	579402
QQPFPQQPQQPFPQ	360725	373335	355646	380.696	380.696	380.696	124448	30715	31928.4	1903.48	2463.28	3881.13
QQLPQPQQPQQSFPQQQRPF	37.3709	37.3709	37.3709	37.3709	37.3709	37.3709	37.3709	37.3709	37.3709	293.027	186.854	199.54
QPQQPQQSFPQQQRPF	414.192	414.192	414.192	414.192	414.192	414.192	414.192	414.192	414.192	2163.93	2177.96	2070.96
PQQPQQSFPQQQRPF	432.787	432.787	432.787	432.787	432.787	432.787	432.787	432.787	432.787	2163.93	2290.89	2384.59
PQQPQQSFPQQQRP	432.787	432.787	432.787	432.787	432.787	432.787	432.787	432.787	432.787	2163.93	2290.89	2384.59
QPQQSFPQQQRP	432.787	432.787	432.787	432.787	432.787	432.787	432.787	432.787	432.787	2163.93	2290.89	2384.59
PQPQQPQLPFPQQPQQPFPQ	51.1069	51.1069	51.1069	51.1069	51.1069	51.1069	51.1069	51.1069	51.1069	255.535	322.672	514.9
PFPQPQQPQQPFPQ	12.8161	12.8161	12.8161	12.8161	12.8161	12.8161	70.696	12.8161	64.0803	255.535	322.672	514.9
PQQPFPQQPQQQFPQPQQPQ	5.48514	5.48514	5.48514	5.48514	5.48514	5.48514	5.48514	5.48514	5.48514	8164.23	4279.66	27.4257
PFPQQPQQQFPQ	5.48514	5.48514	5.48514	5.48514	5.48514	5.48514	5.48514	5.48514	5.48514	8164.23	4279.66	27.4257
QQAFPQPQQTFPHQP	32489	32489	32489	32489	32489	32489	32489	32489	32489	162445	177445	314219
QAFPQPQQTFPH	32489	32489	32489	32489	32489	32489	32489	32489	32489	162445	177445	314219
QQPPFSQQQQQPLPQ	115.248	115.248	115.248	115.248	115.248	115.248	115.248	115.248	115.248	576.239	1484.71	779.221
FSQQQQQPL	17686.7	17686.7	17686.7	17686.7	17686.7	17686.7	17686.7	17686.7	17686.7	89337.7	107239	88433.5
QQPPFSQQQQPVLPQ	241.798	2423.75	1208.99	241.798	241.798	241.798	241.798	241.798	241.798	1699.83	2666.5	2749.41
PFSQQQQPV	241.798	2423.75	1208.99	241.798	241.798	241.798	241.798	241.798	241.798	15579.4	40293.5	31559.5
QQPFPQPQQPQLPFPQQPQQ	51.1069	51.1069	51.1069	51.1069	51.1069	51.1069	51.1069	51.1069	51.1069	255.535	322.672	514.9
QPFPQPQQPQLPFPQ	51.1069	51.1069	51.1069	51.1069	51.1069	51.1069	51.1069	51.1069	51.1069	255.535	322.672	514.9
QPFPQPQQPQLP	51.1069	51.1069	51.1069	51.1069	51.1069	51.1069	51.1069	51.1069	51.1069	255.535	322.672	514.9
QQPPFSQQQQPPFSQ	1152.19	1152.19	1152.19	1152.19	1152.19	1152.19	1152.19	1152.19	1152.19	5760.93	7293.67	9880.44
QQPPFSQQQQSP	1123.04	1123.04	1123.04	1123.04	1123.04	1123.04	1123.04	1123.04	1123.04	8475.1	6116.89	5615.21
PFSQQQQSPF	1123.04	1123.04	1123.04	1123.04	1123.04	1123.04	1123.04	1123.04	1123.04	8475.1	6116.89	5615.21
FSQQQQSPF	1123.04	1123.04	1123.04	1123.04	1123.04	1123.04	1123.04	1123.04	1123.04	8475.1	6116.89	5615.21
QQPPFSQQQQPQFSQ	199.224	199.224	199.224	199.224	199.224	199.224	199.224	199.224	199.224	996.122	1150.38	2877.6
SHQQQPFPQQPYPQQPYPS	13532.7	13532.7	13532.7	13532.7	13532.7	13532.7	13532.7	13532.7	13532.7	79457.1	67663.7	99007
QQPPFSQQQQPILPQ	91.602	91.602	91.602	91.602	91.602	91.602	91.602	91.602	91.602	458.01	1708.91	1052.29
QPPFSQQQQPILPQ	91.602	91.602	91.602	91.602	91.602	91.602	91.602	91.602	91.602	458.01	1708.91	1052.29
QQPPFSQQQQQPILL	181.79	181.79	181.79	181.79	181.79	181.79	181.79	181.79	181.79	935.182	908.949	1880.29
QPPFSQQQQQPILL	181.79	181.79	181.79	181.79	181.79	181.79	181.79	181.79	181.79	935.182	908.949	1880.29
GQQGYYPTSPQQPGQ	13640.8	13640.8	13640.8	13640.8	13640.8	13640.8	153820	355441	414829	112132	68204.2	101544
GQPGYYPTSPQQPGQ	12716.3	12716.3	12716.3	12716.3	12716.3	12716.3	12716.3	12716.3	12716.3	109505	63581.3	198569
GQPGYYPTSPQQSGQ	578.93	578.93	578.93	578.93	578.93	578.93	578.93	578.93	578.93	2894.65	5327.3	9121.6
GQQGYYPTSLQQPGQ	206.62	206.62	206.62	206.62	206.62	206.62	206.62	206.62	206.62	1033.1	1511.1	2441.92
PGQGQQGYYPTSPQQSGQ	891.383	891.383	891.383	891.383	891.383	891.383	4456.92	11438.8	5686.88	13590	9487.76	14569.5
GQQGYYPTSPQQSGQ	891.383	891.383	891.383	891.383	891.383	891.383	4456.92	11438.8	5686.88	13808.6	9560.41	15086.5
GQQGYYPTSPQQSG	891.383	891.383	891.383	891.383	891.383	891.383	4456.92	11438.8	5686.88	13808.6	9560.41	15086.5
GQQGYYPTSPQQS	891.383	891.383	891.383	891.383	891.383	891.383	4456.92	11438.8	5686.88	13808.6	9560.41	15086.5
QQGYYPTSPQQSGQ	891.383	891.383	891.383	891.383	891.383	891.383	4456.92	11438.8	5686.88	13808.6	9560.41	15086.5
QQGYYPTSPQQSG	891.383	891.383	891.383	891.383	891.383	891.383	4456.92	11438.8	5686.88	13808.6	9560.41	15086.5
QQGYYPTSPQQS	891.383	891.383	891.383	891.383	891.383	891.383	4456.92	11438.8	5686.88	13808.6	9560.41	15086.5
QGYYPTSPQQSG	891.383	891.383	891.383	891.383	891.383	891.383	4456.92	11438.8	5686.88	13808.6	9560.41	15086.5
QGYYPTSPQQS	891.383	891.383	891.383	891.383	891.383	891.383	4456.92	11438.8	5686.88	13808.6	9560.41	15086.5
GYYPTSPQQSG	891.383	891.383	891.383	891.383	891.383	891.383	4456.92	11438.8	5686.88	16703.2	14887.7	24208.1
GQQGYYPTSPQQLGQ	930.796	930.796	930.796	930.796	930.796	930.796	930.796	930.796	930.796	5090.95	6932.82	4653.98
GQQGYYPTSPQHPGQ	650.938	650.938	650.938	650.938	650.938	650.938	650.938	650.938	650.938	3817.97	4372.21	3254.69
GQHGYYPTSPQLSGQ	29190	29190	29190	29190	29190	29190	29190	29190	29190	145950	222295	156237
PQQPFPQQPQPYPQQP	257.27	38.1559	190.78	38.1559	38.1559	38.1559	38.1559	38.1559	38.1559	38.1559	38.1559	38.1559
QPQPYPQQPQPY	432.182	22.125	226.736	22.125	22.125	22.125	22.125	22.125	22.125	236.12	110.625	22.125
QPFPQPQQPIPY	285.651	93.5681	23.1666	4.63332	4.63332	4.63332	4.63332	4.63332	4.63332	4.63332	4.63332	4.63332
WQPQQPFPQPQQPFPLQPQQ	252.358	15147.7	7645	50.4715	50.4715	50.4715	50.4715	50.4715	50.4715	50.4715	50.4715	50.4715
QPFPQPQQPFPL	135157	119414	80670.6	10.4925	10.4925	10.4925	10.4925	10.4925	10.4925	52.4627	80.0995	185.947
LPRPQQPFPWQPQQPFPQPQ	44749.3	47594.7	28957.5	5791.51	5791.51	5791.51	5791.51	5791.51	5791.51	5791.51	5791.51	5791.51
QPQQPFPLQPQQPFPWQPQQ	110959	76343.7	54665.2	10933	10933	10933	10933	10933	10933	10933	10933	10933
PFPLQPQQPFPW	129358	112394	76536.7	15307.3	15307.3	15307.3	15307.3	15307.3	15307.3	15307.3	15307.3	15307.3
SYPVQPQQPFPQ	28040.8	45314.4	30799.7	5608.16	5608.16	5608.16	5608.16	5608.16	5608.16	5608.16	5608.16	5608.16
SFSQQPQQPFPL	211747	229816	234294	42349.4	42349.4	42349.4	42349.4	42349.4	42349.4	42349.4	42349.4	42349.4
PIPQQPQPY	174.912	7.19129	35.9565	7.19129	7.19129	7.19129	7.19129	7.19129	7.19129	236.12	110.625	7.19129
FPPQQPFPQ	174.912	7.19129	35.9565	7.19129	7.19129	7.19129	7.19129	7.19129	7.19129	7.19129	7.19129	7.19129
PFPQPQQPF	254905	242099	186792	1676.9	1676.9	1676.9	53856.4	10463.8	8384.5	106646	125605	157535
PLQPQQPFPLQPQPPQ	233.364	369.775	352.315	46.6729	46.6729	46.6729	46.6729	46.6729	46.6729	46.6729	46.6729	46.6729
PQQTIPQQPQQPFPLQPQQP	21007.6	10894.3	18326	2178.86	2178.86	2178.86	2178.86	2178.86	2178.86	2178.86	2178.86	2178.86
TIPQQPQQPFPL	21007.6	10894.3	18326	2178.86	2178.86	2178.86	2178.86	2178.86	2178.86	2178.86	2178.86	2178.86
QSQQQFPQPQQPFPQQPQQP	80415.4	116371	44251.2	8850.24	8850.24	8850.24	8850.24	8850.24	8850.24	8850.24	8850.24	8850.24
QQFPQPQQPFPQQP	80415.4	116371	44251.2	8850.24	8850.24	8850.24	8850.24	8850.24	8850.24	8850.24	8850.24	8850.24
QQFPQPQQPFPQ	80415.4	116371	44251.2	8850.24	8850.24	8850.24	8850.24	8850.24	8850.24	8850.24	8850.24	8850.24
PQPQQPFPQ	80415.4	116371	44251.2	8850.24	8850.24	8850.24	8850.24	8850.24	8850.24	8850.24	8850.24	8850.24
QPFPQPQQQLPL	7873.69	7873.69	7873.69	7873.69	7873.69	7873.69	130803	44171.8	39368.5	7873.69	7873.69	7873.69
PTPIQPQQPFPQRPQQPFPQ	1271.01	1271.01	1271.01	1271.01	1271.01	1271.01	6355.07	13456.8	7440.05	1271.01	1271.01	1271.01
PFPQRPQQPFPQ	1271.01	1271.01	1271.01	1271.01	1271.01	1271.01	6355.07	13456.8	7440.05	1271.01	1271.01	1271.01
PQQSFPQQP	183467	183519	131244	816.102	816.102	816.102	198384	322264	282715	4080.51	9363.07	4573.33
FPLQPQQPFPQQPEQIISQQ	1098.07	1098.07	1098.07	1098.07	1098.07	1098.07	13380.5	13091.4	5490.35	1098.07	1098.07	1098.07
PFPQQPEQIISQ	5492.93	586.079	5353.58	586.079	586.079	586.079	34981.9	31406.5	21247.8	3180.56	7700.4	2930.4
FPQQPEQIISQQPQQPFPLQ	5492.93	365.967	5353.58	365.967	365.967	365.967	1975.36	2974.03	1829.84	365.967	365.967	365.967
PEQIISQQPQQPFPL	5492.93	1070.72	5353.58	1070.72	1070.72	1070.72	34981.9	31406.5	21247.8	1070.72	1070.72	1070.72
PQTQQPQQPFPQ	28.9082	28.9082	28.9082	28.9082	28.9082	28.9082	710.072	144.541	1364.47	15436.8	179.104	22232.9
PQSQQPQQPFPQ	12.8161	12.8161	12.8161	12.8161	12.8161	12.8161	70.696	12.8161	64.0803	1393.4	741.843	1758.03
QPFPQPQQPTPIQPQQPFPQ	7873.69	7873.69	7873.69	7873.69	7873.69	7873.69	130803	44171.8	39368.5	7873.69	7873.69	7873.69
QPFPQPQQPTPI	7873.69	7873.69	7873.69	7873.69	7873.69	7873.69	130803	44171.8	39368.5	7873.69	7873.69	7873.69
PTPIQPQQPFPQ	7873.69	7873.69	7873.69	7873.69	7873.69	7873.69	130803	44171.8	39368.5	7873.69	7873.69	7873.69
QPFPQPQQPIPQ	9503.17	773.706	6492.01	773.706	773.706	773.706	3868.53	5589.62	6512	773.706	773.706	773.706
PQQPQQSFPQQPQR	9503.17	586.079	6492.01	586.079	586.079	586.079	6656.57	7944.62	8937.52	3180.56	7700.4	2930.4
PQQPFPQQPEQIIPQQPQQP	3763.89	3763.89	3763.89	3763.89	3763.89	3763.89	18819.5	33917	33007.3	3763.89	3763.89	3763.89
PQQPFPQQPEQI	5796.88	257.858	5515.55	51.5716	51.5716	51.5716	54242.9	67634.5	55584.8	51.5716	51.5716	51.5716
QQPFPQQPEQIIPQQP	3763.89	3763.89	3763.89	3763.89	3763.89	3763.89	18819.5	33917	33007.3	3763.89	3763.89	3763.89
PFPQQPEQIIPQ	3763.89	3763.89	3763.89	3763.89	3763.89	3763.89	18819.5	33917	33007.3	3763.89	3763.89	3763.89
PEQIIPQQPQQP	194.579	194.579	194.579	194.579	194.579	194.579	18819.5	33917	33007.3	1440.58	972.893	2379.94
SQQPQRPQQPFPQQPQQIIP	115278	115278	115278	115278	115278	115278	576388	1.35138e+06	1.07846e+06	115278	115278	115278
RPQQPFPQQPQQI	115278	115278	115278	115278	115278	115278	576388	1.35138e+06	1.07846e+06	115278	115278	115278
QPQQIIPQQPQQPFPLQPQQ	89593.1	89593.1	89593.1	89593.1	89593.1	89593.1	447966	1.11934e+06	872055	89593.1	89593.1	89593.1
IIPQQPQQPFPL	298294	291274	270848	8193.22	8193.22	8193.22	536814	1.2561e+06	993008	41297.9	40966.1	44539.7
QQPQQPFPLQPQQPVPQQPQ	89593.1	89593.1	89593.1	89593.1	89593.1	89593.1	447966	1.11934e+06	872055	89593.1	89593.1	89593.1
QQPQQPFPLQPQQPVP	89593.1	89593.1	89593.1	89593.1	89593.1	89593.1	447966	1.11934e+06	872055	89593.1	89593.1	89593.1
QPFPLQPQQPVPQQPQ	89593.1	89593.1	89593.1	89593.1	89593.1	89593.1	447966	1.11934e+06	872055	89593.1	89593.1	89593.1
PYPEQQQPF	794.886	794.886	794.886	7679.89	7233.31	3974.43	794.886	794.886	794.886	794.886	794.886	794.886
TTTVQYNPSEQYQPYPEQQEPF	3553.68	3553.68	3553.68	40288.6	23549.6	17768.4	3553.68	3553.68	3553.68	3553.68	3553.68	3553.68
PYPEQQEPF	8386.78	8386.78	8386.78	72705.1	45581.2	41933.9	8386.78	8386.78	8386.78	8386.78	8386.78	8386.78
PFPQPQQPI	207078	176935	156769	44.7498	44.7498	44.7498	3868.53	5589.62	6512	223.749	760.509	498.274
PQPQQPIPV	44.7498	44.7498	44.7498	44.7498	44.7498	44.7498	44.7498	44.7498	44.7498	223.749	760.509	498.274
LQPQQPFPQ	361102	327920	378920	15878.7	15878.7	15878.7	128781	235121	218139	79393.7	84215	114598
NPQAQGSVQPQQLPQF	4.91359	4.91359	4.91359	24.568	208.237	63.5731	204.381	177.872	4.91359	486817	816707	647401
QGSVQPQQL	4.91359	4.91359	4.91359	24.568	208.237	2389.15	204.381	177.872	4.91359	546552	945510	729851
PQSQPQYSQPQQPIS	5399.39	5399.39	5399.39	5399.39	5399.39	5399.39	5399.39	5399.39	5399.39	26996.9	28381.6	33090.4
