# Supplementary material for: Proteomic Profiling of Celiac-Toxic Motifs and Allergens in Cereals Containing Gluten
Source: J Proteome Res. 2025 Apr 15;24(5):2336–48. doi: 10.1021/acs.jproteome.3c00456 (PMC12053943; doi:10.1021/acs.jproteome.3c00456)
Supplement: Supplementary file 4 — pr3c00456_si_004.xlsx [file pr3c00456_si_004.xlsx]

## Sheet: Wheat
Supplementary Data S2 sheet 1. Peptides identified when analysing T. aestivum using mass spectrometry and protein grouping including peptide identifier, which fraction the peptide was identified in, ions used for quantitation (unique peptides), total ions identified, deconvoluted peptide ions, deconvoluted charge, retention time, neutral mass, peptide score, sequence, modifications, UniProt acces…
																		Normalized abundance
								Best identification										Condition 1			Condition 2			Condition 3
Peptide identifier	Fraction	Ions used in quantitation	Ions	Deconvoluted peptide ions	Deconvoluted charges	Retention time (min)	Neutral mass	Score	Sequence	Modifications	Accession	Description	Max fold change	Highest mean condition	Lowest mean condition	Anova	Maximum CV	Sample 1	Sample 2	Sample 3	Sample 4	Sample 5	Sample 6	Sample 7	Sample 8	Sample 9
39.00_1344.6527n	1;8;7	0	3	#238,#238,#238	2,2,2	38.9979	1344.65	9.0956	EACRQVVDQQL	[3] Carbamidomethyl C	Q94IJ6	High molecular weight glutenin subunit y OS=Triticum aestivum OX=4565 GN=glu-1R PE=4 SV=1	1.15376	Condition 1	Condition 3	0.799659	30.0621	72451.3	73159	118331	70389	73510	117183	51846.3	92050.5	84869.5
61.91_2025.0259n	8	0	1	#4962	2	61.9074	2025.03	8.8549	EACRQVVDQQLAGRLPW	[3] Carbamidomethyl C	Q94IJ6	High molecular weight glutenin subunit y OS=Triticum aestivum OX=4565 GN=glu-1R PE=4 SV=1	1.26847	Condition 2	Condition 1	0.131745	15.5527	2547.71	2277.66	3083.21	3257.61	3353.7	3420.46	3036.15	3142.03	2350.99
61.98_2025.0295n	8	0	1	#264	3	61.9759	2025.03	8.8549	EACRQVVDQQLAGRLPW	[3] Carbamidomethyl C	Q94IJ6	High molecular weight glutenin subunit y OS=Triticum aestivum OX=4565 GN=glu-1R PE=4 SV=1	1.22376	Condition 2	Condition 3	0.651153	34.5296	30010	27985.9	50570.2	28791	32732.9	47481.1	21536.1	34559.1	32978.4
46.69_1966.9554n	8;5	0	3	#354,#354,#1225	2,2,3	46.6898	1966.96	9.2128	TASLQQPGQGQQGHYPASL		Q94IJ6	High molecular weight glutenin subunit y OS=Triticum aestivum OX=4565 GN=glu-1R PE=4 SV=1	1.10147	Condition 2	Condition 3	0.840873	22.5642	51663.7	53996.3	69554.3	53583.8	52304.6	76705.8	42396.6	63018.3	60357.9
40.36_1594.7533n	8;5	0	4	#392,#392,#21940,#21940	2,2,3,3	40.3551	1594.75	9.1457	QQPGQGQQGHYPASL		Q94IJ6	High molecular weight glutenin subunit y OS=Triticum aestivum OX=4565 GN=glu-1R PE=4 SV=1	1.07752	Condition 2	Condition 3	0.83522	19.7886	45104.1	43602.6	58146.2	43975.1	44374.6	59162.5	35584.2	53067.7	48247.5
36.89_3301.5790n	8	0	2	#7920,#452	3,4	36.8949	3301.58	8.5509	LASQQQPGQGQQRHYPASLQQPGQGQQGHY		Q94IJ6	High molecular weight glutenin subunit y OS=Triticum aestivum OX=4565 GN=glu-1R PE=4 SV=1	1.1655	Condition 2	Condition 3	0.697239	24.451	18061.2	17303.2	24973.6	16834.1	19470.3	26282.2	12846.1	20450.1	20403.2
37.91_2093.0450n	8	0	2	#8514,#498	2,3	37.9064	2093.04	8.5346	LASQQQPGQGQQRHYPASL		Q94IJ6	High molecular weight glutenin subunit y OS=Triticum aestivum OX=4565 GN=glu-1R PE=4 SV=1	1.10449	Condition 1	Condition 3	0.844772	24.5721	19507.5	18992.7	28732.9	18697.8	19713.6	28683.6	15236.7	23245.9	22389.8
53.38_1953.9625n	8	0	2	#577,#1718	2,3	53.3755	1953.96	8.9709	SSSLQQPGQGLQGHYPASL		Q94IJ6	High molecular weight glutenin subunit y OS=Triticum aestivum OX=4565 GN=glu-1R PE=4 SV=1	1.06822	Condition 2	Condition 3	0.939586	26.754	21581.9	19372.7	28027.5	20488.2	20755.6	31920.8	16190	27116.4	25185.3
28.07_1088.4904n	8	0	1	#597	2	28.0718	1088.49	6.2976	HQSGQGQQGY		Q94IJ6	High molecular weight glutenin subunit y OS=Triticum aestivum OX=4565 GN=glu-1R PE=4 SV=1	1.18687	Condition 2	Condition 3	0.76227	32.1744	15577.1	14850.2	25290.4	14560.6	16315.4	25868.7	11357.3	18531.8	17921.2
59.18_2103.0561n	8	0	2	#612,#1477	2,3	59.1787	2103.06	8.3644	EQTVVPPKGGSFYPGETTPL		Q94IJ6	High molecular weight glutenin subunit y OS=Triticum aestivum OX=4565 GN=glu-1R PE=4 SV=1	1.07739	Condition 2	Condition 3	0.915767	23.3867	122545	112331	168429	114886	123749	174581	94882.3	149830	138822
42.91_2037.9704n	8	0	2	#733,#934	2,3	42.9126	2037.97	9.2177	YPGQASPQQPGQGQQPGKW		Q94IJ6	High molecular weight glutenin subunit y OS=Triticum aestivum OX=4565 GN=glu-1R PE=4 SV=1	1.06057	Condition 2	Condition 3	0.940567	22.3968	27014.6	28218.1	39869.6	27169.7	29276	40130.3	23283.2	34479.2	33298.5
56.98_1667.7834n	8	0	1	#1388	2	56.9814	1667.78	9.0778	QELGQGQQGYYPTSL		Q94IJ6	High molecular weight glutenin subunit y OS=Triticum aestivum OX=4565 GN=glu-1R PE=4 SV=1	1.04073	Condition 2	Condition 3	0.93524	25.2396	8792.28	8152.16	10030.9	8336.45	8216.55	10887.8	6337.52	10657.9	9371.36
46.18_1147.6351n	8	1	1	#1389	2	46.1755	1147.64	8.6751	VAVSQVVRQY		Q94IJ6	High molecular weight glutenin subunit y OS=Triticum aestivum OX=4565 GN=glu-1R PE=4 SV=1	1.17576	Condition 1	Condition 3	0.702124	25.974	4248.89	4703.18	6806.18	4404.22	4350.46	6202.79	3293.13	5269.29	4840.2
55.46_1898.8997n	8	0	1	#1823	2	55.4614	1898.9	8.7928	YPTSPQQLGQGQQPGQW		Q94IJ6	High molecular weight glutenin subunit y OS=Triticum aestivum OX=4565 GN=glu-1R PE=4 SV=1	1.04636	Condition 2	Condition 1	0.887753	18.0038	18322.7	14697.5	18492.5	17961.1	16866.8	19072.8	15501.6	21616.2	16741.8
51.92_698.3899n	8;3	0	2	#2020,#2020	2,2	51.9241	698.39	8.6451	AGRLPW		Q94IJ6	High molecular weight glutenin subunit y OS=Triticum aestivum OX=4565 GN=glu-1R PE=4 SV=1	1.21263	Condition 2	Condition 3	0.939106	69.6025	6401.37	6032.12	18079.2	5749.5	6650.77	18655.5	3706.5	12257	9646.76
45.15_1635.7317n	8	0	1	#2059	2	45.1526	1635.73	8.1969	HQSGQGQQGYYPSSL		Q94IJ6	High molecular weight glutenin subunit y OS=Triticum aestivum OX=4565 GN=glu-1R PE=4 SV=1	1.10635	Condition 1	Condition 3	0.802702	21.5774	6243.34	6878.28	8870.16	6406.11	6223.99	9005.77	5057	7622.21	7198.61
46.21_1282.6648n	8	0	1	#2416	2	46.2098	1282.66	8.6148	QQVGQGQQIGQL		Q94IJ6	High molecular weight glutenin subunit y OS=Triticum aestivum OX=4565 GN=glu-1R PE=4 SV=1	1.10269	Condition 1	Condition 3	0.729451	19.4488	3508.13	3794.13	4662.91	3759.55	3450.26	4316.26	2850.53	4233.17	3767.16
35.29_1700.7903n	8	0	1	#2610	2	35.2892	1700.79	9.0899	QQPGQGQQIGQGQQGY		Q94IJ6	High molecular weight glutenin subunit y OS=Triticum aestivum OX=4565 GN=glu-1R PE=4 SV=1	1.05053	Condition 1	Condition 3	0.831834	12.3416	5577.71	5174.22	6086.44	5261.7	4835.25	6145.29	4745.55	5930.71	5352.26
44.78_4525.1650n	8	0	1	#3074	4	44.7755	4525.17	8.4601	QQPGQGQQIGQGQQGYYPTSPQHPGQRQQPGQGQQIGQGQQL		Q94IJ6	High molecular weight glutenin subunit y OS=Triticum aestivum OX=4565 GN=glu-1R PE=4 SV=1	1.20634	Condition 3	Condition 2	0.244824	15.4044	3554.6	3820.39	4311.31	3231.93	4036.29	3799.87	3977.24	4137.77	5236.82
38.48_871.4196n	8	0	1	#3233	2	38.4836	871.42	8.3763	QGHYPASL		Q94IJ6	High molecular weight glutenin subunit y OS=Triticum aestivum OX=4565 GN=glu-1R PE=4 SV=1	1.15859	Condition 1	Condition 3	0.752704	25.9936	1984.7	2008.35	3053.88	1919.74	1951.98	2817.23	1535.07	2503.82	2043.42
57.14_3231.5954n	8	0	1	#3558	3	57.1357	3231.6	8.0424	TASLQQPGQGQQGHYPASLQQVGQGQQIGQL		Q94IJ6	High molecular weight glutenin subunit y OS=Triticum aestivum OX=4565 GN=glu-1R PE=4 SV=1	1.00274	Condition 1	Condition 2	0.991663	25.3912	4091.62	3848.28	4841.69	4037.72	3658.86	5050.03	3009.25	4926.27	4832.01
31.94_1026.4646n	8	0	1	#3660	2	31.9405	1026.46	8.5538	GTSSQTVQGY		Q94IJ6	High molecular weight glutenin subunit y OS=Triticum aestivum OX=4565 GN=glu-1R PE=4 SV=1	1.5099	Condition 2	Condition 3	0.20126	28.9422	2141.35	2731.17	3261.22	3644.26	2547.1	3765.36	1466.29	2619.44	2508.54
38.26_2842.3914n	8	0	1	#3725	3	38.2608	2842.39	7.554	YPTSPQHPGQRQQPGQGQQIGQGQQL		Q94IJ6	High molecular weight glutenin subunit y OS=Triticum aestivum OX=4565 GN=glu-1R PE=4 SV=1	1.0898	Condition 3	Condition 1	0.766742	15.8317	3210.86	2972.4	3601.44	2961.11	3206.84	3987.5	2974.13	3788.67	3900.52
42.71_1100.5517n	8	0	1	#3783	2	42.7069	1100.55	8.6369	SSSLQQPGQGL		Q94IJ6	High molecular weight glutenin subunit y OS=Triticum aestivum OX=4565 GN=glu-1R PE=4 SV=1	1.15026	Condition 1	Condition 3	0.843605	35.2313	1952.82	2149.04	3610.44	2160.34	1983.19	3440.31	1426.09	2848.39	2430.34
21.13_1226.5460n	8;5	0	2	#4125,#4125	2,2	21.1347	1226.55	8.521	QQPGQGQQGHY		Q94IJ6	High molecular weight glutenin subunit y OS=Triticum aestivum OX=4565 GN=glu-1R PE=4 SV=1	1.11508	Condition 1	Condition 3	0.704211	17.3117	11501.9	10664.3	14695.3	10655.8	11039.2	14378.5	9290.29	12422.7	11344.3
53.70_2317.0555n	8	0	2	#4229,#9276	2,3	53.7014	2317.06	9.0653	GTSSQTVQGYYPSVSSPQQGPY		Q94IJ6	High molecular weight glutenin subunit y OS=Triticum aestivum OX=4565 GN=glu-1R PE=4 SV=1	1.09891	Condition 2	Condition 1	0.530841	11.6936	4663.42	3921.21	4907.84	4539.18	4906.05	5381.83	4262.12	5371.39	5065.71
46.14_1308.6080n	8	0	1	#4369	2	46.1412	1308.61	7.8333	YPSVSSPQQGPY		Q94IJ6	High molecular weight glutenin subunit y OS=Triticum aestivum OX=4565 GN=glu-1R PE=4 SV=1	1.14901	Condition 2	Condition 3	0.891299	39.9376	2811.68	3493.53	5905.54	3384.17	3237.48	6019.83	2224.64	4518.82	4258.66
60.09_2503.1328n	8	0	2	#7983,#4907	2,3	60.0901	2503.13	8.5343	WGTSSQTVQGYYPSVSSPQQGPY		Q94IJ6	High molecular weight glutenin subunit y OS=Triticum aestivum OX=4565 GN=glu-1R PE=4 SV=1	1.16636	Condition 2	Condition 3	0.49214	21.1438	3246.81	3355.01	4546.42	3503.74	3836.17	4040.11	2476.12	3495.31	3785.44
49.32_1579.7763n	8	0	1	#5389	2	49.3241	1579.78	8.1803	QQPGQGLQGHYPASL		Q94IJ6	High molecular weight glutenin subunit y OS=Triticum aestivum OX=4565 GN=glu-1R PE=4 SV=1	1.12474	Condition 2	Condition 3	0.869846	32.7385	1845.48	1622.44	2319.46	1590.44	1668.01	2765.95	1534.62	2011.5	1810.16
54.72_2262.0415n	8	0	1	#5806	2	54.7243	2262.04	8.8668	QQPGQGQQIGQGQQGYYPTSL		Q94IJ6	High molecular weight glutenin subunit y OS=Triticum aestivum OX=4565 GN=glu-1R PE=4 SV=1	1.19645	Condition 3	Condition 2	0.601505	30.8703	3165.32	2712.19	1654.89	2931.21	2352.45	2001.71	2808.23	3391.95	2516.39
54.04_3841.8002n	8	0	1	#5914	4	54.0385	3841.8	8.2838	GQGRQIGQGQQSGQGQQGYYPTSPQQLGQGQQPGQW		Q94IJ6	High molecular weight glutenin subunit y OS=Triticum aestivum OX=4565 GN=glu-1R PE=4 SV=1	1.27745	Condition 1	Condition 3	0.551181	34.9844	2455.58	2237.55	4115.76	2307.29	3181.87	2237.91	2193.12	2358.24	2344.33
54.06_3841.7982n	8	0	1	#8130	3	54.0557	3841.8	8.2838	GQGRQIGQGQQSGQGQQGYYPTSPQQLGQGQQPGQW		Q94IJ6	High molecular weight glutenin subunit y OS=Triticum aestivum OX=4565 GN=glu-1R PE=4 SV=1	1.35691	Condition 3	Condition 1	0.549886	45.3354	1880.22	1891.01	900.119	2043.25	2020.04	767.399	2188.58	1641.16	2508.86
37.00_4016.7282n	8	0	1	#5961	4	36.9977	4016.73	7.3574	QQSGQGQQSGQGQQSGQGHQLGQGQQSGQEQQGYDNPY		Q94IJ6	High molecular weight glutenin subunit y OS=Triticum aestivum OX=4565 GN=glu-1R PE=4 SV=1	1.22738	Condition 1	Condition 3	0.310644	25.2969	1438.5	1407.73	1700.87	1184.97	1686.17	1059.79	1208.8	1187.61	1308.32
78.88_1188.6319n	8	0	1	#6132	2	78.8794	1188.63	8.3311	QQLQQVIFW		Q94IJ6	High molecular weight glutenin subunit y OS=Triticum aestivum OX=4565 GN=glu-1R PE=4 SV=1	1.09948	Condition 1	Condition 3	0.794543	19.4687	1288.96	1438.37	1844.13	1293.1	1431.41	1628.18	1087.16	1611.82	1458.88
52.93_2704.2598n	8	0	1	#6143	3	52.9298	2704.26	8.0754	QCERELQESSLEACRQVVDQQL	[2] Carbamidomethyl C|[14] Carbamidomethyl C	Q94IJ6	High molecular weight glutenin subunit y OS=Triticum aestivum OX=4565 GN=glu-1R PE=4 SV=1	1.14314	Condition 2	Condition 3	0.36758	15.51	1923.07	2083.02	2226.81	2066.07	2319.7	2380.54	1620.71	2172.72	2125.61
34.93_1106.5062n	8	0	1	#6690	2	34.9292	1106.51	8.4693	QELGQGQQGY		Q94IJ6	High molecular weight glutenin subunit y OS=Triticum aestivum OX=4565 GN=glu-1R PE=4 SV=1	1.02787	Condition 1	Condition 3	0.997235	34.536	1087.38	1415.1	2130.3	1220.27	1214.49	2097.39	1164.22	1833.33	1509.61
52.66_1297.5882n	8	0	1	#7003	2	52.6555	1297.59	7.5365	GQGQQGYYPTSL		Q94IJ6	High molecular weight glutenin subunit y OS=Triticum aestivum OX=4565 GN=glu-1R PE=4 SV=1	1.10638	Condition 2	Condition 3	0.888184	30.2984	1378.16	1220.96	1835.32	1311.92	1287.47	2083.41	986.668	1841.53	1404.36
30.04_3527.5488n	8	0	2	#7131,#11828	3,4	30.0376	3527.55	8.7509	QQSGQGQQSGQGQQSGQGHQLGQGQQSGQEQQGY		Q94IJ6	High molecular weight glutenin subunit y OS=Triticum aestivum OX=4565 GN=glu-1R PE=4 SV=1	1.07503	Condition 1	Condition 3	0.668046	11.4048	2844.78	2702.29	3311.77	2652.12	2906.21	2950.19	2426.75	2760.97	3052.82
42.06_3008.3315n	8	0	1	#9367	3	42.0554	3008.33	8.2774	YPTSPQQSGQGQQPGQSQQPGQGQQGYY		Q94IJ6	High molecular weight glutenin subunit y OS=Triticum aestivum OX=4565 GN=glu-1R PE=4 SV=1	1.11198	Condition 3	Condition 1	0.754596	19.9244	1748.68	1725.44	2073.8	1680.21	1862.89	2441.57	1662.19	2274.63	2232.37
64.09_1002.5516n	8	0	1	#9769	2	64.0903	1002.55	8.4018	QQLQQVIF		Q94IJ6	High molecular weight glutenin subunit y OS=Triticum aestivum OX=4565 GN=glu-1R PE=4 SV=1	1.23322	Condition 2	Condition 3	0.867959	55.58	515.55	486.144	1210.15	522.404	556.345	1233.57	306.977	861.203	706.853
60.14_2809.3351n	8	0	1	#10712	3	60.1416	2809.34	8.0947	YPSSLQQPGQGQQIGQGQQGYYPTSL		Q94IJ6	High molecular weight glutenin subunit y OS=Triticum aestivum OX=4565 GN=glu-1R PE=4 SV=1	1.02639	Condition 2	Condition 1	0.994309	26.2727	1627.24	1473.12	2204.06	1500.37	1580.64	2363.42	1316.94	1973.79	2132.78
47.92_3318.5074n	8	0	1	#11140	3	47.9241	3318.51	8.3096	HQSGQGQQGYYPSSLQQPGQGQQIGQGQQGY		Q94IJ6	High molecular weight glutenin subunit y OS=Triticum aestivum OX=4565 GN=glu-1R PE=4 SV=1	1.05184	Condition 2	Condition 3	0.925325	18.9669	1213.18	1046.4	1175.81	983.725	1126.55	1421.58	1025.25	1040.22	1292.31
43.77_1244.6379n	8	0	1	#11792	2	43.7698	1244.64	7.4646	EQTVVPPKGGSF		Q94IJ6	High molecular weight glutenin subunit y OS=Triticum aestivum OX=4565 GN=glu-1R PE=4 SV=1	1.11615	Condition 1	Condition 3	0.725639	19.1874	4381.71	4770.56	6248.66	4818.09	4378.03	5732.05	3694.95	5123.74	4979.55
54.07_3328.5592n	8	0	1	#12070	3	54.0728	3328.56	8.0629	YPSVSSPQQGPYYPGQASPQQPGQGQQPGKW		Q94IJ6	High molecular weight glutenin subunit y OS=Triticum aestivum OX=4565 GN=glu-1R PE=4 SV=1	1.1366	Condition 3	Condition 2	0.471573	19.5008	914.577	860.82	885.55	899.151	975.007	659.489	883.763	944.607	1051.37
38.54_984.4467n	8	0	1	#12415	2	38.535	984.447	8.4304	GQGQQPGQW		Q94IJ6	High molecular weight glutenin subunit y OS=Triticum aestivum OX=4565 GN=glu-1R PE=4 SV=1	1.22519	Condition 2	Condition 3	0.79465	45.4028	719.171	791.688	1362.74	698.649	746.978	1491.63	486.332	1061.83	849.233
35.41_1979.9608n	8	0	1	#13351	3	35.4092	1979.96	7.4538	ASQQQPGQGQQRHYPASL		Q94IJ6	High molecular weight glutenin subunit y OS=Triticum aestivum OX=4565 GN=glu-1R PE=4 SV=1	1.10032	Condition 1	Condition 3	0.797957	21.0643	587.821	536.612	719.517	473.005	597.925	725.235	473.768	607.938	594.119
57.51_4337.0112n	8	0	1	#14739	4	57.5128	4337.01	7.4156	GTSSQTVQGYYPSVSSPQQGPYYPGQASPQQPGQGQQPGKW		Q94IJ6	High molecular weight glutenin subunit y OS=Triticum aestivum OX=4565 GN=glu-1R PE=4 SV=1	1.08459	Condition 3	Condition 2	0.901928	25.4092	578.705	552.62	840.641	529.563	789.142	512.327	502.658	650.818	832.449
30.64_1122.4767n	5;6;8;7;1;3	0	6	#15060,#15060,#15060,#15060,#15060,#15060	2,2,2,2,2,2	30.6376	1122.48	8.5562	QMRCCQQL	[4] Carbamidomethyl C|[5] Carbamidomethyl C	Q94IJ6	High molecular weight glutenin subunit y OS=Triticum aestivum OX=4565 GN=glu-1R PE=4 SV=1	1.10687	Condition 3	Condition 2	0.310858	8.59516	2017.94	1796.67	1731.3	1571.82	1811.32	1847.64	1954.45	2015	1820.35
50.43_3126.4609n	8	0	1	#16176	3	50.4327	3126.46	8.4147	YPGQASPQQPGQGQQPGKWQELGQGQQGY		Q94IJ6	High molecular weight glutenin subunit y OS=Triticum aestivum OX=4565 GN=glu-1R PE=4 SV=1	1.19823	Condition 2	Condition 1	0.15351	14.1149	619.738	629.435	697.897	727.17	761.285	844.576	578.73	769.606	692.382
51.70_3832.9093n	8	0	1	#17232	4	51.7012	3832.91	6.4624	HVNTEQQTASPKVAKVQQPATQLPIMCRMEGGDAL	[27] Carbamidomethyl C	Q94IJ6	High molecular weight glutenin subunit y OS=Triticum aestivum OX=4565 GN=glu-1R PE=4 SV=1	1.16728	Condition 3	Condition 1	0.790479	44.1485	576.279	532.287	464.396	518.892	395.166	909.255	528.233	601.62	706.23
36.86_1527.7693n	8	0	1	#18612	2	36.8606	1527.77	7.6409	YPTSPQQPGQGKQL		Q94IJ6	High molecular weight glutenin subunit y OS=Triticum aestivum OX=4565 GN=glu-1R PE=4 SV=1	1.23991	Condition 3	Condition 1	0.475334	36.3443	232.54	257.066	118.897	208.93	244.81	218.254	274.527	231.433	248.531
25.66_1994.9581n	8	0	2	#34841,#19019	2,3	25.6575	1994.96	6.7059	EQGQQPGQGQQTRQGQQL		Q94IJ6	High molecular weight glutenin subunit y OS=Triticum aestivum OX=4565 GN=glu-1R PE=4 SV=1	1.56747	Condition 2	Condition 3	0.368246	39.8346	401.187	245.093	187.226	397.84	399.734	220.405	314.921	178.356	156.162
35.41_3188.4869n	8	0	1	#19551	4	35.4092	3188.49	7.4027	ASQQQPGQGQQRHYPASLQQPGQGQQGHY		Q94IJ6	High molecular weight glutenin subunit y OS=Triticum aestivum OX=4565 GN=glu-1R PE=4 SV=1	1.13264	Condition 2	Condition 1	0.183881	13.285	333.093	284.028	256.726	312.981	335.028	341.745	281.976	296.55	300.078
52.25_2197.0017n	8	0	2	#21058,#25821	2,3	52.2527	2197	8.4375	YPTSLHQSGQGQQGYYPSSL		Q94IJ6	High molecular weight glutenin subunit y OS=Triticum aestivum OX=4565 GN=glu-1R PE=4 SV=1	1.03562	Condition 3	Condition 1	0.839539	10.9321	606.792	591.87	569.878	554.805	666.693	554.404	602.274	661.303	567.958
39.12_2246.0734n	8	0	1	#32224	3	39.118	2246.07	7.2924	YPTSPQQPGQGKQLGQGQQGY		Q94IJ6	High molecular weight glutenin subunit y OS=Triticum aestivum OX=4565 GN=glu-1R PE=4 SV=1	1.23681	Condition 3	Condition 2	0.443219	22.9034	65.006	90.8698	79.4592	68.9836	75.7065	64.1627	103.805	64.8473	89.66
37.03_2845.2758n	8	0	1	#37159	3	37.032	2845.28	7.8534	YPTSPQQSGQGQQPGQSQQPGQGQQGY		Q94IJ6	High molecular weight glutenin subunit y OS=Triticum aestivum OX=4565 GN=glu-1R PE=4 SV=1	1.37364	Condition 3	Condition 1	0.318974	37.0129	83.9378	159.867	92.7649	150.465	189.368	106.484	161.279	127.115	173.93
46.88_2248.0633n	8	0	1	#50644	2	46.8784	2248.06	8.172	YPSSLQQPGQGQQIGQGQQGY		Q94IJ6	High molecular weight glutenin subunit y OS=Triticum aestivum OX=4565 GN=glu-1R PE=4 SV=1	1.74954	Condition 3	Condition 2	0.859477	121.097	45.7558	25.3901	0	41.8832	1.64794	11.2029	76.3208	5.77751	13.6609
48.31_2262.0720n	8	0	1	#51805	2	48.3127	2262.07	7.7529	YPTSLQQPGQGQQIGQGQQGY		Q94IJ6	High molecular weight glutenin subunit y OS=Triticum aestivum OX=4565 GN=glu-1R PE=4 SV=1	3.17574	Condition 3	Condition 2	0.500814	102.064	38.8343	24.4743	0	21.9021	10.3053	0	56.3123	14.5857	31.3841
39.00_1344.6527n	8	0	1	#238	2	38.9979	1344.65	9.0058	EACRQVVDQQL	[3] Carbamidomethyl C	Q03871	HMW glutenin subunit 1By9 OS=Triticum aestivum OX=4565 GN=Glu-1By9 PE=4 SV=1	1.15376	Condition 1	Condition 3	0.799659	30.0621	24150.4	24386.3	39443.7	23463	24503.3	39061.1	17282.1	30683.5	28289.8
61.91_2025.0259n	8	0	1	#4962	2	61.9074	2025.03	8.8549	EACRQVVDQQLAGRLPW	[3] Carbamidomethyl C	Q03871	HMW glutenin subunit 1By9 OS=Triticum aestivum OX=4565 GN=Glu-1By9 PE=4 SV=1	1.26847	Condition 2	Condition 1	0.131745	15.5527	2547.71	2277.66	3083.21	3257.61	3353.7	3420.46	3036.15	3142.03	2350.99
61.98_2025.0295n	8	0	1	#264	3	61.9759	2025.03	8.8549	EACRQVVDQQLAGRLPW	[3] Carbamidomethyl C	Q03871	HMW glutenin subunit 1By9 OS=Triticum aestivum OX=4565 GN=Glu-1By9 PE=4 SV=1	1.22376	Condition 2	Condition 3	0.651153	34.5296	30010	27985.9	50570.2	28791	32732.9	47481.1	21536.1	34559.1	32978.4
46.69_1966.9555n	8	0	1	#354	2	46.6898	1966.96	9.1332	TASLQQPGQGQQGHYPASL		Q03871	HMW glutenin subunit 1By9 OS=Triticum aestivum OX=4565 GN=Glu-1By9 PE=4 SV=1	1.1145	Condition 2	Condition 1	0.826465	26.0723	21924.7	22768.7	25873.3	23201.4	21405.6	34039.4	18283.9	27437.8	26042.5
40.36_1594.7533n	8	0	2	#392,#21940	2,3	40.3551	1594.75	9.0742	QQPGQGQQGHYPASL		Q03871	HMW glutenin subunit 1By9 OS=Triticum aestivum OX=4565 GN=Glu-1By9 PE=4 SV=1	1.07752	Condition 2	Condition 3	0.83522	19.7886	22552	21801.3	29073.1	21987.6	22187.3	29581.2	17792.1	26533.9	24123.7
36.89_3301.5790n	8	0	2	#7920,#452	3,4	36.8949	3301.58	8.5509	LASQQQPGQGQQRHYPASLQQPGQGQQGHY		Q03871	HMW glutenin subunit 1By9 OS=Triticum aestivum OX=4565 GN=Glu-1By9 PE=4 SV=1	1.1655	Condition 2	Condition 3	0.697239	24.451	18061.2	17303.2	24973.6	16834.1	19470.3	26282.2	12846.1	20450.1	20403.2
37.91_2093.0450n	8	0	2	#8514,#498	2,3	37.9064	2093.04	8.5346	LASQQQPGQGQQRHYPASL		Q03871	HMW glutenin subunit 1By9 OS=Triticum aestivum OX=4565 GN=Glu-1By9 PE=4 SV=1	1.10449	Condition 1	Condition 3	0.844772	24.5721	19507.5	18992.7	28732.9	18697.8	19713.6	28683.6	15236.7	23245.9	22389.8
53.38_1953.9625n	8	0	2	#577,#1718	2,3	53.3755	1953.96	8.9709	SSSLQQPGQGLQGHYPASL		Q03871	HMW glutenin subunit 1By9 OS=Triticum aestivum OX=4565 GN=Glu-1By9 PE=4 SV=1	1.06822	Condition 2	Condition 3	0.939586	26.754	21581.9	19372.7	28027.5	20488.2	20755.6	31920.8	16190	27116.4	25185.3
28.07_1088.4904n	8	0	1	#597	2	28.0718	1088.49	6.2976	HQSGQGQQGY		Q03871	HMW glutenin subunit 1By9 OS=Triticum aestivum OX=4565 GN=Glu-1By9 PE=4 SV=1	1.18687	Condition 2	Condition 3	0.76227	32.1744	15577.1	14850.2	25290.4	14560.6	16315.4	25868.7	11357.3	18531.8	17921.2
59.18_2103.0561n	8	0	2	#612,#1477	2,3	59.1787	2103.06	8.3644	EQTVVPPKGGSFYPGETTPL		Q03871	HMW glutenin subunit 1By9 OS=Triticum aestivum OX=4565 GN=Glu-1By9 PE=4 SV=1	1.07739	Condition 2	Condition 3	0.915767	23.3867	122545	112331	168429	114886	123749	174581	94882.3	149830	138822
42.91_2037.9704n	8	0	2	#733,#934	2,3	42.9126	2037.97	9.2177	YPGQASPQQPGQGQQPGKW		Q03871	HMW glutenin subunit 1By9 OS=Triticum aestivum OX=4565 GN=Glu-1By9 PE=4 SV=1	1.06057	Condition 2	Condition 3	0.940567	22.3968	27014.6	28218.1	39869.6	27169.7	29276	40130.3	23283.2	34479.2	33298.5
56.98_1667.7834n	8	0	1	#1388	2	56.9814	1667.78	9.0778	QELGQGQQGYYPTSL		Q03871	HMW glutenin subunit 1By9 OS=Triticum aestivum OX=4565 GN=Glu-1By9 PE=4 SV=1	1.04073	Condition 2	Condition 3	0.93524	25.2396	8792.28	8152.16	10030.9	8336.45	8216.55	10887.8	6337.52	10657.9	9371.36
55.46_1898.8997n	8	0	1	#1823	2	55.4614	1898.9	8.7928	YPTSPQQLGQGQQPGQW		Q03871	HMW glutenin subunit 1By9 OS=Triticum aestivum OX=4565 GN=Glu-1By9 PE=4 SV=1	1.04636	Condition 2	Condition 1	0.887753	18.0038	18322.7	14697.5	18492.5	17961.1	16866.8	19072.8	15501.6	21616.2	16741.8
51.92_698.3899n	8	0	1	#2020	2	51.9241	698.39	8.6451	AGRLPW		Q03871	HMW glutenin subunit 1By9 OS=Triticum aestivum OX=4565 GN=Glu-1By9 PE=4 SV=1	1.21263	Condition 2	Condition 3	0.939106	69.6025	3200.68	3016.06	9039.59	2874.75	3325.39	9327.73	1853.25	6128.52	4823.38
45.15_1635.7317n	8	0	1	#2059	2	45.1526	1635.73	8.1969	HQSGQGQQGYYPSSL		Q03871	HMW glutenin subunit 1By9 OS=Triticum aestivum OX=4565 GN=Glu-1By9 PE=4 SV=1	1.10635	Condition 1	Condition 3	0.802702	21.5774	6243.34	6878.28	8870.16	6406.11	6223.99	9005.77	5057	7622.21	7198.61
46.21_1282.6648n	8	0	1	#2416	2	46.2098	1282.66	8.6148	QQVGQGQQIGQL		Q03871	HMW glutenin subunit 1By9 OS=Triticum aestivum OX=4565 GN=Glu-1By9 PE=4 SV=1	1.10269	Condition 1	Condition 3	0.729451	19.4488	3508.13	3794.13	4662.91	3759.55	3450.26	4316.26	2850.53	4233.17	3767.16
35.29_1700.7903n	8	0	1	#2610	2	35.2892	1700.79	9.0899	QQPGQGQQIGQGQQGY		Q03871	HMW glutenin subunit 1By9 OS=Triticum aestivum OX=4565 GN=Glu-1By9 PE=4 SV=1	1.05053	Condition 1	Condition 3	0.831834	12.3416	5577.71	5174.22	6086.44	5261.7	4835.25	6145.29	4745.55	5930.71	5352.26
44.78_4525.1650n	8	0	1	#3074	4	44.7755	4525.17	8.4601	QQPGQGQQIGQGQQGYYPTSPQHPGQRQQPGQGQQIGQGQQL		Q03871	HMW glutenin subunit 1By9 OS=Triticum aestivum OX=4565 GN=Glu-1By9 PE=4 SV=1	1.20634	Condition 3	Condition 2	0.244824	15.4044	3554.6	3820.39	4311.31	3231.93	4036.29	3799.87	3977.24	4137.77	5236.82
38.48_871.4196n	8	0	1	#3233	2	38.4836	871.42	8.3763	QGHYPASL		Q03871	HMW glutenin subunit 1By9 OS=Triticum aestivum OX=4565 GN=Glu-1By9 PE=4 SV=1	1.15859	Condition 1	Condition 3	0.752704	25.9936	1984.7	2008.35	3053.88	1919.74	1951.98	2817.23	1535.07	2503.82	2043.42
57.14_3231.5954n	8	0	1	#3558	3	57.1357	3231.6	8.0424	TASLQQPGQGQQGHYPASLQQVGQGQQIGQL		Q03871	HMW glutenin subunit 1By9 OS=Triticum aestivum OX=4565 GN=Glu-1By9 PE=4 SV=1	1.00274	Condition 1	Condition 2	0.991663	25.3912	4091.62	3848.28	4841.69	4037.72	3658.86	5050.03	3009.25	4926.27	4832.01
31.94_1026.4646n	8	0	1	#3660	2	31.9405	1026.46	8.5538	GTSSQTVQGY		Q03871	HMW glutenin subunit 1By9 OS=Triticum aestivum OX=4565 GN=Glu-1By9 PE=4 SV=1	1.5099	Condition 2	Condition 3	0.20126	28.9422	2141.35	2731.17	3261.22	3644.26	2547.1	3765.36	1466.29	2619.44	2508.54
38.26_2842.3914n	8	0	1	#3725	3	38.2608	2842.39	7.554	YPTSPQHPGQRQQPGQGQQIGQGQQL		Q03871	HMW glutenin subunit 1By9 OS=Triticum aestivum OX=4565 GN=Glu-1By9 PE=4 SV=1	1.0898	Condition 3	Condition 1	0.766742	15.8317	3210.86	2972.4	3601.44	2961.11	3206.84	3987.5	2974.13	3788.67	3900.52
42.71_1100.5517n	8	0	1	#3783	2	42.7069	1100.55	8.6369	SSSLQQPGQGL		Q03871	HMW glutenin subunit 1By9 OS=Triticum aestivum OX=4565 GN=Glu-1By9 PE=4 SV=1	1.15026	Condition 1	Condition 3	0.843605	35.2313	1952.82	2149.04	3610.44	2160.34	1983.19	3440.31	1426.09	2848.39	2430.34
21.13_1226.5460n	8	0	1	#4125	2	21.1347	1226.55	8.4414	QQPGQGQQGHY		Q03871	HMW glutenin subunit 1By9 OS=Triticum aestivum OX=4565 GN=Glu-1By9 PE=4 SV=1	1.11508	Condition 1	Condition 3	0.704211	17.3117	5750.97	5332.13	7347.63	5327.89	5519.6	7189.23	4645.14	6211.34	5672.14
53.70_2317.0555n	8	0	2	#4229,#9276	2,3	53.7014	2317.06	9.0653	GTSSQTVQGYYPSVSSPQQGPY		Q03871	HMW glutenin subunit 1By9 OS=Triticum aestivum OX=4565 GN=Glu-1By9 PE=4 SV=1	1.09891	Condition 2	Condition 1	0.530841	11.6936	4663.42	3921.21	4907.84	4539.18	4906.05	5381.83	4262.12	5371.39	5065.71
46.14_1308.6080n	8	0	1	#4369	2	46.1412	1308.61	7.8333	YPSVSSPQQGPY		Q03871	HMW glutenin subunit 1By9 OS=Triticum aestivum OX=4565 GN=Glu-1By9 PE=4 SV=1	1.14901	Condition 2	Condition 3	0.891299	39.9376	2811.68	3493.53	5905.54	3384.17	3237.48	6019.83	2224.64	4518.82	4258.66
60.09_2503.1328n	8	0	2	#7983,#4907	2,3	60.0901	2503.13	8.5343	WGTSSQTVQGYYPSVSSPQQGPY		Q03871	HMW glutenin subunit 1By9 OS=Triticum aestivum OX=4565 GN=Glu-1By9 PE=4 SV=1	1.16636	Condition 2	Condition 3	0.49214	21.1438	3246.81	3355.01	4546.42	3503.74	3836.17	4040.11	2476.12	3495.31	3785.44
49.32_1579.7763n	8	0	1	#5389	2	49.3241	1579.78	8.1803	QQPGQGLQGHYPASL		Q03871	HMW glutenin subunit 1By9 OS=Triticum aestivum OX=4565 GN=Glu-1By9 PE=4 SV=1	1.12474	Condition 2	Condition 3	0.869846	32.7385	1845.48	1622.44	2319.46	1590.44	1668.01	2765.95	1534.62	2011.5	1810.16
54.72_2262.0415n	8	0	1	#5806	2	54.7243	2262.04	8.8668	QQPGQGQQIGQGQQGYYPTSL		Q03871	HMW glutenin subunit 1By9 OS=Triticum aestivum OX=4565 GN=Glu-1By9 PE=4 SV=1	1.19645	Condition 3	Condition 2	0.601505	30.8703	3165.32	2712.19	1654.89	2931.21	2352.45	2001.71	2808.23	3391.95	2516.39
54.04_3841.8002n	8	0	1	#5914	4	54.0385	3841.8	8.2838	GQGRQIGQGQQSGQGQQGYYPTSPQQLGQGQQPGQW		Q03871	HMW glutenin subunit 1By9 OS=Triticum aestivum OX=4565 GN=Glu-1By9 PE=4 SV=1	1.27745	Condition 1	Condition 3	0.551181	34.9844	2455.58	2237.55	4115.76	2307.29	3181.87	2237.91	2193.12	2358.24	2344.33
54.06_3841.7982n	8	0	1	#8130	3	54.0557	3841.8	8.2838	GQGRQIGQGQQSGQGQQGYYPTSPQQLGQGQQPGQW		Q03871	HMW glutenin subunit 1By9 OS=Triticum aestivum OX=4565 GN=Glu-1By9 PE=4 SV=1	1.35691	Condition 3	Condition 1	0.549886	45.3354	1880.22	1891.01	900.119	2043.25	2020.04	767.399	2188.58	1641.16	2508.86
37.00_4016.7282n	8	0	1	#5961	4	36.9977	4016.73	7.3574	QQSGQGQQSGQGQQSGQGHQLGQGQQSGQEQQGYDNPY		Q03871	HMW glutenin subunit 1By9 OS=Triticum aestivum OX=4565 GN=Glu-1By9 PE=4 SV=1	1.22738	Condition 1	Condition 3	0.310644	25.2969	1438.5	1407.73	1700.87	1184.97	1686.17	1059.79	1208.8	1187.61	1308.32
78.88_1188.6319n	8	0	1	#6132	2	78.8794	1188.63	8.3311	QQLQQVIFW		Q03871	HMW glutenin subunit 1By9 OS=Triticum aestivum OX=4565 GN=Glu-1By9 PE=4 SV=1	1.09948	Condition 1	Condition 3	0.794543	19.4687	1288.96	1438.37	1844.13	1293.1	1431.41	1628.18	1087.16	1611.82	1458.88
52.93_2704.2598n	8	0	1	#6143	3	52.9298	2704.26	8.0754	QCERELQESSLEACRQVVDQQL	[2] Carbamidomethyl C|[14] Carbamidomethyl C	Q03871	HMW glutenin subunit 1By9 OS=Triticum aestivum OX=4565 GN=Glu-1By9 PE=4 SV=1	1.14314	Condition 2	Condition 3	0.36758	15.51	1923.07	2083.02	2226.81	2066.07	2319.7	2380.54	1620.71	2172.72	2125.61
34.93_1106.5062n	8	0	1	#6690	2	34.9292	1106.51	8.4693	QELGQGQQGY		Q03871	HMW glutenin subunit 1By9 OS=Triticum aestivum OX=4565 GN=Glu-1By9 PE=4 SV=1	1.02787	Condition 1	Condition 3	0.997235	34.536	1087.38	1415.1	2130.3	1220.27	1214.49	2097.39	1164.22	1833.33	1509.61
52.66_1297.5882n	8	0	1	#7003	2	52.6555	1297.59	7.5365	GQGQQGYYPTSL		Q03871	HMW glutenin subunit 1By9 OS=Triticum aestivum OX=4565 GN=Glu-1By9 PE=4 SV=1	1.10638	Condition 2	Condition 3	0.888184	30.2984	1378.16	1220.96	1835.32	1311.92	1287.47	2083.41	986.668	1841.53	1404.36
30.04_3527.5488n	8	0	2	#7131,#11828	3,4	30.0376	3527.55	8.7509	QQSGQGQQSGQGQQSGQGHQLGQGQQSGQEQQGY		Q03871	HMW glutenin subunit 1By9 OS=Triticum aestivum OX=4565 GN=Glu-1By9 PE=4 SV=1	1.07503	Condition 1	Condition 3	0.668046	11.4048	2844.78	2702.29	3311.77	2652.12	2906.21	2950.19	2426.75	2760.97	3052.82
42.06_3008.3315n	8	0	1	#9367	3	42.0554	3008.33	8.2774	YPTSPQQSGQGQQPGQSQQPGQGQQGYY		Q03871	HMW glutenin subunit 1By9 OS=Triticum aestivum OX=4565 GN=Glu-1By9 PE=4 SV=1	1.11198	Condition 3	Condition 1	0.754596	19.9244	1748.68	1725.44	2073.8	1680.21	1862.89	2441.57	1662.19	2274.63	2232.37
64.09_1002.5516n	8	0	1	#9769	2	64.0903	1002.55	8.4018	QQLQQVIF		Q03871	HMW glutenin subunit 1By9 OS=Triticum aestivum OX=4565 GN=Glu-1By9 PE=4 SV=1	1.23322	Condition 2	Condition 3	0.867959	55.58	515.55	486.144	1210.15	522.404	556.345	1233.57	306.977	861.203	706.853
60.14_2809.3351n	8	0	1	#10712	3	60.1416	2809.34	8.0947	YPSSLQQPGQGQQIGQGQQGYYPTSL		Q03871	HMW glutenin subunit 1By9 OS=Triticum aestivum OX=4565 GN=Glu-1By9 PE=4 SV=1	1.02639	Condition 2	Condition 1	0.994309	26.2727	1627.24	1473.12	2204.06	1500.37	1580.64	2363.42	1316.94	1973.79	2132.78
47.92_3318.5074n	8	0	1	#11140	3	47.9241	3318.51	8.3096	HQSGQGQQGYYPSSLQQPGQGQQIGQGQQGY		Q03871	HMW glutenin subunit 1By9 OS=Triticum aestivum OX=4565 GN=Glu-1By9 PE=4 SV=1	1.05184	Condition 2	Condition 3	0.925325	18.9669	1213.18	1046.4	1175.81	983.725	1126.55	1421.58	1025.25	1040.22	1292.31
43.77_1244.6379n	8	0	1	#11792	2	43.7698	1244.64	7.4646	EQTVVPPKGGSF		Q03871	HMW glutenin subunit 1By9 OS=Triticum aestivum OX=4565 GN=Glu-1By9 PE=4 SV=1	1.11615	Condition 1	Condition 3	0.725639	19.1874	4381.71	4770.56	6248.66	4818.09	4378.03	5732.05	3694.95	5123.74	4979.55
54.07_3328.5592n	8	0	1	#12070	3	54.0728	3328.56	8.0629	YPSVSSPQQGPYYPGQASPQQPGQGQQPGKW		Q03871	HMW glutenin subunit 1By9 OS=Triticum aestivum OX=4565 GN=Glu-1By9 PE=4 SV=1	1.1366	Condition 3	Condition 2	0.471573	19.5008	914.577	860.82	885.55	899.151	975.007	659.489	883.763	944.607	1051.37
38.54_984.4467n	8	0	1	#12415	2	38.535	984.447	8.4304	GQGQQPGQW		Q03871	HMW glutenin subunit 1By9 OS=Triticum aestivum OX=4565 GN=Glu-1By9 PE=4 SV=1	1.22519	Condition 2	Condition 3	0.79465	45.4028	719.171	791.688	1362.74	698.649	746.978	1491.63	486.332	1061.83	849.233
35.41_1979.9608n	8	0	1	#13351	3	35.4092	1979.96	7.4538	ASQQQPGQGQQRHYPASL		Q03871	HMW glutenin subunit 1By9 OS=Triticum aestivum OX=4565 GN=Glu-1By9 PE=4 SV=1	1.10032	Condition 1	Condition 3	0.797957	21.0643	587.821	536.612	719.517	473.005	597.925	725.235	473.768	607.938	594.119
28.67_3522.6224n	8	0	1	#14017	4	28.6718	3522.62	6.531	QQPGQGHPGQRQQPGQGQQPEQGQQPGQGQQGY		Q03871	HMW glutenin subunit 1By9 OS=Triticum aestivum OX=4565 GN=Glu-1By9 PE=4 SV=1	1.04757	Condition 1	Condition 3	0.960477	37.0977	454.114	365.987	545.184	443.911	607.538	278.596	547.864	365.035	390.385
57.51_4337.0112n	8	0	1	#14739	4	57.5128	4337.01	7.4156	GTSSQTVQGYYPSVSSPQQGPYYPGQASPQQPGQGQQPGKW		Q03871	HMW glutenin subunit 1By9 OS=Triticum aestivum OX=4565 GN=Glu-1By9 PE=4 SV=1	1.08459	Condition 3	Condition 2	0.901928	25.4092	578.705	552.62	840.641	529.563	789.142	512.327	502.658	650.818	832.449
30.64_1122.4767n	8	0	1	#15060	2	30.6376	1122.48	8.2147	QMRCCQQL	[4] Carbamidomethyl C|[5] Carbamidomethyl C	Q03871	HMW glutenin subunit 1By9 OS=Triticum aestivum OX=4565 GN=Glu-1By9 PE=4 SV=1	1.10687	Condition 3	Condition 2	0.310858	8.59516	336.323	299.445	288.551	261.97	301.887	307.94	325.741	335.833	303.392
50.43_3126.4609n	8	0	1	#16176	3	50.4327	3126.46	8.4147	YPGQASPQQPGQGQQPGKWQELGQGQQGY		Q03871	HMW glutenin subunit 1By9 OS=Triticum aestivum OX=4565 GN=Glu-1By9 PE=4 SV=1	1.19823	Condition 2	Condition 1	0.15351	14.1149	619.738	629.435	697.897	727.17	761.285	844.576	578.73	769.606	692.382
51.70_3832.9093n	8	0	1	#17232	4	51.7012	3832.91	6.4624	HVNTEQQTASPKVAKVQQPATQLPIMCRMEGGDAL	[27] Carbamidomethyl C	Q03871	HMW glutenin subunit 1By9 OS=Triticum aestivum OX=4565 GN=Glu-1By9 PE=4 SV=1	1.16728	Condition 3	Condition 1	0.790479	44.1485	576.279	532.287	464.396	518.892	395.166	909.255	528.233	601.62	706.23
36.86_1527.7693n	8	0	1	#18612	2	36.8606	1527.77	7.6409	YPTSPQQPGQGKQL		Q03871	HMW glutenin subunit 1By9 OS=Triticum aestivum OX=4565 GN=Glu-1By9 PE=4 SV=1	1.23991	Condition 3	Condition 1	0.475334	36.3443	232.54	257.066	118.897	208.93	244.81	218.254	274.527	231.433	248.531
25.66_1994.9581n	8	0	2	#34841,#19019	2,3	25.6575	1994.96	6.7059	EQGQQPGQGQQTRQGQQL		Q03871	HMW glutenin subunit 1By9 OS=Triticum aestivum OX=4565 GN=Glu-1By9 PE=4 SV=1	1.56747	Condition 2	Condition 3	0.368246	39.8346	401.187	245.093	187.226	397.84	399.734	220.405	314.921	178.356	156.162
35.41_3188.4869n	8	0	1	#19551	4	35.4092	3188.49	7.4027	ASQQQPGQGQQRHYPASLQQPGQGQQGHY		Q03871	HMW glutenin subunit 1By9 OS=Triticum aestivum OX=4565 GN=Glu-1By9 PE=4 SV=1	1.13264	Condition 2	Condition 1	0.183881	13.285	333.093	284.028	256.726	312.981	335.028	341.745	281.976	296.55	300.078
52.25_2197.0017n	8	0	2	#21058,#25821	2,3	52.2527	2197	8.4375	YPTSLHQSGQGQQGYYPSSL		Q03871	HMW glutenin subunit 1By9 OS=Triticum aestivum OX=4565 GN=Glu-1By9 PE=4 SV=1	1.03562	Condition 3	Condition 1	0.839539	10.9321	606.792	591.87	569.878	554.805	666.693	554.404	602.274	661.303	567.958
39.12_2246.0734n	8	0	1	#32224	3	39.118	2246.07	7.2924	YPTSPQQPGQGKQLGQGQQGY		Q03871	HMW glutenin subunit 1By9 OS=Triticum aestivum OX=4565 GN=Glu-1By9 PE=4 SV=1	1.23681	Condition 3	Condition 2	0.443219	22.9034	65.006	90.8698	79.4592	68.9836	75.7065	64.1627	103.805	64.8473	89.66
37.03_2845.2758n	8	0	1	#37159	3	37.032	2845.28	7.8534	YPTSPQQSGQGQQPGQSQQPGQGQQGY		Q03871	HMW glutenin subunit 1By9 OS=Triticum aestivum OX=4565 GN=Glu-1By9 PE=4 SV=1	1.37364	Condition 3	Condition 1	0.318974	37.0129	83.9378	159.867	92.7649	150.465	189.368	106.484	161.279	127.115	173.93
46.88_2248.0633n	8	0	1	#50644	2	46.8784	2248.06	8.172	YPSSLQQPGQGQQIGQGQQGY		Q03871	HMW glutenin subunit 1By9 OS=Triticum aestivum OX=4565 GN=Glu-1By9 PE=4 SV=1	1.74954	Condition 3	Condition 2	0.859477	121.097	45.7558	25.3901	0	41.8832	1.64794	11.2029	76.3208	5.77751	13.6609
48.31_2262.0720n	8	0	1	#51805	2	48.3127	2262.07	7.7529	YPTSLQQPGQGQQIGQGQQGY		Q03871	HMW glutenin subunit 1By9 OS=Triticum aestivum OX=4565 GN=Glu-1By9 PE=4 SV=1	3.17574	Condition 3	Condition 2	0.500814	102.064	38.8343	24.4743	0	21.9021	10.3053	0	56.3123	14.5857	31.3841
38.98_1377.6427n	5;4;9;6;3;1;7	0	7	#216,#216,#216,#216,#216,#216,#216	2,2,2,2,2,2,2	38.9808	1377.64	8.6222	QCERELQESSL	[2] Carbamidomethyl C	Q84TG6	HMW glutenin subunit 1By8 OS=Triticum turgidum subsp. durum OX=4567 GN=Glu-1B PE=4 SV=1	1.12729	Condition 1	Condition 3	0.684708	20.7367	334344	326160	444485	328454	323606	449746	251608	383205	345404
39.00_1344.6527n	4	0	1	#238	2	38.9979	1344.65	8.7009	EACRQVVDQQL	[3] Carbamidomethyl C	Q84TG6	HMW glutenin subunit 1By8 OS=Triticum turgidum subsp. durum OX=4567 GN=Glu-1B PE=4 SV=1	1.15376	Condition 1	Condition 3	0.799659	30.0621	24150.4	24386.3	39443.7	23463	24503.3	39061.1	17282.1	30683.5	28289.8
61.91_2025.0259n	4	0	1	#4962	2	61.9074	2025.03	9.0157	EACRQVVDQQLAGRLPW	[3] Carbamidomethyl C	Q84TG6	HMW glutenin subunit 1By8 OS=Triticum turgidum subsp. durum OX=4567 GN=Glu-1B PE=4 SV=1	1.26847	Condition 2	Condition 1	0.131745	15.5527	2547.71	2277.66	3083.21	3257.61	3353.7	3420.46	3036.15	3142.03	2350.99
61.98_2025.0295n	4	0	1	#264	3	61.9759	2025.03	9.0157	EACRQVVDQQLAGRLPW	[3] Carbamidomethyl C	Q84TG6	HMW glutenin subunit 1By8 OS=Triticum turgidum subsp. durum OX=4567 GN=Glu-1B PE=4 SV=1	1.22376	Condition 2	Condition 3	0.651153	34.5296	30010	27985.9	50570.2	28791	32732.9	47481.1	21536.1	34559.1	32978.4
46.69_1966.9553n	4	2	2	#354,#1225	2,3	46.6898	1966.96	9.2364	TASLQQPGQGQQGHYPASL		Q84TG6	HMW glutenin subunit 1By8 OS=Triticum turgidum subsp. durum OX=4567 GN=Glu-1B PE=4 SV=1	1.11317	Condition 1	Condition 3	0.779153	21.9477	29739	31227.6	43681	30382.5	30899	42666.4	24112.7	35580.5	34315.4
40.36_1594.7533n	4	0	2	#392,#21940	2,3	40.3551	1594.75	9.0262	QQPGQGQQGHYPASL		Q84TG6	HMW glutenin subunit 1By8 OS=Triticum turgidum subsp. durum OX=4567 GN=Glu-1B PE=4 SV=1	1.07752	Condition 2	Condition 3	0.83522	19.7886	22552	21801.3	29073.1	21987.6	22187.3	29581.2	17792.1	26533.9	24123.7
36.89_3301.5790n	4	2	2	#7920,#452	3,4	36.8949	3301.58	8.5511	LASQQQPGQGQQRHYPASLQQPGQGQQGHY		Q84TG6	HMW glutenin subunit 1By8 OS=Triticum turgidum subsp. durum OX=4567 GN=Glu-1B PE=4 SV=1	1.1655	Condition 2	Condition 3	0.697239	24.451	18061.2	17303.2	24973.6	16834.1	19470.3	26282.2	12846.1	20450.1	20403.2
37.91_2093.0450n	4	2	2	#8514,#498	2,3	37.9064	2093.04	8.6126	LASQQQPGQGQQRHYPASL		Q84TG6	HMW glutenin subunit 1By8 OS=Triticum turgidum subsp. durum OX=4567 GN=Glu-1B PE=4 SV=1	1.10449	Condition 1	Condition 3	0.844772	24.5721	19507.5	18992.7	28732.9	18697.8	19713.6	28683.6	15236.7	23245.9	22389.8
53.38_1953.9625n	4	2	2	#577,#1718	2,3	53.3755	1953.96	9.016	SSSLQQPGQGLQGHYPASL		Q84TG6	HMW glutenin subunit 1By8 OS=Triticum turgidum subsp. durum OX=4567 GN=Glu-1B PE=4 SV=1	1.06822	Condition 2	Condition 3	0.939586	26.754	21581.9	19372.7	28027.5	20488.2	20755.6	31920.8	16190	27116.4	25185.3
59.22_2103.0560n	4	0	1	#612	2	59.2216	2103.06	8.3988	EQTVVPPKGGSFYPGETTPL		Q84TG6	HMW glutenin subunit 1By8 OS=Triticum turgidum subsp. durum OX=4567 GN=Glu-1B PE=4 SV=1	1.09	Condition 2	Condition 1	0.903113	24.7811	95770.6	84807.9	113058	89640.7	93278.5	137144	75353.2	117759	108426
42.91_2037.9704n	4	0	2	#733,#934	2,3	42.9126	2037.97	9.2589	YPGQASPQQPGQGQQPGKW		Q84TG6	HMW glutenin subunit 1By8 OS=Triticum turgidum subsp. durum OX=4567 GN=Glu-1B PE=4 SV=1	1.06057	Condition 2	Condition 3	0.940567	22.3968	27014.6	28218.1	39869.6	27169.7	29276	40130.3	23283.2	34479.2	33298.5
56.98_1667.7834n	4	0	1	#1388	2	56.9814	1667.78	8.9148	QELGQGQQGYYPTSL		Q84TG6	HMW glutenin subunit 1By8 OS=Triticum turgidum subsp. durum OX=4567 GN=Glu-1B PE=4 SV=1	1.04073	Condition 2	Condition 3	0.93524	25.2396	8792.28	8152.16	10030.9	8336.45	8216.55	10887.8	6337.52	10657.9	9371.36
46.18_1147.6351n	4	1	1	#1389	2	46.1755	1147.64	8.7771	VAVSQVVRQY		Q84TG6	HMW glutenin subunit 1By8 OS=Triticum turgidum subsp. durum OX=4567 GN=Glu-1B PE=4 SV=1	1.17576	Condition 1	Condition 3	0.702124	25.974	4248.89	4703.18	6806.18	4404.22	4350.46	6202.79	3293.13	5269.29	4840.2
55.46_1898.8997n	4	0	1	#1823	2	55.4614	1898.9	8.7556	YPTSPQQLGQGQQPGQW		Q84TG6	HMW glutenin subunit 1By8 OS=Triticum turgidum subsp. durum OX=4567 GN=Glu-1B PE=4 SV=1	1.04636	Condition 2	Condition 1	0.887753	18.0038	18322.7	14697.5	18492.5	17961.1	16866.8	19072.8	15501.6	21616.2	16741.8
51.92_698.3899n	6;3;1;4;9	0	5	#2020,#2020,#2020,#2020,#2020	2,2,2,2,2	51.9241	698.39	8.819	AGRLPW		Q84TG6	HMW glutenin subunit 1By8 OS=Triticum turgidum subsp. durum OX=4567 GN=Glu-1B PE=4 SV=1	1.21263	Condition 2	Condition 3	0.939106	69.6025	16003.4	15080.3	45197.9	14373.8	16626.9	46638.7	9266.24	30642.6	24116.9
45.15_1635.7317n	4	1	1	#2059	2	45.1526	1635.73	8.3594	HQSGQGQQGYYPSSL		Q84TG6	HMW glutenin subunit 1By8 OS=Triticum turgidum subsp. durum OX=4567 GN=Glu-1B PE=4 SV=1	1.10635	Condition 1	Condition 3	0.802702	21.5774	6243.34	6878.28	8870.16	6406.11	6223.99	9005.77	5057	7622.21	7198.61
46.21_1282.6648n	4	1	1	#2416	2	46.2098	1282.66	8.5499	QQVGQGQQIGQL		Q84TG6	HMW glutenin subunit 1By8 OS=Triticum turgidum subsp. durum OX=4567 GN=Glu-1B PE=4 SV=1	1.10269	Condition 1	Condition 3	0.729451	19.4488	3508.13	3794.13	4662.91	3759.55	3450.26	4316.26	2850.53	4233.17	3767.16
35.29_1700.7903n	4	0	1	#2610	2	35.2892	1700.79	9.2951	QQPGQGQQIGQGQQGY		Q84TG6	HMW glutenin subunit 1By8 OS=Triticum turgidum subsp. durum OX=4567 GN=Glu-1B PE=4 SV=1	1.05053	Condition 1	Condition 3	0.831834	12.3416	5577.71	5174.22	6086.44	5261.7	4835.25	6145.29	4745.55	5930.71	5352.26
44.78_4525.1650n	4	1	1	#3074	4	44.7755	4525.17	8.4906	QQPGQGQQIGQGQQGYYPTSPQHPGQRQQPGQGQQIGQGQQL		Q84TG6	HMW glutenin subunit 1By8 OS=Triticum turgidum subsp. durum OX=4567 GN=Glu-1B PE=4 SV=1	1.20634	Condition 3	Condition 2	0.244824	15.4044	3554.6	3820.39	4311.31	3231.93	4036.29	3799.87	3977.24	4137.77	5236.82
38.48_871.4196n	4	1	1	#3233	2	38.4836	871.42	8.198	QGHYPASL		Q84TG6	HMW glutenin subunit 1By8 OS=Triticum turgidum subsp. durum OX=4567 GN=Glu-1B PE=4 SV=1	1.15859	Condition 1	Condition 3	0.752704	25.9936	1984.7	2008.35	3053.88	1919.74	1951.98	2817.23	1535.07	2503.82	2043.42
57.14_3231.5954n	4	1	1	#3558	3	57.1357	3231.6	8.0648	TASLQQPGQGQQGHYPASLQQVGQGQQIGQL		Q84TG6	HMW glutenin subunit 1By8 OS=Triticum turgidum subsp. durum OX=4567 GN=Glu-1B PE=4 SV=1	1.00274	Condition 1	Condition 2	0.991663	25.3912	4091.62	3848.28	4841.69	4037.72	3658.86	5050.03	3009.25	4926.27	4832.01
31.94_1026.4646n	4	0	1	#3660	2	31.9405	1026.46	8.7165	GTSSQTVQGY		Q84TG6	HMW glutenin subunit 1By8 OS=Triticum turgidum subsp. durum OX=4567 GN=Glu-1B PE=4 SV=1	1.5099	Condition 2	Condition 3	0.20126	28.9422	2141.35	2731.17	3261.22	3644.26	2547.1	3765.36	1466.29	2619.44	2508.54
38.26_2842.3914n	4	1	1	#3725	3	38.2608	2842.39	7.5835	YPTSPQHPGQRQQPGQGQQIGQGQQL		Q84TG6	HMW glutenin subunit 1By8 OS=Triticum turgidum subsp. durum OX=4567 GN=Glu-1B PE=4 SV=1	1.0898	Condition 3	Condition 1	0.766742	15.8317	3210.86	2972.4	3601.44	2961.11	3206.84	3987.5	2974.13	3788.67	3900.52
42.71_1100.5517n	4	1	1	#3783	2	42.7069	1100.55	8.6563	SSSLQQPGQGL		Q84TG6	HMW glutenin subunit 1By8 OS=Triticum turgidum subsp. durum OX=4567 GN=Glu-1B PE=4 SV=1	1.15026	Condition 1	Condition 3	0.843605	35.2313	1952.82	2149.04	3610.44	2160.34	1983.19	3440.31	1426.09	2848.39	2430.34
21.13_1226.5460n	4	0	1	#4125	2	21.1347	1226.55	8.4086	QQPGQGQQGHY		Q84TG6	HMW glutenin subunit 1By8 OS=Triticum turgidum subsp. durum OX=4567 GN=Glu-1B PE=4 SV=1	1.11508	Condition 1	Condition 3	0.704211	17.3117	5750.97	5332.13	7347.63	5327.89	5519.6	7189.23	4645.14	6211.34	5672.14
53.70_2317.0555n	4	2	2	#4229,#9276	2,3	53.7014	2317.06	9.1046	GTSSQTVQGYYPSVSSPQQGPY		Q84TG6	HMW glutenin subunit 1By8 OS=Triticum turgidum subsp. durum OX=4567 GN=Glu-1B PE=4 SV=1	1.09891	Condition 2	Condition 1	0.530841	11.6936	4663.42	3921.21	4907.84	4539.18	4906.05	5381.83	4262.12	5371.39	5065.71
46.14_1308.6080n	4	1	1	#4369	2	46.1412	1308.61	7.9511	YPSVSSPQQGPY		Q84TG6	HMW glutenin subunit 1By8 OS=Triticum turgidum subsp. durum OX=4567 GN=Glu-1B PE=4 SV=1	1.14901	Condition 2	Condition 3	0.891299	39.9376	2811.68	3493.53	5905.54	3384.17	3237.48	6019.83	2224.64	4518.82	4258.66
60.09_2503.1328n	4	2	2	#7983,#4907	2,3	60.0901	2503.13	8.7057	WGTSSQTVQGYYPSVSSPQQGPY		Q84TG6	HMW glutenin subunit 1By8 OS=Triticum turgidum subsp. durum OX=4567 GN=Glu-1B PE=4 SV=1	1.16636	Condition 2	Condition 3	0.49214	21.1438	3246.81	3355.01	4546.42	3503.74	3836.17	4040.11	2476.12	3495.31	3785.44
49.32_1579.7763n	4	1	1	#5389	2	49.3241	1579.78	8.1674	QQPGQGLQGHYPASL		Q84TG6	HMW glutenin subunit 1By8 OS=Triticum turgidum subsp. durum OX=4567 GN=Glu-1B PE=4 SV=1	1.12474	Condition 2	Condition 3	0.869846	32.7385	1845.48	1622.44	2319.46	1590.44	1668.01	2765.95	1534.62	2011.5	1810.16
54.72_2262.0415n	4	1	1	#5806	2	54.7243	2262.04	8.7155	QQPGQGQQIGQGQQGYYPTSL		Q84TG6	HMW glutenin subunit 1By8 OS=Triticum turgidum subsp. durum OX=4567 GN=Glu-1B PE=4 SV=1	1.19645	Condition 3	Condition 2	0.601505	30.8703	3165.32	2712.19	1654.89	2931.21	2352.45	2001.71	2808.23	3391.95	2516.39
37.00_4016.7282n	4	1	1	#5961	4	36.9977	4016.73	7.4019	QQSGQGQQSGQGQQSGQGHQLGQGQQSGQEQQGYDNPY		Q84TG6	HMW glutenin subunit 1By8 OS=Triticum turgidum subsp. durum OX=4567 GN=Glu-1B PE=4 SV=1	1.22738	Condition 1	Condition 3	0.310644	25.2969	1438.5	1407.73	1700.87	1184.97	1686.17	1059.79	1208.8	1187.61	1308.32
78.88_1188.6319n	4	0	1	#6132	2	78.8794	1188.63	8.1417	QQLQQVIFW		Q84TG6	HMW glutenin subunit 1By8 OS=Triticum turgidum subsp. durum OX=4567 GN=Glu-1B PE=4 SV=1	1.09948	Condition 1	Condition 3	0.794543	19.4687	1288.96	1438.37	1844.13	1293.1	1431.41	1628.18	1087.16	1611.82	1458.88
52.93_2704.2598n	4	0	1	#6143	3	52.9298	2704.26	7.8417	QCERELQESSLEACRQVVDQQL	[2] Carbamidomethyl C|[14] Carbamidomethyl C	Q84TG6	HMW glutenin subunit 1By8 OS=Triticum turgidum subsp. durum OX=4567 GN=Glu-1B PE=4 SV=1	1.14314	Condition 2	Condition 3	0.36758	15.51	1923.07	2083.02	2226.81	2066.07	2319.7	2380.54	1620.71	2172.72	2125.61
46.66_1212.5514n	4	0	1	#6518	2	46.6555	1212.55	8.0178	WGTSSQTVQGY		Q84TG6	HMW glutenin subunit 1By8 OS=Triticum turgidum subsp. durum OX=4567 GN=Glu-1B PE=4 SV=1	1.15395	Condition 1	Condition 3	0.818597	32.7342	2542.05	3500.41	4273.68	2636.21	2490.8	4350.17	2193.5	3829.56	2916.76
34.93_1106.5062n	4	0	1	#6690	2	34.9292	1106.51	8.7349	QELGQGQQGY		Q84TG6	HMW glutenin subunit 1By8 OS=Triticum turgidum subsp. durum OX=4567 GN=Glu-1B PE=4 SV=1	1.02787	Condition 1	Condition 3	0.997235	34.536	1087.38	1415.1	2130.3	1220.27	1214.49	2097.39	1164.22	1833.33	1509.61
52.66_1297.5882n	4	0	1	#7003	2	52.6555	1297.59	7.7918	GQGQQGYYPTSL		Q84TG6	HMW glutenin subunit 1By8 OS=Triticum turgidum subsp. durum OX=4567 GN=Glu-1B PE=4 SV=1	1.10638	Condition 2	Condition 3	0.888184	30.2984	1378.16	1220.96	1835.32	1311.92	1287.47	2083.41	986.668	1841.53	1404.36
30.04_3527.5488n	4	2	2	#7131,#11828	3,4	30.0376	3527.55	8.8174	QQSGQGQQSGQGQQSGQGHQLGQGQQSGQEQQGY		Q84TG6	HMW glutenin subunit 1By8 OS=Triticum turgidum subsp. durum OX=4567 GN=Glu-1B PE=4 SV=1	1.07503	Condition 1	Condition 3	0.668046	11.4048	2844.78	2702.29	3311.77	2652.12	2906.21	2950.19	2426.75	2760.97	3052.82
37.39_1243.5263n	4	0	1	#9291	2	37.3922	1243.53	7.1433	QQPGQGQQGHY	[3] Hydroxyproline|[5] Deamidation Q	Q84TG6	HMW glutenin subunit 1By8 OS=Triticum turgidum subsp. durum OX=4567 GN=Glu-1B PE=4 SV=1	1.27278	Condition 2	Condition 3	0.737066	39.4356	2092.52	1267.84	2491.48	1380.22	1890.72	2990.89	1139.39	2076.87	1703.56
42.06_3008.3315n	4	1	1	#9367	3	42.0554	3008.33	8.3939	YPTSPQQSGQGQQPGQSQQPGQGQQGYY		Q84TG6	HMW glutenin subunit 1By8 OS=Triticum turgidum subsp. durum OX=4567 GN=Glu-1B PE=4 SV=1	1.11198	Condition 3	Condition 1	0.754596	19.9244	1748.68	1725.44	2073.8	1680.21	1862.89	2441.57	1662.19	2274.63	2232.37
64.09_1002.5516n	4	0	1	#9769	2	64.0903	1002.55	8.2916	QQLQQVIF		Q84TG6	HMW glutenin subunit 1By8 OS=Triticum turgidum subsp. durum OX=4567 GN=Glu-1B PE=4 SV=1	1.23322	Condition 2	Condition 3	0.867959	55.58	515.55	486.144	1210.15	522.404	556.345	1233.57	306.977	861.203	706.853
60.14_2809.3351n	4	1	1	#10712	3	60.1416	2809.34	8.0111	YPSSLQQPGQGQQIGQGQQGYYPTSL		Q84TG6	HMW glutenin subunit 1By8 OS=Triticum turgidum subsp. durum OX=4567 GN=Glu-1B PE=4 SV=1	1.02639	Condition 2	Condition 1	0.994309	26.2727	1627.24	1473.12	2204.06	1500.37	1580.64	2363.42	1316.94	1973.79	2132.78
47.92_3318.5074n	4	1	1	#11140	3	47.9241	3318.51	8.4544	HQSGQGQQGYYPSSLQQPGQGQQIGQGQQGY		Q84TG6	HMW glutenin subunit 1By8 OS=Triticum turgidum subsp. durum OX=4567 GN=Glu-1B PE=4 SV=1	1.05184	Condition 2	Condition 3	0.925325	18.9669	1213.18	1046.4	1175.81	983.725	1126.55	1421.58	1025.25	1040.22	1292.31
43.77_1244.6379n	4	0	1	#11792	2	43.7698	1244.64	7.4118	EQTVVPPKGGSF		Q84TG6	HMW glutenin subunit 1By8 OS=Triticum turgidum subsp. durum OX=4567 GN=Glu-1B PE=4 SV=1	1.11615	Condition 1	Condition 3	0.725639	19.1874	4381.71	4770.56	6248.66	4818.09	4378.03	5732.05	3694.95	5123.74	4979.55
54.07_3328.5592n	4	1	1	#12070	3	54.0728	3328.56	8.1151	YPSVSSPQQGPYYPGQASPQQPGQGQQPGKW		Q84TG6	HMW glutenin subunit 1By8 OS=Triticum turgidum subsp. durum OX=4567 GN=Glu-1B PE=4 SV=1	1.1366	Condition 3	Condition 2	0.471573	19.5008	914.577	860.82	885.55	899.151	975.007	659.489	883.763	944.607	1051.37
38.54_984.4467n	4	0	1	#12415	2	38.535	984.447	8.3521	GQGQQPGQW		Q84TG6	HMW glutenin subunit 1By8 OS=Triticum turgidum subsp. durum OX=4567 GN=Glu-1B PE=4 SV=1	1.22519	Condition 2	Condition 3	0.79465	45.4028	719.171	791.688	1362.74	698.649	746.978	1491.63	486.332	1061.83	849.233
35.41_1979.9608n	4	1	1	#13351	3	35.4092	1979.96	7.5736	ASQQQPGQGQQRHYPASL		Q84TG6	HMW glutenin subunit 1By8 OS=Triticum turgidum subsp. durum OX=4567 GN=Glu-1B PE=4 SV=1	1.10032	Condition 1	Condition 3	0.797957	21.0643	587.821	536.612	719.517	473.005	597.925	725.235	473.768	607.938	594.119
57.51_4337.0112n	4	1	1	#14739	4	57.5128	4337.01	7.2655	GTSSQTVQGYYPSVSSPQQGPYYPGQASPQQPGQGQQPGKW		Q84TG6	HMW glutenin subunit 1By8 OS=Triticum turgidum subsp. durum OX=4567 GN=Glu-1B PE=4 SV=1	1.08459	Condition 3	Condition 2	0.901928	25.4092	578.705	552.62	840.641	529.563	789.142	512.327	502.658	650.818	832.449
30.64_1122.4767n	1;7;4;9;6;3	0	6	#15060,#15060,#15060,#15060,#15060,#15060	2,2,2,2,2,2	30.6376	1122.48	8.5562	QMRCCQQL	[4] Carbamidomethyl C|[5] Carbamidomethyl C	Q84TG6	HMW glutenin subunit 1By8 OS=Triticum turgidum subsp. durum OX=4567 GN=Glu-1B PE=4 SV=1	1.10687	Condition 3	Condition 2	0.310858	8.59516	2017.94	1796.67	1731.3	1571.82	1811.32	1847.64	1954.45	2015	1820.35
51.70_3832.9053n	4	1	1	#15212	5	51.7012	3832.91	6.3805	HVNTEQQTASPKVAKVQQPATQLPIMCRMEGGDAL	[27] Carbamidomethyl C	Q84TG6	HMW glutenin subunit 1By8 OS=Triticum turgidum subsp. durum OX=4567 GN=Glu-1B PE=4 SV=1	1.13523	Condition 1	Condition 2	0.77305	63.5649	674.268	774.576	972.072	576.11	341.69	1214.73	501.02	832.791	1007.1
51.70_3832.9093n	4	1	1	#17232	4	51.7012	3832.91	6.3805	HVNTEQQTASPKVAKVQQPATQLPIMCRMEGGDAL	[27] Carbamidomethyl C	Q84TG6	HMW glutenin subunit 1By8 OS=Triticum turgidum subsp. durum OX=4567 GN=Glu-1B PE=4 SV=1	1.16728	Condition 3	Condition 1	0.790479	44.1485	576.279	532.287	464.396	518.892	395.166	909.255	528.233	601.62	706.23
50.43_3126.4609n	4	1	1	#16176	3	50.4327	3126.46	8.3763	YPGQASPQQPGQGQQPGKWQELGQGQQGY		Q84TG6	HMW glutenin subunit 1By8 OS=Triticum turgidum subsp. durum OX=4567 GN=Glu-1B PE=4 SV=1	1.19823	Condition 2	Condition 1	0.15351	14.1149	619.738	629.435	697.897	727.17	761.285	844.576	578.73	769.606	692.382
36.86_1527.7693n	4	1	1	#18612	2	36.8606	1527.77	7.6998	YPTSPQQPGQGKQL		Q84TG6	HMW glutenin subunit 1By8 OS=Triticum turgidum subsp. durum OX=4567 GN=Glu-1B PE=4 SV=1	1.23991	Condition 3	Condition 1	0.475334	36.3443	232.54	257.066	118.897	208.93	244.81	218.254	274.527	231.433	248.531
25.66_1994.9581n	4	2	2	#34841,#19019	2,3	25.6575	1994.96	6.5854	EQGQQPGQGQQTRQGQQL		Q84TG6	HMW glutenin subunit 1By8 OS=Triticum turgidum subsp. durum OX=4567 GN=Glu-1B PE=4 SV=1	1.56747	Condition 2	Condition 3	0.368246	39.8346	401.187	245.093	187.226	397.84	399.734	220.405	314.921	178.356	156.162
35.41_3188.4869n	4	1	1	#19551	4	35.4092	3188.49	7.5128	ASQQQPGQGQQRHYPASLQQPGQGQQGHY		Q84TG6	HMW glutenin subunit 1By8 OS=Triticum turgidum subsp. durum OX=4567 GN=Glu-1B PE=4 SV=1	1.13264	Condition 2	Condition 1	0.183881	13.285	333.093	284.028	256.726	312.981	335.028	341.745	281.976	296.55	300.078
52.25_2197.0017n	4	2	2	#21058,#25821	2,3	52.2527	2197	8.5318	YPTSLHQSGQGQQGYYPSSL		Q84TG6	HMW glutenin subunit 1By8 OS=Triticum turgidum subsp. durum OX=4567 GN=Glu-1B PE=4 SV=1	1.03562	Condition 3	Condition 1	0.839539	10.9321	606.792	591.87	569.878	554.805	666.693	554.404	602.274	661.303	567.958
37.03_2845.2758n	4	1	1	#37159	3	37.032	2845.28	7.9169	YPTSPQQSGQGQQPGQSQQPGQGQQGY		Q84TG6	HMW glutenin subunit 1By8 OS=Triticum turgidum subsp. durum OX=4567 GN=Glu-1B PE=4 SV=1	1.37364	Condition 3	Condition 1	0.318974	37.0129	83.9378	159.867	92.7649	150.465	189.368	106.484	161.279	127.115	173.93
23.55_2151.9705n	4	1	1	#42219	3	23.5461	2151.97	6.7884	QQSGQGQQSGQGQQSGQGHQL		Q84TG6	HMW glutenin subunit 1By8 OS=Triticum turgidum subsp. durum OX=4567 GN=Glu-1B PE=4 SV=1	1.79589	Condition 1	Condition 3	0.324715	173.205	45.4996	31.059	27.3579	58.9054	0	0	57.8636	0	0
46.88_2248.0633n	4	1	1	#50644	2	46.8784	2248.06	8.2565	YPSSLQQPGQGQQIGQGQQGY		Q84TG6	HMW glutenin subunit 1By8 OS=Triticum turgidum subsp. durum OX=4567 GN=Glu-1B PE=4 SV=1	1.74954	Condition 3	Condition 2	0.859477	121.097	45.7558	25.3901	0	41.8832	1.64794	11.2029	76.3208	5.77751	13.6609
48.31_2262.0720n	4	0	1	#51805	2	48.3127	2262.07	7.7074	YPTSLQQPGQGQQIGQGQQGY		Q84TG6	HMW glutenin subunit 1By8 OS=Triticum turgidum subsp. durum OX=4567 GN=Glu-1B PE=4 SV=1	3.17574	Condition 3	Condition 2	0.500814	102.064	38.8343	24.4743	0	21.9021	10.3053	0	56.3123	14.5857	31.3841
38.98_1377.6427n	3	0	1	#216	2	38.9808	1377.64	8.2658	QCERELQESSL	[2] Carbamidomethyl C	V9TP40	High molecular weight glutenin subunit 1By protein OS=Triticum aestivum x Triticum dicoccoides OX=1413217 GN=Glu-B1-2 PE=4 SV=1	1.12729	Condition 1	Condition 3	0.684708	20.7367	47763.5	46594.3	63497.9	46921.9	46229.4	64249.4	35944	54743.6	49343.4
39.00_1344.6527n	3	0	1	#238	2	38.9979	1344.65	9.0739	EACRQVVDQQL	[3] Carbamidomethyl C	V9TP40	High molecular weight glutenin subunit 1By protein OS=Triticum aestivum x Triticum dicoccoides OX=1413217 GN=Glu-B1-2 PE=4 SV=1	1.15376	Condition 1	Condition 3	0.799659	30.0621	24150.4	24386.3	39443.7	23463	24503.3	39061.1	17282.1	30683.5	28289.8
61.91_2025.0259n	3	0	1	#4962	2	61.9074	2025.03	8.6749	EACRQVVDQQLAGRLPW	[3] Carbamidomethyl C	V9TP40	High molecular weight glutenin subunit 1By protein OS=Triticum aestivum x Triticum dicoccoides OX=1413217 GN=Glu-B1-2 PE=4 SV=1	1.26847	Condition 2	Condition 1	0.131745	15.5527	2547.71	2277.66	3083.21	3257.61	3353.7	3420.46	3036.15	3142.03	2350.99
61.98_2025.0295n	3	0	1	#264	3	61.9759	2025.03	8.6749	EACRQVVDQQLAGRLPW	[3] Carbamidomethyl C	V9TP40	High molecular weight glutenin subunit 1By protein OS=Triticum aestivum x Triticum dicoccoides OX=1413217 GN=Glu-B1-2 PE=4 SV=1	1.22376	Condition 2	Condition 3	0.651153	34.5296	30010	27985.9	50570.2	28791	32732.9	47481.1	21536.1	34559.1	32978.4
46.69_1966.9555n	3	0	1	#354	2	46.6898	1966.96	9.0592	TASLQQPGQGQQGHYPASL		V9TP40	High molecular weight glutenin subunit 1By protein OS=Triticum aestivum x Triticum dicoccoides OX=1413217 GN=Glu-B1-2 PE=4 SV=1	1.1145	Condition 2	Condition 1	0.826465	26.0723	21924.7	22768.7	25873.3	23201.4	21405.6	34039.4	18283.9	27437.8	26042.5
40.36_1594.7533n	3	0	2	#392,#21940	2,3	40.3551	1594.75	8.9083	QQPGQGQQGHYPASL		V9TP40	High molecular weight glutenin subunit 1By protein OS=Triticum aestivum x Triticum dicoccoides OX=1413217 GN=Glu-B1-2 PE=4 SV=1	1.07752	Condition 2	Condition 3	0.83522	19.7886	22552	21801.3	29073.1	21987.6	22187.3	29581.2	17792.1	26533.9	24123.7
36.89_3301.5790n	3	2	2	#7920,#452	3,4	36.8949	3301.58	8.1975	LASQQQPGQGQQRHYPASLQQPGQGQQGHY		V9TP40	High molecular weight glutenin subunit 1By protein OS=Triticum aestivum x Triticum dicoccoides OX=1413217 GN=Glu-B1-2 PE=4 SV=1	1.1655	Condition 2	Condition 3	0.697239	24.451	18061.2	17303.2	24973.6	16834.1	19470.3	26282.2	12846.1	20450.1	20403.2
37.91_2093.0450n	3	2	2	#8514,#498	2,3	37.9064	2093.04	8.2055	LASQQQPGQGQQRHYPASL		V9TP40	High molecular weight glutenin subunit 1By protein OS=Triticum aestivum x Triticum dicoccoides OX=1413217 GN=Glu-B1-2 PE=4 SV=1	1.10449	Condition 1	Condition 3	0.844772	24.5721	19507.5	18992.7	28732.9	18697.8	19713.6	28683.6	15236.7	23245.9	22389.8
53.38_1953.9625n	3	2	2	#577,#1718	2,3	53.3755	1953.96	8.9524	SSSLQQPGQGLQGHYPASL		V9TP40	High molecular weight glutenin subunit 1By protein OS=Triticum aestivum x Triticum dicoccoides OX=1413217 GN=Glu-B1-2 PE=4 SV=1	1.06822	Condition 2	Condition 3	0.939586	26.754	21581.9	19372.7	28027.5	20488.2	20755.6	31920.8	16190	27116.4	25185.3
59.22_2103.0560n	3	0	1	#612	2	59.2216	2103.06	8.4047	EQTVVPPKGGSFYPGETTPL		V9TP40	High molecular weight glutenin subunit 1By protein OS=Triticum aestivum x Triticum dicoccoides OX=1413217 GN=Glu-B1-2 PE=4 SV=1	1.09	Condition 2	Condition 1	0.903113	24.7811	95770.6	84807.9	113058	89640.7	93278.5	137144	75353.2	117759	108426
42.91_2037.9704n	3	0	2	#733,#934	2,3	42.9126	2037.97	9.2066	YPGQASPQQPGQGQQPGKW		V9TP40	High molecular weight glutenin subunit 1By protein OS=Triticum aestivum x Triticum dicoccoides OX=1413217 GN=Glu-B1-2 PE=4 SV=1	1.06057	Condition 2	Condition 3	0.940567	22.3968	27014.6	28218.1	39869.6	27169.7	29276	40130.3	23283.2	34479.2	33298.5
56.98_1667.7834n	3	0	1	#1388	2	56.9814	1667.78	9.0456	QELGQGQQGYYPTSL		V9TP40	High molecular weight glutenin subunit 1By protein OS=Triticum aestivum x Triticum dicoccoides OX=1413217 GN=Glu-B1-2 PE=4 SV=1	1.04073	Condition 2	Condition 3	0.93524	25.2396	8792.28	8152.16	10030.9	8336.45	8216.55	10887.8	6337.52	10657.9	9371.36
55.46_1898.8997n	3	0	1	#1823	2	55.4614	1898.9	8.7186	YPTSPQQLGQGQQPGQW		V9TP40	High molecular weight glutenin subunit 1By protein OS=Triticum aestivum x Triticum dicoccoides OX=1413217 GN=Glu-B1-2 PE=4 SV=1	1.04636	Condition 2	Condition 1	0.887753	18.0038	18322.7	14697.5	18492.5	17961.1	16866.8	19072.8	15501.6	21616.2	16741.8
51.92_698.3899n	3	0	1	#2020	2	51.9241	698.39	8.4046	AGRLPW		V9TP40	High molecular weight glutenin subunit 1By protein OS=Triticum aestivum x Triticum dicoccoides OX=1413217 GN=Glu-B1-2 PE=4 SV=1	1.21263	Condition 2	Condition 3	0.939106	69.6025	3200.68	3016.06	9039.59	2874.75	3325.39	9327.73	1853.25	6128.52	4823.38
45.15_1635.7317n	3	0	1	#2059	2	45.1526	1635.73	8.3711	HQSGQGQQGYYPSSL		V9TP40	High molecular weight glutenin subunit 1By protein OS=Triticum aestivum x Triticum dicoccoides OX=1413217 GN=Glu-B1-2 PE=4 SV=1	1.10635	Condition 1	Condition 3	0.802702	21.5774	6243.34	6878.28	8870.16	6406.11	6223.99	9005.77	5057	7622.21	7198.61
46.21_1282.6648n	3	0	1	#2416	2	46.2098	1282.66	8.6343	QQVGQGQQIGQL		V9TP40	High molecular weight glutenin subunit 1By protein OS=Triticum aestivum x Triticum dicoccoides OX=1413217 GN=Glu-B1-2 PE=4 SV=1	1.10269	Condition 1	Condition 3	0.729451	19.4488	3508.13	3794.13	4662.91	3759.55	3450.26	4316.26	2850.53	4233.17	3767.16
35.29_1700.7903n	3	0	1	#2610	2	35.2892	1700.79	9.1345	QQPGQGQQIGQGQQGY		V9TP40	High molecular weight glutenin subunit 1By protein OS=Triticum aestivum x Triticum dicoccoides OX=1413217 GN=Glu-B1-2 PE=4 SV=1	1.05053	Condition 1	Condition 3	0.831834	12.3416	5577.71	5174.22	6086.44	5261.7	4835.25	6145.29	4745.55	5930.71	5352.26
44.78_4525.1650n	3	0	1	#3074	4	44.7755	4525.17	8.3859	QQPGQGQQIGQGQQGYYPTSPQHPGQRQQPGQGQQIGQGQQL		V9TP40	High molecular weight glutenin subunit 1By protein OS=Triticum aestivum x Triticum dicoccoides OX=1413217 GN=Glu-B1-2 PE=4 SV=1	1.20634	Condition 3	Condition 2	0.244824	15.4044	3554.6	3820.39	4311.31	3231.93	4036.29	3799.87	3977.24	4137.77	5236.82
38.48_871.4196n	3	1	1	#3233	2	38.4836	871.42	8.0234	QGHYPASL		V9TP40	High molecular weight glutenin subunit 1By protein OS=Triticum aestivum x Triticum dicoccoides OX=1413217 GN=Glu-B1-2 PE=4 SV=1	1.15859	Condition 1	Condition 3	0.752704	25.9936	1984.7	2008.35	3053.88	1919.74	1951.98	2817.23	1535.07	2503.82	2043.42
57.14_3231.5954n	3	0	1	#3558	3	57.1357	3231.6	8.0191	TASLQQPGQGQQGHYPASLQQVGQGQQIGQL		V9TP40	High molecular weight glutenin subunit 1By protein OS=Triticum aestivum x Triticum dicoccoides OX=1413217 GN=Glu-B1-2 PE=4 SV=1	1.00274	Condition 1	Condition 2	0.991663	25.3912	4091.62	3848.28	4841.69	4037.72	3658.86	5050.03	3009.25	4926.27	4832.01
31.94_1026.4646n	3	0	1	#3660	2	31.9405	1026.46	8.7488	GTSSQTVQGY		V9TP40	High molecular weight glutenin subunit 1By protein OS=Triticum aestivum x Triticum dicoccoides OX=1413217 GN=Glu-B1-2 PE=4 SV=1	1.5099	Condition 2	Condition 3	0.20126	28.9422	2141.35	2731.17	3261.22	3644.26	2547.1	3765.36	1466.29	2619.44	2508.54
38.26_2842.3914n	3	0	1	#3725	3	38.2608	2842.39	7.728	YPTSPQHPGQRQQPGQGQQIGQGQQL		V9TP40	High molecular weight glutenin subunit 1By protein OS=Triticum aestivum x Triticum dicoccoides OX=1413217 GN=Glu-B1-2 PE=4 SV=1	1.0898	Condition 3	Condition 1	0.766742	15.8317	3210.86	2972.4	3601.44	2961.11	3206.84	3987.5	2974.13	3788.67	3900.52
42.71_1100.5517n	3	1	1	#3783	2	42.7069	1100.55	8.7323	SSSLQQPGQGL		V9TP40	High molecular weight glutenin subunit 1By protein OS=Triticum aestivum x Triticum dicoccoides OX=1413217 GN=Glu-B1-2 PE=4 SV=1	1.15026	Condition 1	Condition 3	0.843605	35.2313	1952.82	2149.04	3610.44	2160.34	1983.19	3440.31	1426.09	2848.39	2430.34
21.13_1226.5460n	3	0	1	#4125	2	21.1347	1226.55	8.3777	QQPGQGQQGHY		V9TP40	High molecular weight glutenin subunit 1By protein OS=Triticum aestivum x Triticum dicoccoides OX=1413217 GN=Glu-B1-2 PE=4 SV=1	1.11508	Condition 1	Condition 3	0.704211	17.3117	5750.97	5332.13	7347.63	5327.89	5519.6	7189.23	4645.14	6211.34	5672.14
53.70_2317.0555n	3	0	2	#4229,#9276	2,3	53.7014	2317.06	9.0308	GTSSQTVQGYYPSVSSPQQGPY		V9TP40	High molecular weight glutenin subunit 1By protein OS=Triticum aestivum x Triticum dicoccoides OX=1413217 GN=Glu-B1-2 PE=4 SV=1	1.09891	Condition 2	Condition 1	0.530841	11.6936	4663.42	3921.21	4907.84	4539.18	4906.05	5381.83	4262.12	5371.39	5065.71
46.14_1308.6080n	3	0	1	#4369	2	46.1412	1308.61	7.9074	YPSVSSPQQGPY		V9TP40	High molecular weight glutenin subunit 1By protein OS=Triticum aestivum x Triticum dicoccoides OX=1413217 GN=Glu-B1-2 PE=4 SV=1	1.14901	Condition 2	Condition 3	0.891299	39.9376	2811.68	3493.53	5905.54	3384.17	3237.48	6019.83	2224.64	4518.82	4258.66
60.09_2503.1328n	3	0	2	#7983,#4907	2,3	60.0901	2503.13	8.9796	WGTSSQTVQGYYPSVSSPQQGPY		V9TP40	High molecular weight glutenin subunit 1By protein OS=Triticum aestivum x Triticum dicoccoides OX=1413217 GN=Glu-B1-2 PE=4 SV=1	1.16636	Condition 2	Condition 3	0.49214	21.1438	3246.81	3355.01	4546.42	3503.74	3836.17	4040.11	2476.12	3495.31	3785.44
49.32_1579.7763n	3	0	1	#5389	2	49.3241	1579.78	7.6709	QQPGQGLQGHYPASL		V9TP40	High molecular weight glutenin subunit 1By protein OS=Triticum aestivum x Triticum dicoccoides OX=1413217 GN=Glu-B1-2 PE=4 SV=1	1.12474	Condition 2	Condition 3	0.869846	32.7385	1845.48	1622.44	2319.46	1590.44	1668.01	2765.95	1534.62	2011.5	1810.16
54.72_2262.0415n	3	1	1	#5806	2	54.7243	2262.04	8.833	QQPGQGQQIGQGQQGYYPTSL		V9TP40	High molecular weight glutenin subunit 1By protein OS=Triticum aestivum x Triticum dicoccoides OX=1413217 GN=Glu-B1-2 PE=4 SV=1	1.19645	Condition 3	Condition 2	0.601505	30.8703	3165.32	2712.19	1654.89	2931.21	2352.45	2001.71	2808.23	3391.95	2516.39
54.04_3841.8002n	3	0	1	#5914	4	54.0385	3841.8	8.3588	GQGRQIGQGQQSGQGQQGYYPTSPQQLGQGQQPGQW		V9TP40	High molecular weight glutenin subunit 1By protein OS=Triticum aestivum x Triticum dicoccoides OX=1413217 GN=Glu-B1-2 PE=4 SV=1	1.27745	Condition 1	Condition 3	0.551181	34.9844	2455.58	2237.55	4115.76	2307.29	3181.87	2237.91	2193.12	2358.24	2344.33
54.06_3841.7982n	3	0	1	#8130	3	54.0557	3841.8	8.3588	GQGRQIGQGQQSGQGQQGYYPTSPQQLGQGQQPGQW		V9TP40	High molecular weight glutenin subunit 1By protein OS=Triticum aestivum x Triticum dicoccoides OX=1413217 GN=Glu-B1-2 PE=4 SV=1	1.35691	Condition 3	Condition 1	0.549886	45.3354	1880.22	1891.01	900.119	2043.25	2020.04	767.399	2188.58	1641.16	2508.86
78.88_1188.6319n	3	0	1	#6132	2	78.8794	1188.63	8.3983	QQLQQVIFW		V9TP40	High molecular weight glutenin subunit 1By protein OS=Triticum aestivum x Triticum dicoccoides OX=1413217 GN=Glu-B1-2 PE=4 SV=1	1.09948	Condition 1	Condition 3	0.794543	19.4687	1288.96	1438.37	1844.13	1293.1	1431.41	1628.18	1087.16	1611.82	1458.88
52.93_2704.2598n	3	0	1	#6143	3	52.9298	2704.26	8.248	QCERELQESSLEACRQVVDQQL	[2] Carbamidomethyl C|[14] Carbamidomethyl C	V9TP40	High molecular weight glutenin subunit 1By protein OS=Triticum aestivum x Triticum dicoccoides OX=1413217 GN=Glu-B1-2 PE=4 SV=1	1.14314	Condition 2	Condition 3	0.36758	15.51	1923.07	2083.02	2226.81	2066.07	2319.7	2380.54	1620.71	2172.72	2125.61
46.66_1212.5514n	3	0	1	#6518	2	46.6555	1212.55	8.2476	WGTSSQTVQGY		V9TP40	High molecular weight glutenin subunit 1By protein OS=Triticum aestivum x Triticum dicoccoides OX=1413217 GN=Glu-B1-2 PE=4 SV=1	1.15395	Condition 1	Condition 3	0.818597	32.7342	2542.05	3500.41	4273.68	2636.21	2490.8	4350.17	2193.5	3829.56	2916.76
34.93_1106.5062n	3	0	1	#6690	2	34.9292	1106.51	8.6905	QELGQGQQGY		V9TP40	High molecular weight glutenin subunit 1By protein OS=Triticum aestivum x Triticum dicoccoides OX=1413217 GN=Glu-B1-2 PE=4 SV=1	1.02787	Condition 1	Condition 3	0.997235	34.536	1087.38	1415.1	2130.3	1220.27	1214.49	2097.39	1164.22	1833.33	1509.61
52.66_1297.5882n	3	0	1	#7003	2	52.6555	1297.59	7.7763	GQGQQGYYPTSL		V9TP40	High molecular weight glutenin subunit 1By protein OS=Triticum aestivum x Triticum dicoccoides OX=1413217 GN=Glu-B1-2 PE=4 SV=1	1.10638	Condition 2	Condition 3	0.888184	30.2984	1378.16	1220.96	1835.32	1311.92	1287.47	2083.41	986.668	1841.53	1404.36
42.06_3008.3315n	3	0	1	#9367	3	42.0554	3008.33	8.3678	YPTSPQQSGQGQQPGQSQQPGQGQQGYY		V9TP40	High molecular weight glutenin subunit 1By protein OS=Triticum aestivum x Triticum dicoccoides OX=1413217 GN=Glu-B1-2 PE=4 SV=1	1.11198	Condition 3	Condition 1	0.754596	19.9244	1748.68	1725.44	2073.8	1680.21	1862.89	2441.57	1662.19	2274.63	2232.37
64.09_1002.5516n	3	0	1	#9769	2	64.0903	1002.55	8.4221	QQLQQVIF		V9TP40	High molecular weight glutenin subunit 1By protein OS=Triticum aestivum x Triticum dicoccoides OX=1413217 GN=Glu-B1-2 PE=4 SV=1	1.23322	Condition 2	Condition 3	0.867959	55.58	515.55	486.144	1210.15	522.404	556.345	1233.57	306.977	861.203	706.853
60.14_2809.3351n	3	1	1	#10712	3	60.1416	2809.34	8.1426	YPSSLQQPGQGQQIGQGQQGYYPTSL		V9TP40	High molecular weight glutenin subunit 1By protein OS=Triticum aestivum x Triticum dicoccoides OX=1413217 GN=Glu-B1-2 PE=4 SV=1	1.02639	Condition 2	Condition 1	0.994309	26.2727	1627.24	1473.12	2204.06	1500.37	1580.64	2363.42	1316.94	1973.79	2132.78
47.92_3318.5074n	3	1	1	#11140	3	47.9241	3318.51	8.5406	HQSGQGQQGYYPSSLQQPGQGQQIGQGQQGY		V9TP40	High molecular weight glutenin subunit 1By protein OS=Triticum aestivum x Triticum dicoccoides OX=1413217 GN=Glu-B1-2 PE=4 SV=1	1.05184	Condition 2	Condition 3	0.925325	18.9669	1213.18	1046.4	1175.81	983.725	1126.55	1421.58	1025.25	1040.22	1292.31
43.77_1244.6379n	3	0	1	#11792	2	43.7698	1244.64	7.7395	EQTVVPPKGGSF		V9TP40	High molecular weight glutenin subunit 1By protein OS=Triticum aestivum x Triticum dicoccoides OX=1413217 GN=Glu-B1-2 PE=4 SV=1	1.11615	Condition 1	Condition 3	0.725639	19.1874	4381.71	4770.56	6248.66	4818.09	4378.03	5732.05	3694.95	5123.74	4979.55
54.07_3328.5592n	3	0	1	#12070	3	54.0728	3328.56	8.228	YPSVSSPQQGPYYPGQASPQQPGQGQQPGKW		V9TP40	High molecular weight glutenin subunit 1By protein OS=Triticum aestivum x Triticum dicoccoides OX=1413217 GN=Glu-B1-2 PE=4 SV=1	1.1366	Condition 3	Condition 2	0.471573	19.5008	914.577	860.82	885.55	899.151	975.007	659.489	883.763	944.607	1051.37
29.53_2224.0138n	3	1	1	#12111	4	29.529	2224.01	6.4296	QQSGQGQQSGQGQQSEQGHQL		V9TP40	High molecular weight glutenin subunit 1By protein OS=Triticum aestivum x Triticum dicoccoides OX=1413217 GN=Glu-B1-2 PE=4 SV=1	1.23325	Condition 2	Condition 1	0.270176	16.5972	648.794	519.593	727.294	651.07	791.079	895.709	634.765	716.793	730.687
38.54_984.4467n	3	0	1	#12415	2	38.535	984.447	8.2296	GQGQQPGQW		V9TP40	High molecular weight glutenin subunit 1By protein OS=Triticum aestivum x Triticum dicoccoides OX=1413217 GN=Glu-B1-2 PE=4 SV=1	1.22519	Condition 2	Condition 3	0.79465	45.4028	719.171	791.688	1362.74	698.649	746.978	1491.63	486.332	1061.83	849.233
35.41_1979.9608n	3	1	1	#13351	3	35.4092	1979.96	7.5148	ASQQQPGQGQQRHYPASL		V9TP40	High molecular weight glutenin subunit 1By protein OS=Triticum aestivum x Triticum dicoccoides OX=1413217 GN=Glu-B1-2 PE=4 SV=1	1.10032	Condition 1	Condition 3	0.797957	21.0643	587.821	536.612	719.517	473.005	597.925	725.235	473.768	607.938	594.119
57.51_4337.0112n	3	0	1	#14739	4	57.5128	4337.01	7.2358	GTSSQTVQGYYPSVSSPQQGPYYPGQASPQQPGQGQQPGKW		V9TP40	High molecular weight glutenin subunit 1By protein OS=Triticum aestivum x Triticum dicoccoides OX=1413217 GN=Glu-B1-2 PE=4 SV=1	1.08459	Condition 3	Condition 2	0.901928	25.4092	578.705	552.62	840.641	529.563	789.142	512.327	502.658	650.818	832.449
30.64_1122.4767n	3	0	1	#15060	2	30.6376	1122.48	8.3179	QMRCCQQL	[4] Carbamidomethyl C|[5] Carbamidomethyl C	V9TP40	High molecular weight glutenin subunit 1By protein OS=Triticum aestivum x Triticum dicoccoides OX=1413217 GN=Glu-B1-2 PE=4 SV=1	1.10687	Condition 3	Condition 2	0.310858	8.59516	336.323	299.445	288.551	261.97	301.887	307.94	325.741	335.833	303.392
51.70_3832.9053n	3	0	1	#15212	5	51.7012	3832.91	6.594	HVNTEQQTASPKVAKVQQPATQLPIMCRMEGGDAL	[27] Carbamidomethyl C	V9TP40	High molecular weight glutenin subunit 1By protein OS=Triticum aestivum x Triticum dicoccoides OX=1413217 GN=Glu-B1-2 PE=4 SV=1	1.13523	Condition 1	Condition 2	0.77305	63.5649	674.268	774.576	972.072	576.11	341.69	1214.73	501.02	832.791	1007.1
51.70_3832.9093n	3	0	1	#17232	4	51.7012	3832.91	6.594	HVNTEQQTASPKVAKVQQPATQLPIMCRMEGGDAL	[27] Carbamidomethyl C	V9TP40	High molecular weight glutenin subunit 1By protein OS=Triticum aestivum x Triticum dicoccoides OX=1413217 GN=Glu-B1-2 PE=4 SV=1	1.16728	Condition 3	Condition 1	0.790479	44.1485	576.279	532.287	464.396	518.892	395.166	909.255	528.233	601.62	706.23
50.43_3126.4609n	3	0	1	#16176	3	50.4327	3126.46	8.475	YPGQASPQQPGQGQQPGKWQELGQGQQGY		V9TP40	High molecular weight glutenin subunit 1By protein OS=Triticum aestivum x Triticum dicoccoides OX=1413217 GN=Glu-B1-2 PE=4 SV=1	1.19823	Condition 2	Condition 1	0.15351	14.1149	619.738	629.435	697.897	727.17	761.285	844.576	578.73	769.606	692.382
36.86_1527.7693n	3	0	1	#18612	2	36.8606	1527.77	7.654	YPTSPQQPGQGKQL		V9TP40	High molecular weight glutenin subunit 1By protein OS=Triticum aestivum x Triticum dicoccoides OX=1413217 GN=Glu-B1-2 PE=4 SV=1	1.23991	Condition 3	Condition 1	0.475334	36.3443	232.54	257.066	118.897	208.93	244.81	218.254	274.527	231.433	248.531
25.66_1994.9581n	3	0	2	#34841,#19019	2,3	25.6575	1994.96	6.7437	EQGQQPGQGQQTRQGQQL		V9TP40	High molecular weight glutenin subunit 1By protein OS=Triticum aestivum x Triticum dicoccoides OX=1413217 GN=Glu-B1-2 PE=4 SV=1	1.56747	Condition 2	Condition 3	0.368246	39.8346	401.187	245.093	187.226	397.84	399.734	220.405	314.921	178.356	156.162
35.41_3188.4869n	3	1	1	#19551	4	35.4092	3188.49	7.554	ASQQQPGQGQQRHYPASLQQPGQGQQGHY		V9TP40	High molecular weight glutenin subunit 1By protein OS=Triticum aestivum x Triticum dicoccoides OX=1413217 GN=Glu-B1-2 PE=4 SV=1	1.13264	Condition 2	Condition 1	0.183881	13.285	333.093	284.028	256.726	312.981	335.028	341.745	281.976	296.55	300.078
52.25_2197.0017n	3	0	2	#21058,#25821	2,3	52.2527	2197	8.6065	YPTSLHQSGQGQQGYYPSSL		V9TP40	High molecular weight glutenin subunit 1By protein OS=Triticum aestivum x Triticum dicoccoides OX=1413217 GN=Glu-B1-2 PE=4 SV=1	1.03562	Condition 3	Condition 1	0.839539	10.9321	606.792	591.87	569.878	554.805	666.693	554.404	602.274	661.303	567.958
47.74_2875.3583n	3	0	1	#24164	3	47.7355	2875.36	6.9164	GQGRQIGQGQQSGQGQQGYYPTSPQQL		V9TP40	High molecular weight glutenin subunit 1By protein OS=Triticum aestivum x Triticum dicoccoides OX=1413217 GN=Glu-B1-2 PE=4 SV=1	1.1381	Condition 3	Condition 2	0.711354	27.6895	411.331	407.116	240.046	370.727	365.853	268.184	387.154	357.671	398.698
39.12_2246.0734n	3	0	1	#32224	3	39.118	2246.07	7.3973	YPTSPQQPGQGKQLGQGQQGY		V9TP40	High molecular weight glutenin subunit 1By protein OS=Triticum aestivum x Triticum dicoccoides OX=1413217 GN=Glu-B1-2 PE=4 SV=1	1.23681	Condition 3	Condition 2	0.443219	22.9034	65.006	90.8698	79.4592	68.9836	75.7065	64.1627	103.805	64.8473	89.66
37.03_2845.2758n	3	0	1	#37159	3	37.032	2845.28	7.8634	YPTSPQQSGQGQQPGQSQQPGQGQQGY		V9TP40	High molecular weight glutenin subunit 1By protein OS=Triticum aestivum x Triticum dicoccoides OX=1413217 GN=Glu-B1-2 PE=4 SV=1	1.37364	Condition 3	Condition 1	0.318974	37.0129	83.9378	159.867	92.7649	150.465	189.368	106.484	161.279	127.115	173.93
46.88_2248.0633n	3	1	1	#50644	2	46.8784	2248.06	8.1613	YPSSLQQPGQGQQIGQGQQGY		V9TP40	High molecular weight glutenin subunit 1By protein OS=Triticum aestivum x Triticum dicoccoides OX=1413217 GN=Glu-B1-2 PE=4 SV=1	1.74954	Condition 3	Condition 2	0.859477	121.097	45.7558	25.3901	0	41.8832	1.64794	11.2029	76.3208	5.77751	13.6609
48.31_2262.0720n	3	0	1	#51805	2	48.3127	2262.07	7.5526	YPTSLQQPGQGQQIGQGQQGY		V9TP40	High molecular weight glutenin subunit 1By protein OS=Triticum aestivum x Triticum dicoccoides OX=1413217 GN=Glu-B1-2 PE=4 SV=1	3.17574	Condition 3	Condition 2	0.500814	102.064	38.8343	24.4743	0	21.9021	10.3053	0	56.3123	14.5857	31.3841
38.98_1377.6427n	6	0	1	#216	2	38.9808	1377.64	8.231	QCERELQESSL	[2] Carbamidomethyl C	Q0Q5D8	High-molecular-weight glutenin By8 OS=Triticum aestivum OX=4565 GN=Glu PE=4 SV=1	1.12729	Condition 1	Condition 3	0.684708	20.7367	47763.5	46594.3	63497.9	46921.9	46229.4	64249.4	35944	54743.6	49343.4
39.00_1344.6527n	6	0	1	#238	2	38.9979	1344.65	8.9087	EACRQVVDQQL	[3] Carbamidomethyl C	Q0Q5D8	High-molecular-weight glutenin By8 OS=Triticum aestivum OX=4565 GN=Glu PE=4 SV=1	1.15376	Condition 1	Condition 3	0.799659	30.0621	24150.4	24386.3	39443.7	23463	24503.3	39061.1	17282.1	30683.5	28289.8
61.98_2025.0295n	6	0	1	#264	3	61.9759	2025.03	8.7059	EACRQVVDQQLAGRLPW	[3] Carbamidomethyl C	Q0Q5D8	High-molecular-weight glutenin By8 OS=Triticum aestivum OX=4565 GN=Glu PE=4 SV=1	1.22376	Condition 2	Condition 3	0.651153	34.5296	30010	27985.9	50570.2	28791	32732.9	47481.1	21536.1	34559.1	32978.4
61.91_2025.0259n	6	0	1	#4962	2	61.9074	2025.03	8.7059	EACRQVVDQQLAGRLPW	[3] Carbamidomethyl C	Q0Q5D8	High-molecular-weight glutenin By8 OS=Triticum aestivum OX=4565 GN=Glu PE=4 SV=1	1.26847	Condition 2	Condition 1	0.131745	15.5527	2547.71	2277.66	3083.21	3257.61	3353.7	3420.46	3036.15	3142.03	2350.99
46.69_1966.9553n	6	2	2	#354,#1225	2,3	46.6898	1966.96	8.8902	TASLQQPGQGQQGHYPASL		Q0Q5D8	High-molecular-weight glutenin By8 OS=Triticum aestivum OX=4565 GN=Glu PE=4 SV=1	1.11317	Condition 1	Condition 3	0.779153	21.9477	29739	31227.6	43681	30382.5	30899	42666.4	24112.7	35580.5	34315.4
40.36_1594.7533n	6	0	2	#392,#21940	2,3	40.3551	1594.75	8.876	QQPGQGQQGHYPASL		Q0Q5D8	High-molecular-weight glutenin By8 OS=Triticum aestivum OX=4565 GN=Glu PE=4 SV=1	1.07752	Condition 2	Condition 3	0.83522	19.7886	22552	21801.3	29073.1	21987.6	22187.3	29581.2	17792.1	26533.9	24123.7
36.89_3301.5790n	6	2	2	#7920,#452	3,4	36.8949	3301.58	8.4356	LASQQQPGQGQQRHYPASLQQPGQGQQGHY		Q0Q5D8	High-molecular-weight glutenin By8 OS=Triticum aestivum OX=4565 GN=Glu PE=4 SV=1	1.1655	Condition 2	Condition 3	0.697239	24.451	18061.2	17303.2	24973.6	16834.1	19470.3	26282.2	12846.1	20450.1	20403.2
37.91_2093.0450n	6	2	2	#8514,#498	2,3	37.9064	2093.04	8.4654	LASQQQPGQGQQRHYPASL		Q0Q5D8	High-molecular-weight glutenin By8 OS=Triticum aestivum OX=4565 GN=Glu PE=4 SV=1	1.10449	Condition 1	Condition 3	0.844772	24.5721	19507.5	18992.7	28732.9	18697.8	19713.6	28683.6	15236.7	23245.9	22389.8
53.38_1953.9625n	6	2	2	#577,#1718	2,3	53.3755	1953.96	8.8351	SSSLQQPGQGLQGHYPASL		Q0Q5D8	High-molecular-weight glutenin By8 OS=Triticum aestivum OX=4565 GN=Glu PE=4 SV=1	1.06822	Condition 2	Condition 3	0.939586	26.754	21581.9	19372.7	28027.5	20488.2	20755.6	31920.8	16190	27116.4	25185.3
59.22_2103.0560n	6	0	1	#612	2	59.2216	2103.06	8.2873	EQTVVPPKGGSFYPGETTPL		Q0Q5D8	High-molecular-weight glutenin By8 OS=Triticum aestivum OX=4565 GN=Glu PE=4 SV=1	1.09	Condition 2	Condition 1	0.903113	24.7811	95770.6	84807.9	113058	89640.7	93278.5	137144	75353.2	117759	108426
42.91_2037.9704n	6	0	2	#733,#934	2,3	42.9126	2037.97	9.0918	YPGQASPQQPGQGQQPGKW		Q0Q5D8	High-molecular-weight glutenin By8 OS=Triticum aestivum OX=4565 GN=Glu PE=4 SV=1	1.06057	Condition 2	Condition 3	0.940567	22.3968	27014.6	28218.1	39869.6	27169.7	29276	40130.3	23283.2	34479.2	33298.5
56.98_1667.7834n	6	0	1	#1388	2	56.9814	1667.78	8.8821	QELGQGQQGYYPTSL		Q0Q5D8	High-molecular-weight glutenin By8 OS=Triticum aestivum OX=4565 GN=Glu PE=4 SV=1	1.04073	Condition 2	Condition 3	0.93524	25.2396	8792.28	8152.16	10030.9	8336.45	8216.55	10887.8	6337.52	10657.9	9371.36
46.18_1147.6351n	6	1	1	#1389	2	46.1755	1147.64	8.7051	VAVSQVVRQY		Q0Q5D8	High-molecular-weight glutenin By8 OS=Triticum aestivum OX=4565 GN=Glu PE=4 SV=1	1.17576	Condition 1	Condition 3	0.702124	25.974	4248.89	4703.18	6806.18	4404.22	4350.46	6202.79	3293.13	5269.29	4840.2
55.46_1898.8997n	6	0	1	#1823	2	55.4614	1898.9	8.6619	YPTSPQQLGQGQQPGQW		Q0Q5D8	High-molecular-weight glutenin By8 OS=Triticum aestivum OX=4565 GN=Glu PE=4 SV=1	1.04636	Condition 2	Condition 1	0.887753	18.0038	18322.7	14697.5	18492.5	17961.1	16866.8	19072.8	15501.6	21616.2	16741.8
51.92_698.3899n	6	0	1	#2020	2	51.9241	698.39	8.4783	AGRLPW		Q0Q5D8	High-molecular-weight glutenin By8 OS=Triticum aestivum OX=4565 GN=Glu PE=4 SV=1	1.21263	Condition 2	Condition 3	0.939106	69.6025	3200.68	3016.06	9039.59	2874.75	3325.39	9327.73	1853.25	6128.52	4823.38
45.15_1635.7317n	6	1	1	#2059	2	45.1526	1635.73	8.0058	HQSGQGQQGYYPSSL		Q0Q5D8	High-molecular-weight glutenin By8 OS=Triticum aestivum OX=4565 GN=Glu PE=4 SV=1	1.10635	Condition 1	Condition 3	0.802702	21.5774	6243.34	6878.28	8870.16	6406.11	6223.99	9005.77	5057	7622.21	7198.61
46.21_1282.6648n	6	1	1	#2416	2	46.2098	1282.66	8.4217	QQVGQGQQIGQL		Q0Q5D8	High-molecular-weight glutenin By8 OS=Triticum aestivum OX=4565 GN=Glu PE=4 SV=1	1.10269	Condition 1	Condition 3	0.729451	19.4488	3508.13	3794.13	4662.91	3759.55	3450.26	4316.26	2850.53	4233.17	3767.16
35.29_1700.7903n	6	0	1	#2610	2	35.2892	1700.79	8.9824	QQPGQGQQIGQGQQGY		Q0Q5D8	High-molecular-weight glutenin By8 OS=Triticum aestivum OX=4565 GN=Glu PE=4 SV=1	1.05053	Condition 1	Condition 3	0.831834	12.3416	5577.71	5174.22	6086.44	5261.7	4835.25	6145.29	4745.55	5930.71	5352.26
44.78_4525.1650n	6	1	1	#3074	4	44.7755	4525.17	8.2865	QQPGQGQQIGQGQQGYYPTSPQHPGQRQQPGQGQQIGQGQQL		Q0Q5D8	High-molecular-weight glutenin By8 OS=Triticum aestivum OX=4565 GN=Glu PE=4 SV=1	1.20634	Condition 3	Condition 2	0.244824	15.4044	3554.6	3820.39	4311.31	3231.93	4036.29	3799.87	3977.24	4137.77	5236.82
38.48_871.4196n	6	1	1	#3233	2	38.4836	871.42	8.0078	QGHYPASL		Q0Q5D8	High-molecular-weight glutenin By8 OS=Triticum aestivum OX=4565 GN=Glu PE=4 SV=1	1.15859	Condition 1	Condition 3	0.752704	25.9936	1984.7	2008.35	3053.88	1919.74	1951.98	2817.23	1535.07	2503.82	2043.42
57.14_3231.5954n	6	1	1	#3558	3	57.1357	3231.6	7.9074	TASLQQPGQGQQGHYPASLQQVGQGQQIGQL		Q0Q5D8	High-molecular-weight glutenin By8 OS=Triticum aestivum OX=4565 GN=Glu PE=4 SV=1	1.00274	Condition 1	Condition 2	0.991663	25.3912	4091.62	3848.28	4841.69	4037.72	3658.86	5050.03	3009.25	4926.27	4832.01
31.94_1026.4646n	6	0	1	#3660	2	31.9405	1026.46	8.6011	GTSSQTVQGY		Q0Q5D8	High-molecular-weight glutenin By8 OS=Triticum aestivum OX=4565 GN=Glu PE=4 SV=1	1.5099	Condition 2	Condition 3	0.20126	28.9422	2141.35	2731.17	3261.22	3644.26	2547.1	3765.36	1466.29	2619.44	2508.54
38.26_2842.3914n	6	1	1	#3725	3	38.2608	2842.39	7.5641	YPTSPQHPGQRQQPGQGQQIGQGQQL		Q0Q5D8	High-molecular-weight glutenin By8 OS=Triticum aestivum OX=4565 GN=Glu PE=4 SV=1	1.0898	Condition 3	Condition 1	0.766742	15.8317	3210.86	2972.4	3601.44	2961.11	3206.84	3987.5	2974.13	3788.67	3900.52
42.71_1100.5517n	6	1	1	#3783	2	42.7069	1100.55	8.5557	SSSLQQPGQGL		Q0Q5D8	High-molecular-weight glutenin By8 OS=Triticum aestivum OX=4565 GN=Glu PE=4 SV=1	1.15026	Condition 1	Condition 3	0.843605	35.2313	1952.82	2149.04	3610.44	2160.34	1983.19	3440.31	1426.09	2848.39	2430.34
21.13_1226.5460n	6	0	1	#4125	2	21.1347	1226.55	8.1613	QQPGQGQQGHY		Q0Q5D8	High-molecular-weight glutenin By8 OS=Triticum aestivum OX=4565 GN=Glu PE=4 SV=1	1.11508	Condition 1	Condition 3	0.704211	17.3117	5750.97	5332.13	7347.63	5327.89	5519.6	7189.23	4645.14	6211.34	5672.14
53.70_2317.0555n	6	2	2	#4229,#9276	2,3	53.7014	2317.06	8.91	GTSSQTVQGYYPSVSSPQQGPY		Q0Q5D8	High-molecular-weight glutenin By8 OS=Triticum aestivum OX=4565 GN=Glu PE=4 SV=1	1.09891	Condition 2	Condition 1	0.530841	11.6936	4663.42	3921.21	4907.84	4539.18	4906.05	5381.83	4262.12	5371.39	5065.71
46.14_1308.6080n	6	1	1	#4369	2	46.1412	1308.61	7.777	YPSVSSPQQGPY		Q0Q5D8	High-molecular-weight glutenin By8 OS=Triticum aestivum OX=4565 GN=Glu PE=4 SV=1	1.14901	Condition 2	Condition 3	0.891299	39.9376	2811.68	3493.53	5905.54	3384.17	3237.48	6019.83	2224.64	4518.82	4258.66
49.32_1579.7763n	6	1	1	#5389	2	49.3241	1579.78	8.0542	QQPGQGLQGHYPASL		Q0Q5D8	High-molecular-weight glutenin By8 OS=Triticum aestivum OX=4565 GN=Glu PE=4 SV=1	1.12474	Condition 2	Condition 3	0.869846	32.7385	1845.48	1622.44	2319.46	1590.44	1668.01	2765.95	1534.62	2011.5	1810.16
54.72_2262.0415n	6	1	1	#5806	2	54.7243	2262.04	8.7	QQPGQGQQIGQGQQGYYPTSL		Q0Q5D8	High-molecular-weight glutenin By8 OS=Triticum aestivum OX=4565 GN=Glu PE=4 SV=1	1.19645	Condition 3	Condition 2	0.601505	30.8703	3165.32	2712.19	1654.89	2931.21	2352.45	2001.71	2808.23	3391.95	2516.39
54.04_3841.8002n	6	1	1	#5914	4	54.0385	3841.8	8.2789	GQGRQIGQGQQSGQGQQGYYPTSPQQLGQGQQPGQW		Q0Q5D8	High-molecular-weight glutenin By8 OS=Triticum aestivum OX=4565 GN=Glu PE=4 SV=1	1.27745	Condition 1	Condition 3	0.551181	34.9844	2455.58	2237.55	4115.76	2307.29	3181.87	2237.91	2193.12	2358.24	2344.33
54.06_3841.7982n	6	1	1	#8130	3	54.0557	3841.8	8.2789	GQGRQIGQGQQSGQGQQGYYPTSPQQLGQGQQPGQW		Q0Q5D8	High-molecular-weight glutenin By8 OS=Triticum aestivum OX=4565 GN=Glu PE=4 SV=1	1.35691	Condition 3	Condition 1	0.549886	45.3354	1880.22	1891.01	900.119	2043.25	2020.04	767.399	2188.58	1641.16	2508.86
37.00_4016.7282n	6	1	1	#5961	4	36.9977	4016.73	7.3637	QQSGQGQQSGQGQQSGQGHQLGQGQQSGQEQQGYDNPY		Q0Q5D8	High-molecular-weight glutenin By8 OS=Triticum aestivum OX=4565 GN=Glu PE=4 SV=1	1.22738	Condition 1	Condition 3	0.310644	25.2969	1438.5	1407.73	1700.87	1184.97	1686.17	1059.79	1208.8	1187.61	1308.32
78.88_1188.6319n	6	0	1	#6132	2	78.8794	1188.63	8.2539	QQLQQVIFW		Q0Q5D8	High-molecular-weight glutenin By8 OS=Triticum aestivum OX=4565 GN=Glu PE=4 SV=1	1.09948	Condition 1	Condition 3	0.794543	19.4687	1288.96	1438.37	1844.13	1293.1	1431.41	1628.18	1087.16	1611.82	1458.88
52.93_2704.2598n	6	0	1	#6143	3	52.9298	2704.26	8.1636	QCERELQESSLEACRQVVDQQL	[2] Carbamidomethyl C|[14] Carbamidomethyl C	Q0Q5D8	High-molecular-weight glutenin By8 OS=Triticum aestivum OX=4565 GN=Glu PE=4 SV=1	1.14314	Condition 2	Condition 3	0.36758	15.51	1923.07	2083.02	2226.81	2066.07	2319.7	2380.54	1620.71	2172.72	2125.61
34.93_1106.5062n	6	0	1	#6690	2	34.9292	1106.51	8.471	QELGQGQQGY		Q0Q5D8	High-molecular-weight glutenin By8 OS=Triticum aestivum OX=4565 GN=Glu PE=4 SV=1	1.02787	Condition 1	Condition 3	0.997235	34.536	1087.38	1415.1	2130.3	1220.27	1214.49	2097.39	1164.22	1833.33	1509.61
52.66_1297.5882n	6	0	1	#7003	2	52.6555	1297.59	7.951	GQGQQGYYPTSL		Q0Q5D8	High-molecular-weight glutenin By8 OS=Triticum aestivum OX=4565 GN=Glu PE=4 SV=1	1.10638	Condition 2	Condition 3	0.888184	30.2984	1378.16	1220.96	1835.32	1311.92	1287.47	2083.41	986.668	1841.53	1404.36
30.04_3527.5488n	6	2	2	#7131,#11828	3,4	30.0376	3527.55	8.6221	QQSGQGQQSGQGQQSGQGHQLGQGQQSGQEQQGY		Q0Q5D8	High-molecular-weight glutenin By8 OS=Triticum aestivum OX=4565 GN=Glu PE=4 SV=1	1.07503	Condition 1	Condition 3	0.668046	11.4048	2844.78	2702.29	3311.77	2652.12	2906.21	2950.19	2426.75	2760.97	3052.82
37.39_1243.5263n	6	0	1	#9291	2	37.3922	1243.53	6.991	QQPGQGQQGHY	[3] Hydroxyproline|[5] Deamidation Q	Q0Q5D8	High-molecular-weight glutenin By8 OS=Triticum aestivum OX=4565 GN=Glu PE=4 SV=1	1.27278	Condition 2	Condition 3	0.737066	39.4356	2092.52	1267.84	2491.48	1380.22	1890.72	2990.89	1139.39	2076.87	1703.56
42.06_3008.3315n	6	1	1	#9367	3	42.0554	3008.33	8.2339	YPTSPQQSGQGQQPGQSQQPGQGQQGYY		Q0Q5D8	High-molecular-weight glutenin By8 OS=Triticum aestivum OX=4565 GN=Glu PE=4 SV=1	1.11198	Condition 3	Condition 1	0.754596	19.9244	1748.68	1725.44	2073.8	1680.21	1862.89	2441.57	1662.19	2274.63	2232.37
64.09_1002.5516n	6	0	1	#9769	2	64.0903	1002.55	8.2183	QQLQQVIF		Q0Q5D8	High-molecular-weight glutenin By8 OS=Triticum aestivum OX=4565 GN=Glu PE=4 SV=1	1.23322	Condition 2	Condition 3	0.867959	55.58	515.55	486.144	1210.15	522.404	556.345	1233.57	306.977	861.203	706.853
60.14_2809.3351n	6	1	1	#10712	3	60.1416	2809.34	7.9749	YPSSLQQPGQGQQIGQGQQGYYPTSL		Q0Q5D8	High-molecular-weight glutenin By8 OS=Triticum aestivum OX=4565 GN=Glu PE=4 SV=1	1.02639	Condition 2	Condition 1	0.994309	26.2727	1627.24	1473.12	2204.06	1500.37	1580.64	2363.42	1316.94	1973.79	2132.78
47.92_3318.5074n	6	1	1	#11140	3	47.9241	3318.51	8.3741	HQSGQGQQGYYPSSLQQPGQGQQIGQGQQGY		Q0Q5D8	High-molecular-weight glutenin By8 OS=Triticum aestivum OX=4565 GN=Glu PE=4 SV=1	1.05184	Condition 2	Condition 3	0.925325	18.9669	1213.18	1046.4	1175.81	983.725	1126.55	1421.58	1025.25	1040.22	1292.31
43.77_1244.6379n	6	0	1	#11792	2	43.7698	1244.64	7.427	EQTVVPPKGGSF		Q0Q5D8	High-molecular-weight glutenin By8 OS=Triticum aestivum OX=4565 GN=Glu PE=4 SV=1	1.11615	Condition 1	Condition 3	0.725639	19.1874	4381.71	4770.56	6248.66	4818.09	4378.03	5732.05	3694.95	5123.74	4979.55
54.07_3328.5592n	6	1	1	#12070	3	54.0728	3328.56	7.9786	YPSVSSPQQGPYYPGQASPQQPGQGQQPGKW		Q0Q5D8	High-molecular-weight glutenin By8 OS=Triticum aestivum OX=4565 GN=Glu PE=4 SV=1	1.1366	Condition 3	Condition 2	0.471573	19.5008	914.577	860.82	885.55	899.151	975.007	659.489	883.763	944.607	1051.37
38.54_984.4467n	6	0	1	#12415	2	38.535	984.447	8.1669	GQGQQPGQW		Q0Q5D8	High-molecular-weight glutenin By8 OS=Triticum aestivum OX=4565 GN=Glu PE=4 SV=1	1.22519	Condition 2	Condition 3	0.79465	45.4028	719.171	791.688	1362.74	698.649	746.978	1491.63	486.332	1061.83	849.233
35.41_1979.9608n	6	1	1	#13351	3	35.4092	1979.96	7.4463	ASQQQPGQGQQRHYPASL		Q0Q5D8	High-molecular-weight glutenin By8 OS=Triticum aestivum OX=4565 GN=Glu PE=4 SV=1	1.10032	Condition 1	Condition 3	0.797957	21.0643	587.821	536.612	719.517	473.005	597.925	725.235	473.768	607.938	594.119
47.05_1263.6092n	6	1	1	#14667	2	47.0498	1263.61	7.6018	YSSSLQQPGQGL		Q0Q5D8	High-molecular-weight glutenin By8 OS=Triticum aestivum OX=4565 GN=Glu PE=4 SV=1	1.16021	Condition 1	Condition 3	0.545094	19.7435	394.446	413.607	504.281	399.713	344.035	470.864	303.652	374.977	452.491
57.51_4337.0112n	6	1	1	#14739	4	57.5128	4337.01	7.2949	GTSSQTVQGYYPSVSSPQQGPYYPGQASPQQPGQGQQPGKW		Q0Q5D8	High-molecular-weight glutenin By8 OS=Triticum aestivum OX=4565 GN=Glu PE=4 SV=1	1.08459	Condition 3	Condition 2	0.901928	25.4092	578.705	552.62	840.641	529.563	789.142	512.327	502.658	650.818	832.449
30.64_1122.4767n	6	0	1	#15060	2	30.6376	1122.48	8.1366	QMRCCQQL	[4] Carbamidomethyl C|[5] Carbamidomethyl C	Q0Q5D8	High-molecular-weight glutenin By8 OS=Triticum aestivum OX=4565 GN=Glu PE=4 SV=1	1.10687	Condition 3	Condition 2	0.310858	8.59516	336.323	299.445	288.551	261.97	301.887	307.94	325.741	335.833	303.392
51.70_3832.9053n	6	1	1	#15212	5	51.7012	3832.91	6.2698	HVNTEQQTASPKVAKVQQPATQLPIMCRMEGGDAL	[27] Carbamidomethyl C	Q0Q5D8	High-molecular-weight glutenin By8 OS=Triticum aestivum OX=4565 GN=Glu PE=4 SV=1	1.13523	Condition 1	Condition 2	0.77305	63.5649	674.268	774.576	972.072	576.11	341.69	1214.73	501.02	832.791	1007.1
51.70_3832.9093n	6	1	1	#17232	4	51.7012	3832.91	6.2698	HVNTEQQTASPKVAKVQQPATQLPIMCRMEGGDAL	[27] Carbamidomethyl C	Q0Q5D8	High-molecular-weight glutenin By8 OS=Triticum aestivum OX=4565 GN=Glu PE=4 SV=1	1.16728	Condition 3	Condition 1	0.790479	44.1485	576.279	532.287	464.396	518.892	395.166	909.255	528.233	601.62	706.23
50.43_3126.4609n	6	1	1	#16176	3	50.4327	3126.46	8.3368	YPGQASPQQPGQGQQPGKWQELGQGQQGY		Q0Q5D8	High-molecular-weight glutenin By8 OS=Triticum aestivum OX=4565 GN=Glu PE=4 SV=1	1.19823	Condition 2	Condition 1	0.15351	14.1149	619.738	629.435	697.897	727.17	761.285	844.576	578.73	769.606	692.382
36.86_1527.7693n	6	1	1	#18612	2	36.8606	1527.77	7.6556	YPTSPQQPGQGKQL		Q0Q5D8	High-molecular-weight glutenin By8 OS=Triticum aestivum OX=4565 GN=Glu PE=4 SV=1	1.23991	Condition 3	Condition 1	0.475334	36.3443	232.54	257.066	118.897	208.93	244.81	218.254	274.527	231.433	248.531
25.66_1994.9581n	6	2	2	#34841,#19019	2,3	25.6575	1994.96	6.4845	EQGQQPGQGQQTRQGQQL		Q0Q5D8	High-molecular-weight glutenin By8 OS=Triticum aestivum OX=4565 GN=Glu PE=4 SV=1	1.56747	Condition 2	Condition 3	0.368246	39.8346	401.187	245.093	187.226	397.84	399.734	220.405	314.921	178.356	156.162
35.41_3188.4869n	6	1	1	#19551	4	35.4092	3188.49	7.3674	ASQQQPGQGQQRHYPASLQQPGQGQQGHY		Q0Q5D8	High-molecular-weight glutenin By8 OS=Triticum aestivum OX=4565 GN=Glu PE=4 SV=1	1.13264	Condition 2	Condition 1	0.183881	13.285	333.093	284.028	256.726	312.981	335.028	341.745	281.976	296.55	300.078
52.25_2197.0017n	6	2	2	#21058,#25821	2,3	52.2527	2197	8.3898	YPTSLHQSGQGQQGYYPSSL		Q0Q5D8	High-molecular-weight glutenin By8 OS=Triticum aestivum OX=4565 GN=Glu PE=4 SV=1	1.03562	Condition 3	Condition 1	0.839539	10.9321	606.792	591.87	569.878	554.805	666.693	554.404	602.274	661.303	567.958
37.03_2845.2758n	6	1	1	#37159	3	37.032	2845.28	7.7088	YPTSPQQSGQGQQPGQSQQPGQGQQGY		Q0Q5D8	High-molecular-weight glutenin By8 OS=Triticum aestivum OX=4565 GN=Glu PE=4 SV=1	1.37364	Condition 3	Condition 1	0.318974	37.0129	83.9378	159.867	92.7649	150.465	189.368	106.484	161.279	127.115	173.93
46.88_2248.0633n	6	1	1	#50644	2	46.8784	2248.06	7.9767	YPSSLQQPGQGQQIGQGQQGY		Q0Q5D8	High-molecular-weight glutenin By8 OS=Triticum aestivum OX=4565 GN=Glu PE=4 SV=1	1.74954	Condition 3	Condition 2	0.859477	121.097	45.7558	25.3901	0	41.8832	1.64794	11.2029	76.3208	5.77751	13.6609
48.31_2262.0720n	6	0	1	#51805	2	48.3127	2262.07	7.3656	YPTSLQQPGQGQQIGQGQQGY		Q0Q5D8	High-molecular-weight glutenin By8 OS=Triticum aestivum OX=4565 GN=Glu PE=4 SV=1	3.17574	Condition 3	Condition 2	0.500814	102.064	38.8343	24.4743	0	21.9021	10.3053	0	56.3123	14.5857	31.3841
38.98_1377.6427n	1	0	1	#216	2	38.9808	1377.64	8.6222	QCERELQESSL	[2] Carbamidomethyl C	W6AX70	High molecular weight glutenin subunit OS=Triticum aestivum OX=4565 GN=Glu PE=4 SV=1	1.12729	Condition 1	Condition 3	0.684708	20.7367	47763.5	46594.3	63497.9	46921.9	46229.4	64249.4	35944	54743.6	49343.4
39.00_1344.6527n	1	0	1	#238	2	38.9979	1344.65	9.0956	EACRQVVDQQL	[3] Carbamidomethyl C	W6AX70	High molecular weight glutenin subunit OS=Triticum aestivum OX=4565 GN=Glu PE=4 SV=1	1.15376	Condition 1	Condition 3	0.799659	30.0621	24150.4	24386.3	39443.7	23463	24503.3	39061.1	17282.1	30683.5	28289.8
61.91_2025.0259n	1	0	1	#4962	2	61.9074	2025.03	9.1521	EACRQVVDQQLAGRLPW	[3] Carbamidomethyl C	W6AX70	High molecular weight glutenin subunit OS=Triticum aestivum OX=4565 GN=Glu PE=4 SV=1	1.26847	Condition 2	Condition 1	0.131745	15.5527	2547.71	2277.66	3083.21	3257.61	3353.7	3420.46	3036.15	3142.03	2350.99
61.98_2025.0295n	1	0	1	#264	3	61.9759	2025.03	9.1521	EACRQVVDQQLAGRLPW	[3] Carbamidomethyl C	W6AX70	High molecular weight glutenin subunit OS=Triticum aestivum OX=4565 GN=Glu PE=4 SV=1	1.22376	Condition 2	Condition 3	0.651153	34.5296	30010	27985.9	50570.2	28791	32732.9	47481.1	21536.1	34559.1	32978.4
40.36_1594.7533n	1	0	2	#392,#21940	2,3	40.3551	1594.75	9.2451	QQPGQGQQGHYPASL		W6AX70	High molecular weight glutenin subunit OS=Triticum aestivum OX=4565 GN=Glu PE=4 SV=1	1.07752	Condition 2	Condition 3	0.83522	19.7886	22552	21801.3	29073.1	21987.6	22187.3	29581.2	17792.1	26533.9	24123.7
36.89_3301.5790n	1	0	2	#7920,#452	3,4	36.8949	3301.58	8.906	LASQQQPGQGQQRHYPASLQQPGQGQQGHY		W6AX70	High molecular weight glutenin subunit OS=Triticum aestivum OX=4565 GN=Glu PE=4 SV=1	1.1655	Condition 2	Condition 3	0.697239	24.451	18061.2	17303.2	24973.6	16834.1	19470.3	26282.2	12846.1	20450.1	20403.2
37.91_2093.0450n	1	0	2	#8514,#498	2,3	37.9064	2093.04	8.8709	LASQQQPGQGQQRHYPASL		W6AX70	High molecular weight glutenin subunit OS=Triticum aestivum OX=4565 GN=Glu PE=4 SV=1	1.10449	Condition 1	Condition 3	0.844772	24.5721	19507.5	18992.7	28732.9	18697.8	19713.6	28683.6	15236.7	23245.9	22389.8
53.38_1953.9625n	1	0	2	#577,#1718	2,3	53.3755	1953.96	9.2512	SSSLQQPGQGLQGHYPASL		W6AX70	High molecular weight glutenin subunit OS=Triticum aestivum OX=4565 GN=Glu PE=4 SV=1	1.06822	Condition 2	Condition 3	0.939586	26.754	21581.9	19372.7	28027.5	20488.2	20755.6	31920.8	16190	27116.4	25185.3
28.07_1088.4904n	1	0	1	#597	2	28.0718	1088.49	6.4184	HQSGQGQQGY		W6AX70	High molecular weight glutenin subunit OS=Triticum aestivum OX=4565 GN=Glu PE=4 SV=1	1.18687	Condition 2	Condition 3	0.76227	32.1744	15577.1	14850.2	25290.4	14560.6	16315.4	25868.7	11357.3	18531.8	17921.2
59.22_2103.0560n	1	0	1	#612	2	59.2216	2103.06	8.8291	EQTVVPPKGGSFYPGETTPL		W6AX70	High molecular weight glutenin subunit OS=Triticum aestivum OX=4565 GN=Glu PE=4 SV=1	1.09	Condition 2	Condition 1	0.903113	24.7811	95770.6	84807.9	113058	89640.7	93278.5	137144	75353.2	117759	108426
42.91_2037.9704n	1	0	2	#733,#934	2,3	42.9126	2037.97	9.5366	YPGQASPQQPGQGQQPGKW		W6AX70	High molecular weight glutenin subunit OS=Triticum aestivum OX=4565 GN=Glu PE=4 SV=1	1.06057	Condition 2	Condition 3	0.940567	22.3968	27014.6	28218.1	39869.6	27169.7	29276	40130.3	23283.2	34479.2	33298.5
56.98_1667.7834n	1	0	1	#1388	2	56.9814	1667.78	9.1432	QELGQGQQGYYPTSL		W6AX70	High molecular weight glutenin subunit OS=Triticum aestivum OX=4565 GN=Glu PE=4 SV=1	1.04073	Condition 2	Condition 3	0.93524	25.2396	8792.28	8152.16	10030.9	8336.45	8216.55	10887.8	6337.52	10657.9	9371.36
55.46_1898.8997n	1	0	1	#1823	2	55.4614	1898.9	8.9626	YPTSPQQLGQGQQPGQW		W6AX70	High molecular weight glutenin subunit OS=Triticum aestivum OX=4565 GN=Glu PE=4 SV=1	1.04636	Condition 2	Condition 1	0.887753	18.0038	18322.7	14697.5	18492.5	17961.1	16866.8	19072.8	15501.6	21616.2	16741.8
51.92_698.3899n	1	0	1	#2020	2	51.9241	698.39	8.819	AGRLPW		W6AX70	High molecular weight glutenin subunit OS=Triticum aestivum OX=4565 GN=Glu PE=4 SV=1	1.21263	Condition 2	Condition 3	0.939106	69.6025	3200.68	3016.06	9039.59	2874.75	3325.39	9327.73	1853.25	6128.52	4823.38
45.15_1635.7317n	1	0	1	#2059	2	45.1526	1635.73	8.5051	HQSGQGQQGYYPSSL		W6AX70	High molecular weight glutenin subunit OS=Triticum aestivum OX=4565 GN=Glu PE=4 SV=1	1.10635	Condition 1	Condition 3	0.802702	21.5774	6243.34	6878.28	8870.16	6406.11	6223.99	9005.77	5057	7622.21	7198.61
46.21_1282.6648n	1	0	1	#2416	2	46.2098	1282.66	8.9469	QQVGQGQQIGQL		W6AX70	High molecular weight glutenin subunit OS=Triticum aestivum OX=4565 GN=Glu PE=4 SV=1	1.10269	Condition 1	Condition 3	0.729451	19.4488	3508.13	3794.13	4662.91	3759.55	3450.26	4316.26	2850.53	4233.17	3767.16
35.29_1700.7903n	1	0	1	#2610	2	35.2892	1700.79	9.4044	QQPGQGQQIGQGQQGY		W6AX70	High molecular weight glutenin subunit OS=Triticum aestivum OX=4565 GN=Glu PE=4 SV=1	1.05053	Condition 1	Condition 3	0.831834	12.3416	5577.71	5174.22	6086.44	5261.7	4835.25	6145.29	4745.55	5930.71	5352.26
44.78_4525.1650n	1	0	1	#3074	4	44.7755	4525.17	8.5772	QQPGQGQQIGQGQQGYYPTSPQHPGQRQQPGQGQQIGQGQQL		W6AX70	High molecular weight glutenin subunit OS=Triticum aestivum OX=4565 GN=Glu PE=4 SV=1	1.20634	Condition 3	Condition 2	0.244824	15.4044	3554.6	3820.39	4311.31	3231.93	4036.29	3799.87	3977.24	4137.77	5236.82
38.48_871.4196n	1	0	1	#3233	2	38.4836	871.42	8.3908	QGHYPASL		W6AX70	High molecular weight glutenin subunit OS=Triticum aestivum OX=4565 GN=Glu PE=4 SV=1	1.15859	Condition 1	Condition 3	0.752704	25.9936	1984.7	2008.35	3053.88	1919.74	1951.98	2817.23	1535.07	2503.82	2043.42
57.14_3231.5954n	1	0	1	#3558	3	57.1357	3231.6	8.3446	TASLQQPGQGQQGHYPASLQQVGQGQQIGQL		W6AX70	High molecular weight glutenin subunit OS=Triticum aestivum OX=4565 GN=Glu PE=4 SV=1	1.00274	Condition 1	Condition 2	0.991663	25.3912	4091.62	3848.28	4841.69	4037.72	3658.86	5050.03	3009.25	4926.27	4832.01
31.94_1026.4646n	1	0	1	#3660	2	31.9405	1026.46	9.0364	GTSSQTVQGY		W6AX70	High molecular weight glutenin subunit OS=Triticum aestivum OX=4565 GN=Glu PE=4 SV=1	1.5099	Condition 2	Condition 3	0.20126	28.9422	2141.35	2731.17	3261.22	3644.26	2547.1	3765.36	1466.29	2619.44	2508.54
38.26_2842.3914n	1	0	1	#3725	3	38.2608	2842.39	7.8241	YPTSPQHPGQRQQPGQGQQIGQGQQL		W6AX70	High molecular weight glutenin subunit OS=Triticum aestivum OX=4565 GN=Glu PE=4 SV=1	1.0898	Condition 3	Condition 1	0.766742	15.8317	3210.86	2972.4	3601.44	2961.11	3206.84	3987.5	2974.13	3788.67	3900.52
42.71_1100.5517n	1	0	1	#3783	2	42.7069	1100.55	9.0142	SSSLQQPGQGL		W6AX70	High molecular weight glutenin subunit OS=Triticum aestivum OX=4565 GN=Glu PE=4 SV=1	1.15026	Condition 1	Condition 3	0.843605	35.2313	1952.82	2149.04	3610.44	2160.34	1983.19	3440.31	1426.09	2848.39	2430.34
21.13_1226.5460n	1	0	1	#4125	2	21.1347	1226.55	8.3915	QQPGQGQQGHY		W6AX70	High molecular weight glutenin subunit OS=Triticum aestivum OX=4565 GN=Glu PE=4 SV=1	1.11508	Condition 1	Condition 3	0.704211	17.3117	5750.97	5332.13	7347.63	5327.89	5519.6	7189.23	4645.14	6211.34	5672.14
53.70_2317.0555n	1	0	2	#4229,#9276	2,3	53.7014	2317.06	9.2121	GTSSQTVQGYYPSVSSPQQGPY		W6AX70	High molecular weight glutenin subunit OS=Triticum aestivum OX=4565 GN=Glu PE=4 SV=1	1.09891	Condition 2	Condition 1	0.530841	11.6936	4663.42	3921.21	4907.84	4539.18	4906.05	5381.83	4262.12	5371.39	5065.71
46.14_1308.6080n	1	0	1	#4369	2	46.1412	1308.61	8.1635	YPSVSSPQQGPY		W6AX70	High molecular weight glutenin subunit OS=Triticum aestivum OX=4565 GN=Glu PE=4 SV=1	1.14901	Condition 2	Condition 3	0.891299	39.9376	2811.68	3493.53	5905.54	3384.17	3237.48	6019.83	2224.64	4518.82	4258.66
49.32_1579.7763n	1	0	1	#5389	2	49.3241	1579.78	8.4751	QQPGQGLQGHYPASL		W6AX70	High molecular weight glutenin subunit OS=Triticum aestivum OX=4565 GN=Glu PE=4 SV=1	1.12474	Condition 2	Condition 3	0.869846	32.7385	1845.48	1622.44	2319.46	1590.44	1668.01	2765.95	1534.62	2011.5	1810.16
54.72_2262.0415n	1	0	1	#5806	2	54.7243	2262.04	9.0765	QQPGQGQQIGQGQQGYYPTSL		W6AX70	High molecular weight glutenin subunit OS=Triticum aestivum OX=4565 GN=Glu PE=4 SV=1	1.19645	Condition 3	Condition 2	0.601505	30.8703	3165.32	2712.19	1654.89	2931.21	2352.45	2001.71	2808.23	3391.95	2516.39
54.04_3841.8002n	1	0	1	#5914	4	54.0385	3841.8	8.4466	GQGRQIGQGQQSGQGQQGYYPTSPQQLGQGQQPGQW		W6AX70	High molecular weight glutenin subunit OS=Triticum aestivum OX=4565 GN=Glu PE=4 SV=1	1.27745	Condition 1	Condition 3	0.551181	34.9844	2455.58	2237.55	4115.76	2307.29	3181.87	2237.91	2193.12	2358.24	2344.33
54.06_3841.7982n	1	0	1	#8130	3	54.0557	3841.8	8.4466	GQGRQIGQGQQSGQGQQGYYPTSPQQLGQGQQPGQW		W6AX70	High molecular weight glutenin subunit OS=Triticum aestivum OX=4565 GN=Glu PE=4 SV=1	1.35691	Condition 3	Condition 1	0.549886	45.3354	1880.22	1891.01	900.119	2043.25	2020.04	767.399	2188.58	1641.16	2508.86
37.00_4016.7282n	1	0	1	#5961	4	36.9977	4016.73	7.5651	QQSGQGQQSGQGQQSGQGHQLGQGQQSGQEQQGYDNPY		W6AX70	High molecular weight glutenin subunit OS=Triticum aestivum OX=4565 GN=Glu PE=4 SV=1	1.22738	Condition 1	Condition 3	0.310644	25.2969	1438.5	1407.73	1700.87	1184.97	1686.17	1059.79	1208.8	1187.61	1308.32
78.88_1188.6319n	1	0	1	#6132	2	78.8794	1188.63	8.4893	QQLQQVIFW		W6AX70	High molecular weight glutenin subunit OS=Triticum aestivum OX=4565 GN=Glu PE=4 SV=1	1.09948	Condition 1	Condition 3	0.794543	19.4687	1288.96	1438.37	1844.13	1293.1	1431.41	1628.18	1087.16	1611.82	1458.88
52.93_2704.2598n	1	0	1	#6143	3	52.9298	2704.26	8.1993	QCERELQESSLEACRQVVDQQL	[2] Carbamidomethyl C|[14] Carbamidomethyl C	W6AX70	High molecular weight glutenin subunit OS=Triticum aestivum OX=4565 GN=Glu PE=4 SV=1	1.14314	Condition 2	Condition 3	0.36758	15.51	1923.07	2083.02	2226.81	2066.07	2319.7	2380.54	1620.71	2172.72	2125.61
34.93_1106.5062n	1	0	1	#6690	2	34.9292	1106.51	8.916	QELGQGQQGY		W6AX70	High molecular weight glutenin subunit OS=Triticum aestivum OX=4565 GN=Glu PE=4 SV=1	1.02787	Condition 1	Condition 3	0.997235	34.536	1087.38	1415.1	2130.3	1220.27	1214.49	2097.39	1164.22	1833.33	1509.61
52.66_1297.5882n	1	0	1	#7003	2	52.6555	1297.59	8.0013	GQGQQGYYPTSL		W6AX70	High molecular weight glutenin subunit OS=Triticum aestivum OX=4565 GN=Glu PE=4 SV=1	1.10638	Condition 2	Condition 3	0.888184	30.2984	1378.16	1220.96	1835.32	1311.92	1287.47	2083.41	986.668	1841.53	1404.36
30.04_3527.5488n	1	0	2	#7131,#11828	3,4	30.0376	3527.55	8.9479	QQSGQGQQSGQGQQSGQGHQLGQGQQSGQEQQGY		W6AX70	High molecular weight glutenin subunit OS=Triticum aestivum OX=4565 GN=Glu PE=4 SV=1	1.07503	Condition 1	Condition 3	0.668046	11.4048	2844.78	2702.29	3311.77	2652.12	2906.21	2950.19	2426.75	2760.97	3052.82
37.39_1243.5263n	1	0	1	#9291	2	37.3922	1243.53	7.3444	QQPGQGQQGHY	[3] Hydroxyproline|[5] Deamidation Q	W6AX70	High molecular weight glutenin subunit OS=Triticum aestivum OX=4565 GN=Glu PE=4 SV=1	1.27278	Condition 2	Condition 3	0.737066	39.4356	2092.52	1267.84	2491.48	1380.22	1890.72	2990.89	1139.39	2076.87	1703.56
42.06_3008.3315n	1	0	1	#9367	3	42.0554	3008.33	8.666	YPTSPQQSGQGQQPGQSQQPGQGQQGYY		W6AX70	High molecular weight glutenin subunit OS=Triticum aestivum OX=4565 GN=Glu PE=4 SV=1	1.11198	Condition 3	Condition 1	0.754596	19.9244	1748.68	1725.44	2073.8	1680.21	1862.89	2441.57	1662.19	2274.63	2232.37
64.09_1002.5516n	1	0	1	#9769	2	64.0903	1002.55	8.0034	QQLQQVIF		W6AX70	High molecular weight glutenin subunit OS=Triticum aestivum OX=4565 GN=Glu PE=4 SV=1	1.23322	Condition 2	Condition 3	0.867959	55.58	515.55	486.144	1210.15	522.404	556.345	1233.57	306.977	861.203	706.853
60.14_2809.3351n	1	0	1	#10712	3	60.1416	2809.34	8.2444	YPSSLQQPGQGQQIGQGQQGYYPTSL		W6AX70	High molecular weight glutenin subunit OS=Triticum aestivum OX=4565 GN=Glu PE=4 SV=1	1.02639	Condition 2	Condition 1	0.994309	26.2727	1627.24	1473.12	2204.06	1500.37	1580.64	2363.42	1316.94	1973.79	2132.78
47.92_3318.5074n	1	0	1	#11140	3	47.9241	3318.51	8.672	HQSGQGQQGYYPSSLQQPGQGQQIGQGQQGY		W6AX70	High molecular weight glutenin subunit OS=Triticum aestivum OX=4565 GN=Glu PE=4 SV=1	1.05184	Condition 2	Condition 3	0.925325	18.9669	1213.18	1046.4	1175.81	983.725	1126.55	1421.58	1025.25	1040.22	1292.31
43.77_1244.6379n	1	0	1	#11792	2	43.7698	1244.64	7.8409	EQTVVPPKGGSF		W6AX70	High molecular weight glutenin subunit OS=Triticum aestivum OX=4565 GN=Glu PE=4 SV=1	1.11615	Condition 1	Condition 3	0.725639	19.1874	4381.71	4770.56	6248.66	4818.09	4378.03	5732.05	3694.95	5123.74	4979.55
38.54_984.4467n	1	0	1	#12415	2	38.535	984.447	8.6555	GQGQQPGQW		W6AX70	High molecular weight glutenin subunit OS=Triticum aestivum OX=4565 GN=Glu PE=4 SV=1	1.22519	Condition 2	Condition 3	0.79465	45.4028	719.171	791.688	1362.74	698.649	746.978	1491.63	486.332	1061.83	849.233
35.41_1979.9608n	1	0	1	#13351	3	35.4092	1979.96	7.8263	ASQQQPGQGQQRHYPASL		W6AX70	High molecular weight glutenin subunit OS=Triticum aestivum OX=4565 GN=Glu PE=4 SV=1	1.10032	Condition 1	Condition 3	0.797957	21.0643	587.821	536.612	719.517	473.005	597.925	725.235	473.768	607.938	594.119
47.05_1263.6092n	1	0	1	#14667	2	47.0498	1263.61	7.9114	YSSSLQQPGQGL		W6AX70	High molecular weight glutenin subunit OS=Triticum aestivum OX=4565 GN=Glu PE=4 SV=1	1.16021	Condition 1	Condition 3	0.545094	19.7435	394.446	413.607	504.281	399.713	344.035	470.864	303.652	374.977	452.491
30.64_1122.4767n	1	0	1	#15060	2	30.6376	1122.48	8.5562	QMRCCQQL	[4] Carbamidomethyl C|[5] Carbamidomethyl C	W6AX70	High molecular weight glutenin subunit OS=Triticum aestivum OX=4565 GN=Glu PE=4 SV=1	1.10687	Condition 3	Condition 2	0.310858	8.59516	336.323	299.445	288.551	261.97	301.887	307.94	325.741	335.833	303.392
51.70_3832.9053n	1	0	1	#15212	5	51.7012	3832.91	6.7482	HVNTEQQTASPKVAKVQQPATQLPIMCRMEGGDAL	[27] Carbamidomethyl C	W6AX70	High molecular weight glutenin subunit OS=Triticum aestivum OX=4565 GN=Glu PE=4 SV=1	1.13523	Condition 1	Condition 2	0.77305	63.5649	674.268	774.576	972.072	576.11	341.69	1214.73	501.02	832.791	1007.1
51.70_3832.9093n	1	0	1	#17232	4	51.7012	3832.91	6.7482	HVNTEQQTASPKVAKVQQPATQLPIMCRMEGGDAL	[27] Carbamidomethyl C	W6AX70	High molecular weight glutenin subunit OS=Triticum aestivum OX=4565 GN=Glu PE=4 SV=1	1.16728	Condition 3	Condition 1	0.790479	44.1485	576.279	532.287	464.396	518.892	395.166	909.255	528.233	601.62	706.23
36.86_1527.7693n	1	0	1	#18612	2	36.8606	1527.77	7.9977	YPTSPQQPGQGKQL		W6AX70	High molecular weight glutenin subunit OS=Triticum aestivum OX=4565 GN=Glu PE=4 SV=1	1.23991	Condition 3	Condition 1	0.475334	36.3443	232.54	257.066	118.897	208.93	244.81	218.254	274.527	231.433	248.531
25.66_1994.9581n	1	0	2	#34841,#19019	2,3	25.6575	1994.96	6.8338	EQGQQPGQGQQTRQGQQL		W6AX70	High molecular weight glutenin subunit OS=Triticum aestivum OX=4565 GN=Glu PE=4 SV=1	1.56747	Condition 2	Condition 3	0.368246	39.8346	401.187	245.093	187.226	397.84	399.734	220.405	314.921	178.356	156.162
35.41_3188.4869n	1	0	1	#19551	4	35.4092	3188.49	7.7137	ASQQQPGQGQQRHYPASLQQPGQGQQGHY		W6AX70	High molecular weight glutenin subunit OS=Triticum aestivum OX=4565 GN=Glu PE=4 SV=1	1.13264	Condition 2	Condition 1	0.183881	13.285	333.093	284.028	256.726	312.981	335.028	341.745	281.976	296.55	300.078
52.25_2197.0017n	1	0	2	#21058,#25821	2,3	52.2527	2197	8.6877	YPTSLHQSGQGQQGYYPSSL		W6AX70	High molecular weight glutenin subunit OS=Triticum aestivum OX=4565 GN=Glu PE=4 SV=1	1.03562	Condition 3	Condition 1	0.839539	10.9321	606.792	591.87	569.878	554.805	666.693	554.404	602.274	661.303	567.958
37.03_2845.2758n	1	0	1	#37159	3	37.032	2845.28	8.144	YPTSPQQSGQGQQPGQSQQPGQGQQGY		W6AX70	High molecular weight glutenin subunit OS=Triticum aestivum OX=4565 GN=Glu PE=4 SV=1	1.37364	Condition 3	Condition 1	0.318974	37.0129	83.9378	159.867	92.7649	150.465	189.368	106.484	161.279	127.115	173.93
23.55_2151.9705n	1	0	1	#42219	3	23.5461	2151.97	7.1237	QQSGQGQQSGQGQQSGQGHQL		W6AX70	High molecular weight glutenin subunit OS=Triticum aestivum OX=4565 GN=Glu PE=4 SV=1	1.79589	Condition 1	Condition 3	0.324715	173.205	45.4996	31.059	27.3579	58.9054	0	0	57.8636	0	0
46.88_2248.0633n	1	0	1	#50644	2	46.8784	2248.06	8.4955	YPSSLQQPGQGQQIGQGQQGY		W6AX70	High molecular weight glutenin subunit OS=Triticum aestivum OX=4565 GN=Glu PE=4 SV=1	1.74954	Condition 3	Condition 2	0.859477	121.097	45.7558	25.3901	0	41.8832	1.64794	11.2029	76.3208	5.77751	13.6609
48.31_2262.0720n	1	0	1	#51805	2	48.3127	2262.07	7.8023	YPTSLQQPGQGQQIGQGQQGY		W6AX70	High molecular weight glutenin subunit OS=Triticum aestivum OX=4565 GN=Glu PE=4 SV=1	3.17574	Condition 3	Condition 2	0.500814	102.064	38.8343	24.4743	0	21.9021	10.3053	0	56.3123	14.5857	31.3841
49.50_2956.3689n	1	0	2	#240,#5124	3,4	49.4955	2956.37	9.3289	QQSGQGQHGYYPTSPQLSGQGQRPGQW		B1B520	High-molecular-weight glutenin subunit 2.6 OS=Triticum aestivum OX=4565 GN=Glu-D1 PE=4 SV=2	1.20322	Condition 2	Condition 3	0.584449	24.2295	55280.8	45960.4	66379.3	51633.9	59082.5	81455.5	41334.2	60254	58126.5
33.21_1176.5934n	4;1;5	0	6	#242,#242,#242,#10097,#10097,#10097	2,2,2,3,3,3	33.2119	1176.59	9.0634	HVSVEHQAASL		B1B520	High-molecular-weight glutenin subunit 2.6 OS=Triticum aestivum OX=4565 GN=Glu-D1 PE=4 SV=2	1.17805	Condition 2	Condition 3	0.780672	34.0531	70527.9	69192.5	98184.8	68416.8	67857.5	118158	53897.8	85116.6	76961.9
55.48_1635.7931n	4;1;5	0	3	#251,#251,#251	2,2,2	55.4785	1635.79	9.2942	LQPGQGQQGYYPTSL		B1B520	High-molecular-weight glutenin subunit 2.6 OS=Triticum aestivum OX=4565 GN=Glu-D1 PE=4 SV=2	1.12199	Condition 2	Condition 3	0.78066	27.5327	91489.9	79022.2	128838	86491.8	93110.6	121638	64951.9	114232	89302.9
58.01_3438.6567n	4;6;9;1;5	2	10	#1724,#1724,#1724,#1724,#1724,#261,#261,#261,#261,#261	3,3,3,3,3,4,4,4,4,4	58.01	3438.66	8.2245	KACQQVMDQQLRDISPECHPVVVSPVAGQY	[3] Carbamidomethyl C|[18] Carbamidomethyl C	B1B520	High-molecular-weight glutenin subunit 2.6 OS=Triticum aestivum OX=4565 GN=Glu-D1 PE=4 SV=2	1.09721	Condition 2	Condition 3	0.848754	28.354	329059	298748	457751	307871	318841	460529	223305	370226	397387
44.91_1801.9061n	10;1;5;4;6;8;9	0	14	#1377,#1377,#1377,#1377,#1377,#1377,#1377,#320,#320,#320,#320,#320,#320,#320	2,2,2,2,2,2,2,3,3,3,3,3,3,3	44.9126	1801.91	8.8444	KRYYPSVTSPQQVSY		B1B520	High-molecular-weight glutenin subunit 2.6 OS=Triticum aestivum OX=4565 GN=Glu-D1 PE=4 SV=2	1.17512	Condition 2	Condition 3	0.716131	27.8816	328443	345524	530270	339537	344890	531222	241351	407701	385435
48.87_1858.8938n	4;6;9;1;5	2	10	#1510,#1510,#1510,#1510,#1510,#372,#372,#372,#372,#372	2,2,2,2,2,3,3,3,3,3	48.8698	1858.89	9.0115	QCERELQELQEREL	[2] Carbamidomethyl C	B1B520	High-molecular-weight glutenin subunit 2.6 OS=Triticum aestivum OX=4565 GN=Glu-D1 PE=4 SV=2	1.20896	Condition 2	Condition 3	0.668071	29.563	237671	235696	344799	240948	242069	390619	182972	282555	257109
51.20_2036.8909n	1;5	0	4	#387,#387,#5236,#5236	2,2,3,3	51.1955	2036.89	9.1843	YYPTSPQESGQGQQPGQW		B1B520	High-molecular-weight glutenin subunit 2.6 OS=Triticum aestivum OX=4565 GN=Glu-D1 PE=4 SV=2	1.11218	Condition 2	Condition 3	0.900192	31.0659	91165.4	86172.7	130960	85187.9	93916.1	147673	69952.1	119385	104480
51.22_4267.9537n	6;1;5	0	6	#9199,#9199,#9199,#450,#450,#450	3,3,3,4,4,4	51.2212	4267.95	9.3593	YPGQASPQRPGQGQQPGQGQQSGQGQQGYYPTSPQQPGQW		B1B520	High-molecular-weight glutenin subunit 2.6 OS=Triticum aestivum OX=4565 GN=Glu-D1 PE=4 SV=2	1.04578	Condition 1	Condition 3	0.980933	35.8527	110267	112131	198259	107107	133696	173536	88592.9	149368	164280
56.98_1538.7399n	1;4	0	2	#530,#530	2,2	56.9814	1538.74	9.0301	QLGQGQQGYYPTSL		B1B520	High-molecular-weight glutenin subunit 2.6 OS=Triticum aestivum OX=4565 GN=Glu-D1 PE=4 SV=2	1.10038	Condition 2	Condition 3	0.860798	29.4734	32355.2	29879.4	41795.3	30842.8	31087.6	46196	21967.7	40583.4	35711.3
40.78_1337.6142n	1;5;4;6	0	4	#996,#996,#996,#996	2,2,2,2	40.7751	1337.61	9.2278	QQPGQGQQPGQW		B1B520	High-molecular-weight glutenin subunit 2.6 OS=Triticum aestivum OX=4565 GN=Glu-D1 PE=4 SV=2	1.09708	Condition 1	Condition 3	0.862022	25.4101	59331	60471.2	86052.1	60111.1	56145.8	87878.7	46613.6	74059.6	66965.3
53.05_1609.7457n	1;5;6;8	0	4	#1100,#1100,#1100,#1100	2,2,2,2	53.0498	1609.75	9.0391	QQSGQGQPGYYPTSL		B1B520	High-molecular-weight glutenin subunit 2.6 OS=Triticum aestivum OX=4565 GN=Glu-D1 PE=4 SV=2	1.08632	Condition 2	Condition 3	0.876254	23.1083	53104.1	46657.8	60714.7	47300.7	50548.7	70840.7	39408.6	63288.3	52589.3
32.48_1074.5120n	8;1;4	0	3	#1164,#1164,#1164	2,2,2	32.4833	1074.51	9.259	LQPGQGQQGY		B1B520	High-molecular-weight glutenin subunit 2.6 OS=Triticum aestivum OX=4565 GN=Glu-D1 PE=4 SV=2	1.13698	Condition 1	Condition 3	0.883681	37.7368	16505.9	16121.7	29165.2	15142.1	16846.9	29256.3	11363.1	22959.3	20025.5
60.38_2596.3227n	9;10;1;5;4;6	0	6	#14691,#14691,#14691,#14691,#14691,#14691	2,2,2,2,2,2	60.3816	2596.32	8.1541	EQQIVVPPKGGSFYPGETTPPQQL		B1B520	High-molecular-weight glutenin subunit 2.6 OS=Triticum aestivum OX=4565 GN=Glu-D1 PE=4 SV=2	1.23908	Condition 3	Condition 1	0.74834	54.8722	17863.2	20554.4	5493.99	20071	15954	9610.27	23369.8	12009.9	19030.2
60.52_2596.3160n	9;10;1;5;4;6	0	6	#1258,#1258,#1258,#1258,#1258,#1258	3,3,3,3,3,3	60.5188	2596.32	8.1541	EQQIVVPPKGGSFYPGETTPPQQL		B1B520	High-molecular-weight glutenin subunit 2.6 OS=Triticum aestivum OX=4565 GN=Glu-D1 PE=4 SV=2	1.11847	Condition 2	Condition 3	0.850533	26.5614	335688	320501	505803	319915	363081	509359	263525	407355	395182
39.70_1652.8141n	8;1;5	0	3	#1671,#1671,#1671	2,2,2	39.7008	1652.81	9.1165	LTSPQQSGQGQQPGQL		B1B520	High-molecular-weight glutenin subunit 2.6 OS=Triticum aestivum OX=4565 GN=Glu-D1 PE=4 SV=2	1.09791	Condition 1	Condition 3	0.813325	19.5767	26615.4	28067.1	37707.9	27255	26880.1	35956.6	22132.7	31993.7	30024.6
32.65_1841.7979n	4;1;5	0	3	#1829,#1829,#1829	2,2,2	32.6547	1841.8	9.4736	QQTGQGQQSGQGQQGYY		B1B520	High-molecular-weight glutenin subunit 2.6 OS=Triticum aestivum OX=4565 GN=Glu-D1 PE=4 SV=2	1.0487	Condition 2	Condition 3	0.960201	20.1796	31528.8	26040.2	38278.2	26787.8	31403.3	39788.2	25397.6	35625.3	32406.2
44.64_1214.5958n	4;6;9;1;5	0	5	#1871,#1871,#1871,#1871,#1871	2,2,2,2,2	44.6384	1214.6	8.8683	YPTSPQQPGQL		B1B520	High-molecular-weight glutenin subunit 2.6 OS=Triticum aestivum OX=4565 GN=Glu-D1 PE=4 SV=2	1.11329	Condition 1	Condition 3	0.860732	27.3753	28006.2	29834.8	45115.6	29025.8	28299.6	43883.5	21241	37049.7	34188.8
54.45_1898.8996n	4;1;5	0	3	#2212,#2212,#2212	2,2,2	54.45	1898.9	8.7522	YPTSLQQPGQGQQPGQW		B1B520	High-molecular-weight glutenin subunit 2.6 OS=Triticum aestivum OX=4565 GN=Glu-D1 PE=4 SV=2	1.08827	Condition 1	Condition 3	0.685053	21.9206	23466	22543.1	27034.1	22338	23092.9	27035.9	18564.2	27906.6	20647.7
48.16_2574.2159n	4;1;5	0	3	#2711,#2711,#2711	3,3,3	48.1584	2574.22	9.0213	LQPGQGQQGYYPTSPQQSGQGQQL		B1B520	High-molecular-weight glutenin subunit 2.6 OS=Triticum aestivum OX=4565 GN=Glu-D1 PE=4 SV=2	1.18139	Condition 2	Condition 3	0.69532	27.4613	18277.7	16449.1	23492.8	17182.2	17849.2	27396.7	13317.5	20052.5	19473.1
48.19_2574.2130n	4;1;5	0	3	#20742,#20742,#20742	2,2,2	48.1927	2574.21	9.0213	LQPGQGQQGYYPTSPQQSGQGQQL		B1B520	High-molecular-weight glutenin subunit 2.6 OS=Triticum aestivum OX=4565 GN=Glu-D1 PE=4 SV=2	1.24264	Condition 1	Condition 2	0.940184	59.104	1174.72	1364.81	311.068	1136.05	727.379	430.56	1331.64	517.908	868.854
34.43_2998.3733n	9;10;1;5;4;6	0	6	#2964,#2964,#2964,#2964,#2964,#2964	3,3,3,3,3,3	34.432	2998.37	9.2124	YPGQASPQRPGQGQQPGQGQQSGQGQQGY		B1B520	High-molecular-weight glutenin subunit 2.6 OS=Triticum aestivum OX=4565 GN=Glu-D1 PE=4 SV=2	1.08204	Condition 2	Condition 1	0.908715	25.6904	33627.9	29472.9	42632.3	30874.2	34253.9	49279	26649.3	42151.9	37546.6
50.77_2327.0871n	1;5;4;6	0	8	#6123,#6123,#6123,#6123,#3516,#3516,#3516,#3516	2,2,2,2,3,3,3,3	50.767	2327.09	9.3058	QQPEQGQPGYYPTSPQQPGQL		B1B520	High-molecular-weight glutenin subunit 2.6 OS=Triticum aestivum OX=4565 GN=Glu-D1 PE=4 SV=2	1.05532	Condition 2	Condition 1	0.732874	12.7394	24516.9	23917	25009.3	23973.4	26459	27074	22732.6	28644.8	23633.6
57.87_876.4640n	4;6;9;1;5	0	5	#3608,#3608,#3608,#3608,#3608	2,2,2,2,2	57.8728	876.464	8.5154	QQRIFW		B1B520	High-molecular-weight glutenin subunit 2.6 OS=Triticum aestivum OX=4565 GN=Glu-D1 PE=4 SV=2	1.1321	Condition 1	Condition 3	0.957635	54.9985	14437.8	12406.2	32035.2	12311.3	13859.5	28603.6	8397.83	23191.3	20419.8
50.31_1885.9120n	1;4	0	3	#4037,#4037,#14620	2,2,3	50.3127	1885.91	8.3941	YPTSPQLSGQGQRPGQW		B1B520	High-molecular-weight glutenin subunit 2.6 OS=Triticum aestivum OX=4565 GN=Glu-D1 PE=4 SV=2	1.1285	Condition 2	Condition 1	0.877249	31.3417	7944.51	7461.98	10351.9	7562.49	8338.49	13167.3	6998.08	11146	8943.92
60.43_2171.0163n	8;1;6	0	3	#4057,#4057,#4057	2,2,2	60.433	2171.02	8.7602	YPTSLQQSGQGQPGYYPTSL		B1B520	High-molecular-weight glutenin subunit 2.6 OS=Triticum aestivum OX=4565 GN=Glu-D1 PE=4 SV=2	1.0622	Condition 2	Condition 3	0.826513	13.9859	10842.7	9901.25	11444.6	10060.2	10226.7	12812.2	8835.19	11226.4	11099.4
54.54_1888.8763n	4;1;5	0	3	#4172,#4172,#4172	2,2,2	54.5357	1888.88	7.9187	YPTSPQQSGQGQQLGQW		B1B520	High-molecular-weight glutenin subunit 2.6 OS=Triticum aestivum OX=4565 GN=Glu-D1 PE=4 SV=2	1.06229	Condition 1	Condition 2	0.877283	29.9379	21796.9	22257.4	26379	19648.4	21144.3	25510.7	15651.9	28956.7	22067.6
34.71_1083.4644n	1	0	1	#4222	2	34.7063	1083.46	9.0088	QSGQGQPGYY		B1B520	High-molecular-weight glutenin subunit 2.6 OS=Triticum aestivum OX=4565 GN=Glu-D1 PE=4 SV=2	1.11003	Condition 2	Condition 3	0.935078	45.7048	2622.8	2610.55	5430.63	2604.65	2759.41	5407.77	1687.91	4389.65	3626.51
50.86_2109.0371n	4;6;9;1;5	0	5	#4472,#4472,#4472,#4472,#4472	3,3,3,3,3	50.8612	2109.04	7.9747	RDISPECHPVVVSPVAGQY	[7] Carbamidomethyl C	B1B520	High-molecular-weight glutenin subunit 2.6 OS=Triticum aestivum OX=4565 GN=Glu-D1 PE=4 SV=2	1.23576	Condition 2	Condition 1	0.838975	41.6773	11257	11483	16857.3	10971.8	14324.9	23636	7505.44	18524.6	17084.7
50.95_2109.0347n	4;6;9;1;5	0	5	#24280,#24280,#24280,#24280,#24280	2,2,2,2,2	50.947	2109.03	7.9747	RDISPECHPVVVSPVAGQY	[7] Carbamidomethyl C	B1B520	High-molecular-weight glutenin subunit 2.6 OS=Triticum aestivum OX=4565 GN=Glu-D1 PE=4 SV=2	1.57333	Condition 2	Condition 1	0.368734	72.164	1235.59	2015.98	306.416	2263.75	1827.64	1506.51	2155.33	2088.45	1125.15
50.42_1354.6419n	10;1;5;4;6;8;9	0	7	#4572,#4572,#4572,#4572,#4572,#4572,#4572	2,2,2,2,2,2,2	50.4155	1354.64	8.1119	YPSVTSPQQVSY		B1B520	High-molecular-weight glutenin subunit 2.6 OS=Triticum aestivum OX=4565 GN=Glu-D1 PE=4 SV=2	1.12265	Condition 2	Condition 3	0.863129	28.5449	19100.6	19559.8	28858	18859.7	20719.8	31371.2	15388.2	26888.6	20922.5
50.83_2856.3485n	1	0	1	#5181	3	50.8269	2856.35	8.3389	QQLGQGQSGYYPTSPQQPGQGQQPGQL		B1B520	High-molecular-weight glutenin subunit 2.6 OS=Triticum aestivum OX=4565 GN=Glu-D1 PE=4 SV=2	1.10043	Condition 2	Condition 1	0.777742	20.263	2773.16	2416.71	2920.43	2541.64	2871.7	3511.49	2210.53	3336.07	2786.11
42.57_1203.5652n	4;6;9;1;5	0	5	#5271,#5271,#5271,#5271,#5271	2,2,2,2,2	42.5698	1203.57	8.1816	QCERELQEL	[2] Carbamidomethyl C	B1B520	High-molecular-weight glutenin subunit 2.6 OS=Triticum aestivum OX=4565 GN=Glu-D1 PE=4 SV=2	1.18146	Condition 2	Condition 3	0.500224	19.582	9812.68	11399.2	13188.7	12841.6	10316.9	13880.7	8289.41	12358.7	10702.2
33.37_977.4586n	1;4	0	2	#5690,#5690	2,2	33.3747	977.459	8.772	QLGQGQQGY		B1B520	High-molecular-weight glutenin subunit 2.6 OS=Triticum aestivum OX=4565 GN=Glu-D1 PE=4 SV=2	1.12352	Condition 1	Condition 3	0.81577	31.3701	2618.74	2987.37	3911.8	2773.41	2467.75	3895.81	1868.74	3618.48	2984.27
52.66_1297.5882n	4;6;8;1;5	0	5	#7003,#7003,#7003,#7003,#7003	2,2,2,2,2	52.6555	1297.59	8.0013	GQGQQGYYPTSL		B1B520	High-molecular-weight glutenin subunit 2.6 OS=Triticum aestivum OX=4565 GN=Glu-D1 PE=4 SV=2	1.10638	Condition 2	Condition 3	0.888184	30.2984	6890.78	6104.82	9176.58	6559.62	6437.33	10417	4933.34	9207.63	7021.82
29.55_1309.6403n	8;1;5	0	3	#7010,#7010,#7010	2,2,2	29.5462	1309.64	8.2611	QQPAQGQQGQQL		B1B520	High-molecular-weight glutenin subunit 2.6 OS=Triticum aestivum OX=4565 GN=Glu-D1 PE=4 SV=2	1.02738	Condition 1	Condition 3	0.927611	9.72198	5306.62	4864.4	5902.39	5000.99	5116.49	5794.65	4884.53	5389.6	5370.94
35.72_1761.8309n	1;5;8	0	4	#7216,#28044,#28044,#17004	2,2,2,3	35.7194	1761.83	6.3015	DPTSPQQPGQGQQPGQL		B1B520	High-molecular-weight glutenin subunit 2.6 OS=Triticum aestivum OX=4565 GN=Glu-D1 PE=4 SV=2	1.06359	Condition 1	Condition 2	0.826888	16.175	1775.67	1561.33	2145.68	1673.29	1734.42	1747.15	1600.32	1880.81	1902.5
35.41_2843.3735n	1	0	1	#7732	3	35.4092	2843.37	8.3825	AQGQQGQQPAQVQQGQQPAQGQQGQQL		B1B520	High-molecular-weight glutenin subunit 2.6 OS=Triticum aestivum OX=4565 GN=Glu-D1 PE=4 SV=2	1.02852	Condition 2	Condition 1	0.983808	20.6722	1727.43	1636.67	2174.36	1568.37	1824.66	2303.37	1416.9	2124.04	2029.18
47.52_2403.0759n	4;1;5	0	6	#15917,#15917,#15917,#8578,#8578,#8578	2,2,2,3,3,3	47.5212	2403.08	9.0318	YPTSLQQTGQGQQSGQGQQGYY		B1B520	High-molecular-weight glutenin subunit 2.6 OS=Triticum aestivum OX=4565 GN=Glu-D1 PE=4 SV=2	1.13164	Condition 1	Condition 3	0.143788	8.71749	7663.66	8128.61	9081.52	7676.02	7804.44	8310.21	6892.9	7322.14	7765.35
32.57_1099.5151n	4;1;5	0	3	#10861,#10861,#10861	2,2,2	32.569	1099.52	8.2538	SGQGQRPGQW		B1B520	High-molecular-weight glutenin subunit 2.6 OS=Triticum aestivum OX=4565 GN=Glu-D1 PE=4 SV=2	1.01999	Condition 3	Condition 2	0.973865	24.9214	1860.92	1870.45	2510.38	1744.65	1761.62	2636.92	1799.89	2135.1	2331.03
46.91_1229.5954n	1;5;4;6;8;9;10;3	0	8	#11088,#11088,#11088,#11088,#11088,#11088,#11088,#11088	2,2,2,2,2,2,2,2	46.9126	1229.6	8.2243	YPGETTPPQQL		B1B520	High-molecular-weight glutenin subunit 2.6 OS=Triticum aestivum OX=4565 GN=Glu-D1 PE=4 SV=2	1.09568	Condition 2	Condition 3	0.870942	25.7135	11042.4	11262.7	16981.8	11145.2	11967.4	16649	8560.51	14108.9	13620
34.76_1873.8043n	6;1;5	0	3	#11864,#11864,#11864	3,3,3	34.7578	1873.8	6.4557	YPTSPQESGQGQQPGQW		B1B520	High-molecular-weight glutenin subunit 2.6 OS=Triticum aestivum OX=4565 GN=Glu-D1 PE=4 SV=2	1.23769	Condition 1	Condition 2	0.0747204	14.4283	3889.88	3389.36	3598.72	3156.22	2713.54	2919.16	2726.15	3514.37	2801.82
37.78_1517.7130n	5	0	2	#48584,#7725	2,3	37.7779	1517.71	6.9945	YPTSPQQSGQGQQL		B1B520	High-molecular-weight glutenin subunit 2.6 OS=Triticum aestivum OX=4565 GN=Glu-D1 PE=4 SV=2	1.15509	Condition 1	Condition 3	0.489344	18.7666	697.853	673.129	934.352	672.831	732.512	775.547	730.188	566.128	699.484
39.86_1517.7117n	1;5;4;6	0	4	#13066,#13066,#13066,#13066	2,2,2,2	39.8551	1517.71	7.4523	YPTSPQQSGQGQQL		B1B520	High-molecular-weight glutenin subunit 2.6 OS=Triticum aestivum OX=4565 GN=Glu-D1 PE=4 SV=2	1.02392	Condition 3	Condition 2	0.973559	20.0019	2621.88	2417.26	3342.78	2379.36	2477.69	3375.39	2410.78	3088.16	2930.43
60.36_1287.5741n	1;5;4;6	0	4	#13452,#13452,#13925,#13925	2,2,2,2	60.3558	1287.57	6.6128	YPTSPQQPGQW		B1B520	High-molecular-weight glutenin subunit 2.6 OS=Triticum aestivum OX=4565 GN=Glu-D1 PE=4 SV=2	1.39145	Condition 2	Condition 3	0.909624	64.7476	4886.22	3096.35	1008.87	5003.29	4555.9	1017.91	3090.35	3686.5	824.646
65.31_3268.6815n	4;1;5	0	3	#13535,#13535,#13535	3,3,3	65.3074	3268.68	7.5927	EQQIVVPPKGGSFYPGETTPPQQLQQRIF		B1B520	High-molecular-weight glutenin subunit 2.6 OS=Triticum aestivum OX=4565 GN=Glu-D1 PE=4 SV=2	1.17251	Condition 2	Condition 3	0.27573	14.5847	4854.02	4868.97	4603.64	4635.8	5161.86	5797.8	3687.86	4774.94	4838.12
41.72_4601.0880n	1	0	1	#16361	4	41.7182	4601.09	8.414	GQGQQGQQPGQGQQPAQGQQGQQPGQGQQGQQPGQGQQPGQGQPW		B1B520	High-molecular-weight glutenin subunit 2.6 OS=Triticum aestivum OX=4565 GN=Glu-D1 PE=4 SV=2	1.39924	Condition 3	Condition 2	0.588258	38.3136	613.987	860.34	1316.46	529.645	854.161	902.499	683.578	1028.73	1486.79
23.61_1678.7325n	4;1;5	0	3	#20403,#20403,#20403	2,2,2	23.6147	1678.73	8.0781	QQTGQGQQSGQGQQGY		B1B520	High-molecular-weight glutenin subunit 2.6 OS=Triticum aestivum OX=4565 GN=Glu-D1 PE=4 SV=2	2.66143	Condition 1	Condition 2	0.0852931	173.205	1652.13	1761.49	1633.04	1896.22	0	0	1855.13	1571.68	1565.26
47.58_1874.8466n	1	0	1	#20615	2	47.5812	1874.85	7.739	QQSGQGQHGYYPTSPQL		B1B520	High-molecular-weight glutenin subunit 2.6 OS=Triticum aestivum OX=4565 GN=Glu-D1 PE=4 SV=2	1.08163	Condition 3	Condition 2	0.626138	12.4631	373.594	368.165	316.161	390.658	303.947	356.031	417.258	376.716	342.425
19.39_884.5460n	4;6;8;1;5	0	5	#22422,#22422,#22422,#22422,#22422	2,2,2,2,2	19.3918	884.546	8.1413	KVAKAQQL		B1B520	High-molecular-weight glutenin subunit 2.6 OS=Triticum aestivum OX=4565 GN=Glu-D1 PE=4 SV=2	1.84241	Condition 2	Condition 3	0.321741	171.755	3148.9	995.917	893.176	33.6084	0	5979.87	499.404	1342.36	1422.16
55.15_1716.8132n	1;5	0	2	#25266,#25266	2,2	55.1528	1716.81	8.0216	QQPGQGQPGYYPTSPL		B1B520	High-molecular-weight glutenin subunit 2.6 OS=Triticum aestivum OX=4565 GN=Glu-D1 PE=4 SV=2	1.33341	Condition 3	Condition 2	0.746715	46.7016	632.487	559.491	220.44	505.584	462.748	250.296	715.513	570.171	339.247
42.60_2240.0102n	4;1;5	0	5	#31458,#31458,#31458,#26406,#26406	2,2,2,3,3	42.6006	2240.01	8.0657	YPTSLQQTGQGQQSGQGQQGY		B1B520	High-molecular-weight glutenin subunit 2.6 OS=Triticum aestivum OX=4565 GN=Glu-D1 PE=4 SV=2	1.17972	Condition 1	Condition 2	0.744247	39.571	1194.03	1442.69	865.255	1398.8	951.179	618.51	1322.09	819.077	922.308
43.68_1809.8653n	1	0	1	#26691	2	43.6841	1809.87	8.0108	YPTSPQQPGQGQQPGQL		B1B520	High-molecular-weight glutenin subunit 2.6 OS=Triticum aestivum OX=4565 GN=Glu-D1 PE=4 SV=2	1.24046	Condition 3	Condition 1	0.590496	41.1628	215.453	257.153	104.092	248.902	202.587	171.034	283.227	200.433	231.711
51.29_1593.7251n	1	0	1	#30981	3	51.2898	1593.73	6.0323	YPTSPQQSGQGQPGY		B1B520	High-molecular-weight glutenin subunit 2.6 OS=Triticum aestivum OX=4565 GN=Glu-D1 PE=4 SV=2	1.16461	Condition 3	Condition 1	0.874578	52.224	87.3644	49.5384	30.4875	82.6048	49.522	53.8731	39.7511	103.563	51.6312
31.94_1048.4448n	1	0	1	#30984	2	31.9405	1048.44	6.7526	QQSGQGQPGY		B1B520	High-molecular-weight glutenin subunit 2.6 OS=Triticum aestivum OX=4565 GN=Glu-D1 PE=4 SV=2	1.43614	Condition 2	Condition 3	0.911746	80.2845	92.3222	39.5742	48.4381	25.0791	57.3174	140.832	36.8971	34.8615	83.6783
46.14_1815.8756n	8;1;5	0	3	#31144,#31144,#31144	2,2,2	46.1412	1815.88	7.9315	YLTSPQQSGQGQQPGQL		B1B520	High-molecular-weight glutenin subunit 2.6 OS=Triticum aestivum OX=4565 GN=Glu-D1 PE=4 SV=2	1.09708	Condition 1	Condition 2	0.90872	29.0397	464.474	575.222	316.546	531.916	411.721	292.587	542.695	324.876	473.461
50.24_1945.8759n	1	0	1	#34763	2	50.2441	1945.88	7.7846	QQPGQWQQPGQGQPGYY		B1B520	High-molecular-weight glutenin subunit 2.6 OS=Triticum aestivum OX=4565 GN=Glu-D1 PE=4 SV=2	2.08748	Condition 2	Condition 3	0.386493	64.1755	200.358	148.775	38.1877	170.368	158.663	70.4958	108.993	51.2253	31.1734
32.48_1074.5120n	5;6	0	2	#1164,#1164	2,2	32.4833	1074.51	9.3117	LQPGQGQQGY		B1B520	High-molecular-weight glutenin subunit 2.6 OS=Triticum aestivum OX=4565 GN=Glu-D1 PE=4 SV=2	1.13698	Condition 1	Condition 3	0.883681	37.7368	11003.9	10747.8	19443.4	10094.8	11231.3	19504.2	7575.4	15306.2	13350.3
55.62_3454.6491n	9;5;4	1	3	#8329,#8329,#8329	4,4,4	55.6157	3454.65	7.0382	KACQQVMDQQLRDISPECHPVVVSPVAGQY	[3] Carbamidomethyl C|[18] Carbamidomethyl C|[25] Hydroxyproline	B1B520	High-molecular-weight glutenin subunit 2.6 OS=Triticum aestivum OX=4565 GN=Glu-D1 PE=4 SV=2	1.08988	Condition 2	Condition 3	0.721809	19.5205	6590.91	4960.6	6099.33	6115.09	6046.16	6551.99	4462.93	6591.72	6115.36
41.96_2645.3306n	5	0	1	#10501	3	41.9582	2645.33	7.1109	EQQIVVPPKGGSFYPGETTPPQQL	[N-term] Pyroglutamic acid (2)|[20] Hydroxyproline|[21] Hydroxyproline	B1B520	High-molecular-weight glutenin subunit 2.6 OS=Triticum aestivum OX=4565 GN=Glu-D1 PE=4 SV=2	1.04038	Condition 1	Condition 3	0.937056	16.1881	931.18	894.982	1193.56	874.227	1021.11	1097.96	842.903	975.576	1084.03
38.98_1377.6427n	3;5;6;10;1;4;7	0	7	#216,#216,#216,#216,#216,#216,#216	2,2,2,2,2,2,2	38.9808	1377.64	8.6222	QCERELQESSL	[2] Carbamidomethyl C	L0ASR4	HMW glutenin subunit 1Dy12.4*t OS=Aegilops tauschii OX=37682 PE=4 SV=1	1.12729	Condition 1	Condition 3	0.684708	20.7367	334344	326160	444485	328454	323606	449746	251608	383205	345404
39.00_1344.6527n	10;1;4;7;8;3;2;5;6	0	9	#238,#238,#238,#238,#238,#238,#238,#238,#238	2,2,2,2,2,2,2,2,2	38.9979	1344.65	9.099	EACRQVVDQQL	[3] Carbamidomethyl C	L0ASR4	HMW glutenin subunit 1Dy12.4*t OS=Aegilops tauschii OX=37682 PE=4 SV=1	1.15376	Condition 1	Condition 3	0.799659	30.0621	217354	219477	354993	211167	220530	351550	155539	276152	254608
61.98_2025.0295n	5;6;10;2	0	4	#264,#264,#264,#264	3,3,3,3	61.9759	2025.03	9.1292	EACRQVVDQQLAGRLPW	[3] Carbamidomethyl C	L0ASR4	HMW glutenin subunit 1Dy12.4*t OS=Aegilops tauschii OX=37682 PE=4 SV=1	1.22376	Condition 2	Condition 3	0.651153	34.5296	120040	111944	202281	115164	130931	189925	86144.4	138236	131913
61.98_2025.0295n	7;8;3;1;4	0	5	#264,#264,#264,#264,#264	3,3,3,3,3	61.9759	2025.03	9.1521	EACRQVVDQQLAGRLPW	[3] Carbamidomethyl C	L0ASR4	HMW glutenin subunit 1Dy12.4*t OS=Aegilops tauschii OX=37682 PE=4 SV=1	1.22376	Condition 2	Condition 3	0.651153	34.5296	150050	139930	252851	143955	163664	237406	107681	172795	164892
61.91_2025.0259n	10;1;4;7;8;3;2;5;6	0	9	#4962,#4962,#4962,#4962,#4962,#4962,#4962,#4962,#4962	2,2,2,2,2,2,2,2,2	61.9074	2025.03	9.1521	EACRQVVDQQLAGRLPW	[3] Carbamidomethyl C	L0ASR4	HMW glutenin subunit 1Dy12.4*t OS=Aegilops tauschii OX=37682 PE=4 SV=1	1.26847	Condition 2	Condition 1	0.131745	15.5527	22929.4	20498.9	27748.9	29318.5	30183.3	30784.1	27325.4	28278.2	21158.9
40.36_1594.7533n	5;6;10;1;4;7;8;3	0	16	#392,#392,#392,#392,#392,#392,#392,#392,#21940,#21940,#21940,#21940,#21940,#21940,#21940,#21940	2,2,2,2,2,2,2,2,3,3,3,3,3,3,3,3	40.3551	1594.75	9.2451	QQPGQGQQGHYPASL		L0ASR4	HMW glutenin subunit 1Dy12.4*t OS=Aegilops tauschii OX=37682 PE=4 SV=1	1.07752	Condition 2	Condition 3	0.83522	19.7886	180416	174410	232585	175900	177498	236650	142337	212271	192990
58.56_2375.0981n	5;6;10;1;4;7;8;2	2	16	#1243,#1243,#1243,#1243,#1243,#1243,#1243,#1243,#481,#481,#481,#481,#481,#481,#481,#481	2,2,2,2,2,2,2,2,3,3,3,3,3,3,3,3	58.5615	2375.1	9.4835	QQGYYPTSPQQLGQGQQPGQW		L0ASR4	HMW glutenin subunit 1Dy12.4*t OS=Aegilops tauschii OX=37682 PE=4 SV=1	1.10261	Condition 1	Condition 3	0.737883	18.9565	307766	272908	381195	282626	303159	358133	227589	328949	315822
39.65_1614.7430n	10;1;4;7;8;3;2;5;6	2	9	#551,#551,#551,#551,#551,#551,#551,#551,#551	2,2,2,2,2,2,2,2,2	39.6494	1614.74	9.3508	QQSGQGQQGHYPTSL		L0ASR4	HMW glutenin subunit 1Dy12.4*t OS=Aegilops tauschii OX=37682 PE=4 SV=1	1.09798	Condition 2	Condition 3	0.79376	20.9559	199233	188604	262639	191327	197048	265810	152262	232797	210749
45.19_2262.1432n	10;1;4;7;8;2;3;5;6	4	9	#22940,#22940,#22940,#22940,#22940,#22940,#22940,#22940,#22940	2,2,2,2,2,2,2,2,2	45.1869	2262.14	8.4863	QQPGQGQQIGKGKQGYYPTSL		L0ASR4	HMW glutenin subunit 1Dy12.4*t OS=Aegilops tauschii OX=37682 PE=4 SV=1	1.23485	Condition 1	Condition 3	0.803277	36.3014	2706.59	3297	1666.61	3007.93	2838.09	1409.49	2202.65	1714.5	2294.3
45.20_2262.1438n	10;1;4;7;8;2;3;5;6	4	9	#559,#559,#559,#559,#559,#559,#559,#559,#559	3,3,3,3,3,3,3,3,3	45.2041	2262.14	8.4863	QQPGQGQQIGKGKQGYYPTSL		L0ASR4	HMW glutenin subunit 1Dy12.4*t OS=Aegilops tauschii OX=37682 PE=4 SV=1	1.06789	Condition 2	Condition 3	0.868483	21.6629	134617	134462	169472	123544	135044	180279	103120	158434	149411
59.20_2103.0560n	3;2;6;1;4;7;5;8	1	10	#612,#612,#612,#612,#612,#612,#612,#612,#1477,#1477	2,2,2,2,2,2,2,2,3,3	59.2044	2103.06	8.8291	EQTVVPPKGGSFYPGETTPL		L0ASR4	HMW glutenin subunit 1Dy12.4*t OS=Aegilops tauschii OX=37682 PE=4 SV=1	1.06945	Condition 2	Condition 1	0.923097	24.3496	819713	733510	1.01521e+06	767616	807168	1.17202e+06	641884	1.00621e+06	928199
31.48_3983.7439n	8;3;5;6;10;7	3	6	#11393,#11393,#11393,#11393,#11393,#11393	3,3,3,3,3,3	31.4776	3983.74	9.1107	QQPGQGQQSGQGQQSGQGHQPGQGQQSGQEKQGYDSPY		L0ASR4	HMW glutenin subunit 1Dy12.4*t OS=Aegilops tauschii OX=37682 PE=4 SV=1	1.29214	Condition 3	Condition 1	0.311771	25.7053	5020.83	5668.51	4389.27	5079.5	5511.27	5808.05	4779.8	6589.22	8114.66
31.51_3983.7508n	8;3;5;6;10;7	3	6	#700,#700,#700,#700,#700,#700	4,4,4,4,4,4	31.5119	3983.75	9.1107	QQPGQGQQSGQGQQSGQGHQPGQGQQSGQEKQGYDSPY		L0ASR4	HMW glutenin subunit 1Dy12.4*t OS=Aegilops tauschii OX=37682 PE=4 SV=1	1.05518	Condition 2	Condition 3	0.967608	23.6426	91032	69373.2	89338.2	62846.7	96653.5	99588.6	68022.8	85393.9	92122.5
42.91_2037.9704n	5	0	2	#733,#934	2,3	42.9126	2037.97	9.2587	YPGQASPQQPGQGQQPGKW		L0ASR4	HMW glutenin subunit 1Dy12.4*t OS=Aegilops tauschii OX=37682 PE=4 SV=1	1.06057	Condition 2	Condition 3	0.940567	22.3968	27014.6	28218.1	39869.6	27169.7	29276	40130.3	23283.2	34479.2	33298.5
41.31_1439.6840n	5;6;10;1;4;7;8;3	5	8	#750,#750,#750,#750,#750,#750,#750,#750	2,2,2,2,2,2,2,2	41.3066	1439.68	9.1918	QQPGQQGHYPTSL		L0ASR4	HMW glutenin subunit 1Dy12.4*t OS=Aegilops tauschii OX=37682 PE=4 SV=1	1.09741	Condition 1	Condition 3	0.832811	20.3739	117835	112779	161185	110869	116104	156154	93230.7	138708	125082
38.27_2823.2761n	10;1;4;7;8;2;3;5;6	6	18	#755,#755,#755,#755,#755,#755,#755,#755,#755,#12593,#12593,#12593,#12593,#12593,#12593,#12593,#12593,#12593	3,3,3,3,3,3,3,3,3,4,4,4,4,4,4,4,4,4	38.2693	2823.28	8.9277	QQSGQGQQGHYPTSLQQPGQGQQGHY		L0ASR4	HMW glutenin subunit 1Dy12.4*t OS=Aegilops tauschii OX=37682 PE=4 SV=1	1.2021	Condition 2	Condition 3	0.353493	16.1946	161745	157550	198056	161293	169679	213848	123631	170602	158992
72.66_1146.5849n	10;1;4;7;8;3;2;5;6	0	9	#1582,#1582,#1582,#1582,#1582,#1582,#1582,#1582,#1582	2,2,2,2,2,2,2,2,2	72.6563	1146.58	8.7467	QQLQQGIFW		L0ASR4	HMW glutenin subunit 1Dy12.4*t OS=Aegilops tauschii OX=37682 PE=4 SV=1	1.10362	Condition 2	Condition 3	0.926958	38.4849	60163.3	56766.6	108458	61898.2	65903.4	109679	42492.9	91619.9	81070.9
42.96_3910.8531n	10;1;4;7;8;3;2;5;6	12	18	#15985,#15985,#15985,#15985,#15985,#15985,#15985,#15985,#15985,#1794,#1794,#1794,#1794,#1794,#1794,#1794,#1794,#1794	3,3,3,3,3,3,3,3,3,4,4,4,4,4,4,4,4,4	42.9641	3910.85	8.4681	YPTSPQHTGQRQQPVQGQQIGQGQQPEQGQQPGQW		L0ASR4	HMW glutenin subunit 1Dy12.4*t OS=Aegilops tauschii OX=37682 PE=4 SV=1	1.03333	Condition 1	Condition 2	0.971397	17.9814	96824.9	98397.9	131503	88581.1	109784	117821	86326.4	110668	121096
55.46_1898.8997n	10;1;4;7;8;3;2;5;6	0	9	#1823,#1823,#1823,#1823,#1823,#1823,#1823,#1823,#1823	2,2,2,2,2,2,2,2,2	55.4614	1898.9	8.9948	YPTSPQQLGQGQQPGQW		L0ASR4	HMW glutenin subunit 1Dy12.4*t OS=Aegilops tauschii OX=37682 PE=4 SV=1	1.04636	Condition 2	Condition 1	0.887753	18.0038	164904	132278	166433	161650	151801	171655	139515	194546	150676
51.92_698.3899n	10;1;4;7;8;3;2;5;6	0	9	#2020,#2020,#2020,#2020,#2020,#2020,#2020,#2020,#2020	2,2,2,2,2,2,2,2,2	51.9241	698.39	8.9103	AGRLPW		L0ASR4	HMW glutenin subunit 1Dy12.4*t OS=Aegilops tauschii OX=37682 PE=4 SV=1	1.21263	Condition 2	Condition 3	0.939106	69.6025	28806.1	27144.5	81356.3	25872.8	29928.5	83949.6	16679.2	55156.7	43410.4
51.43_3076.4119n	5;6;10;1;4;8;2;3	3	8	#52301,#52301,#52301,#52301,#52301,#52301,#52301,#52301	2,2,2,2,2,2,2,2	51.4269	3076.41	9.6669	YPGQASPQQPGQGQQPGKWQEPGQGQQW		L0ASR4	HMW glutenin subunit 1Dy12.4*t OS=Aegilops tauschii OX=37682 PE=4 SV=1	6.66068	Condition 3	Condition 2	0.977291	173.205	0	222.652	0	118.982	0	0	792.499	0	0
51.48_3076.4224n	5;6;10;1;4;8;2;3	3	8	#2024,#2024,#2024,#2024,#2024,#2024,#2024,#2024	3,3,3,3,3,3,3,3	51.4784	3076.42	9.6669	YPGQASPQQPGQGQQPGKWQEPGQGQQW		L0ASR4	HMW glutenin subunit 1Dy12.4*t OS=Aegilops tauschii OX=37682 PE=4 SV=1	1.11294	Condition 2	Condition 1	0.825534	21.3704	73143.4	62934	84396.9	68007.7	75916.1	101452	58915.8	88369.7	84572.4
35.29_1700.7903n	10;1;4;7;8;3;2;5;6	1	9	#2610,#2610,#2610,#2610,#2610,#2610,#2610,#2610,#2610	2,2,2,2,2,2,2,2,2	35.2892	1700.79	9.4044	QQPGQGQQIGQGQQGY		L0ASR4	HMW glutenin subunit 1Dy12.4*t OS=Aegilops tauschii OX=37682 PE=4 SV=1	1.05053	Condition 1	Condition 3	0.831834	12.3416	50199.4	46567.9	54777.9	47355.3	43517.2	55307.6	42709.9	53376.4	48170.3
39.68_1056.4664n	5;6;10;1;4;8;3;2	2	8	#3187,#3187,#3187,#3187,#3187,#3187,#3187,#3187	2,2,2,2,2,2,2,2	39.6837	1056.47	8.9986	QEPGQGQQW		L0ASR4	HMW glutenin subunit 1Dy12.4*t OS=Aegilops tauschii OX=37682 PE=4 SV=1	1.22323	Condition 2	Condition 3	0.545105	33.1006	27105.6	31449.2	38089.3	31941.9	24995.1	40704	16888.1	34059	28874.9
56.07_2546.2200n	8;5;6;10;1;4;7	8	14	#16808,#16808,#16808,#16808,#16808,#16808,#16808,#3462,#3462,#3462,#3462,#3462,#3462,#3462	2,2,2,2,2,2,2,3,3,3,3,3,3,3	56.0728	2546.22	9.3774	GQGQQIGQVQQPGQGQQGYYPTSL		L0ASR4	HMW glutenin subunit 1Dy12.4*t OS=Aegilops tauschii OX=37682 PE=4 SV=1	1.06269	Condition 1	Condition 3	0.809971	13.6792	36066.2	33486.4	41951.8	35730.9	32804.4	42185.9	31034.2	40298.7	33593.4
31.94_1026.4646n	10;1;4;7;3;8;2;5;6	0	9	#3660,#3660,#3660,#3660,#3660,#3660,#3660,#3660,#3660	2,2,2,2,2,2,2,2,2	31.9405	1026.46	9.0364	GTSSQTVQGY		L0ASR4	HMW glutenin subunit 1Dy12.4*t OS=Aegilops tauschii OX=37682 PE=4 SV=1	1.5099	Condition 2	Condition 3	0.20126	28.9422	19272.2	24580.6	29351	32798.4	22923.9	33888.2	13196.6	23574.9	22576.9
62.95_3676.8161n	5;6;10;1;4;7;8;3	4	15	#5361,#5361,#5361,#5361,#5361,#5361,#5361,#3941,#3941,#3941,#3941,#3941,#3941,#3941,#3941	3,3,3,3,3,3,3,4,4,4,4,4,4,4,4	62.9462	3676.82	7.2194	HVSAEQQAASPMVAKAQQPATQLPTVCRMEGGDAL	[27] Carbamidomethyl C	L0ASR4	HMW glutenin subunit 1Dy12.4*t OS=Aegilops tauschii OX=37682 PE=4 SV=1	1.161	Condition 1	Condition 3	0.548774	23.6268	47649	49517	71539	49738.1	57665.5	59390.4	38764.2	50923.6	55622.3
51.03_2277.0337n	5;6;10;1;4;7;8;3	6	24	#4185,#4185,#4185,#4185,#4185,#4185,#4185,#4185,#5089,#5089,#5089,#5089,#5089,#5089,#5089,#5089,#4122,#4122,#4122,#4122,#4122,#4122,#4122,#4122	2,2,2,2,2,2,2,2,3,3,3,3,3,3,3,3,4,4,4,4,4,4,4,4	51.0327	2277.03	9.052	QQPGQGQQQGQGQQGYYPTSL		L0ASR4	HMW glutenin subunit 1Dy12.4*t OS=Aegilops tauschii OX=37682 PE=4 SV=1	1.09254	Condition 2	Condition 3	0.831677	21.9395	78619.8	72393.4	101192	75937.2	86237.6	108497	64780.1	101000	81963.6
21.13_1226.5460n	10;1;4;7;8;2;3;5;6	0	9	#4125,#4125,#4125,#4125,#4125,#4125,#4125,#4125,#4125	2,2,2,2,2,2,2,2,2	21.1347	1226.55	8.521	QQPGQGQQGHY		L0ASR4	HMW glutenin subunit 1Dy12.4*t OS=Aegilops tauschii OX=37682 PE=4 SV=1	1.11508	Condition 1	Condition 3	0.704211	17.3117	51758.8	47989.2	66128.6	47951	49676.4	64703.1	41806.3	55902.1	51049.3
47.51_5593.6359n	10;1;4;7;8;3;2;5;6	6	9	#4203,#4203,#4203,#4203,#4203,#4203,#4203,#4203,#4203	5,5,5,5,5,5,5,5,5	47.5126	5593.64	8.5332	QQPGQGQQIGQGQQGYYPTSPQHTGQRQQPVQGQQIGQGQQPEQGQQPGQW		L0ASR4	HMW glutenin subunit 1Dy12.4*t OS=Aegilops tauschii OX=37682 PE=4 SV=1	1.27715	Condition 1	Condition 2	0.471793	31.0013	31693.1	35377.3	46215	26714.9	39820.6	22166.4	34820.9	24963.6	39172.8
38.12_4599.1505n	5;6;10;1;4;7;8;3	4	8	#4747,#4747,#4747,#4747,#4747,#4747,#4747,#4747	4,4,4,4,4,4,4,4	38.1236	4599.15	8.5271	QQLGQGQQIGQPGQKQQPGQGQQTGQGQQPEQEQQPGQGQQGY		L0ASR4	HMW glutenin subunit 1Dy12.4*t OS=Aegilops tauschii OX=37682 PE=4 SV=1	1.06177	Condition 3	Condition 2	0.885244	17.2623	17632.6	23340	21593.5	20556.2	19642.4	19251	17063.9	21875.1	24182.8
51.98_1408.6655n	10;1;4;7;8;3;2;5;6	1	9	#5138,#5138,#5138,#5138,#5138,#5138,#5138,#5138,#5138	2,2,2,2,2,2,2,2,2	51.9755	1408.67	8.2612	QQGYYPTSPQQL		L0ASR4	HMW glutenin subunit 1Dy12.4*t OS=Aegilops tauschii OX=37682 PE=4 SV=1	1.14845	Condition 2	Condition 1	0.635257	20.1593	19785.9	16915.7	21672.8	18917.3	20674.2	27448.8	17596.6	24190.7	20116.8
46.91_3944.9216n	5;6;10;1;4;7;2;3	5	8	#5466,#5466,#5466,#5466,#5466,#5466,#5466,#5466	4,4,4,4,4,4,4,4	46.9126	3944.92	8.0803	QQPGQGQQIGKGKQGYYPTSLQQPGQGQQIGQGQQGY		L0ASR4	HMW glutenin subunit 1Dy12.4*t OS=Aegilops tauschii OX=37682 PE=4 SV=1	1.01522	Condition 2	Condition 1	0.990237	14.8267	13148.9	12032.3	15075.6	12040.9	15898.3	12930.3	13949.8	12613.7	13916
42.11_1527.7334n	3;5;6;10;1;7;8	0	7	#5868,#5868,#5868,#5868,#5868,#5868,#5868	2,2,2,2,2,2,2	42.1068	1527.73	8.2889	YPTSPQQPGQGQQL		L0ASR4	HMW glutenin subunit 1Dy12.4*t OS=Aegilops tauschii OX=37682 PE=4 SV=1	1.09925	Condition 2	Condition 3	0.750671	19.6579	10039.9	9920.32	13811.6	10461.8	10229.4	13284.1	8513.14	11652.5	10741.9
54.31_4369.0462n	5;6;10;1;4;7;8;2	1	8	#5950,#5950,#5950,#5950,#5950,#5950,#5950,#5950	4,4,4,4,4,4,4,4	54.3128	4369.05	8.2806	GTSSQTVQGYYPSVTSPRQGSYYPGQASPQQPGQGQQPGKW		L0ASR4	HMW glutenin subunit 1Dy12.4*t OS=Aegilops tauschii OX=37682 PE=4 SV=1	1.07455	Condition 1	Condition 2	0.806207	17.3733	22275.2	21746.3	26809.3	20772.1	24850.9	20293.7	18708.8	22296.1	26521.1
52.93_2704.2598n	10;1;4;7;8;3;2;5;6	0	9	#6143,#6143,#6143,#6143,#6143,#6143,#6143,#6143,#6143	3,3,3,3,3,3,3,3,3	52.9298	2704.26	8.248	QCERELQESSLEACRQVVDQQL	[2] Carbamidomethyl C|[14] Carbamidomethyl C	L0ASR4	HMW glutenin subunit 1Dy12.4*t OS=Aegilops tauschii OX=37682 PE=4 SV=1	1.14314	Condition 2	Condition 3	0.36758	15.51	17307.6	18747.1	20041.3	18594.6	20877.3	21424.9	14586.4	19554.5	19130.5
50.67_5160.4354n	5;6;10;1;4;7;8;3	4	8	#6157,#6157,#6157,#6157,#6157,#6157,#6157,#6157	4,4,4,4,4,4,4,4	50.6727	5160.44	8.7789	QQLGQGQQIGQPGQKQQPGQGQQTGQGQQPEQEQQPGQGQQGYYPTSL		L0ASR4	HMW glutenin subunit 1Dy12.4*t OS=Aegilops tauschii OX=37682 PE=4 SV=1	1.34746	Condition 3	Condition 2	0.436804	30.9539	20034.7	21633.2	17318	18779.3	23570.2	12327.8	25007.9	16991.3	31676.3
51.60_2156.0314n	5;6;10;1;4;7;8;3	0	10	#6466,#6466,#6466,#6466,#6466,#6466,#6466,#6466,#3762,#3762	2,2,2,2,2,2,2,2,3,3	51.5984	2156.03	8.6129	YPTSLQQPGQGQQGHYPASL		L0ASR4	HMW glutenin subunit 1Dy12.4*t OS=Aegilops tauschii OX=37682 PE=4 SV=1	1.1999	Condition 3	Condition 1	0.29372	16.8695	14827.8	13137.9	11836.7	13277.4	14865.3	18389.8	14479.8	18297.3	14982
46.66_1212.5514n	7;3;2;5;4	0	5	#6518,#6518,#6518,#6518,#6518	2,2,2,2,2	46.6555	1212.55	8.2476	WGTSSQTVQGY		L0ASR4	HMW glutenin subunit 1Dy12.4*t OS=Aegilops tauschii OX=37682 PE=4 SV=1	1.15395	Condition 1	Condition 3	0.818597	32.7342	12710.2	17502	21368.4	13181.1	12454	21750.9	10967.5	19147.8	14583.8
58.23_2838.3256n	5;6;10;1;4;7;8;3	2	8	#6752,#6752,#6752,#6752,#6752,#6752,#6752,#6752	3,3,3,3,3,3,3,3	58.2272	2838.33	8.3808	YPTSLQQPGQGQQQGQGQQGYYPTSL		L0ASR4	HMW glutenin subunit 1Dy12.4*t OS=Aegilops tauschii OX=37682 PE=4 SV=1	1.05275	Condition 3	Condition 2	0.978624	28.5473	15359.5	14943.5	24113	14913.7	15738.2	21362	12906.8	20570.3	21280.3
49.92_3360.5928n	10;1;4;5;6	2	8	#6955,#6955,#6955,#6955,#6955,#18661,#18661,#18661	3,3,3,3,3,4,4,4	49.9241	3360.59	8.0513	YPSVTSPRQGSYYPGQASPQQPGQGQQPGKW		L0ASR4	HMW glutenin subunit 1Dy12.4*t OS=Aegilops tauschii OX=37682 PE=4 SV=1	1.04052	Condition 2	Condition 3	0.841896	11.5458	13662.4	13565	13556.1	12233.4	13433.9	15363.5	11866.2	12825.1	14741.7
54.14_3853.7896n	5;6;10;1;4;7;8;3	2	8	#8052,#8052,#8052,#8052,#8052,#8052,#8052,#8052	4,4,4,4,4,4,4,4	54.1414	3853.79	8.3902	QQPGQGQQQGQGQQGYYPTSLQQPGQGQQGHYPASL		L0ASR4	HMW glutenin subunit 1Dy12.4*t OS=Aegilops tauschii OX=37682 PE=4 SV=1	1.25922	Condition 1	Condition 3	0.545405	38.8999	10101.3	9247.37	9179.05	8890.8	11007.7	4730.52	8667.64	6226.58	7760.84
54.16_3853.7942n	5;6;10;1;4;7;8;3	2	8	#13691,#13691,#13691,#13691,#13691,#13691,#13691,#13691	3,3,3,3,3,3,3,3	54.1585	3853.79	8.3902	QQPGQGQQQGQGQQGYYPTSLQQPGQGQQGHYPASL		L0ASR4	HMW glutenin subunit 1Dy12.4*t OS=Aegilops tauschii OX=37682 PE=4 SV=1	1.41235	Condition 3	Condition 2	0.723161	69.1422	6801.84	7560.66	1354.67	7086.38	6349.42	993.353	9121.45	3667.54	7590
41.55_4545.0136n	5;6	0	2	#8636,#8636	4,4	41.5468	4545.01	7.7329	YPTSLQQPGQGQQSGQGQQSGQGHQPGQGQQSGQEKQGYDSPY		L0ASR4	HMW glutenin subunit 1Dy12.4*t OS=Aegilops tauschii OX=37682 PE=4 SV=1	1.04273	Condition 3	Condition 1	0.997881	40.3079	2389.72	2680.44	3087.33	2079.96	2441.86	3795.04	1583.37	3100.04	3822.67
54.33_4399.0467n	5;6;10;1;4;8;2;3	3	8	#9210,#9210,#9210,#9210,#9210,#9210,#9210,#9210	4,4,4,4,4,4,4,4	54.3299	4399.05	8.4061	YPSVTSPRQGSYYPGQASPQQPGQGQQPGKWQEPGQGQQW		L0ASR4	HMW glutenin subunit 1Dy12.4*t OS=Aegilops tauschii OX=37682 PE=4 SV=1	1.09871	Condition 1	Condition 2	0.514444	12.3575	14478.6	14530	16251.9	12235.2	15575.1	13384	12493.2	13631.7	15758
35.49_2179.1277n	10;1;4;7;8;3;2;5;6	2	9	#10439,#10439,#10439,#10439,#10439,#10439,#10439,#10439,#10439	4,4,4,4,4,4,4,4,4	35.4949	2179.13	8.1095	RDVSAKCRSVAVSQVARQY	[7] Carbamidomethyl C	L0ASR4	HMW glutenin subunit 1Dy12.4*t OS=Aegilops tauschii OX=37682 PE=4 SV=1	1.21152	Condition 1	Condition 3	0.213377	15.9464	8386.56	6672.29	8420.8	5478.71	6527.51	7558.61	5855.45	6508.24	7016.65
26.40_1715.7498n	5;6;10;1;4;7;8;3	2	8	#11014,#11014,#11014,#11014,#11014,#11014,#11014,#11014	2,2,2,2,2,2,2,2	26.3975	1715.75	7.562	QQPGQGQQQGQGQQGY		L0ASR4	HMW glutenin subunit 1Dy12.4*t OS=Aegilops tauschii OX=37682 PE=4 SV=1	1.14962	Condition 2	Condition 3	0.251817	12.6929	7407.41	5759.25	6427.05	6685.17	7107.63	7797.21	5999.89	6754.92	6025.35
43.77_1244.6379n	10;1;4;7;8;3;2;5;6	2	9	#11792,#11792,#11792,#11792,#11792,#11792,#11792,#11792,#11792	2,2,2,2,2,2,2,2,2	43.7698	1244.64	7.8409	EQTVVPPKGGSF		L0ASR4	HMW glutenin subunit 1Dy12.4*t OS=Aegilops tauschii OX=37682 PE=4 SV=1	1.11615	Condition 1	Condition 3	0.725639	19.1874	39435.4	42935	56237.9	43362.8	39402.3	51588.5	33254.6	46113.7	44815.9
38.54_984.4467n	10;1;4;7;8;3;2;5;6	0	9	#12415,#12415,#12415,#12415,#12415,#12415,#12415,#12415,#12415	2,2,2,2,2,2,2,2,2	38.535	984.447	8.6555	GQGQQPGQW		L0ASR4	HMW glutenin subunit 1Dy12.4*t OS=Aegilops tauschii OX=37682 PE=4 SV=1	1.22519	Condition 2	Condition 3	0.79465	45.4028	6472.54	7125.19	12264.7	6287.84	6722.8	13424.6	4376.98	9556.46	7643.09
49.43_2349.0990n	5;6;10;1;4;7;8;2	0	8	#12519,#12519,#12519,#12519,#12519,#12519,#12519,#12519	2,2,2,2,2,2,2,2	49.4269	2349.1	8.6383	GTSSQTVQGYYPSVTSPRQGSY		L0ASR4	HMW glutenin subunit 1Dy12.4*t OS=Aegilops tauschii OX=37682 PE=4 SV=1	1.19485	Condition 2	Condition 1	0.506945	32.0163	10712.3	9397.85	5466.42	9526.54	9930.57	11103.1	9899.03	8461.53	10396
40.12_1984.9369n	5;6;10;1;4;7;8;3	8	16	#14006,#14006,#14006,#14006,#14006,#14006,#14006,#14006,#28813,#28813,#28813,#28813,#28813,#28813,#28813,#28813	2,2,2,2,2,2,2,2,3,3,3,3,3,3,3,3	40.1237	1984.94	8.5989	GQGQQIGQVQQPGQGQQGY		L0ASR4	HMW glutenin subunit 1Dy12.4*t OS=Aegilops tauschii OX=37682 PE=4 SV=1	1.11605	Condition 3	Condition 2	0.436215	12.2849	5175.56	6031.14	6628.64	6016.25	5001.62	5560.69	5690.47	6590.73	6221.29
28.67_3522.6251n	3;5;6	1	3	#34032,#14017,#14017	3,4,4	28.6718	3522.63	7.8142	QQPGQGQPGQRQQPGQGQHPEQGQQPGQGQQGY		L0ASR4	HMW glutenin subunit 1Dy12.4*t OS=Aegilops tauschii OX=37682 PE=4 SV=1	1.01264	Condition 3	Condition 1	0.978478	36.0994	1019.1	905.487	1121.06	1056.26	1373.87	637.827	1276.6	903.392	904.135
28.67_3522.6264n	5;6;1;7	0	4	#34032,#34032,#14017,#14017	3,3,4,4	28.6718	3522.63	7.8142	QQPGQGQPGQRQQPGQGQHPEQGQQPGQGQQGY		L0ASR4	HMW glutenin subunit 1Dy12.4*t OS=Aegilops tauschii OX=37682 PE=4 SV=1	1.0598	Condition 3	Condition 1	0.95486	35.4828	1129.97	1079	1151.75	1224.69	1532.67	718.463	1457.47	1076.71	1027.5
28.67_3522.6284n	1;7;3;8	1	4	#34032,#34032,#34032,#14017	3,3,3,4	28.6718	3522.63	7.5612	QQPGQGQPGQRQQPGQGQHPEQGQQPGQGQQGY		L0ASR4	HMW glutenin subunit 1Dy12.4*t OS=Aegilops tauschii OX=37682 PE=4 SV=1	1.18414	Condition 3	Condition 1	0.750588	34.5647	786.725	886.527	637.25	949.221	1083.93	520.503	1090.48	885.001	760.482
35.41_1339.6245n	3;5;6;10;1;4;8	0	7	#14582,#14582,#14582,#14582,#14582,#14582,#14582	2,2,2,2,2,2,2	35.4092	1339.62	7.7202	QQPGQGQQGHYL		L0ASR4	HMW glutenin subunit 1Dy12.4*t OS=Aegilops tauschii OX=37682 PE=4 SV=1	1.08934	Condition 2	Condition 1	0.314519	7.95433	2344.48	2333.32	2568.64	2633.78	2420.74	2839.32	2444.03	2758.59	2570.49
30.64_1122.4767n	10;1;4;7;8;3;2;5;6	0	9	#15060,#15060,#15060,#15060,#15060,#15060,#15060,#15060,#15060	2,2,2,2,2,2,2,2,2	30.6376	1122.48	8.5562	QMRCCQQL	[4] Carbamidomethyl C|[5] Carbamidomethyl C	L0ASR4	HMW glutenin subunit 1Dy12.4*t OS=Aegilops tauschii OX=37682 PE=4 SV=1	1.10687	Condition 3	Condition 2	0.310858	8.59516	3026.91	2695.01	2596.96	2357.73	2716.98	2771.46	2931.67	3022.49	2730.52
56.69_960.5042n	3;5;6;10;1;4;8	0	7	#15137,#15137,#15137,#15137,#15137,#15137,#15137	2,2,2,2,2,2,2	56.69	960.504	8.3332	QQLQQGIF		L0ASR4	HMW glutenin subunit 1Dy12.4*t OS=Aegilops tauschii OX=37682 PE=4 SV=1	1.22479	Condition 2	Condition 3	0.889291	61.7159	2276.95	1897.2	4528.15	1882.12	2211.04	5426.69	1037.91	3643.7	3091.04
54.01_1700.8585n	7	0	1	#12076	2	54.0099	1700.86	6.0561	QQPGQGQQIGKGKQGY		L0ASR4	HMW glutenin subunit 1Dy12.4*t OS=Aegilops tauschii OX=37682 PE=4 SV=1	1.09873	Condition 1	Condition 2	0.637968	15.0183	847.483	859.623	992.426	816.624	714.741	925.582	724.429	976.308	828.081
26.52_1700.8648n	10;1;4;7;8;2;3;5;6	4	9	#33802,#33802,#33802,#33802,#33802,#33802,#33802,#33802,#33802	3,3,3,3,3,3,3,3,3	26.5175	1700.86	7.6774	QQPGQGQQIGKGKQGY		L0ASR4	HMW glutenin subunit 1Dy12.4*t OS=Aegilops tauschii OX=37682 PE=4 SV=1	1.14544	Condition 3	Condition 2	0.897094	54.5156	1247.37	745.603	424.399	868.079	1060.08	286.988	1253.55	543.49	740.283
42.31_2277.0441n	3	0	1	#28104	2	42.3125	2277.04	7.1163	YPTSLQQPGQGQQQGQGQQGY		L0ASR4	HMW glutenin subunit 1Dy12.4*t OS=Aegilops tauschii OX=37682 PE=4 SV=1	2.13805	Condition 3	Condition 1	0.114578	57.6547	168.398	215.947	52.6578	247.14	258.49	178.786	291.222	304.693	338.418
43.67_2277.0427n	5;6;10;1;4;7;8;3	2	8	#46941,#46941,#46941,#46941,#46941,#46941,#46941,#46941	2,2,2,2,2,2,2,2	43.6669	2277.04	7.8591	YPTSLQQPGQGQQQGQGQQGY		L0ASR4	HMW glutenin subunit 1Dy12.4*t OS=Aegilops tauschii OX=37682 PE=4 SV=1	2.07743	Condition 3	Condition 2	0.699936	98.2141	148.876	189.829	0	151.09	85.9414	0	345.733	37.9135	108.768
48.31_2262.0720n	10;1;4;7;8;2;3;5;6	1	9	#51805,#51805,#51805,#51805,#51805,#51805,#51805,#51805,#51805	2,2,2,2,2,2,2,2,2	48.3127	2262.07	7.8023	YPTSLQQPGQGQQIGQGQQGY		L0ASR4	HMW glutenin subunit 1Dy12.4*t OS=Aegilops tauschii OX=37682 PE=4 SV=1	3.17574	Condition 3	Condition 2	0.544916	102.064	349.508	220.269	0	197.119	92.7474	0	506.811	131.272	282.457
42.91_2037.9704n	6;10;1;4;7;8;2;3	0	16	#733,#733,#733,#733,#733,#733,#733,#733,#934,#934,#934,#934,#934,#934,#934,#934	2,2,2,2,2,2,2,2,3,3,3,3,3,3,3,3	42.9126	2037.97	9.5366	YPGQASPQQPGQGQQPGKW		L0ASR4	HMW glutenin subunit 1Dy12.4*t OS=Aegilops tauschii OX=37682 PE=4 SV=1	1.06057	Condition 2	Condition 3	0.940567	22.3968	216117	225745	318957	217358	234208	321043	186266	275833	266388
37.39_1243.5263n	4;6;1	0	3	#9291,#9291,#9291	2,2,2	37.3922	1243.53	7.3444	QQPGQGQQGHY	[3] Hydroxyproline|[5] Deamidation Q	L0ASR4	HMW glutenin subunit 1Dy12.4*t OS=Aegilops tauschii OX=37682 PE=4 SV=1	1.27278	Condition 2	Condition 3	0.737066	39.4356	6277.57	3803.52	7474.43	4140.66	5672.15	8972.68	3418.16	6230.62	5110.67
59.22_2103.0560n	10	0	1	#612	2	59.2216	2103.06	8.4702	EQTVVPPKGGSFYPGETTPL		L0ASR4	HMW glutenin subunit 1Dy12.4*t OS=Aegilops tauschii OX=37682 PE=4 SV=1	1.09	Condition 2	Condition 1	0.903113	24.7811	95770.6	84807.9	113058	89640.7	93278.5	137144	75353.2	117759	108426
41.55_4545.0136n	3;10;7	2	3	#8636,#8636,#8636	4,4,4	41.5468	4545.01	7.6558	YPTSLQQPGQGQQSGQGQQSGQGHQPGQGQQSGQEKQGYDSPY		L0ASR4	HMW glutenin subunit 1Dy12.4*t OS=Aegilops tauschii OX=37682 PE=4 SV=1	1.04273	Condition 3	Condition 1	0.997881	40.3079	3584.59	4020.66	4631	3119.94	3662.79	5692.56	2375.05	4650.06	5734
37.62_3539.5861n	7	0	1	#7933	3	37.615	3539.59	6.5723	QQPGQGQPGQRQQPGQGQHPEQGQQPGQGQQGY	[10] Deamidation Q|[26] Hydroxyproline	L0ASR4	HMW glutenin subunit 1Dy12.4*t OS=Aegilops tauschii OX=37682 PE=4 SV=1	1.20771	Condition 3	Condition 1	0.215064	14.095	1756.66	1748.98	1779.39	1839.65	1733.61	2251.67	1835.15	2140.43	2407.22
37.39_1243.5263n	7	0	1	#9291	2	37.3922	1243.53	7.1167	QQPGQGQQGHY	[3] Hydroxyproline|[7] Deamidation Q	L0ASR4	HMW glutenin subunit 1Dy12.4*t OS=Aegilops tauschii OX=37682 PE=4 SV=1	1.27278	Condition 2	Condition 3	0.737066	39.4356	2092.52	1267.84	2491.48	1380.22	1890.72	2990.89	1139.39	2076.87	1703.56
46.91_3944.9216n	8	0	1	#5466	4	46.9126	3944.92	7.9356	QQPGQGQQIGKGKQGYYPTSLQQPGQGQQIGQGQQGY		L0ASR4	HMW glutenin subunit 1Dy12.4*t OS=Aegilops tauschii OX=37682 PE=4 SV=1	1.01522	Condition 2	Condition 1	0.990237	14.8267	1643.61	1504.04	1884.45	1505.12	1987.29	1616.29	1743.73	1576.71	1739.5
28.67_3522.6224n	8	0	1	#14017	4	28.6718	3522.62	7.5612	QQPGQGQPGQRQQPGQGQHPEQGQQPGQGQQGY		L0ASR4	HMW glutenin subunit 1Dy12.4*t OS=Aegilops tauschii OX=37682 PE=4 SV=1	1.04757	Condition 1	Condition 3	0.960477	37.0977	454.114	365.987	545.184	443.911	607.538	278.596	547.864	365.035	390.385
49.50_2956.3689n	10;8	4	4	#240,#240,#5124,#5124	3,3,4,4	49.4955	2956.37	9.333	QQSGQGQHGYYPTSPQLSGQGQRPGQW		S5RPP3	High-molecular-weight glutenin subunit OS=Secale cereale x Triticum aestivum OX=49318 GN=Glu-1Dx2.2v PE=4 SV=1	1.20322	Condition 2	Condition 3	0.584449	24.2295	110562	91920.9	132759	103268	118165	162911	82668.3	120508	116253
33.21_1176.5934n	10;8	0	4	#242,#242,#10097,#10097	2,2,3,3	33.2119	1176.59	8.7146	HVSVEHQAASL		S5RPP3	High-molecular-weight glutenin subunit OS=Secale cereale x Triticum aestivum OX=49318 GN=Glu-1Dx2.2v PE=4 SV=1	1.17805	Condition 2	Condition 3	0.780672	34.0531	47018.6	46128.3	65456.5	45611.2	45238.3	78771.7	35931.9	56744.4	51307.9
55.48_1635.7931n	10;8	0	2	#251,#251	2,2	55.4785	1635.79	9.0869	LQPGQGQQGYYPTSL		S5RPP3	High-molecular-weight glutenin subunit OS=Secale cereale x Triticum aestivum OX=49318 GN=Glu-1Dx2.2v PE=4 SV=1	1.12199	Condition 2	Condition 3	0.78066	27.5327	60993.3	52681.5	85892.2	57661.2	62073.8	81092.2	43301.2	76154.6	59535.3
58.01_3438.6567n	10;8	0	4	#1724,#1724,#261,#261	3,3,4,4	58.01	3438.66	8.3135	KACQQVMDQQLRDISPECHPVVVSPVAGQY	[3] Carbamidomethyl C|[18] Carbamidomethyl C	S5RPP3	High-molecular-weight glutenin subunit OS=Secale cereale x Triticum aestivum OX=49318 GN=Glu-1Dx2.2v PE=4 SV=1	1.09721	Condition 2	Condition 3	0.848754	28.354	131624	119499	183100	123148	127537	184212	89322.1	148090	158955
44.91_1801.9061n	10;8	0	4	#1377,#1377,#320,#320	2,2,3,3	44.9126	1801.91	8.6503	KRYYPSVTSPQQVSY		S5RPP3	High-molecular-weight glutenin subunit OS=Secale cereale x Triticum aestivum OX=49318 GN=Glu-1Dx2.2v PE=4 SV=1	1.17512	Condition 2	Condition 3	0.716131	27.8816	93840.8	98721.2	151506	97010.6	98539.9	151778	68957.4	116486	110124
48.87_1858.8938n	10;8	0	4	#1510,#1510,#372,#372	2,2,3,3	48.8698	1858.89	8.7551	QCERELQELQEREL	[2] Carbamidomethyl C	S5RPP3	High-molecular-weight glutenin subunit OS=Secale cereale x Triticum aestivum OX=49318 GN=Glu-1Dx2.2v PE=4 SV=1	1.20896	Condition 2	Condition 3	0.668071	29.563	95068.2	94278.4	137919	96379.3	96827.6	156248	73188.8	113022	102844
51.20_2036.8909n	10;8	0	4	#387,#387,#5236,#5236	2,2,3,3	51.1955	2036.89	9.1428	YYPTSPQESGQGQQPGQW		S5RPP3	High-molecular-weight glutenin subunit OS=Secale cereale x Triticum aestivum OX=49318 GN=Glu-1Dx2.2v PE=4 SV=1	1.11218	Condition 2	Condition 3	0.900192	31.0659	91165.4	86172.7	130960	85187.9	93916.1	147673	69952.1	119385	104480
51.22_4267.9537n	10;8	2	4	#9199,#9199,#450,#450	3,3,4,4	51.2212	4267.95	9.1637	YPGQASPQRPGQGQQPGQGQQSGQGQQGYYPTSPQQPGQW		S5RPP3	High-molecular-weight glutenin subunit OS=Secale cereale x Triticum aestivum OX=49318 GN=Glu-1Dx2.2v PE=4 SV=1	1.04578	Condition 1	Condition 3	0.980933	35.8527	73511.6	74754.2	132172	71404.5	89130.4	115690	59061.9	99579	109520
56.98_1538.7399n	10;8	0	2	#530,#530	2,2	56.9814	1538.74	8.8505	QLGQGQQGYYPTSL		S5RPP3	High-molecular-weight glutenin subunit OS=Secale cereale x Triticum aestivum OX=49318 GN=Glu-1Dx2.2v PE=4 SV=1	1.10038	Condition 2	Condition 3	0.860798	29.4734	32355.2	29879.4	41795.3	30842.8	31087.6	46196	21967.7	40583.4	35711.3
40.78_1337.6142n	10;8	0	2	#996,#996	2,2	40.7751	1337.61	9.0905	QQPGQGQQPGQW		S5RPP3	High-molecular-weight glutenin subunit OS=Secale cereale x Triticum aestivum OX=49318 GN=Glu-1Dx2.2v PE=4 SV=1	1.09708	Condition 1	Condition 3	0.862022	25.4101	29665.5	30235.6	43026.1	30055.6	28072.9	43939.3	23306.8	37029.8	33482.7
53.05_1609.7457n	6;10;8	0	3	#1100,#1100,#1100	2,2,2	53.0498	1609.75	9.0391	QQSGQGQPGYYPTSL		S5RPP3	High-molecular-weight glutenin subunit OS=Secale cereale x Triticum aestivum OX=49318 GN=Glu-1Dx2.2v PE=4 SV=1	1.08632	Condition 2	Condition 3	0.876254	23.1083	39828.1	34993.4	45536	35475.5	37911.5	53130.5	29556.4	47466.2	39442
32.48_1074.5120n	9;10;8	0	3	#1164,#1164,#1164	2,2,2	32.4833	1074.51	9.2075	LQPGQGQQGY		S5RPP3	High-molecular-weight glutenin subunit OS=Secale cereale x Triticum aestivum OX=49318 GN=Glu-1Dx2.2v PE=4 SV=1	1.13698	Condition 1	Condition 3	0.883681	37.7368	16505.9	16121.7	29165.2	15142.1	16846.9	29256.3	11363.1	22959.3	20025.5
60.38_2596.3227n	10;8	0	2	#14691,#14691	2,2	60.3816	2596.32	7.8485	EQQIVVPPKGGSFYPGETTPPQQL		S5RPP3	High-molecular-weight glutenin subunit OS=Secale cereale x Triticum aestivum OX=49318 GN=Glu-1Dx2.2v PE=4 SV=1	1.23908	Condition 3	Condition 1	0.74834	54.8722	5954.41	6851.45	1831.33	6690.34	5318.01	3203.42	7789.92	4003.29	6343.39
60.52_2596.3160n	10;8	0	2	#1258,#1258	3,3	60.5188	2596.32	7.8586	EQQIVVPPKGGSFYPGETTPPQQL		S5RPP3	High-molecular-weight glutenin subunit OS=Secale cereale x Triticum aestivum OX=49318 GN=Glu-1Dx2.2v PE=4 SV=1	1.11847	Condition 2	Condition 3	0.850533	26.5614	111896	106834	168601	106638	121027	169786	87841.8	135785	131727
39.70_1652.8141n	10;8	0	2	#1671,#1671	2,2	39.7008	1652.81	8.8151	LTSPQQSGQGQQPGQL		S5RPP3	High-molecular-weight glutenin subunit OS=Secale cereale x Triticum aestivum OX=49318 GN=Glu-1Dx2.2v PE=4 SV=1	1.09791	Condition 1	Condition 3	0.813325	19.5767	17743.6	18711.4	25138.6	18170	17920.1	23971.1	14755.2	21329.1	20016.4
32.65_1841.7979n	10;8	0	2	#1829,#1829	2,2	32.6547	1841.8	9.3938	QQTGQGQQSGQGQQGYY		S5RPP3	High-molecular-weight glutenin subunit OS=Secale cereale x Triticum aestivum OX=49318 GN=Glu-1Dx2.2v PE=4 SV=1	1.0487	Condition 2	Condition 3	0.960201	20.1796	21019.2	17360.1	25518.8	17858.6	20935.6	26525.5	16931.7	23750.2	21604.2
44.64_1214.5958n	10;8;6;9	0	4	#1871,#1871,#1871,#1871	2,2,2,2	44.6384	1214.6	8.7677	YPTSPQQPGQL		S5RPP3	High-molecular-weight glutenin subunit OS=Secale cereale x Triticum aestivum OX=49318 GN=Glu-1Dx2.2v PE=4 SV=1	1.11329	Condition 1	Condition 3	0.860732	27.3753	22404.9	23867.8	36092.5	23220.6	22639.7	35106.8	16992.8	29639.8	27351
30.31_961.4135n	10;9	0	2	#1933,#1933	2,2	30.3119	961.413	6.1191	QPGQGQQGY		S5RPP3	High-molecular-weight glutenin subunit OS=Secale cereale x Triticum aestivum OX=49318 GN=Glu-1Dx2.2v PE=4 SV=1	1.10596	Condition 2	Condition 3	0.862525	30.3508	5162.78	5209.4	8491.3	5236.86	5753.83	7905.98	4256.06	6616.73	6213.4
54.45_1898.8996n	10	0	1	#2212	2	54.45	1898.9	8.6908	YPTSLQQPGQGQQPGQW		S5RPP3	High-molecular-weight glutenin subunit OS=Secale cereale x Triticum aestivum OX=49318 GN=Glu-1Dx2.2v PE=4 SV=1	1.08827	Condition 1	Condition 3	0.685053	21.9206	7821.99	7514.35	9011.37	7446.01	7697.62	9011.97	6188.08	9302.19	6882.58
48.16_2574.2159n	10;8	2	2	#2711,#2711	3,3	48.1584	2574.22	8.9029	LQPGQGQQGYYPTSPQQSGQGQQL		S5RPP3	High-molecular-weight glutenin subunit OS=Secale cereale x Triticum aestivum OX=49318 GN=Glu-1Dx2.2v PE=4 SV=1	1.18139	Condition 2	Condition 3	0.69532	27.4613	12185.1	10966.1	15661.9	11454.8	11899.5	18264.5	8878.35	13368.3	12982.1
48.19_2574.2130n	10;8	2	2	#20742,#20742	2,2	48.1927	2574.21	8.9029	LQPGQGQQGYYPTSPQQSGQGQQL		S5RPP3	High-molecular-weight glutenin subunit OS=Secale cereale x Triticum aestivum OX=49318 GN=Glu-1Dx2.2v PE=4 SV=1	1.24264	Condition 1	Condition 2	0.940184	59.104	783.148	909.875	207.378	757.364	484.92	287.04	887.762	345.272	579.236
34.43_2998.3733n	10;8	1	2	#2964,#2964	3,3	34.432	2998.37	9.0627	YPGQASPQRPGQGQQPGQGQQSGQGQQGY		S5RPP3	High-molecular-weight glutenin subunit OS=Secale cereale x Triticum aestivum OX=49318 GN=Glu-1Dx2.2v PE=4 SV=1	1.08204	Condition 2	Condition 1	0.908715	25.6904	11209.3	9824.32	14210.8	10291.4	11418	16426.3	8883.1	14050.6	12515.5
50.77_2327.0871n	10;8	2	4	#6123,#6123,#3516,#3516	2,2,3,3	50.767	2327.09	8.9101	QQPEQGQPGYYPTSPQQPGQL		S5RPP3	High-molecular-weight glutenin subunit OS=Secale cereale x Triticum aestivum OX=49318 GN=Glu-1Dx2.2v PE=4 SV=1	1.05532	Condition 2	Condition 1	0.732874	12.7394	12258.5	11958.5	12504.7	11986.7	13229.5	13537	11366.3	14322.4	11816.8
57.87_876.4640n	10;8	0	2	#3608,#3608	2,2	57.8728	876.464	8.1312	QQRIFW		S5RPP3	High-molecular-weight glutenin subunit OS=Secale cereale x Triticum aestivum OX=49318 GN=Glu-1Dx2.2v PE=4 SV=1	1.1321	Condition 1	Condition 3	0.957635	54.9985	5775.12	4962.5	12814.1	4924.53	5543.78	11441.4	3359.13	9276.52	8167.93
50.31_1885.9120n	10;8	0	4	#4037,#4037,#14620,#14620	2,2,3,3	50.3127	1885.91	8.3096	YPTSPQLSGQGQRPGQW		S5RPP3	High-molecular-weight glutenin subunit OS=Secale cereale x Triticum aestivum OX=49318 GN=Glu-1Dx2.2v PE=4 SV=1	1.09416	Condition 2	Condition 1	0.91563	29.5431	8441.02	8164.47	11610.2	8075.88	9039.65	13757	7389.42	11779.8	9463.2
60.43_2171.0163n	10;8	0	2	#4057,#4057	2,2	60.433	2171.02	8.5812	YPTSLQQSGQGQPGYYPTSL		S5RPP3	High-molecular-weight glutenin subunit OS=Secale cereale x Triticum aestivum OX=49318 GN=Glu-1Dx2.2v PE=4 SV=1	1.0622	Condition 2	Condition 3	0.826513	13.9859	7228.48	6600.84	7629.72	6706.81	6817.78	8541.48	5890.13	7484.26	7399.58
54.54_1888.8763n	10	0	1	#4172	2	54.5357	1888.88	7.8142	YPTSPQQSGQGQQLGQW		S5RPP3	High-molecular-weight glutenin subunit OS=Secale cereale x Triticum aestivum OX=49318 GN=Glu-1Dx2.2v PE=4 SV=1	1.06229	Condition 1	Condition 2	0.877283	29.9379	7265.63	7419.13	8792.99	6549.45	7048.1	8503.58	5217.28	9652.22	7355.88
34.71_1083.4644n	10;8	2	2	#4222,#4222	2,2	34.7063	1083.46	8.9643	QSGQGQPGYY		S5RPP3	High-molecular-weight glutenin subunit OS=Secale cereale x Triticum aestivum OX=49318 GN=Glu-1Dx2.2v PE=4 SV=1	1.11003	Condition 2	Condition 3	0.935078	45.7048	5245.61	5221.09	10861.3	5209.3	5518.82	10815.5	3375.83	8779.3	7253.02
50.86_2109.0371n	10;8	0	2	#4472,#4472	3,3	50.8612	2109.04	7.703	RDISPECHPVVVSPVAGQY	[7] Carbamidomethyl C	S5RPP3	High-molecular-weight glutenin subunit OS=Secale cereale x Triticum aestivum OX=49318 GN=Glu-1Dx2.2v PE=4 SV=1	1.23576	Condition 2	Condition 1	0.838975	41.6773	4502.8	4593.21	6742.9	4388.74	5729.98	9454.41	3002.18	7409.86	6833.87
50.95_2109.0347n	10;8	0	2	#24280,#24280	2,2	50.947	2109.03	7.703	RDISPECHPVVVSPVAGQY	[7] Carbamidomethyl C	S5RPP3	High-molecular-weight glutenin subunit OS=Secale cereale x Triticum aestivum OX=49318 GN=Glu-1Dx2.2v PE=4 SV=1	1.57333	Condition 2	Condition 1	0.368734	72.164	494.236	806.393	122.566	905.499	731.054	602.603	862.133	835.379	450.061
50.42_1354.6419n	9;10;8	0	3	#4572,#4572,#4572	2,2,2	50.4155	1354.64	7.9056	YPSVTSPQQVSY		S5RPP3	High-molecular-weight glutenin subunit OS=Secale cereale x Triticum aestivum OX=49318 GN=Glu-1Dx2.2v PE=4 SV=1	1.12265	Condition 2	Condition 3	0.863129	28.5449	8185.97	8382.76	12367.7	8082.75	8879.91	13444.8	6594.92	11523.7	8966.78
50.83_2856.3485n	10;8	0	2	#5181,#5181	3,3	50.8269	2856.35	8.5179	QQLGQGQSGYYPTSPQQPGQGQQPGQL		S5RPP3	High-molecular-weight glutenin subunit OS=Secale cereale x Triticum aestivum OX=49318 GN=Glu-1Dx2.2v PE=4 SV=1	1.10043	Condition 2	Condition 1	0.777742	20.263	5546.33	4833.41	5840.86	5083.28	5743.39	7022.98	4421.05	6672.13	5572.23
33.37_977.4586n	10;8	0	2	#5690,#5690	2,2	33.3747	977.459	8.6459	QLGQGQQGY		S5RPP3	High-molecular-weight glutenin subunit OS=Secale cereale x Triticum aestivum OX=49318 GN=Glu-1Dx2.2v PE=4 SV=1	1.12352	Condition 1	Condition 3	0.81577	31.3701	2618.74	2987.37	3911.8	2773.41	2467.75	3895.81	1868.74	3618.48	2984.27
52.66_1297.5882n	10;8	0	2	#7003,#7003	2,2	52.6555	1297.59	7.6263	GQGQQGYYPTSL		S5RPP3	High-molecular-weight glutenin subunit OS=Secale cereale x Triticum aestivum OX=49318 GN=Glu-1Dx2.2v PE=4 SV=1	1.10638	Condition 2	Condition 3	0.888184	30.2984	2756.31	2441.93	3670.63	2623.85	2574.93	4166.82	1973.34	3683.05	2808.73
29.55_1309.6403n	10;8	0	2	#7010,#7010	2,2	29.5462	1309.64	8.0209	QQPAQGQQGQQL		S5RPP3	High-molecular-weight glutenin subunit OS=Secale cereale x Triticum aestivum OX=49318 GN=Glu-1Dx2.2v PE=4 SV=1	1.02738	Condition 1	Condition 3	0.927611	9.72198	3537.74	3242.93	3934.93	3333.99	3410.99	3863.1	3256.36	3593.07	3580.63
33.33_1761.8265n	10;8	0	3	#7216,#28044,#17004	2,2,3	33.3273	1761.83	6.1467	DPTSPQQPGQGQQPGQL		S5RPP3	High-molecular-weight glutenin subunit OS=Secale cereale x Triticum aestivum OX=49318 GN=Glu-1Dx2.2v PE=4 SV=1	1.0495	Condition 1	Condition 2	0.970968	23.5964	1548.46	1226.14	1970.35	1364.02	1547.26	1609.87	1298.13	1646.7	1637.08
35.41_2843.3735n	10;8	2	2	#7732,#7732	3,3	35.4092	2843.37	8.4615	AQGQQGQQPAQVQQGQQPAQGQQGQQL		S5RPP3	High-molecular-weight glutenin subunit OS=Secale cereale x Triticum aestivum OX=49318 GN=Glu-1Dx2.2v PE=4 SV=1	1.02852	Condition 2	Condition 1	0.983808	20.6722	3454.86	3273.34	4348.72	3136.74	3649.32	4606.74	2833.81	4248.07	4058.37
47.52_2403.0759n	10;8	0	4	#15917,#15917,#8578,#8578	2,2,3,3	47.5212	2403.08	8.9334	YPTSLQQTGQGQQSGQGQQGYY		S5RPP3	High-molecular-weight glutenin subunit OS=Secale cereale x Triticum aestivum OX=49318 GN=Glu-1Dx2.2v PE=4 SV=1	1.13164	Condition 1	Condition 3	0.143788	8.71749	5109.1	5419.07	6054.34	5117.35	5202.96	5540.14	4595.27	4881.43	5176.9
33.34_1064.4896n	10	0	1	#10516	2	33.3405	1064.49	7.9436	QQLGQGQSGY		S5RPP3	High-molecular-weight glutenin subunit OS=Secale cereale x Triticum aestivum OX=49318 GN=Glu-1Dx2.2v PE=4 SV=1	1.07414	Condition 2	Condition 3	0.989711	45.9782	482.217	442.306	825.591	448.031	443.721	929.259	371.806	692.667	630.851
32.57_1099.5151n	10;8	0	2	#10861,#10861	2,2	32.569	1099.52	8.0871	SGQGQRPGQW		S5RPP3	High-molecular-weight glutenin subunit OS=Secale cereale x Triticum aestivum OX=49318 GN=Glu-1Dx2.2v PE=4 SV=1	1.01999	Condition 3	Condition 2	0.973865	24.9214	1240.61	1246.97	1673.59	1163.1	1174.41	1757.95	1199.93	1423.4	1554.02
46.91_1229.5954n	10;8	0	2	#11088,#11088	2,2	46.9126	1229.6	7.867	YPGETTPPQQL		S5RPP3	High-molecular-weight glutenin subunit OS=Secale cereale x Triticum aestivum OX=49318 GN=Glu-1Dx2.2v PE=4 SV=1	1.09568	Condition 2	Condition 3	0.870942	25.7135	2760.6	2815.67	4245.46	2786.31	2991.86	4162.25	2140.13	3527.23	3405
39.86_1517.7117n	10;8	0	2	#13066,#13066	2,2	39.8551	1517.71	7.2851	YPTSPQQSGQGQQL		S5RPP3	High-molecular-weight glutenin subunit OS=Secale cereale x Triticum aestivum OX=49318 GN=Glu-1Dx2.2v PE=4 SV=1	1.02392	Condition 3	Condition 2	0.973559	20.0019	1310.94	1208.63	1671.39	1189.68	1238.84	1687.7	1205.39	1544.08	1465.21
65.31_3268.6815n	10;8	0	2	#13535,#13535	3,3	65.3074	3268.68	7.5226	EQQIVVPPKGGSFYPGETTPPQQLQQRIF		S5RPP3	High-molecular-weight glutenin subunit OS=Secale cereale x Triticum aestivum OX=49318 GN=Glu-1Dx2.2v PE=4 SV=1	1.17251	Condition 2	Condition 3	0.27573	14.5847	3236.02	3245.98	3069.1	3090.53	3441.24	3865.2	2458.58	3183.29	3225.41
41.72_4601.0880n	10;8	2	2	#16361,#16361	4,4	41.7182	4601.09	8.1814	GQGQQGQQPGQGQQPAQGQQGQQPGQGQQGQQPGQGQQPGQGQPW		S5RPP3	High-molecular-weight glutenin subunit OS=Secale cereale x Triticum aestivum OX=49318 GN=Glu-1Dx2.2v PE=4 SV=1	1.39924	Condition 3	Condition 2	0.588258	38.3136	1227.97	1720.68	2632.91	1059.29	1708.32	1805	1367.16	2057.47	2973.58
38.48_1873.7947n	10;8	1	2	#17781,#11864	2,3	38.4751	1873.79	6.1392	YPTSPQESGQGQQPGQW		S5RPP3	High-molecular-weight glutenin subunit OS=Secale cereale x Triticum aestivum OX=49318 GN=Glu-1Dx2.2v PE=4 SV=1	1.15442	Condition 1	Condition 2	0.111093	10.9355	1720.28	1614.13	1643.95	1573	1331.79	1407.64	1327.35	1619.6	1372
23.61_1678.7325n	10;8	0	2	#20403,#20403	2,2	23.6147	1678.73	7.9292	QQTGQGQQSGQGQQGY		S5RPP3	High-molecular-weight glutenin subunit OS=Secale cereale x Triticum aestivum OX=49318 GN=Glu-1Dx2.2v PE=4 SV=1	2.66143	Condition 1	Condition 2	0.0856522	173.205	1101.42	1174.33	1088.69	1264.15	0	0	1236.75	1047.79	1043.5
47.58_1874.8466n	10;8	2	2	#20615,#20615	2,2	47.5812	1874.85	7.5679	QQSGQGQHGYYPTSPQL		S5RPP3	High-molecular-weight glutenin subunit OS=Secale cereale x Triticum aestivum OX=49318 GN=Glu-1Dx2.2v PE=4 SV=1	1.08163	Condition 3	Condition 2	0.626138	12.4631	747.189	736.33	632.321	781.316	607.895	712.063	834.517	753.431	684.851
19.39_884.5460n	6;10;8	0	3	#22422,#22422,#22422	2,2,2	19.3918	884.546	8.1413	KVAKAQQL		S5RPP3	High-molecular-weight glutenin subunit OS=Secale cereale x Triticum aestivum OX=49318 GN=Glu-1Dx2.2v PE=4 SV=1	1.84241	Condition 2	Condition 3	0.323303	171.755	1889.34	597.55	535.906	20.1651	0	3587.92	299.643	805.416	853.294
55.15_1716.8132n	6;10;8	0	3	#25266,#25266,#25266	2,2,2	55.1528	1716.81	7.8689	QQPGQGQPGYYPTSPL		S5RPP3	High-molecular-weight glutenin subunit OS=Secale cereale x Triticum aestivum OX=49318 GN=Glu-1Dx2.2v PE=4 SV=1	1.33341	Condition 3	Condition 2	0.746715	46.7016	948.73	839.237	330.66	758.376	694.122	375.444	1073.27	855.257	508.87
42.60_2240.0098n	10	0	2	#31458,#26406	2,3	42.6041	2240.01	7.9477	YPTSLQQTGQGQQSGQGQQGY		S5RPP3	High-molecular-weight glutenin subunit OS=Secale cereale x Triticum aestivum OX=49318 GN=Glu-1Dx2.2v PE=4 SV=1	1.2397	Condition 1	Condition 2	0.535325	37.4933	493.528	592.605	416.222	554.633	405.51	251.731	515.692	325.53	379.847
43.68_1809.8653n	10;8	0	2	#26691,#26691	2,2	43.6841	1809.87	7.9114	YPTSPQQPGQGQQPGQL		S5RPP3	High-molecular-weight glutenin subunit OS=Secale cereale x Triticum aestivum OX=49318 GN=Glu-1Dx2.2v PE=4 SV=1	1.24046	Condition 3	Condition 1	0.590495	41.1628	430.907	514.305	208.184	497.805	405.173	342.069	566.454	400.866	463.422
46.14_1815.8756n	10;8	0	2	#31144,#31144	2,2	46.1412	1815.88	7.7751	YLTSPQQSGQGQQPGQL		S5RPP3	High-molecular-weight glutenin subunit OS=Secale cereale x Triticum aestivum OX=49318 GN=Glu-1Dx2.2v PE=4 SV=1	1.09708	Condition 1	Condition 2	0.90872	29.0397	309.649	383.481	211.03	354.611	274.481	195.058	361.797	216.584	315.641
50.24_1945.8759n	10;8	2	2	#34763,#34763	2,2	50.2441	1945.88	7.657	QQPGQWQQPGQGQPGYY		S5RPP3	High-molecular-weight glutenin subunit OS=Secale cereale x Triticum aestivum OX=49318 GN=Glu-1Dx2.2v PE=4 SV=1	2.08748	Condition 2	Condition 3	0.386491	64.1755	400.717	297.549	76.3755	340.736	317.326	140.992	217.986	102.451	62.3468
41.02_1872.8682n	6;10;8	0	3	#36402,#36402,#36402	2,2,2	41.0152	1872.87	6.8525	YPTSPQQSGQGQQPGQW		S5RPP3	High-molecular-weight glutenin subunit OS=Secale cereale x Triticum aestivum OX=49318 GN=Glu-1Dx2.2v PE=4 SV=1	1.54358	Condition 3	Condition 1	0.432461	60.1643	386.767	383.906	87.3165	472.664	397.98	231.852	548.199	375.953	400.223
54.45_1898.8996n	8	0	1	#2212	2	54.45	1898.9	8.4976	YPTSLQQPGQGQQPGQW		S5RPP3	High-molecular-weight glutenin subunit OS=Secale cereale x Triticum aestivum OX=49318 GN=Glu-1Dx2.2v PE=4 SV=1	1.08827	Condition 1	Condition 3	0.685053	21.9206	7821.99	7514.35	9011.37	7446.01	7697.62	9011.97	6188.08	9302.19	6882.58
54.54_1888.8763n	8	0	1	#4172	2	54.5357	1888.88	7.6311	YPTSPQQSGQGQQLGQW		S5RPP3	High-molecular-weight glutenin subunit OS=Secale cereale x Triticum aestivum OX=49318 GN=Glu-1Dx2.2v PE=4 SV=1	1.06229	Condition 1	Condition 2	0.877283	29.9379	7265.63	7419.13	8792.99	6549.45	7048.1	8503.58	5217.28	9652.22	7355.88
55.62_3454.6491n	8	0	1	#8329	4	55.6157	3454.65	6.891	KACQQVMDQQLRDISPECHPVVVSPVAGQY	[3] Carbamidomethyl C|[18] Carbamidomethyl C|[25] Hydroxyproline	S5RPP3	High-molecular-weight glutenin subunit OS=Secale cereale x Triticum aestivum OX=49318 GN=Glu-1Dx2.2v PE=4 SV=1	1.08988	Condition 2	Condition 3	0.721809	19.5205	2196.97	1653.53	2033.11	2038.36	2015.39	2184	1487.64	2197.24	2038.45
33.34_1064.4896n	8	0	1	#10516	2	33.3405	1064.49	7.675	QQLGQGQSGY		S5RPP3	High-molecular-weight glutenin subunit OS=Secale cereale x Triticum aestivum OX=49318 GN=Glu-1Dx2.2v PE=4 SV=1	1.07414	Condition 2	Condition 3	0.989711	45.9782	482.217	442.306	825.591	448.031	443.721	929.259	371.806	692.667	630.851
42.59_2240.0119n	8	0	1	#31458	2	42.5869	2240.01	7.801	YPTSLQQTGQGQQSGQGQQGY		S5RPP3	High-molecular-weight glutenin subunit OS=Secale cereale x Triticum aestivum OX=49318 GN=Glu-1Dx2.2v PE=4 SV=1	1.24951	Condition 3	Condition 1	0.709805	71.1108	206.975	257.483	32.8116	289.532	140.159	115.049	290.711	168.017	162.615
32.48_1074.5120n	6	0	1	#1164	2	32.4833	1074.51	9.3117	LQPGQGQQGY		S5RPP3	High-molecular-weight glutenin subunit OS=Secale cereale x Triticum aestivum OX=49318 GN=Glu-1Dx2.2v PE=4 SV=1	1.13698	Condition 1	Condition 3	0.883681	37.7368	5501.96	5373.89	9721.72	5047.38	5615.64	9752.12	3787.7	7653.11	6675.17
38.98_1377.6427n	4	0	1	#216	2	38.9808	1377.64	8.4891	QCERELQESSL	[2] Carbamidomethyl C	S4U146	High molecular weight glutenin subunit 1Dy OS=Aegilops tauschii OX=37682 GN=Glu-D1-2 PE=4 SV=1	1.12729	Condition 1	Condition 3	0.684708	20.7367	47763.5	46594.3	63497.9	46921.9	46229.4	64249.4	35944	54743.6	49343.4
39.00_1344.6527n	4	0	1	#238	2	38.9979	1344.65	8.7009	EACRQVVDQQL	[3] Carbamidomethyl C	S4U146	High molecular weight glutenin subunit 1Dy OS=Aegilops tauschii OX=37682 GN=Glu-D1-2 PE=4 SV=1	1.15376	Condition 1	Condition 3	0.799659	30.0621	24150.4	24386.3	39443.7	23463	24503.3	39061.1	17282.1	30683.5	28289.8
61.91_2025.0259n	4	0	1	#4962	2	61.9074	2025.03	9.0157	EACRQVVDQQLAGRLPW	[3] Carbamidomethyl C	S4U146	High molecular weight glutenin subunit 1Dy OS=Aegilops tauschii OX=37682 GN=Glu-D1-2 PE=4 SV=1	1.26847	Condition 2	Condition 1	0.131745	15.5527	2547.71	2277.66	3083.21	3257.61	3353.7	3420.46	3036.15	3142.03	2350.99
61.98_2025.0295n	4	0	1	#264	3	61.9759	2025.03	9.0157	EACRQVVDQQLAGRLPW	[3] Carbamidomethyl C	S4U146	High molecular weight glutenin subunit 1Dy OS=Aegilops tauschii OX=37682 GN=Glu-D1-2 PE=4 SV=1	1.22376	Condition 2	Condition 3	0.651153	34.5296	30010	27985.9	50570.2	28791	32732.9	47481.1	21536.1	34559.1	32978.4
40.36_1594.7533n	4	0	2	#392,#21940	2,3	40.3551	1594.75	9.0262	QQPGQGQQGHYPASL		S4U146	High molecular weight glutenin subunit 1Dy OS=Aegilops tauschii OX=37682 GN=Glu-D1-2 PE=4 SV=1	1.07752	Condition 2	Condition 3	0.83522	19.7886	22552	21801.3	29073.1	21987.6	22187.3	29581.2	17792.1	26533.9	24123.7
58.56_2375.0981n	4	0	2	#1243,#481	2,3	58.5615	2375.1	9.2193	QQGYYPTSPQQLGQGQQPGQW		S4U146	High molecular weight glutenin subunit 1Dy OS=Aegilops tauschii OX=37682 GN=Glu-D1-2 PE=4 SV=1	1.10261	Condition 1	Condition 3	0.737883	18.9565	38470.7	34113.5	47649.4	35328.3	37894.9	44766.6	28448.6	41118.6	39477.7
39.65_1614.7430n	4	0	1	#551	2	39.6494	1614.74	9.0222	QQSGQGQQGHYPTSL		S4U146	High molecular weight glutenin subunit 1Dy OS=Aegilops tauschii OX=37682 GN=Glu-D1-2 PE=4 SV=1	1.09798	Condition 2	Condition 3	0.79376	20.9559	22137	20956	29182.1	21258.6	21894.2	29534.4	16918	25866.3	23416.6
45.19_2262.1432n	4	0	1	#22940	2	45.1869	2262.14	8.2806	QQPGQGQQIGKGKQGYYPTSL		S4U146	High molecular weight glutenin subunit 1Dy OS=Aegilops tauschii OX=37682 GN=Glu-D1-2 PE=4 SV=1	1.23485	Condition 1	Condition 3	0.803275	36.3014	300.732	366.334	185.179	334.215	315.344	156.61	244.738	190.5	254.922
45.20_2262.1438n	4	0	1	#559	3	45.2041	2262.14	8.2806	QQPGQGQQIGKGKQGYYPTSL		S4U146	High molecular weight glutenin subunit 1Dy OS=Aegilops tauschii OX=37682 GN=Glu-D1-2 PE=4 SV=1	1.06789	Condition 2	Condition 3	0.868483	21.6629	14957.5	14940.2	18830.2	13727.2	15004.8	20031	11457.8	17603.8	16601.2
59.22_2103.0560n	4	0	1	#612	2	59.2216	2103.06	8.3988	EQTVVPPKGGSFYPGETTPL		S4U146	High molecular weight glutenin subunit 1Dy OS=Aegilops tauschii OX=37682 GN=Glu-D1-2 PE=4 SV=1	1.09	Condition 2	Condition 1	0.903113	24.7811	95770.6	84807.9	113058	89640.7	93278.5	137144	75353.2	117759	108426
42.91_2037.9704n	4	0	2	#733,#934	2,3	42.9126	2037.97	9.2589	YPGQASPQQPGQGQQPGKW		S4U146	High molecular weight glutenin subunit 1Dy OS=Aegilops tauschii OX=37682 GN=Glu-D1-2 PE=4 SV=1	1.06057	Condition 2	Condition 3	0.940567	22.3968	27014.6	28218.1	39869.6	27169.7	29276	40130.3	23283.2	34479.2	33298.5
41.31_1439.6840n	4	0	1	#750	2	41.3066	1439.68	8.9937	QQPGQQGHYPTSL		S4U146	High molecular weight glutenin subunit 1Dy OS=Aegilops tauschii OX=37682 GN=Glu-D1-2 PE=4 SV=1	1.09741	Condition 1	Condition 3	0.832811	20.3739	14729.3	14097.4	20148.1	13858.6	14512.9	19519.2	11653.8	17338.5	15635.2
38.27_2823.2761n	4	0	2	#755,#12593	3,4	38.2693	2823.28	8.4658	QQSGQGQQGHYPTSLQQPGQGQQGHY		S4U146	High molecular weight glutenin subunit 1Dy OS=Aegilops tauschii OX=37682 GN=Glu-D1-2 PE=4 SV=1	1.2021	Condition 2	Condition 3	0.353493	16.1946	17971.6	17505.5	22006.3	17921.4	18853.3	23760.9	13736.8	18955.8	17665.7
72.66_1146.5849n	4	0	1	#1582	2	72.6563	1146.58	8.474	QQLQQGIFW		S4U146	High molecular weight glutenin subunit 1Dy OS=Aegilops tauschii OX=37682 GN=Glu-D1-2 PE=4 SV=1	1.10362	Condition 2	Condition 3	0.926958	38.4849	6684.81	6307.4	12050.9	6877.58	7322.6	12186.6	4721.43	10180	9007.87
42.96_3910.8531n	4	0	2	#15985,#1794	3,4	42.9641	3910.85	8.2958	YPTSPQHTGQRQQPVQGQQIGQGQQPEQGQQPGQW		S4U146	High molecular weight glutenin subunit 1Dy OS=Aegilops tauschii OX=37682 GN=Glu-D1-2 PE=4 SV=1	1.03333	Condition 1	Condition 2	0.971397	17.9814	10758.3	10933.1	14611.5	9842.35	12198.2	13091.3	9591.82	12296.5	13455.1
55.46_1898.8997n	4	0	1	#1823	2	55.4614	1898.9	8.7556	YPTSPQQLGQGQQPGQW		S4U146	High molecular weight glutenin subunit 1Dy OS=Aegilops tauschii OX=37682 GN=Glu-D1-2 PE=4 SV=1	1.04636	Condition 2	Condition 1	0.887753	18.0038	18322.7	14697.5	18492.5	17961.1	16866.8	19072.8	15501.6	21616.2	16741.8
51.92_698.3899n	4	0	1	#2020	2	51.9241	698.39	8.5865	AGRLPW		S4U146	High molecular weight glutenin subunit 1Dy OS=Aegilops tauschii OX=37682 GN=Glu-D1-2 PE=4 SV=1	1.21263	Condition 2	Condition 3	0.939106	69.6025	3200.68	3016.06	9039.59	2874.75	3325.39	9327.73	1853.25	6128.52	4823.38
51.43_3076.4119n	4	0	1	#52301	2	51.4269	3076.41	9.1626	YPGQASPQQPGQGQQPGKWQEPGQGQQW		S4U146	High molecular weight glutenin subunit 1Dy OS=Aegilops tauschii OX=37682 GN=Glu-D1-2 PE=4 SV=1	6.66068	Condition 3	Condition 2	0.951374	173.205	0	27.8315	0	14.8727	0	0	99.0623	0	0
51.48_3076.4224n	4	0	1	#2024	3	51.4784	3076.42	9.1626	YPGQASPQQPGQGQQPGKWQEPGQGQQW		S4U146	High molecular weight glutenin subunit 1Dy OS=Aegilops tauschii OX=37682 GN=Glu-D1-2 PE=4 SV=1	1.11294	Condition 2	Condition 1	0.825534	21.3704	9142.93	7866.75	10549.6	8500.96	9489.51	12681.5	7364.47	11046.2	10571.5
35.29_1700.7903n	4	0	1	#2610	2	35.2892	1700.79	9.2951	QQPGQGQQIGQGQQGY		S4U146	High molecular weight glutenin subunit 1Dy OS=Aegilops tauschii OX=37682 GN=Glu-D1-2 PE=4 SV=1	1.05053	Condition 1	Condition 3	0.831834	12.3416	5577.71	5174.22	6086.44	5261.7	4835.25	6145.29	4745.55	5930.71	5352.26
39.68_1056.4664n	4	0	1	#3187	2	39.6837	1056.47	8.742	QEPGQGQQW		S4U146	High molecular weight glutenin subunit 1Dy OS=Aegilops tauschii OX=37682 GN=Glu-D1-2 PE=4 SV=1	1.22323	Condition 2	Condition 3	0.545105	33.1006	3388.21	3931.15	4761.16	3992.73	3124.38	5088	2111.01	4257.38	3609.37
56.07_2546.2200n	4	0	2	#16808,#3462	2,3	56.0728	2546.22	9.0985	GQGQQIGQVQQPGQGQQGYYPTSL		S4U146	High molecular weight glutenin subunit 1Dy OS=Aegilops tauschii OX=37682 GN=Glu-D1-2 PE=4 SV=1	1.06269	Condition 1	Condition 3	0.809971	13.6792	5152.32	4783.78	5993.11	5104.41	4686.35	6026.56	4433.46	5756.95	4799.06
31.94_1026.4646n	4	0	1	#3660	2	31.9405	1026.46	8.7165	GTSSQTVQGY		S4U146	High molecular weight glutenin subunit 1Dy OS=Aegilops tauschii OX=37682 GN=Glu-D1-2 PE=4 SV=1	1.5099	Condition 2	Condition 3	0.20126	28.9422	2141.35	2731.17	3261.22	3644.26	2547.1	3765.36	1466.29	2619.44	2508.54
62.95_3676.8164n	4	0	2	#5361,#3941	3,4	62.9474	3676.82	7.1185	HVSAEQQAASPMVAKAQQPATQLPTVCRMEGGDAL	[27] Carbamidomethyl C	S4U146	High molecular weight glutenin subunit 1Dy OS=Aegilops tauschii OX=37682 GN=Glu-D1-2 PE=4 SV=1	1.14198	Condition 1	Condition 3	0.581022	22.7565	6379.3	6593.38	9422.94	6679.8	7705.11	7992.77	5220.41	6904.55	7486.29
51.03_2277.0337n	4	0	3	#4185,#5089,#4122	2,3,4	51.0327	2277.03	8.8247	QQPGQGQQQGQGQQGYYPTSL		S4U146	High molecular weight glutenin subunit 1Dy OS=Aegilops tauschii OX=37682 GN=Glu-D1-2 PE=4 SV=1	1.09254	Condition 2	Condition 3	0.831677	21.9395	9827.47	9049.18	12648.9	9492.14	10779.7	13562.1	8097.51	12625	10245.5
21.13_1226.5460n	4	0	1	#4125	2	21.1347	1226.55	8.4086	QQPGQGQQGHY		S4U146	High molecular weight glutenin subunit 1Dy OS=Aegilops tauschii OX=37682 GN=Glu-D1-2 PE=4 SV=1	1.11508	Condition 1	Condition 3	0.704211	17.3117	5750.97	5332.13	7347.63	5327.89	5519.6	7189.23	4645.14	6211.34	5672.14
47.51_5593.6359n	4	0	1	#4203	5	47.5126	5593.64	8.1057	QQPGQGQQIGQGQQGYYPTSPQHTGQRQQPVQGQQIGQGQQPEQGQQPGQW		S4U146	High molecular weight glutenin subunit 1Dy OS=Aegilops tauschii OX=37682 GN=Glu-D1-2 PE=4 SV=1	1.27715	Condition 1	Condition 2	0.471793	31.0013	3521.46	3930.81	5135	2968.32	4424.51	2462.93	3868.99	2773.74	4352.54
38.12_4599.1505n	4	0	1	#4747	4	38.1236	4599.15	8.4417	QQLGQGQQIGQPGQKQQPGQGQQTGQGQQPEQEQQPGQGQQGY		S4U146	High molecular weight glutenin subunit 1Dy OS=Aegilops tauschii OX=37682 GN=Glu-D1-2 PE=4 SV=1	1.06177	Condition 3	Condition 2	0.885244	17.2623	2204.07	2917.5	2699.19	2569.52	2455.3	2406.37	2132.99	2734.39	3022.85
51.98_1408.6655n	4	0	1	#5138	2	51.9755	1408.67	7.9496	QQGYYPTSPQQL		S4U146	High molecular weight glutenin subunit 1Dy OS=Aegilops tauschii OX=37682 GN=Glu-D1-2 PE=4 SV=1	1.14845	Condition 2	Condition 1	0.635257	20.1593	2198.44	1879.52	2408.09	2101.93	2297.13	3049.87	1955.18	2687.86	2235.2
46.91_3944.9216n	4	0	1	#5466	4	46.9126	3944.92	7.9091	QQPGQGQQIGKGKQGYYPTSLQQPGQGQQIGQGQQGY		S4U146	High molecular weight glutenin subunit 1Dy OS=Aegilops tauschii OX=37682 GN=Glu-D1-2 PE=4 SV=1	1.01522	Condition 2	Condition 1	0.990237	14.8267	1643.61	1504.04	1884.45	1505.12	1987.29	1616.29	1743.73	1576.71	1739.5
42.11_1527.7334n	4	0	1	#5868	2	42.1068	1527.73	8.0008	YPTSPQQPGQGQQL		S4U146	High molecular weight glutenin subunit 1Dy OS=Aegilops tauschii OX=37682 GN=Glu-D1-2 PE=4 SV=1	1.09925	Condition 2	Condition 3	0.750671	19.6579	1434.27	1417.19	1973.09	1494.54	1461.34	1897.72	1216.16	1664.65	1534.55
54.31_4369.0462n	4	0	1	#5950	4	54.3128	4369.05	8.1177	GTSSQTVQGYYPSVTSPRQGSYYPGQASPQQPGQGQQPGKW		S4U146	High molecular weight glutenin subunit 1Dy OS=Aegilops tauschii OX=37682 GN=Glu-D1-2 PE=4 SV=1	1.07455	Condition 1	Condition 2	0.806207	17.3733	2784.4	2718.28	3351.16	2596.51	3106.36	2536.72	2338.6	2787.02	3315.14
52.93_2704.2598n	4	0	1	#6143	3	52.9298	2704.26	7.8417	QCERELQESSLEACRQVVDQQL	[2] Carbamidomethyl C|[14] Carbamidomethyl C	S4U146	High molecular weight glutenin subunit 1Dy OS=Aegilops tauschii OX=37682 GN=Glu-D1-2 PE=4 SV=1	1.14314	Condition 2	Condition 3	0.36758	15.51	1923.07	2083.02	2226.81	2066.07	2319.7	2380.54	1620.71	2172.72	2125.61
50.67_5160.4354n	4	0	1	#6157	4	50.6727	5160.44	8.624	QQLGQGQQIGQPGQKQQPGQGQQTGQGQQPEQEQQPGQGQQGYYPTSL		S4U146	High molecular weight glutenin subunit 1Dy OS=Aegilops tauschii OX=37682 GN=Glu-D1-2 PE=4 SV=1	1.34746	Condition 3	Condition 2	0.436804	30.9539	2504.34	2704.15	2164.76	2347.41	2946.27	1540.98	3125.99	2123.91	3959.54
51.60_2156.0315n	4	0	1	#6466	2	51.5984	2156.03	8.3763	YPTSLQQPGQGQQGHYPASL		S4U146	High molecular weight glutenin subunit 1Dy OS=Aegilops tauschii OX=37682 GN=Glu-D1-2 PE=4 SV=1	1.32625	Condition 3	Condition 1	0.244203	26.8318	1436.37	1239.79	823.382	1253.53	1396.13	1746.98	1478.84	1782.06	1380.37
46.66_1212.5514n	4	0	1	#6518	2	46.6555	1212.55	8.0178	WGTSSQTVQGY		S4U146	High molecular weight glutenin subunit 1Dy OS=Aegilops tauschii OX=37682 GN=Glu-D1-2 PE=4 SV=1	1.15395	Condition 1	Condition 3	0.818597	32.7342	2542.05	3500.41	4273.68	2636.21	2490.8	4350.17	2193.5	3829.56	2916.76
58.23_2838.3256n	4	0	1	#6752	3	58.2272	2838.33	8.1768	YPTSLQQPGQGQQQGQGQQGYYPTSL		S4U146	High molecular weight glutenin subunit 1Dy OS=Aegilops tauschii OX=37682 GN=Glu-D1-2 PE=4 SV=1	1.05275	Condition 3	Condition 2	0.978624	28.5473	1919.94	1867.94	3014.13	1864.22	1967.28	2670.24	1613.34	2571.29	2660.04
49.92_3360.5926n	4	0	2	#6955,#18661	3,4	49.9241	3360.59	7.5907	YPSVTSPRQGSYYPGQASPQQPGQGQQPGKW		S4U146	High molecular weight glutenin subunit 1Dy OS=Aegilops tauschii OX=37682 GN=Glu-D1-2 PE=4 SV=1	1.06197	Condition 1	Condition 3	0.675899	11.2823	2943.21	2945.6	2983.13	2609.15	2899.85	3211.05	2525.04	2695.23	3133.98
54.14_3853.7896n	4	0	1	#8052	4	54.1414	3853.79	8.0668	QQPGQGQQQGQGQQGYYPTSLQQPGQGQQGHYPASL		S4U146	High molecular weight glutenin subunit 1Dy OS=Aegilops tauschii OX=37682 GN=Glu-D1-2 PE=4 SV=1	1.25922	Condition 1	Condition 3	0.545405	38.8999	1262.66	1155.92	1147.38	1111.35	1375.97	591.314	1083.46	778.323	970.105
54.16_3853.7942n	4	0	1	#13691	3	54.1585	3853.79	8.0668	QQPGQGQQQGQGQQGYYPTSLQQPGQGQQGHYPASL		S4U146	High molecular weight glutenin subunit 1Dy OS=Aegilops tauschii OX=37682 GN=Glu-D1-2 PE=4 SV=1	1.41235	Condition 3	Condition 2	0.723162	69.1422	850.23	945.082	169.333	885.797	793.677	124.169	1140.18	458.442	948.75
41.55_4545.0136n	4	0	1	#8636	4	41.5468	4545.01	7.4484	YPTSLQQPGQGQQSGQGQQSGQGHQPGQGQQSGQEQQGYDSPY		S4U146	High molecular weight glutenin subunit 1Dy OS=Aegilops tauschii OX=37682 GN=Glu-D1-2 PE=4 SV=1	1.04273	Condition 3	Condition 1	0.997881	40.3079	1194.86	1340.22	1543.67	1039.98	1220.93	1897.52	791.683	1550.02	1911.33
54.33_4399.0467n	4	0	1	#9210	4	54.3299	4399.05	7.588	YPSVTSPRQGSYYPGQASPQQPGQGQQPGKWQEPGQGQQW		S4U146	High molecular weight glutenin subunit 1Dy OS=Aegilops tauschii OX=37682 GN=Glu-D1-2 PE=4 SV=1	1.09871	Condition 1	Condition 2	0.514444	12.3575	1809.83	1816.25	2031.49	1529.4	1946.89	1673	1561.65	1703.96	1969.75
37.39_1243.5263n	4	0	1	#9291	2	37.3922	1243.53	7.1433	QQPGQGQQGHY	[3] Hydroxyproline|[5] Deamidation Q	S4U146	High molecular weight glutenin subunit 1Dy OS=Aegilops tauschii OX=37682 GN=Glu-D1-2 PE=4 SV=1	1.27278	Condition 2	Condition 3	0.737066	39.4356	2092.52	1267.84	2491.48	1380.22	1890.72	2990.89	1139.39	2076.87	1703.56
35.49_2179.1277n	4	0	1	#10439	4	35.4949	2179.13	7.8378	RDVSAKCRSVAVSQVARQY	[7] Carbamidomethyl C	S4U146	High molecular weight glutenin subunit 1Dy OS=Aegilops tauschii OX=37682 GN=Glu-D1-2 PE=4 SV=1	1.21152	Condition 1	Condition 3	0.213377	15.9464	931.84	741.366	935.644	608.745	725.279	839.846	650.606	723.138	779.628
26.40_1715.7498n	4	0	1	#11014	2	26.3975	1715.75	7.3248	QQPGQGQQQGQGQQGY		S4U146	High molecular weight glutenin subunit 1Dy OS=Aegilops tauschii OX=37682 GN=Glu-D1-2 PE=4 SV=1	1.14962	Condition 2	Condition 3	0.251817	12.6929	925.926	719.906	803.381	835.646	888.453	974.652	749.987	844.365	753.169
43.77_1244.6379n	4	0	1	#11792	2	43.7698	1244.64	7.4118	EQTVVPPKGGSF		S4U146	High molecular weight glutenin subunit 1Dy OS=Aegilops tauschii OX=37682 GN=Glu-D1-2 PE=4 SV=1	1.11615	Condition 1	Condition 3	0.725639	19.1874	4381.71	4770.56	6248.66	4818.09	4378.03	5732.05	3694.95	5123.74	4979.55
38.54_984.4467n	4	0	1	#12415	2	38.535	984.447	8.3521	GQGQQPGQW		S4U146	High molecular weight glutenin subunit 1Dy OS=Aegilops tauschii OX=37682 GN=Glu-D1-2 PE=4 SV=1	1.22519	Condition 2	Condition 3	0.79465	45.4028	719.171	791.688	1362.74	698.649	746.978	1491.63	486.332	1061.83	849.233
49.43_2349.0990n	4	0	1	#12519	2	49.4269	2349.1	8.3477	GTSSQTVQGYYPSVTSPRQGSY		S4U146	High molecular weight glutenin subunit 1Dy OS=Aegilops tauschii OX=37682 GN=Glu-D1-2 PE=4 SV=1	1.19485	Condition 2	Condition 1	0.506945	32.0163	1339.04	1174.73	683.303	1190.82	1241.32	1387.88	1237.38	1057.69	1299.5
40.12_1984.9369n	4	0	2	#14006,#28813	2,3	40.1237	1984.94	8.456	GQGQQIGQVQQPGQGQQGY		S4U146	High molecular weight glutenin subunit 1Dy OS=Aegilops tauschii OX=37682 GN=Glu-D1-2 PE=4 SV=1	1.11605	Condition 3	Condition 2	0.436215	12.2849	646.945	753.893	828.579	752.032	625.203	695.086	711.309	823.842	777.661
28.67_3522.6224n	4	0	1	#14017	4	28.6718	3522.62	7.6535	QQPGQGQPGQRQQPGQGQHPEQGQQPGQGQQGY		S4U146	High molecular weight glutenin subunit 1Dy OS=Aegilops tauschii OX=37682 GN=Glu-D1-2 PE=4 SV=1	1.04757	Condition 1	Condition 3	0.960477	37.0977	454.114	365.987	545.184	443.911	607.538	278.596	547.864	365.035	390.385
28.67_3522.6305n	4	0	1	#34032	3	28.6718	3522.63	7.6535	QQPGQGQPGQRQQPGQGQHPEQGQQPGQGQQGY		S4U146	High molecular weight glutenin subunit 1Dy OS=Aegilops tauschii OX=37682 GN=Glu-D1-2 PE=4 SV=1	1.51572	Condition 3	Condition 1	0.452675	68.1669	110.87	173.513	30.6886	168.437	158.797	80.6357	180.872	173.322	123.366
35.41_1339.6245n	4	0	1	#14582	2	35.4092	1339.62	7.4069	QQPGQGQQGHYL		S4U146	High molecular weight glutenin subunit 1Dy OS=Aegilops tauschii OX=37682 GN=Glu-D1-2 PE=4 SV=1	1.08934	Condition 2	Condition 1	0.314519	7.95433	334.925	333.332	366.948	376.255	345.82	405.617	349.147	394.085	367.212
30.64_1122.4767n	4	0	1	#15060	2	30.6376	1122.48	8.0642	QMRCCQQL	[4] Carbamidomethyl C|[5] Carbamidomethyl C	S4U146	High molecular weight glutenin subunit 1Dy OS=Aegilops tauschii OX=37682 GN=Glu-D1-2 PE=4 SV=1	1.10687	Condition 3	Condition 2	0.310858	8.59516	336.323	299.445	288.551	261.97	301.887	307.94	325.741	335.833	303.392
56.69_960.5042n	4	0	1	#15137	2	56.69	960.504	7.9848	QQLQQGIF		S4U146	High molecular weight glutenin subunit 1Dy OS=Aegilops tauschii OX=37682 GN=Glu-D1-2 PE=4 SV=1	1.22479	Condition 2	Condition 3	0.889292	61.7159	325.279	271.029	646.879	268.875	315.863	775.241	148.273	520.529	441.578
26.52_1700.8648n	4	0	1	#33802	3	26.5175	1700.86	7.3352	QQPGQGQQIGKGKQGY		S4U146	High molecular weight glutenin subunit 1Dy OS=Aegilops tauschii OX=37682 GN=Glu-D1-2 PE=4 SV=1	1.14544	Condition 3	Condition 2	0.897121	54.5156	138.596	82.8447	47.1555	96.4533	117.786	31.8876	139.283	60.3878	82.2536
43.67_2277.0427n	4	0	1	#46941	2	43.6669	2277.04	7.5452	YPTSLQQPGQGQQQGQGQQGY		S4U146	High molecular weight glutenin subunit 1Dy OS=Aegilops tauschii OX=37682 GN=Glu-D1-2 PE=4 SV=1	2.07743	Condition 3	Condition 2	0.743785	98.2141	18.6095	23.7286	0	18.8862	10.7427	0	43.2167	4.73919	13.596
48.31_2262.0720n	4	0	1	#51805	2	48.3127	2262.07	7.7074	YPTSLQQPGQGQQIGQGQQGY		S4U146	High molecular weight glutenin subunit 1Dy OS=Aegilops tauschii OX=37682 GN=Glu-D1-2 PE=4 SV=1	3.17574	Condition 3	Condition 2	0.500814	102.064	38.8343	24.4743	0	21.9021	10.3053	0	56.3123	14.5857	31.3841
38.98_1377.6427n	1	0	1	#216	2	38.9808	1377.64	8.6222	QCERELQESSL	[2] Carbamidomethyl C	U5YQV1	High molecular weight glutenin subunit By18 OS=Triticum aestivum OX=4565 PE=4 SV=1	1.12729	Condition 1	Condition 3	0.684708	20.7367	47763.5	46594.3	63497.9	46921.9	46229.4	64249.4	35944	54743.6	49343.4
39.00_1344.6527n	1	0	1	#238	2	38.9979	1344.65	9.0956	EACRQVVDQQL	[3] Carbamidomethyl C	U5YQV1	High molecular weight glutenin subunit By18 OS=Triticum aestivum OX=4565 PE=4 SV=1	1.15376	Condition 1	Condition 3	0.799659	30.0621	24150.4	24386.3	39443.7	23463	24503.3	39061.1	17282.1	30683.5	28289.8
61.91_2025.0259n	1	0	1	#4962	2	61.9074	2025.03	9.1521	EACRQVVDQQLAGRLPW	[3] Carbamidomethyl C	U5YQV1	High molecular weight glutenin subunit By18 OS=Triticum aestivum OX=4565 PE=4 SV=1	1.26847	Condition 2	Condition 1	0.131745	15.5527	2547.71	2277.66	3083.21	3257.61	3353.7	3420.46	3036.15	3142.03	2350.99
61.98_2025.0295n	1	0	1	#264	3	61.9759	2025.03	9.1521	EACRQVVDQQLAGRLPW	[3] Carbamidomethyl C	U5YQV1	High molecular weight glutenin subunit By18 OS=Triticum aestivum OX=4565 PE=4 SV=1	1.22376	Condition 2	Condition 3	0.651153	34.5296	30010	27985.9	50570.2	28791	32732.9	47481.1	21536.1	34559.1	32978.4
40.36_1594.7533n	1	0	2	#392,#21940	2,3	40.3551	1594.75	9.2451	QQPGQGQQGHYPASL		U5YQV1	High molecular weight glutenin subunit By18 OS=Triticum aestivum OX=4565 PE=4 SV=1	1.07752	Condition 2	Condition 3	0.83522	19.7886	22552	21801.3	29073.1	21987.6	22187.3	29581.2	17792.1	26533.9	24123.7
36.89_3301.5790n	1	0	2	#7920,#452	3,4	36.8949	3301.58	8.906	LASQQQPGQGQQRHYPASLQQPGQGQQGHY		U5YQV1	High molecular weight glutenin subunit By18 OS=Triticum aestivum OX=4565 PE=4 SV=1	1.1655	Condition 2	Condition 3	0.697239	24.451	18061.2	17303.2	24973.6	16834.1	19470.3	26282.2	12846.1	20450.1	20403.2
37.91_2093.0450n	1	0	2	#8514,#498	2,3	37.9064	2093.04	8.8709	LASQQQPGQGQQRHYPASL		U5YQV1	High molecular weight glutenin subunit By18 OS=Triticum aestivum OX=4565 PE=4 SV=1	1.10449	Condition 1	Condition 3	0.844772	24.5721	19507.5	18992.7	28732.9	18697.8	19713.6	28683.6	15236.7	23245.9	22389.8
53.38_1953.9625n	1	0	2	#577,#1718	2,3	53.3755	1953.96	9.2512	SSSLQQPGQGLQGHYPASL		U5YQV1	High molecular weight glutenin subunit By18 OS=Triticum aestivum OX=4565 PE=4 SV=1	1.06822	Condition 2	Condition 3	0.939586	26.754	21581.9	19372.7	28027.5	20488.2	20755.6	31920.8	16190	27116.4	25185.3
28.07_1088.4904n	1	0	1	#597	2	28.0718	1088.49	6.4184	HQSGQGQQGY		U5YQV1	High molecular weight glutenin subunit By18 OS=Triticum aestivum OX=4565 PE=4 SV=1	1.18687	Condition 2	Condition 3	0.76227	32.1744	15577.1	14850.2	25290.4	14560.6	16315.4	25868.7	11357.3	18531.8	17921.2
59.22_2103.0560n	1	0	1	#612	2	59.2216	2103.06	8.8291	EQTVVPPKGGSFYPGETTPL		U5YQV1	High molecular weight glutenin subunit By18 OS=Triticum aestivum OX=4565 PE=4 SV=1	1.09	Condition 2	Condition 1	0.903113	24.7811	95770.6	84807.9	113058	89640.7	93278.5	137144	75353.2	117759	108426
42.91_2037.9704n	1	0	2	#733,#934	2,3	42.9126	2037.97	9.5366	YPGQASPQQPGQGQQPGKW		U5YQV1	High molecular weight glutenin subunit By18 OS=Triticum aestivum OX=4565 PE=4 SV=1	1.06057	Condition 2	Condition 3	0.940567	22.3968	27014.6	28218.1	39869.6	27169.7	29276	40130.3	23283.2	34479.2	33298.5
56.98_1667.7834n	1	0	1	#1388	2	56.9814	1667.78	9.1432	QELGQGQQGYYPTSL		U5YQV1	High molecular weight glutenin subunit By18 OS=Triticum aestivum OX=4565 PE=4 SV=1	1.04073	Condition 2	Condition 3	0.93524	25.2396	8792.28	8152.16	10030.9	8336.45	8216.55	10887.8	6337.52	10657.9	9371.36
55.46_1898.8997n	1	0	1	#1823	2	55.4614	1898.9	8.9626	YPTSPQQLGQGQQPGQW		U5YQV1	High molecular weight glutenin subunit By18 OS=Triticum aestivum OX=4565 PE=4 SV=1	1.04636	Condition 2	Condition 1	0.887753	18.0038	18322.7	14697.5	18492.5	17961.1	16866.8	19072.8	15501.6	21616.2	16741.8
51.92_698.3899n	1	0	1	#2020	2	51.9241	698.39	8.819	AGRLPW		U5YQV1	High molecular weight glutenin subunit By18 OS=Triticum aestivum OX=4565 PE=4 SV=1	1.21263	Condition 2	Condition 3	0.939106	69.6025	3200.68	3016.06	9039.59	2874.75	3325.39	9327.73	1853.25	6128.52	4823.38
45.15_1635.7317n	1	0	1	#2059	2	45.1526	1635.73	8.5051	HQSGQGQQGYYPSSL		U5YQV1	High molecular weight glutenin subunit By18 OS=Triticum aestivum OX=4565 PE=4 SV=1	1.10635	Condition 1	Condition 3	0.802702	21.5774	6243.34	6878.28	8870.16	6406.11	6223.99	9005.77	5057	7622.21	7198.61
46.21_1282.6648n	1	0	1	#2416	2	46.2098	1282.66	8.9469	QQVGQGQQIGQL		U5YQV1	High molecular weight glutenin subunit By18 OS=Triticum aestivum OX=4565 PE=4 SV=1	1.10269	Condition 1	Condition 3	0.729451	19.4488	3508.13	3794.13	4662.91	3759.55	3450.26	4316.26	2850.53	4233.17	3767.16
35.29_1700.7903n	1	0	1	#2610	2	35.2892	1700.79	9.4044	QQPGQGQQIGQGQQGY		U5YQV1	High molecular weight glutenin subunit By18 OS=Triticum aestivum OX=4565 PE=4 SV=1	1.05053	Condition 1	Condition 3	0.831834	12.3416	5577.71	5174.22	6086.44	5261.7	4835.25	6145.29	4745.55	5930.71	5352.26
44.78_4525.1650n	1	0	1	#3074	4	44.7755	4525.17	8.5772	QQPGQGQQIGQGQQGYYPTSPQHPGQRQQPGQGQQIGQGQQL		U5YQV1	High molecular weight glutenin subunit By18 OS=Triticum aestivum OX=4565 PE=4 SV=1	1.20634	Condition 3	Condition 2	0.244824	15.4044	3554.6	3820.39	4311.31	3231.93	4036.29	3799.87	3977.24	4137.77	5236.82
38.48_871.4196n	1	0	1	#3233	2	38.4836	871.42	8.3908	QGHYPASL		U5YQV1	High molecular weight glutenin subunit By18 OS=Triticum aestivum OX=4565 PE=4 SV=1	1.15859	Condition 1	Condition 3	0.752704	25.9936	1984.7	2008.35	3053.88	1919.74	1951.98	2817.23	1535.07	2503.82	2043.42
57.14_3231.5954n	1	0	1	#3558	3	57.1357	3231.6	8.3446	TASLQQPGQGQQGHYPASLQQVGQGQQIGQL		U5YQV1	High molecular weight glutenin subunit By18 OS=Triticum aestivum OX=4565 PE=4 SV=1	1.00274	Condition 1	Condition 2	0.991663	25.3912	4091.62	3848.28	4841.69	4037.72	3658.86	5050.03	3009.25	4926.27	4832.01
31.94_1026.4646n	1	0	1	#3660	2	31.9405	1026.46	9.0364	GTSSQTVQGY		U5YQV1	High molecular weight glutenin subunit By18 OS=Triticum aestivum OX=4565 PE=4 SV=1	1.5099	Condition 2	Condition 3	0.20126	28.9422	2141.35	2731.17	3261.22	3644.26	2547.1	3765.36	1466.29	2619.44	2508.54
38.26_2842.3914n	1	0	1	#3725	3	38.2608	2842.39	7.8241	YPTSPQHPGQRQQPGQGQQIGQGQQL		U5YQV1	High molecular weight glutenin subunit By18 OS=Triticum aestivum OX=4565 PE=4 SV=1	1.0898	Condition 3	Condition 1	0.766742	15.8317	3210.86	2972.4	3601.44	2961.11	3206.84	3987.5	2974.13	3788.67	3900.52
42.71_1100.5517n	1	0	1	#3783	2	42.7069	1100.55	9.0142	SSSLQQPGQGL		U5YQV1	High molecular weight glutenin subunit By18 OS=Triticum aestivum OX=4565 PE=4 SV=1	1.15026	Condition 1	Condition 3	0.843605	35.2313	1952.82	2149.04	3610.44	2160.34	1983.19	3440.31	1426.09	2848.39	2430.34
21.13_1226.5460n	1	0	1	#4125	2	21.1347	1226.55	8.3915	QQPGQGQQGHY		U5YQV1	High molecular weight glutenin subunit By18 OS=Triticum aestivum OX=4565 PE=4 SV=1	1.11508	Condition 1	Condition 3	0.704211	17.3117	5750.97	5332.13	7347.63	5327.89	5519.6	7189.23	4645.14	6211.34	5672.14
53.70_2317.0555n	1	0	2	#4229,#9276	2,3	53.7014	2317.06	9.2121	GTSSQTVQGYYPSVSSPQQGPY		U5YQV1	High molecular weight glutenin subunit By18 OS=Triticum aestivum OX=4565 PE=4 SV=1	1.09891	Condition 2	Condition 1	0.530841	11.6936	4663.42	3921.21	4907.84	4539.18	4906.05	5381.83	4262.12	5371.39	5065.71
46.14_1308.6080n	1	0	1	#4369	2	46.1412	1308.61	8.1635	YPSVSSPQQGPY		U5YQV1	High molecular weight glutenin subunit By18 OS=Triticum aestivum OX=4565 PE=4 SV=1	1.14901	Condition 2	Condition 3	0.891299	39.9376	2811.68	3493.53	5905.54	3384.17	3237.48	6019.83	2224.64	4518.82	4258.66
49.32_1579.7763n	1	0	1	#5389	2	49.3241	1579.78	8.4751	QQPGQGLQGHYPASL		U5YQV1	High molecular weight glutenin subunit By18 OS=Triticum aestivum OX=4565 PE=4 SV=1	1.12474	Condition 2	Condition 3	0.869846	32.7385	1845.48	1622.44	2319.46	1590.44	1668.01	2765.95	1534.62	2011.5	1810.16
54.72_2262.0415n	1	0	1	#5806	2	54.7243	2262.04	9.0765	QQPGQGQQIGQGQQGYYPTSL		U5YQV1	High molecular weight glutenin subunit By18 OS=Triticum aestivum OX=4565 PE=4 SV=1	1.19645	Condition 3	Condition 2	0.601505	30.8703	3165.32	2712.19	1654.89	2931.21	2352.45	2001.71	2808.23	3391.95	2516.39
54.04_3841.8002n	1	0	1	#5914	4	54.0385	3841.8	8.4466	GQGRQIGQGQQSGQGQQGYYPTSPQQLGQGQQPGQW		U5YQV1	High molecular weight glutenin subunit By18 OS=Triticum aestivum OX=4565 PE=4 SV=1	1.27745	Condition 1	Condition 3	0.551181	34.9844	2455.58	2237.55	4115.76	2307.29	3181.87	2237.91	2193.12	2358.24	2344.33
54.06_3841.7982n	1	0	1	#8130	3	54.0557	3841.8	8.4466	GQGRQIGQGQQSGQGQQGYYPTSPQQLGQGQQPGQW		U5YQV1	High molecular weight glutenin subunit By18 OS=Triticum aestivum OX=4565 PE=4 SV=1	1.35691	Condition 3	Condition 1	0.549886	45.3354	1880.22	1891.01	900.119	2043.25	2020.04	767.399	2188.58	1641.16	2508.86
78.88_1188.6319n	1	0	1	#6132	2	78.8794	1188.63	8.4893	QQLQQVIFW		U5YQV1	High molecular weight glutenin subunit By18 OS=Triticum aestivum OX=4565 PE=4 SV=1	1.09948	Condition 1	Condition 3	0.794543	19.4687	1288.96	1438.37	1844.13	1293.1	1431.41	1628.18	1087.16	1611.82	1458.88
52.93_2704.2598n	1	0	1	#6143	3	52.9298	2704.26	8.1993	QCERELQESSLEACRQVVDQQL	[2] Carbamidomethyl C|[14] Carbamidomethyl C	U5YQV1	High molecular weight glutenin subunit By18 OS=Triticum aestivum OX=4565 PE=4 SV=1	1.14314	Condition 2	Condition 3	0.36758	15.51	1923.07	2083.02	2226.81	2066.07	2319.7	2380.54	1620.71	2172.72	2125.61
34.93_1106.5062n	1	0	1	#6690	2	34.9292	1106.51	8.916	QELGQGQQGY		U5YQV1	High molecular weight glutenin subunit By18 OS=Triticum aestivum OX=4565 PE=4 SV=1	1.02787	Condition 1	Condition 3	0.997235	34.536	1087.38	1415.1	2130.3	1220.27	1214.49	2097.39	1164.22	1833.33	1509.61
52.66_1297.5882n	1	0	1	#7003	2	52.6555	1297.59	8.0013	GQGQQGYYPTSL		U5YQV1	High molecular weight glutenin subunit By18 OS=Triticum aestivum OX=4565 PE=4 SV=1	1.10638	Condition 2	Condition 3	0.888184	30.2984	1378.16	1220.96	1835.32	1311.92	1287.47	2083.41	986.668	1841.53	1404.36
37.39_1243.5263n	1	0	1	#9291	2	37.3922	1243.53	7.3444	QQPGQGQQGHY	[3] Hydroxyproline|[5] Deamidation Q	U5YQV1	High molecular weight glutenin subunit By18 OS=Triticum aestivum OX=4565 PE=4 SV=1	1.27278	Condition 2	Condition 3	0.737066	39.4356	2092.52	1267.84	2491.48	1380.22	1890.72	2990.89	1139.39	2076.87	1703.56
42.06_3008.3315n	1	0	1	#9367	3	42.0554	3008.33	8.666	YPTSPQQSGQGQQPGQSQQPGQGQQGYY		U5YQV1	High molecular weight glutenin subunit By18 OS=Triticum aestivum OX=4565 PE=4 SV=1	1.11198	Condition 3	Condition 1	0.754596	19.9244	1748.68	1725.44	2073.8	1680.21	1862.89	2441.57	1662.19	2274.63	2232.37
64.09_1002.5516n	1	0	1	#9769	2	64.0903	1002.55	8.0034	QQLQQVIF		U5YQV1	High molecular weight glutenin subunit By18 OS=Triticum aestivum OX=4565 PE=4 SV=1	1.23322	Condition 2	Condition 3	0.867959	55.58	515.55	486.144	1210.15	522.404	556.345	1233.57	306.977	861.203	706.853
60.14_2809.3351n	1	0	1	#10712	3	60.1416	2809.34	8.2444	YPSSLQQPGQGQQIGQGQQGYYPTSL		U5YQV1	High molecular weight glutenin subunit By18 OS=Triticum aestivum OX=4565 PE=4 SV=1	1.02639	Condition 2	Condition 1	0.994309	26.2727	1627.24	1473.12	2204.06	1500.37	1580.64	2363.42	1316.94	1973.79	2132.78
47.92_3318.5074n	1	0	1	#11140	3	47.9241	3318.51	8.672	HQSGQGQQGYYPSSLQQPGQGQQIGQGQQGY		U5YQV1	High molecular weight glutenin subunit By18 OS=Triticum aestivum OX=4565 PE=4 SV=1	1.05184	Condition 2	Condition 3	0.925325	18.9669	1213.18	1046.4	1175.81	983.725	1126.55	1421.58	1025.25	1040.22	1292.31
43.77_1244.6379n	1	0	1	#11792	2	43.7698	1244.64	7.8409	EQTVVPPKGGSF		U5YQV1	High molecular weight glutenin subunit By18 OS=Triticum aestivum OX=4565 PE=4 SV=1	1.11615	Condition 1	Condition 3	0.725639	19.1874	4381.71	4770.56	6248.66	4818.09	4378.03	5732.05	3694.95	5123.74	4979.55
29.54_2224.0117n	1	2	2	#37521,#12111	3,4	29.5376	2224.01	6.6796	QQSGQGQQSGQGQQSEQGHQL		U5YQV1	High molecular weight glutenin subunit By18 OS=Triticum aestivum OX=4565 PE=4 SV=1	1.25373	Condition 2	Condition 1	0.0689525	12.7404	725.432	580.432	735.224	780.841	837.969	940.171	743.766	788.972	789.496
38.54_984.4467n	1	0	1	#12415	2	38.535	984.447	8.6555	GQGQQPGQW		U5YQV1	High molecular weight glutenin subunit By18 OS=Triticum aestivum OX=4565 PE=4 SV=1	1.22519	Condition 2	Condition 3	0.79465	45.4028	719.171	791.688	1362.74	698.649	746.978	1491.63	486.332	1061.83	849.233
35.41_1979.9608n	1	0	1	#13351	3	35.4092	1979.96	7.8263	ASQQQPGQGQQRHYPASL		U5YQV1	High molecular weight glutenin subunit By18 OS=Triticum aestivum OX=4565 PE=4 SV=1	1.10032	Condition 1	Condition 3	0.797957	21.0643	587.821	536.612	719.517	473.005	597.925	725.235	473.768	607.938	594.119
47.05_1263.6092n	1	0	1	#14667	2	47.0498	1263.61	7.9114	YSSSLQQPGQGL		U5YQV1	High molecular weight glutenin subunit By18 OS=Triticum aestivum OX=4565 PE=4 SV=1	1.16021	Condition 1	Condition 3	0.545094	19.7435	394.446	413.607	504.281	399.713	344.035	470.864	303.652	374.977	452.491
30.64_1122.4767n	1	0	1	#15060	2	30.6376	1122.48	8.5562	QMRCCQQL	[4] Carbamidomethyl C|[5] Carbamidomethyl C	U5YQV1	High molecular weight glutenin subunit By18 OS=Triticum aestivum OX=4565 PE=4 SV=1	1.10687	Condition 3	Condition 2	0.310858	8.59516	336.323	299.445	288.551	261.97	301.887	307.94	325.741	335.833	303.392
51.70_3832.9053n	1	0	1	#15212	5	51.7012	3832.91	6.7482	HVNTEQQTASPKVAKVQQPATQLPIMCRMEGGDAL	[27] Carbamidomethyl C	U5YQV1	High molecular weight glutenin subunit By18 OS=Triticum aestivum OX=4565 PE=4 SV=1	1.13523	Condition 1	Condition 2	0.77305	63.5649	674.268	774.576	972.072	576.11	341.69	1214.73	501.02	832.791	1007.1
51.70_3832.9093n	1	0	1	#17232	4	51.7012	3832.91	6.7482	HVNTEQQTASPKVAKVQQPATQLPIMCRMEGGDAL	[27] Carbamidomethyl C	U5YQV1	High molecular weight glutenin subunit By18 OS=Triticum aestivum OX=4565 PE=4 SV=1	1.16728	Condition 3	Condition 1	0.790479	44.1485	576.279	532.287	464.396	518.892	395.166	909.255	528.233	601.62	706.23
36.86_1527.7693n	1	0	1	#18612	2	36.8606	1527.77	7.9977	YPTSPQQPGQGKQL		U5YQV1	High molecular weight glutenin subunit By18 OS=Triticum aestivum OX=4565 PE=4 SV=1	1.23991	Condition 3	Condition 1	0.475334	36.3443	232.54	257.066	118.897	208.93	244.81	218.254	274.527	231.433	248.531
25.66_1994.9581n	1	0	2	#34841,#19019	2,3	25.6575	1994.96	6.8338	EQGQQPGQGQQTRQGQQL		U5YQV1	High molecular weight glutenin subunit By18 OS=Triticum aestivum OX=4565 PE=4 SV=1	1.56747	Condition 2	Condition 3	0.368246	39.8346	401.187	245.093	187.226	397.84	399.734	220.405	314.921	178.356	156.162
35.41_3188.4869n	1	0	1	#19551	4	35.4092	3188.49	7.7137	ASQQQPGQGQQRHYPASLQQPGQGQQGHY		U5YQV1	High molecular weight glutenin subunit By18 OS=Triticum aestivum OX=4565 PE=4 SV=1	1.13264	Condition 2	Condition 1	0.183881	13.285	333.093	284.028	256.726	312.981	335.028	341.745	281.976	296.55	300.078
52.25_2197.0017n	1	0	2	#21058,#25821	2,3	52.2527	2197	8.6877	YPTSLHQSGQGQQGYYPSSL		U5YQV1	High molecular weight glutenin subunit By18 OS=Triticum aestivum OX=4565 PE=4 SV=1	1.03562	Condition 3	Condition 1	0.839539	10.9321	606.792	591.87	569.878	554.805	666.693	554.404	602.274	661.303	567.958
37.03_2845.2758n	1	0	1	#37159	3	37.032	2845.28	8.144	YPTSPQQSGQGQQPGQSQQPGQGQQGY		U5YQV1	High molecular weight glutenin subunit By18 OS=Triticum aestivum OX=4565 PE=4 SV=1	1.37364	Condition 3	Condition 1	0.318974	37.0129	83.9378	159.867	92.7649	150.465	189.368	106.484	161.279	127.115	173.93
46.88_2248.0633n	1	0	1	#50644	2	46.8784	2248.06	8.4955	YPSSLQQPGQGQQIGQGQQGY		U5YQV1	High molecular weight glutenin subunit By18 OS=Triticum aestivum OX=4565 PE=4 SV=1	1.74954	Condition 3	Condition 2	0.859477	121.097	45.7558	25.3901	0	41.8832	1.64794	11.2029	76.3208	5.77751	13.6609
48.31_2262.0720n	1	0	1	#51805	2	48.3127	2262.07	7.8023	YPTSLQQPGQGQQIGQGQQGY		U5YQV1	High molecular weight glutenin subunit By18 OS=Triticum aestivum OX=4565 PE=4 SV=1	3.17574	Condition 3	Condition 2	0.500814	102.064	38.8343	24.4743	0	21.9021	10.3053	0	56.3123	14.5857	31.3841
49.50_2956.3689n	4	0	2	#240,#5124	3,4	49.4955	2956.37	9.3439	QQSGQGQHGYYPTSPQLSGQGQRPGQW		S4U5H7	High molecular weight glutenin subunit 1Dx OS=Aegilops tauschii OX=37682 GN=Glu-D1-1 PE=4 SV=1	1.20322	Condition 2	Condition 3	0.584449	24.2295	55280.8	45960.4	66379.3	51633.9	59082.5	81455.5	41334.2	60254	58126.5
33.21_1176.5934n	4	0	2	#242,#10097	2,3	33.2119	1176.59	8.8856	HVSVEHQAASL		S4U5H7	High molecular weight glutenin subunit 1Dx OS=Aegilops tauschii OX=37682 GN=Glu-D1-1 PE=4 SV=1	1.17805	Condition 2	Condition 3	0.780672	34.0531	23509.3	23064.2	32728.3	22805.6	22619.2	39385.9	17965.9	28372.2	25654
55.48_1635.7931n	4	0	1	#251	2	55.4785	1635.79	9.05	LQPGQGQQGYYPTSL		S4U5H7	High molecular weight glutenin subunit 1Dx OS=Aegilops tauschii OX=37682 GN=Glu-D1-1 PE=4 SV=1	1.12199	Condition 2	Condition 3	0.78066	27.5327	30496.6	26340.7	42946.1	28830.6	31036.9	40546.1	21650.6	38077.3	29767.6
58.01_3438.6567n	4	0	2	#1724,#261	3,4	58.01	3438.66	8.1831	KACQQVMDQQLRDISPECHPVVVSPVAGQY	[3] Carbamidomethyl C|[18] Carbamidomethyl C	S4U5H7	High molecular weight glutenin subunit 1Dx OS=Aegilops tauschii OX=37682 GN=Glu-D1-1 PE=4 SV=1	1.09721	Condition 2	Condition 3	0.848754	28.354	65811.9	59749.7	91550.1	61574.1	63768.3	92105.8	44661.1	74045.2	79477.3
44.91_1801.9061n	4	0	2	#1377,#320	2,3	44.9126	1801.91	8.7721	KRYYPSVTSPQQVSY		S4U5H7	High molecular weight glutenin subunit 1Dx OS=Aegilops tauschii OX=37682 GN=Glu-D1-1 PE=4 SV=1	1.17512	Condition 2	Condition 3	0.716131	27.8816	46920.4	49360.6	75752.8	48505.3	49270	75888.9	34478.7	58243	55062.2
48.87_1858.8938n	4	0	2	#1510,#372	2,3	48.8698	1858.89	8.9688	QCERELQELQEREL	[2] Carbamidomethyl C	S4U5H7	High molecular weight glutenin subunit 1Dx OS=Aegilops tauschii OX=37682 GN=Glu-D1-1 PE=4 SV=1	1.20896	Condition 2	Condition 3	0.668071	29.563	47534.1	47139.2	68959.7	48189.7	48413.8	78123.9	36594.4	56511.1	51421.8
51.20_2036.8909n	4	0	2	#387,#5236	2,3	51.1955	2036.89	8.9247	YYPTSPQESGQGQQPGQW		S4U5H7	High molecular weight glutenin subunit 1Dx OS=Aegilops tauschii OX=37682 GN=Glu-D1-1 PE=4 SV=1	1.11218	Condition 2	Condition 3	0.900192	31.0659	45582.7	43086.4	65479.8	42593.9	46958.1	73836.5	34976.1	59692.5	52239.9
56.98_1538.7399n	4	0	1	#530	2	56.9814	1538.74	8.8246	QLGQGQQGYYPTSL		S4U5H7	High molecular weight glutenin subunit 1Dx OS=Aegilops tauschii OX=37682 GN=Glu-D1-1 PE=4 SV=1	1.10038	Condition 2	Condition 3	0.860798	29.4734	16177.6	14939.7	20897.7	15421.4	15543.8	23098	10983.8	20291.7	17855.7
40.78_1337.6142n	4	0	1	#996	2	40.7751	1337.61	9.1525	QQPGQGQQPGQW		S4U5H7	High molecular weight glutenin subunit 1Dx OS=Aegilops tauschii OX=37682 GN=Glu-D1-1 PE=4 SV=1	1.09708	Condition 1	Condition 3	0.862022	25.4101	14832.8	15117.8	21513	15027.8	14036.4	21969.7	11653.4	18514.9	16741.3
53.05_1609.7457n	4	0	1	#1100	2	53.0498	1609.75	8.845	QQSGQGQPGYYPTSL		S4U5H7	High molecular weight glutenin subunit 1Dx OS=Aegilops tauschii OX=37682 GN=Glu-D1-1 PE=4 SV=1	1.08632	Condition 2	Condition 3	0.876254	23.1083	13276	11664.5	15178.7	11825.2	12637.2	17710.2	9852.14	15822.1	13147.3
32.48_1074.5120n	4	0	1	#1164	2	32.4833	1074.51	9.2079	LQPGQGQQGY		S4U5H7	High molecular weight glutenin subunit 1Dx OS=Aegilops tauschii OX=37682 GN=Glu-D1-1 PE=4 SV=1	1.13698	Condition 1	Condition 3	0.883681	37.7368	5501.96	5373.89	9721.72	5047.38	5615.64	9752.12	3787.7	7653.11	6675.17
60.38_2596.3227n	4	0	1	#14691	2	60.3816	2596.32	8.0972	EQQIVVPPKGGSFYPGETTPPQQL		S4U5H7	High molecular weight glutenin subunit 1Dx OS=Aegilops tauschii OX=37682 GN=Glu-D1-1 PE=4 SV=1	1.23908	Condition 3	Condition 1	0.74834	54.8722	2977.21	3425.73	915.665	3345.17	2659.01	1601.71	3894.96	2001.64	3171.7
60.52_2596.3160n	4	0	1	#1258	3	60.5188	2596.32	8.0972	EQQIVVPPKGGSFYPGETTPPQQL		S4U5H7	High molecular weight glutenin subunit 1Dx OS=Aegilops tauschii OX=37682 GN=Glu-D1-1 PE=4 SV=1	1.11847	Condition 2	Condition 3	0.850533	26.5614	55948	53416.8	84300.5	53319.2	60513.5	84893.1	43920.9	67892.6	65863.7
39.70_1652.8141n	4	0	1	#1671	2	39.7008	1652.81	9.1282	LTSPQQSGQGQQPGQL		S4U5H7	High molecular weight glutenin subunit 1Dx OS=Aegilops tauschii OX=37682 GN=Glu-D1-1 PE=4 SV=1	1.09791	Condition 1	Condition 3	0.813325	19.5767	8871.82	9355.72	12569.3	9084.99	8960.05	11985.5	7377.58	10664.6	10008.2
32.65_1841.7979n	4	0	1	#1829	2	32.6547	1841.8	9.3189	QQTGQGQQSGQGQQGYY		S4U5H7	High molecular weight glutenin subunit 1Dx OS=Aegilops tauschii OX=37682 GN=Glu-D1-1 PE=4 SV=1	1.0487	Condition 2	Condition 3	0.960201	20.1796	10509.6	8680.05	12759.4	8929.28	10467.8	13262.7	8465.85	11875.1	10802.1
44.64_1214.5958n	4	0	1	#1871	2	44.6384	1214.6	8.7715	YPTSPQQPGQL		S4U5H7	High molecular weight glutenin subunit 1Dx OS=Aegilops tauschii OX=37682 GN=Glu-D1-1 PE=4 SV=1	1.11329	Condition 1	Condition 3	0.860732	27.3753	5601.23	5966.96	9023.13	5805.15	5659.92	8776.7	4248.19	7409.95	6837.76
54.45_1898.8996n	4	0	1	#2212	2	54.45	1898.9	8.6404	YPTSLQQPGQGQQPGQW		S4U5H7	High molecular weight glutenin subunit 1Dx OS=Aegilops tauschii OX=37682 GN=Glu-D1-1 PE=4 SV=1	1.08827	Condition 1	Condition 3	0.685053	21.9206	7821.99	7514.35	9011.37	7446.01	7697.62	9011.97	6188.08	9302.19	6882.58
48.16_2574.2159n	4	0	1	#2711	3	48.1584	2574.22	9.0213	LQPGQGQQGYYPTSPQQSGQGQQL		S4U5H7	High molecular weight glutenin subunit 1Dx OS=Aegilops tauschii OX=37682 GN=Glu-D1-1 PE=4 SV=1	1.18139	Condition 2	Condition 3	0.69532	27.4613	6092.56	5483.04	7830.93	5727.4	5949.75	9132.23	4439.18	6684.16	6491.04
48.19_2574.2130n	4	0	1	#20742	2	48.1927	2574.21	9.0213	LQPGQGQQGYYPTSPQQSGQGQQL		S4U5H7	High molecular weight glutenin subunit 1Dx OS=Aegilops tauschii OX=37682 GN=Glu-D1-1 PE=4 SV=1	1.24264	Condition 1	Condition 2	0.940184	59.104	391.574	454.937	103.689	378.682	242.46	143.52	443.881	172.636	289.618
34.43_2998.3733n	4	0	1	#2964	3	34.432	2998.37	9.1693	YPGQASPQRPGQGQQPGQGQQSGQGQQGY		S4U5H7	High molecular weight glutenin subunit 1Dx OS=Aegilops tauschii OX=37682 GN=Glu-D1-1 PE=4 SV=1	1.08204	Condition 2	Condition 1	0.908715	25.6904	5604.65	4912.16	7105.38	5145.7	5708.99	8213.17	4441.55	7025.31	6257.76
50.77_2327.0871n	4	0	2	#6123,#3516	2,3	50.767	2327.09	9.125	QQPEQGQPGYYPTSPQQPGQL		S4U5H7	High molecular weight glutenin subunit 1Dx OS=Aegilops tauschii OX=37682 GN=Glu-D1-1 PE=4 SV=1	1.05532	Condition 2	Condition 1	0.732874	12.7394	6129.23	5979.26	6252.33	5993.35	6614.75	6768.49	5683.16	7161.2	5908.41
57.87_876.4640n	4	0	1	#3608	2	57.8728	876.464	8.5154	QQRIFW		S4U5H7	High molecular weight glutenin subunit 1Dx OS=Aegilops tauschii OX=37682 GN=Glu-D1-1 PE=4 SV=1	1.1321	Condition 1	Condition 3	0.957635	54.9985	2887.56	2481.25	6407.04	2462.27	2771.89	5720.72	1679.57	4638.26	4083.96
50.31_1885.9120n	4	0	2	#4037,#14620	2,3	50.3127	1885.91	8.3331	YPTSPQLSGQGQRPGQW		S4U5H7	High molecular weight glutenin subunit 1Dx OS=Aegilops tauschii OX=37682 GN=Glu-D1-1 PE=4 SV=1	1.09416	Condition 2	Condition 1	0.91563	29.5431	4220.51	4082.23	5805.1	4037.94	4519.82	6878.52	3694.71	5889.9	4731.6
60.43_2171.0163n	4	0	1	#4057	2	60.433	2171.02	8.6533	YPTSLQQSGQGQPGYYPTSL		S4U5H7	High molecular weight glutenin subunit 1Dx OS=Aegilops tauschii OX=37682 GN=Glu-D1-1 PE=4 SV=1	1.0622	Condition 2	Condition 3	0.826513	13.9859	3614.24	3300.42	3814.86	3353.41	3408.89	4270.74	2945.06	3742.13	3699.79
54.54_1888.8763n	4	0	1	#4172	2	54.5357	1888.88	7.7575	YPTSPQQSGQGQQLGQW		S4U5H7	High molecular weight glutenin subunit 1Dx OS=Aegilops tauschii OX=37682 GN=Glu-D1-1 PE=4 SV=1	1.06229	Condition 1	Condition 2	0.877283	29.9379	7265.63	7419.13	8792.99	6549.45	7048.1	8503.58	5217.28	9652.22	7355.88
34.71_1083.4644n	4	0	1	#4222	2	34.7063	1083.46	8.9614	QSGQGQPGYY		S4U5H7	High molecular weight glutenin subunit 1Dx OS=Aegilops tauschii OX=37682 GN=Glu-D1-1 PE=4 SV=1	1.11003	Condition 2	Condition 3	0.935078	45.7048	2622.8	2610.55	5430.63	2604.65	2759.41	5407.77	1687.91	4389.65	3626.51
50.86_2109.0371n	4	0	1	#4472	3	50.8612	2109.04	7.852	RDISPECHPVVVSPVAGQY	[7] Carbamidomethyl C	S4U5H7	High molecular weight glutenin subunit 1Dx OS=Aegilops tauschii OX=37682 GN=Glu-D1-1 PE=4 SV=1	1.23576	Condition 2	Condition 1	0.838975	41.6773	2251.4	2296.61	3371.45	2194.37	2864.99	4727.2	1501.09	3704.93	3416.94
50.95_2109.0347n	4	0	1	#24280	2	50.947	2109.03	7.852	RDISPECHPVVVSPVAGQY	[7] Carbamidomethyl C	S4U5H7	High molecular weight glutenin subunit 1Dx OS=Aegilops tauschii OX=37682 GN=Glu-D1-1 PE=4 SV=1	1.57333	Condition 2	Condition 1	0.368735	72.164	247.118	403.197	61.2832	452.75	365.527	301.302	431.067	417.689	225.03
50.42_1354.6419n	4	0	1	#4572	2	50.4155	1354.64	8.0004	YPSVTSPQQVSY		S4U5H7	High molecular weight glutenin subunit 1Dx OS=Aegilops tauschii OX=37682 GN=Glu-D1-1 PE=4 SV=1	1.12265	Condition 2	Condition 3	0.863129	28.5449	2728.66	2794.25	4122.57	2694.25	2959.97	4481.61	2198.31	3841.24	2988.93
50.83_2856.3485n	4	0	1	#5181	3	50.8269	2856.35	8.4633	QQLGQGQSGYYPTSPQQPGQGQQPGQL		S4U5H7	High molecular weight glutenin subunit 1Dx OS=Aegilops tauschii OX=37682 GN=Glu-D1-1 PE=4 SV=1	1.10043	Condition 2	Condition 1	0.777742	20.263	2773.16	2416.71	2920.43	2541.64	2871.7	3511.49	2210.53	3336.07	2786.11
42.57_1203.5652n	4	0	1	#5271	2	42.5698	1203.57	8.1808	QCERELQEL	[2] Carbamidomethyl C	S4U5H7	High molecular weight glutenin subunit 1Dx OS=Aegilops tauschii OX=37682 GN=Glu-D1-1 PE=4 SV=1	1.18146	Condition 2	Condition 3	0.500224	19.582	1962.54	2279.84	2637.75	2568.32	2063.38	2776.15	1657.88	2471.75	2140.43
33.37_977.4586n	4	0	1	#5690	2	33.3747	977.459	8.772	QLGQGQQGY		S4U5H7	High molecular weight glutenin subunit 1Dx OS=Aegilops tauschii OX=37682 GN=Glu-D1-1 PE=4 SV=1	1.12352	Condition 1	Condition 3	0.81577	31.3701	1309.37	1493.68	1955.9	1386.7	1233.87	1947.91	934.368	1809.24	1492.13
52.66_1297.5882n	4	0	1	#7003	2	52.6555	1297.59	7.7918	GQGQQGYYPTSL		S4U5H7	High molecular weight glutenin subunit 1Dx OS=Aegilops tauschii OX=37682 GN=Glu-D1-1 PE=4 SV=1	1.10638	Condition 2	Condition 3	0.888184	30.2984	1378.16	1220.96	1835.32	1311.92	1287.47	2083.41	986.668	1841.53	1404.36
29.55_1309.6403n	4	0	1	#7010	2	29.5462	1309.64	8.1919	QQPAQGQQGQQL		S4U5H7	High molecular weight glutenin subunit 1Dx OS=Aegilops tauschii OX=37682 GN=Glu-D1-1 PE=4 SV=1	1.02738	Condition 1	Condition 3	0.927611	9.72198	1768.87	1621.47	1967.46	1667	1705.5	1931.55	1628.18	1796.53	1790.31
35.41_2843.3735n	4	1	1	#7732	3	35.4092	2843.37	8.5563	AQGQQGQQPAQVQQGQQPAQGQQGQQL		S4U5H7	High molecular weight glutenin subunit 1Dx OS=Aegilops tauschii OX=37682 GN=Glu-D1-1 PE=4 SV=1	1.02852	Condition 2	Condition 1	0.983808	20.6722	1727.43	1636.67	2174.36	1568.37	1824.66	2303.37	1416.9	2124.04	2029.18
55.62_3454.6491n	4	0	1	#8329	4	55.6157	3454.65	7.0382	KACQQVMDQQLRDISPECHPVVVSPVAGQY	[3] Carbamidomethyl C|[18] Carbamidomethyl C|[25] Hydroxyproline	S4U5H7	High molecular weight glutenin subunit 1Dx OS=Aegilops tauschii OX=37682 GN=Glu-D1-1 PE=4 SV=1	1.08988	Condition 2	Condition 3	0.721809	19.5205	2196.97	1653.53	2033.11	2038.36	2015.39	2184	1487.64	2197.24	2038.45
47.52_2403.0759n	4	0	2	#15917,#8578	2,3	47.5212	2403.08	8.9059	YPTSLQQTGQGQQSGQGQQGYY		S4U5H7	High molecular weight glutenin subunit 1Dx OS=Aegilops tauschii OX=37682 GN=Glu-D1-1 PE=4 SV=1	1.13164	Condition 1	Condition 3	0.143788	8.71749	2554.55	2709.54	3027.17	2558.67	2601.48	2770.07	2297.63	2440.71	2588.45
33.34_1064.4896n	4	0	1	#10516	2	33.3405	1064.49	8.0137	QQLGQGQSGY		S4U5H7	High molecular weight glutenin subunit 1Dx OS=Aegilops tauschii OX=37682 GN=Glu-D1-1 PE=4 SV=1	1.07414	Condition 2	Condition 3	0.989711	45.9782	482.217	442.306	825.591	448.031	443.721	929.259	371.806	692.667	630.851
32.57_1099.5151n	4	0	1	#10861	2	32.569	1099.52	8.2538	SGQGQRPGQW		S4U5H7	High molecular weight glutenin subunit 1Dx OS=Aegilops tauschii OX=37682 GN=Glu-D1-1 PE=4 SV=1	1.01999	Condition 3	Condition 2	0.973865	24.9214	620.307	623.484	836.794	581.551	587.207	878.973	599.963	711.701	777.01
46.91_1229.5954n	4	0	1	#11088	2	46.9126	1229.6	8.2243	YPGETTPPQQL		S4U5H7	High molecular weight glutenin subunit 1Dx OS=Aegilops tauschii OX=37682 GN=Glu-D1-1 PE=4 SV=1	1.09568	Condition 2	Condition 3	0.870942	25.7135	1380.3	1407.84	2122.73	1393.16	1495.93	2081.12	1070.06	1763.61	1702.5
34.76_1873.8043n	4	0	1	#11864	3	34.7578	1873.8	6.1812	YPTSPQESGQGQQPGQW		S4U5H7	High molecular weight glutenin subunit 1Dx OS=Aegilops tauschii OX=37682 GN=Glu-D1-1 PE=4 SV=1	1.23769	Condition 1	Condition 2	0.0747204	14.4283	1296.63	1129.79	1199.57	1052.07	904.514	973.055	908.716	1171.46	933.94
39.86_1517.7117n	4	0	1	#13066	2	39.8551	1517.71	7.3031	YPTSPQQSGQGQQL		S4U5H7	High molecular weight glutenin subunit 1Dx OS=Aegilops tauschii OX=37682 GN=Glu-D1-1 PE=4 SV=1	1.02392	Condition 3	Condition 2	0.973559	20.0019	655.471	604.315	835.696	594.839	619.422	843.848	602.695	772.041	732.607
65.31_3268.6815n	4	0	1	#13535	3	65.3074	3268.68	7.5927	EQQIVVPPKGGSFYPGETTPPQQLQQRIF		S4U5H7	High molecular weight glutenin subunit 1Dx OS=Aegilops tauschii OX=37682 GN=Glu-D1-1 PE=4 SV=1	1.17251	Condition 2	Condition 3	0.27573	14.5847	1618.01	1622.99	1534.55	1545.27	1720.62	1932.6	1229.29	1591.65	1612.71
32.88_3603.6540n	4	0	1	#13622	6	32.8776	3603.65	---	YPTSPQQSGQGQQPGQWQQPGQGQPGYYPTSPL	[14] Hydroxyproline|[29] Hydroxyproline	S4U5H7	High molecular weight glutenin subunit 1Dx OS=Aegilops tauschii OX=37682 GN=Glu-D1-1 PE=4 SV=1	1.13246	Condition 3	Condition 2	0.585057	22.3534	660.454	505.952	707.767	546.701	508.619	759.549	651.546	719.627	684.088
54.23_1287.5796n	4	0	1	#13925	2	54.2271	1287.58	6.4784	YPTSPQQPGQW		S4U5H7	High molecular weight glutenin subunit 1Dx OS=Aegilops tauschii OX=37682 GN=Glu-D1-1 PE=4 SV=1	1.48791	Condition 2	Condition 3	0.990946	85.2785	2065.69	1207.3	133.2	2114.22	1930.43	79.2458	1173.81	1477.68	120.124
37.79_1593.7049n	4	0	1	#17043	2	37.7864	1593.7	5.9781	YPTSPQQSGQGQPGY		S4U5H7	High molecular weight glutenin subunit 1Dx OS=Aegilops tauschii OX=37682 GN=Glu-D1-1 PE=4 SV=1	1.10206	Condition 1	Condition 3	0.213212	10.626	344.167	341.76	338.159	322.199	326.549	320.314	306.073	278.829	344.349
23.61_1678.7325n	4	0	1	#20403	2	23.6147	1678.73	8.0781	QQTGQGQQSGQGQQGY		S4U5H7	High molecular weight glutenin subunit 1Dx OS=Aegilops tauschii OX=37682 GN=Glu-D1-1 PE=4 SV=1	2.66143	Condition 1	Condition 2	0.0863662	173.205	550.711	587.165	544.345	632.073	0	0	618.377	523.894	521.752
47.58_1874.8466n	4	0	1	#20615	2	47.5812	1874.85	7.9293	QQSGQGQHGYYPTSPQL		S4U5H7	High molecular weight glutenin subunit 1Dx OS=Aegilops tauschii OX=37682 GN=Glu-D1-1 PE=4 SV=1	1.08163	Condition 3	Condition 2	0.626138	12.4631	373.594	368.165	316.161	390.658	303.947	356.031	417.258	376.716	342.425
19.39_884.5460n	4	0	1	#22422	2	19.3918	884.546	8.1182	KVAKAQQL		S4U5H7	High molecular weight glutenin subunit 1Dx OS=Aegilops tauschii OX=37682 GN=Glu-D1-1 PE=4 SV=1	1.84241	Condition 2	Condition 3	0.33126	171.755	629.78	199.183	178.635	6.72169	0	1195.97	99.8808	268.472	284.431
55.15_1716.8132n	4	0	1	#25266	2	55.1528	1716.81	7.9321	QQPGQGQPGYYPTSPL		S4U5H7	High molecular weight glutenin subunit 1Dx OS=Aegilops tauschii OX=37682 GN=Glu-D1-1 PE=4 SV=1	1.33341	Condition 3	Condition 2	0.746715	46.7016	316.243	279.746	110.22	252.792	231.374	125.148	357.757	285.086	169.623
42.60_2240.0098n	4	0	2	#31458,#26406	2,3	42.6041	2240.01	7.8773	YPTSLQQTGQGQQSGQGQQGY		S4U5H7	High molecular weight glutenin subunit 1Dx OS=Aegilops tauschii OX=37682 GN=Glu-D1-1 PE=4 SV=1	1.2397	Condition 1	Condition 2	0.535325	37.4933	493.528	592.605	416.222	554.633	405.51	251.731	515.692	325.53	379.847
43.68_1809.8653n	4	0	1	#26691	2	43.6841	1809.87	7.9921	YPTSPQQPGQGQQPGQL		S4U5H7	High molecular weight glutenin subunit 1Dx OS=Aegilops tauschii OX=37682 GN=Glu-D1-1 PE=4 SV=1	1.24046	Condition 3	Condition 1	0.590496	41.1628	215.453	257.153	104.092	248.902	202.587	171.034	283.227	200.433	231.711
46.14_1815.8756n	4	0	1	#31144	2	46.1412	1815.88	7.679	YLTSPQQSGQGQQPGQL		S4U5H7	High molecular weight glutenin subunit 1Dx OS=Aegilops tauschii OX=37682 GN=Glu-D1-1 PE=4 SV=1	1.09708	Condition 1	Condition 2	0.908721	29.0397	154.825	191.741	105.515	177.305	137.24	97.5289	180.898	108.292	157.82
50.24_1945.8759n	4	0	1	#34763	2	50.2441	1945.88	7.7134	QQPGQWQQPGQGQPGYY		S4U5H7	High molecular weight glutenin subunit 1Dx OS=Aegilops tauschii OX=37682 GN=Glu-D1-1 PE=4 SV=1	2.08748	Condition 2	Condition 3	0.386493	64.1755	200.358	148.775	38.1877	170.368	158.663	70.4958	108.993	51.2253	31.1734
49.50_2956.3689n	7	0	2	#240,#5124	3,4	49.4955	2956.37	9.1651	QQSGQGQHGYYPTSPQLSGQGQRPGQW		J7G6L4	High-molecular-weight glutenin 1Dx2.2 OS=Triticum aestivum OX=4565 PE=4 SV=1	1.20322	Condition 2	Condition 3	0.584449	24.2295	55280.8	45960.4	66379.3	51633.9	59082.5	81455.5	41334.2	60254	58126.5
33.21_1176.5934n	7	0	2	#242,#10097	2,3	33.2119	1176.59	8.6448	HVSVEHQAASL		J7G6L4	High-molecular-weight glutenin 1Dx2.2 OS=Triticum aestivum OX=4565 PE=4 SV=1	1.17805	Condition 2	Condition 3	0.780672	34.0531	23509.3	23064.2	32728.3	22805.6	22619.2	39385.9	17965.9	28372.2	25654
55.48_1635.7931n	7	0	1	#251	2	55.4785	1635.79	8.7998	LQPGQGQQGYYPTSL		J7G6L4	High-molecular-weight glutenin 1Dx2.2 OS=Triticum aestivum OX=4565 PE=4 SV=1	1.12199	Condition 2	Condition 3	0.78066	27.5327	30496.6	26340.7	42946.1	28830.6	31036.9	40546.1	21650.6	38077.3	29767.6
58.01_3438.6567n	7	0	2	#1724,#261	3,4	58.01	3438.66	7.6243	KACQQVMDQQLRDISPECHPVVVSPVAGQY	[3] Carbamidomethyl C|[18] Carbamidomethyl C	J7G6L4	High-molecular-weight glutenin 1Dx2.2 OS=Triticum aestivum OX=4565 PE=4 SV=1	1.09721	Condition 2	Condition 3	0.848754	28.354	65811.9	59749.7	91550.1	61574.1	63768.3	92105.8	44661.1	74045.2	79477.3
44.91_1801.9061n	7	0	2	#1377,#320	2,3	44.9126	1801.91	8.1082	KRYYPSVTSPQQVSY		J7G6L4	High-molecular-weight glutenin 1Dx2.2 OS=Triticum aestivum OX=4565 PE=4 SV=1	1.17512	Condition 2	Condition 3	0.716131	27.8816	46920.4	49360.6	75752.8	48505.3	49270	75888.9	34478.7	58243	55062.2
48.87_1858.8938n	7	0	2	#1510,#372	2,3	48.8698	1858.89	8.301	QCERELQELQEREL	[2] Carbamidomethyl C	J7G6L4	High-molecular-weight glutenin 1Dx2.2 OS=Triticum aestivum OX=4565 PE=4 SV=1	1.20896	Condition 2	Condition 3	0.668071	29.563	47534.1	47139.2	68959.7	48189.7	48413.8	78123.9	36594.4	56511.1	51421.8
51.20_2036.8909n	7	0	2	#387,#5236	2,3	51.1955	2036.89	8.8445	YYPTSPQESGQGQQPGQW		J7G6L4	High-molecular-weight glutenin 1Dx2.2 OS=Triticum aestivum OX=4565 PE=4 SV=1	1.11218	Condition 2	Condition 3	0.900192	31.0659	45582.7	43086.4	65479.8	42593.9	46958.1	73836.5	34976.1	59692.5	52239.9
51.22_4267.9537n	7	0	2	#9199,#450	3,4	51.2212	4267.95	8.7262	YPGQASPQRPGQGQQPGQGQQSGQGQQGYYPTSPQQPGQW		J7G6L4	High-molecular-weight glutenin 1Dx2.2 OS=Triticum aestivum OX=4565 PE=4 SV=1	1.04578	Condition 1	Condition 3	0.980933	35.8527	36755.8	37377.1	66086.2	35702.3	44565.2	57845.2	29531	49789.5	54760.2
56.98_1538.7399n	7	1	1	#530	2	56.9814	1538.74	8.6693	QLGQGQQGYYPTSL		J7G6L4	High-molecular-weight glutenin 1Dx2.2 OS=Triticum aestivum OX=4565 PE=4 SV=1	1.10038	Condition 2	Condition 3	0.860798	29.4734	16177.6	14939.7	20897.7	15421.4	15543.8	23098	10983.8	20291.7	17855.7
40.78_1337.6142n	7	0	1	#996	2	40.7751	1337.61	8.821	QQPGQGQQPGQW		J7G6L4	High-molecular-weight glutenin 1Dx2.2 OS=Triticum aestivum OX=4565 PE=4 SV=1	1.09708	Condition 1	Condition 3	0.862022	25.4101	14832.8	15117.8	21513	15027.8	14036.4	21969.7	11653.4	18514.9	16741.3
53.05_1609.7457n	7	0	1	#1100	2	53.0498	1609.75	8.72	QQSGQGQPGYYPTSL		J7G6L4	High-molecular-weight glutenin 1Dx2.2 OS=Triticum aestivum OX=4565 PE=4 SV=1	1.08632	Condition 2	Condition 3	0.876254	23.1083	13276	11664.5	15178.7	11825.2	12637.2	17710.2	9852.14	15822.1	13147.3
32.48_1074.5120n	7	0	1	#1164	2	32.4833	1074.51	8.7859	LQPGQGQQGY		J7G6L4	High-molecular-weight glutenin 1Dx2.2 OS=Triticum aestivum OX=4565 PE=4 SV=1	1.13698	Condition 1	Condition 3	0.883681	37.7368	5501.96	5373.89	9721.72	5047.38	5615.64	9752.12	3787.7	7653.11	6675.17
60.38_2596.3227n	7	0	1	#14691	2	60.3816	2596.32	7.4666	EQQIVVPPKGGSFYPGETTPPQQL		J7G6L4	High-molecular-weight glutenin 1Dx2.2 OS=Triticum aestivum OX=4565 PE=4 SV=1	1.23908	Condition 3	Condition 1	0.74834	54.8722	2977.21	3425.73	915.665	3345.17	2659.01	1601.71	3894.96	2001.64	3171.7
60.52_2596.3160n	7	0	1	#1258	3	60.5188	2596.32	7.2897	EQQIVVPPKGGSFYPGETTPPQQL		J7G6L4	High-molecular-weight glutenin 1Dx2.2 OS=Triticum aestivum OX=4565 PE=4 SV=1	1.11847	Condition 2	Condition 3	0.850533	26.5614	55948	53416.8	84300.5	53319.2	60513.5	84893.1	43920.9	67892.6	65863.7
39.70_1652.8141n	7	0	1	#1671	2	39.7008	1652.81	8.6634	LTSPQQSGQGQQPGQL		J7G6L4	High-molecular-weight glutenin 1Dx2.2 OS=Triticum aestivum OX=4565 PE=4 SV=1	1.09791	Condition 1	Condition 3	0.813325	19.5767	8871.82	9355.72	12569.3	9084.99	8960.05	11985.5	7377.58	10664.6	10008.2
32.65_1841.7979n	7	0	1	#1829	2	32.6547	1841.8	9.0206	QQTGQGQQSGQGQQGYY		J7G6L4	High-molecular-weight glutenin 1Dx2.2 OS=Triticum aestivum OX=4565 PE=4 SV=1	1.0487	Condition 2	Condition 3	0.960201	20.1796	10509.6	8680.05	12759.4	8929.28	10467.8	13262.7	8465.85	11875.1	10802.1
44.64_1214.5958n	7	0	1	#1871	2	44.6384	1214.6	8.441	YPTSPQQPGQL		J7G6L4	High-molecular-weight glutenin 1Dx2.2 OS=Triticum aestivum OX=4565 PE=4 SV=1	1.11329	Condition 1	Condition 3	0.860732	27.3753	5601.23	5966.96	9023.13	5805.15	5659.92	8776.7	4248.19	7409.95	6837.76
54.45_1898.8996n	7	0	1	#2212	2	54.45	1898.9	8.4622	YPTSLQQPGQGQQPGQW		J7G6L4	High-molecular-weight glutenin 1Dx2.2 OS=Triticum aestivum OX=4565 PE=4 SV=1	1.08827	Condition 1	Condition 3	0.685053	21.9206	7821.99	7514.35	9011.37	7446.01	7697.62	9011.97	6188.08	9302.19	6882.58
48.16_2574.2159n	7	0	1	#2711	3	48.1584	2574.22	8.4751	LQPGQGQQGYYPTSPQQSGQGQQL		J7G6L4	High-molecular-weight glutenin 1Dx2.2 OS=Triticum aestivum OX=4565 PE=4 SV=1	1.18139	Condition 2	Condition 3	0.69532	27.4613	6092.56	5483.04	7830.93	5727.4	5949.75	9132.23	4439.18	6684.16	6491.04
48.19_2574.2130n	7	0	1	#20742	2	48.1927	2574.21	8.4751	LQPGQGQQGYYPTSPQQSGQGQQL		J7G6L4	High-molecular-weight glutenin 1Dx2.2 OS=Triticum aestivum OX=4565 PE=4 SV=1	1.24264	Condition 1	Condition 2	0.940184	59.104	391.574	454.937	103.689	378.682	242.46	143.52	443.881	172.636	289.618
34.43_2998.3733n	7	0	1	#2964	3	34.432	2998.37	8.7909	YPGQASPQRPGQGQQPGQGQQSGQGQQGY		J7G6L4	High-molecular-weight glutenin 1Dx2.2 OS=Triticum aestivum OX=4565 PE=4 SV=1	1.08204	Condition 2	Condition 1	0.908715	25.6904	5604.65	4912.16	7105.38	5145.7	5708.99	8213.17	4441.55	7025.31	6257.76
50.77_2327.0871n	7	0	2	#6123,#3516	2,3	50.767	2327.09	8.5791	QQPEQGQPGYYPTSPQQPGQL		J7G6L4	High-molecular-weight glutenin 1Dx2.2 OS=Triticum aestivum OX=4565 PE=4 SV=1	1.05532	Condition 2	Condition 1	0.732874	12.7394	6129.23	5979.26	6252.33	5993.35	6614.75	6768.49	5683.16	7161.2	5908.41
57.87_876.4640n	7	0	1	#3608	2	57.8728	876.464	8.013	QQRIFW		J7G6L4	High-molecular-weight glutenin 1Dx2.2 OS=Triticum aestivum OX=4565 PE=4 SV=1	1.1321	Condition 1	Condition 3	0.957635	54.9985	2887.56	2481.25	6407.04	2462.27	2771.89	5720.72	1679.57	4638.26	4083.96
50.31_1885.9120n	7	2	2	#4037,#14620	2,3	50.3127	1885.91	7.9485	YPTSPQLSGQGQRPGQW		J7G6L4	High-molecular-weight glutenin 1Dx2.2 OS=Triticum aestivum OX=4565 PE=4 SV=1	1.09416	Condition 2	Condition 1	0.91563	29.5431	4220.51	4082.23	5805.1	4037.94	4519.82	6878.52	3694.71	5889.9	4731.6
60.43_2171.0163n	7	0	1	#4057	2	60.433	2171.02	8.4222	YPTSLQQSGQGQPGYYPTSL		J7G6L4	High-molecular-weight glutenin 1Dx2.2 OS=Triticum aestivum OX=4565 PE=4 SV=1	1.0622	Condition 2	Condition 3	0.826513	13.9859	3614.24	3300.42	3814.86	3353.41	3408.89	4270.74	2945.06	3742.13	3699.79
54.54_1888.8763n	7	0	1	#4172	2	54.5357	1888.88	7.2957	YPTSPQQSGQGQQLGQW		J7G6L4	High-molecular-weight glutenin 1Dx2.2 OS=Triticum aestivum OX=4565 PE=4 SV=1	1.06229	Condition 1	Condition 2	0.877283	29.9379	7265.63	7419.13	8792.99	6549.45	7048.1	8503.58	5217.28	9652.22	7355.88
34.71_1083.4644n	7	1	1	#4222	2	34.7063	1083.46	8.8293	QSGQGQPGYY		J7G6L4	High-molecular-weight glutenin 1Dx2.2 OS=Triticum aestivum OX=4565 PE=4 SV=1	1.11003	Condition 2	Condition 3	0.935078	45.7048	2622.8	2610.55	5430.63	2604.65	2759.41	5407.77	1687.91	4389.65	3626.51
50.86_2109.0371n	7	0	1	#4472	3	50.8612	2109.04	7.4861	RDISPECHPVVVSPVAGQY	[7] Carbamidomethyl C	J7G6L4	High-molecular-weight glutenin 1Dx2.2 OS=Triticum aestivum OX=4565 PE=4 SV=1	1.23576	Condition 2	Condition 1	0.838975	41.6773	2251.4	2296.61	3371.45	2194.37	2864.99	4727.2	1501.09	3704.93	3416.94
50.95_2109.0347n	7	0	1	#24280	2	50.947	2109.03	7.3987	RDISPECHPVVVSPVAGQY	[7] Carbamidomethyl C	J7G6L4	High-molecular-weight glutenin 1Dx2.2 OS=Triticum aestivum OX=4565 PE=4 SV=1	1.57333	Condition 2	Condition 1	0.368735	72.164	247.118	403.197	61.2832	452.75	365.527	301.302	431.067	417.689	225.03
50.42_1354.6419n	7	0	1	#4572	2	50.4155	1354.64	7.4876	YPSVTSPQQVSY		J7G6L4	High-molecular-weight glutenin 1Dx2.2 OS=Triticum aestivum OX=4565 PE=4 SV=1	1.12265	Condition 2	Condition 3	0.863129	28.5449	2728.66	2794.25	4122.57	2694.25	2959.97	4481.61	2198.31	3841.24	2988.93
50.83_2856.3485n	7	0	1	#5181	3	50.8269	2856.35	7.9941	QQLGQGQSGYYPTSPQQPGQGQQPGQL		J7G6L4	High-molecular-weight glutenin 1Dx2.2 OS=Triticum aestivum OX=4565 PE=4 SV=1	1.10043	Condition 2	Condition 1	0.777742	20.263	2773.16	2416.71	2920.43	2541.64	2871.7	3511.49	2210.53	3336.07	2786.11
42.57_1203.5652n	7	0	1	#5271	2	42.5698	1203.57	7.2129	QCERELQEL	[2] Carbamidomethyl C	J7G6L4	High-molecular-weight glutenin 1Dx2.2 OS=Triticum aestivum OX=4565 PE=4 SV=1	1.18146	Condition 2	Condition 3	0.500224	19.582	1962.54	2279.84	2637.75	2568.32	2063.38	2776.15	1657.88	2471.75	2140.43
33.37_977.4586n	7	0	1	#5690	2	33.3747	977.459	8.5266	QLGQGQQGY		J7G6L4	High-molecular-weight glutenin 1Dx2.2 OS=Triticum aestivum OX=4565 PE=4 SV=1	1.12352	Condition 1	Condition 3	0.81577	31.3701	1309.37	1493.68	1955.9	1386.7	1233.87	1947.91	934.368	1809.24	1492.13
52.66_1297.5882n	7	0	1	#7003	2	52.6555	1297.59	7.6953	GQGQQGYYPTSL		J7G6L4	High-molecular-weight glutenin 1Dx2.2 OS=Triticum aestivum OX=4565 PE=4 SV=1	1.10638	Condition 2	Condition 3	0.888184	30.2984	1378.16	1220.96	1835.32	1311.92	1287.47	2083.41	986.668	1841.53	1404.36
29.55_1309.6403n	7	0	1	#7010	2	29.5462	1309.64	7.6899	QQPAQGQQGQQL		J7G6L4	High-molecular-weight glutenin 1Dx2.2 OS=Triticum aestivum OX=4565 PE=4 SV=1	1.02738	Condition 1	Condition 3	0.927611	9.72198	1768.87	1621.47	1967.46	1667	1705.5	1931.55	1628.18	1796.53	1790.31
37.78_1517.7130n	7	0	2	#48584,#7725	2,3	37.7779	1517.71	6.7185	YPTSPQQSGQGQQL		J7G6L4	High-molecular-weight glutenin 1Dx2.2 OS=Triticum aestivum OX=4565 PE=4 SV=1	1.15509	Condition 1	Condition 3	0.489344	18.7666	697.853	673.129	934.352	672.831	732.512	775.547	730.188	566.128	699.484
39.86_1517.7117n	7	0	1	#13066	2	39.8551	1517.71	6.4549	YPTSPQQSGQGQQL		J7G6L4	High-molecular-weight glutenin 1Dx2.2 OS=Triticum aestivum OX=4565 PE=4 SV=1	1.02392	Condition 3	Condition 2	0.973559	20.0019	655.471	604.315	835.696	594.839	619.422	843.848	602.695	772.041	732.607
35.41_2843.3735n	7	1	1	#7732	3	35.4092	2843.37	8.1687	AQGQQGQQPAQVQQGQQPAQGQQGQQL		J7G6L4	High-molecular-weight glutenin 1Dx2.2 OS=Triticum aestivum OX=4565 PE=4 SV=1	1.02852	Condition 2	Condition 1	0.983808	20.6722	1727.43	1636.67	2174.36	1568.37	1824.66	2303.37	1416.9	2124.04	2029.18
47.52_2403.0759n	7	0	2	#15917,#8578	2,3	47.5212	2403.08	8.6261	YPTSLQQTGQGQQSGQGQQGYY		J7G6L4	High-molecular-weight glutenin 1Dx2.2 OS=Triticum aestivum OX=4565 PE=4 SV=1	1.13164	Condition 1	Condition 3	0.143788	8.71749	2554.55	2709.54	3027.17	2558.67	2601.48	2770.07	2297.63	2440.71	2588.45
32.57_1099.5151n	7	1	1	#10861	2	32.569	1099.52	7.5055	SGQGQRPGQW		J7G6L4	High-molecular-weight glutenin 1Dx2.2 OS=Triticum aestivum OX=4565 PE=4 SV=1	1.01999	Condition 3	Condition 2	0.973865	24.9214	620.307	623.484	836.794	581.551	587.207	878.973	599.963	711.701	777.01
46.91_1229.5954n	7	0	1	#11088	2	46.9126	1229.6	7.4789	YPGETTPPQQL		J7G6L4	High-molecular-weight glutenin 1Dx2.2 OS=Triticum aestivum OX=4565 PE=4 SV=1	1.09568	Condition 2	Condition 3	0.870942	25.7135	1380.3	1407.84	2122.73	1393.16	1495.93	2081.12	1070.06	1763.61	1702.5
65.31_3268.6815n	7	0	1	#13535	3	65.3074	3268.68	6.7476	EQQIVVPPKGGSFYPGETTPPQQLQQRIF		J7G6L4	High-molecular-weight glutenin 1Dx2.2 OS=Triticum aestivum OX=4565 PE=4 SV=1	1.17251	Condition 2	Condition 3	0.27573	14.5847	1618.01	1622.99	1534.55	1545.27	1720.62	1932.6	1229.29	1591.65	1612.71
41.72_4601.0880n	7	1	1	#16361	4	41.7182	4601.09	7.7812	GQGQQGQQPGQGQQPAQGQQGQQPGQGQQGQQPGQGQQPGQGQPW		J7G6L4	High-molecular-weight glutenin 1Dx2.2 OS=Triticum aestivum OX=4565 PE=4 SV=1	1.39924	Condition 3	Condition 2	0.588258	38.3136	613.987	860.34	1316.46	529.645	854.161	902.499	683.578	1028.73	1486.79
37.79_1593.7049n	7	0	1	#17043	2	37.7864	1593.7	6.2454	YPTSPQQSGQGQPGY		J7G6L4	High-molecular-weight glutenin 1Dx2.2 OS=Triticum aestivum OX=4565 PE=4 SV=1	1.10206	Condition 1	Condition 3	0.213212	10.626	344.167	341.76	338.159	322.199	326.549	320.314	306.073	278.829	344.349
23.61_1678.7325n	7	0	1	#20403	2	23.6147	1678.73	7.7406	QQTGQGQQSGQGQQGY		J7G6L4	High-molecular-weight glutenin 1Dx2.2 OS=Triticum aestivum OX=4565 PE=4 SV=1	2.66143	Condition 1	Condition 2	0.0863662	173.205	550.711	587.165	544.345	632.073	0	0	618.377	523.894	521.752
60.86_2604.2693n	7	1	1	#20450	3	60.8616	2604.27	5.3582	QQPAQGQQPGQGQQGRQPGQGQPGY		J7G6L4	High-molecular-weight glutenin 1Dx2.2 OS=Triticum aestivum OX=4565 PE=4 SV=1	1.06378	Condition 2	Condition 1	0.588027	11.2259	359.755	371.36	367.256	346.394	388.216	433.811	364.943	394.823	394.146
47.58_1874.8466n	7	1	1	#20615	2	47.5812	1874.85	7.8307	QQSGQGQHGYYPTSPQL		J7G6L4	High-molecular-weight glutenin 1Dx2.2 OS=Triticum aestivum OX=4565 PE=4 SV=1	1.08163	Condition 3	Condition 2	0.626138	12.4631	373.594	368.165	316.161	390.658	303.947	356.031	417.258	376.716	342.425
19.39_884.5460n	7	0	1	#22422	2	19.3918	884.546	7.5698	KVAKAQQL		J7G6L4	High-molecular-weight glutenin 1Dx2.2 OS=Triticum aestivum OX=4565 PE=4 SV=1	1.84241	Condition 2	Condition 3	0.33126	171.755	629.78	199.183	178.635	6.72169	0	1195.97	99.8808	268.472	284.431
55.15_1716.8132n	7	0	1	#25266	2	55.1528	1716.81	7.2919	QQPGQGQPGYYPTSPL		J7G6L4	High-molecular-weight glutenin 1Dx2.2 OS=Triticum aestivum OX=4565 PE=4 SV=1	1.33341	Condition 3	Condition 2	0.746715	46.7016	316.243	279.746	110.22	252.792	231.374	125.148	357.757	285.086	169.623
43.68_1809.8653n	7	0	1	#26691	2	43.6841	1809.87	7.7883	YPTSPQQPGQGQQPGQL		J7G6L4	High-molecular-weight glutenin 1Dx2.2 OS=Triticum aestivum OX=4565 PE=4 SV=1	1.24046	Condition 3	Condition 1	0.590496	41.1628	215.453	257.153	104.092	248.902	202.587	171.034	283.227	200.433	231.711
46.14_1815.8756n	7	0	1	#31144	2	46.1412	1815.88	7.6837	YLTSPQQSGQGQQPGQL		J7G6L4	High-molecular-weight glutenin 1Dx2.2 OS=Triticum aestivum OX=4565 PE=4 SV=1	1.09708	Condition 1	Condition 2	0.908721	29.0397	154.825	191.741	105.515	177.305	137.24	97.5289	180.898	108.292	157.82
42.59_2240.0119n	7	0	1	#31458	2	42.5869	2240.01	7.4426	YPTSLQQTGQGQQSGQGQQGY		J7G6L4	High-molecular-weight glutenin 1Dx2.2 OS=Triticum aestivum OX=4565 PE=4 SV=1	1.24951	Condition 3	Condition 1	0.709805	71.1108	206.975	257.483	32.8116	289.532	140.159	115.049	290.711	168.017	162.615
50.24_1945.8759n	7	1	1	#34763	2	50.2441	1945.88	7.3795	QQPGQWQQPGQGQPGYY		J7G6L4	High-molecular-weight glutenin 1Dx2.2 OS=Triticum aestivum OX=4565 PE=4 SV=1	2.08748	Condition 2	Condition 3	0.386493	64.1755	200.358	148.775	38.1877	170.368	158.663	70.4958	108.993	51.2253	31.1734
41.02_1872.8682n	7	0	1	#36402	2	41.0152	1872.87	6.4139	YPTSPQQSGQGQQPGQW		J7G6L4	High-molecular-weight glutenin 1Dx2.2 OS=Triticum aestivum OX=4565 PE=4 SV=1	1.54358	Condition 3	Condition 1	0.432463	60.1643	128.922	127.969	29.1055	157.555	132.66	77.2841	182.733	125.318	133.408
39.00_1344.6527n	8	0	1	#238	2	38.9979	1344.65	9.0058	EACRQVVDQQL	[3] Carbamidomethyl C	Q52JL2	HMW glutenin subunit OS=Triticum aestivum OX=4565 PE=4 SV=1	1.15376	Condition 1	Condition 3	0.799659	30.0621	24150.4	24386.3	39443.7	23463	24503.3	39061.1	17282.1	30683.5	28289.8
61.91_2025.0259n	8	0	1	#4962	2	61.9074	2025.03	8.8549	EACRQVVDQQLAGRLPW	[3] Carbamidomethyl C	Q52JL2	HMW glutenin subunit OS=Triticum aestivum OX=4565 PE=4 SV=1	1.26847	Condition 2	Condition 1	0.131745	15.5527	2547.71	2277.66	3083.21	3257.61	3353.7	3420.46	3036.15	3142.03	2350.99
61.98_2025.0295n	8	0	1	#264	3	61.9759	2025.03	8.8549	EACRQVVDQQLAGRLPW	[3] Carbamidomethyl C	Q52JL2	HMW glutenin subunit OS=Triticum aestivum OX=4565 PE=4 SV=1	1.22376	Condition 2	Condition 3	0.651153	34.5296	30010	27985.9	50570.2	28791	32732.9	47481.1	21536.1	34559.1	32978.4
46.69_1966.9555n	8	0	1	#354	2	46.6898	1966.96	9.1332	TASLQQPGQGQQGHYPASL		Q52JL2	HMW glutenin subunit OS=Triticum aestivum OX=4565 PE=4 SV=1	1.1145	Condition 2	Condition 1	0.826465	26.0723	21924.7	22768.7	25873.3	23201.4	21405.6	34039.4	18283.9	27437.8	26042.5
40.36_1594.7533n	8	0	2	#392,#21940	2,3	40.3551	1594.75	9.0742	QQPGQGQQGHYPASL		Q52JL2	HMW glutenin subunit OS=Triticum aestivum OX=4565 PE=4 SV=1	1.07752	Condition 2	Condition 3	0.83522	19.7886	22552	21801.3	29073.1	21987.6	22187.3	29581.2	17792.1	26533.9	24123.7
28.07_1088.4904n	8	0	1	#597	2	28.0718	1088.49	6.2976	HQSGQGQQGY		Q52JL2	HMW glutenin subunit OS=Triticum aestivum OX=4565 PE=4 SV=1	1.18687	Condition 2	Condition 3	0.76227	32.1744	15577.1	14850.2	25290.4	14560.6	16315.4	25868.7	11357.3	18531.8	17921.2
59.18_2103.0561n	8	0	2	#612,#1477	2,3	59.1787	2103.06	8.3644	EQTVVPPKGGSFYPGETTPL		Q52JL2	HMW glutenin subunit OS=Triticum aestivum OX=4565 PE=4 SV=1	1.07739	Condition 2	Condition 3	0.915767	23.3867	122545	112331	168429	114886	123749	174581	94882.3	149830	138822
42.91_2037.9704n	8	0	2	#733,#934	2,3	42.9126	2037.97	9.2177	YPGQASPQQPGQGQQPGKW		Q52JL2	HMW glutenin subunit OS=Triticum aestivum OX=4565 PE=4 SV=1	1.06057	Condition 2	Condition 3	0.940567	22.3968	27014.6	28218.1	39869.6	27169.7	29276	40130.3	23283.2	34479.2	33298.5
56.98_1667.7834n	8	0	1	#1388	2	56.9814	1667.78	9.0778	QELGQGQQGYYPTSL		Q52JL2	HMW glutenin subunit OS=Triticum aestivum OX=4565 PE=4 SV=1	1.04073	Condition 2	Condition 3	0.93524	25.2396	8792.28	8152.16	10030.9	8336.45	8216.55	10887.8	6337.52	10657.9	9371.36
55.46_1898.8997n	8	0	1	#1823	2	55.4614	1898.9	8.7928	YPTSPQQLGQGQQPGQW		Q52JL2	HMW glutenin subunit OS=Triticum aestivum OX=4565 PE=4 SV=1	1.04636	Condition 2	Condition 1	0.887753	18.0038	18322.7	14697.5	18492.5	17961.1	16866.8	19072.8	15501.6	21616.2	16741.8
51.92_698.3899n	8	0	1	#2020	2	51.9241	698.39	8.6451	AGRLPW		Q52JL2	HMW glutenin subunit OS=Triticum aestivum OX=4565 PE=4 SV=1	1.21263	Condition 2	Condition 3	0.939106	69.6025	3200.68	3016.06	9039.59	2874.75	3325.39	9327.73	1853.25	6128.52	4823.38
45.15_1635.7317n	8	0	1	#2059	2	45.1526	1635.73	8.1969	HQSGQGQQGYYPSSL		Q52JL2	HMW glutenin subunit OS=Triticum aestivum OX=4565 PE=4 SV=1	1.10635	Condition 1	Condition 3	0.802702	21.5774	6243.34	6878.28	8870.16	6406.11	6223.99	9005.77	5057	7622.21	7198.61
46.21_1282.6648n	8	0	1	#2416	2	46.2098	1282.66	8.6148	QQVGQGQQIGQL		Q52JL2	HMW glutenin subunit OS=Triticum aestivum OX=4565 PE=4 SV=1	1.10269	Condition 1	Condition 3	0.729451	19.4488	3508.13	3794.13	4662.91	3759.55	3450.26	4316.26	2850.53	4233.17	3767.16
35.29_1700.7903n	8	0	1	#2610	2	35.2892	1700.79	9.0899	QQPGQGQQIGQGQQGY		Q52JL2	HMW glutenin subunit OS=Triticum aestivum OX=4565 PE=4 SV=1	1.05053	Condition 1	Condition 3	0.831834	12.3416	5577.71	5174.22	6086.44	5261.7	4835.25	6145.29	4745.55	5930.71	5352.26
44.78_4525.1650n	8	0	1	#3074	4	44.7755	4525.17	8.4601	QQPGQGQQIGQGQQGYYPTSPQHPGQRQQPGQGQQIGQGQQL		Q52JL2	HMW glutenin subunit OS=Triticum aestivum OX=4565 PE=4 SV=1	1.20634	Condition 3	Condition 2	0.244824	15.4044	3554.6	3820.39	4311.31	3231.93	4036.29	3799.87	3977.24	4137.77	5236.82
38.48_871.4196n	8	0	1	#3233	2	38.4836	871.42	8.3763	QGHYPASL		Q52JL2	HMW glutenin subunit OS=Triticum aestivum OX=4565 PE=4 SV=1	1.15859	Condition 1	Condition 3	0.752704	25.9936	1984.7	2008.35	3053.88	1919.74	1951.98	2817.23	1535.07	2503.82	2043.42
44.20_2009.9394n	8	2	2	#10695,#3268	3,4	44.2012	2009.94	6.2237	TSQQQPGQGQQRHYPASL		Q52JL2	HMW glutenin subunit OS=Triticum aestivum OX=4565 PE=4 SV=1	1.12012	Condition 1	Condition 3	0.812641	23.4508	4741.12	4793.63	6828.38	4450.24	4359.75	6472.68	3810.99	5608.01	5189.4
57.14_3231.5954n	8	0	1	#3558	3	57.1357	3231.6	8.0424	TASLQQPGQGQQGHYPASLQQVGQGQQIGQL		Q52JL2	HMW glutenin subunit OS=Triticum aestivum OX=4565 PE=4 SV=1	1.00274	Condition 1	Condition 2	0.991663	25.3912	4091.62	3848.28	4841.69	4037.72	3658.86	5050.03	3009.25	4926.27	4832.01
31.94_1026.4646n	8	0	1	#3660	2	31.9405	1026.46	8.5538	GTSSQTVQGY		Q52JL2	HMW glutenin subunit OS=Triticum aestivum OX=4565 PE=4 SV=1	1.5099	Condition 2	Condition 3	0.20126	28.9422	2141.35	2731.17	3261.22	3644.26	2547.1	3765.36	1466.29	2619.44	2508.54
38.26_2842.3914n	8	0	1	#3725	3	38.2608	2842.39	7.554	YPTSPQHPGQRQQPGQGQQIGQGQQL		Q52JL2	HMW glutenin subunit OS=Triticum aestivum OX=4565 PE=4 SV=1	1.0898	Condition 3	Condition 1	0.766742	15.8317	3210.86	2972.4	3601.44	2961.11	3206.84	3987.5	2974.13	3788.67	3900.52
21.13_1226.5460n	8	0	1	#4125	2	21.1347	1226.55	8.4414	QQPGQGQQGHY		Q52JL2	HMW glutenin subunit OS=Triticum aestivum OX=4565 PE=4 SV=1	1.11508	Condition 1	Condition 3	0.704211	17.3117	5750.97	5332.13	7347.63	5327.89	5519.6	7189.23	4645.14	6211.34	5672.14
53.70_2317.0555n	8	0	2	#4229,#9276	2,3	53.7014	2317.06	9.0653	GTSSQTVQGYYPSVSSPQQGPY		Q52JL2	HMW glutenin subunit OS=Triticum aestivum OX=4565 PE=4 SV=1	1.09891	Condition 2	Condition 1	0.530841	11.6936	4663.42	3921.21	4907.84	4539.18	4906.05	5381.83	4262.12	5371.39	5065.71
46.14_1308.6080n	8	0	1	#4369	2	46.1412	1308.61	7.8333	YPSVSSPQQGPY		Q52JL2	HMW glutenin subunit OS=Triticum aestivum OX=4565 PE=4 SV=1	1.14901	Condition 2	Condition 3	0.891299	39.9376	2811.68	3493.53	5905.54	3384.17	3237.48	6019.83	2224.64	4518.82	4258.66
60.09_2503.1328n	8	0	2	#7983,#4907	2,3	60.0901	2503.13	8.5343	WGTSSQTVQGYYPSVSSPQQGPY		Q52JL2	HMW glutenin subunit OS=Triticum aestivum OX=4565 PE=4 SV=1	1.16636	Condition 2	Condition 3	0.49214	21.1438	3246.81	3355.01	4546.42	3503.74	3836.17	4040.11	2476.12	3495.31	3785.44
49.32_1579.7763n	8	0	1	#5389	2	49.3241	1579.78	8.1803	QQPGQGLQGHYPASL		Q52JL2	HMW glutenin subunit OS=Triticum aestivum OX=4565 PE=4 SV=1	1.12474	Condition 2	Condition 3	0.869846	32.7385	1845.48	1622.44	2319.46	1590.44	1668.01	2765.95	1534.62	2011.5	1810.16
54.72_2262.0415n	8	0	1	#5806	2	54.7243	2262.04	8.8668	QQPGQGQQIGQGQQGYYPTSL		Q52JL2	HMW glutenin subunit OS=Triticum aestivum OX=4565 PE=4 SV=1	1.19645	Condition 3	Condition 2	0.601505	30.8703	3165.32	2712.19	1654.89	2931.21	2352.45	2001.71	2808.23	3391.95	2516.39
54.04_3841.8002n	8	0	1	#5914	4	54.0385	3841.8	8.2838	GQGRQIGQGQQSGQGQQGYYPTSPQQLGQGQQPGQW		Q52JL2	HMW glutenin subunit OS=Triticum aestivum OX=4565 PE=4 SV=1	1.27745	Condition 1	Condition 3	0.551181	34.9844	2455.58	2237.55	4115.76	2307.29	3181.87	2237.91	2193.12	2358.24	2344.33
54.06_3841.7982n	8	0	1	#8130	3	54.0557	3841.8	8.2838	GQGRQIGQGQQSGQGQQGYYPTSPQQLGQGQQPGQW		Q52JL2	HMW glutenin subunit OS=Triticum aestivum OX=4565 PE=4 SV=1	1.35691	Condition 3	Condition 1	0.549886	45.3354	1880.22	1891.01	900.119	2043.25	2020.04	767.399	2188.58	1641.16	2508.86
37.00_4016.7282n	8	0	1	#5961	4	36.9977	4016.73	7.3574	QQSGQGQQSGQGQQSGQGHQLGQGQQSGQEQQGYDNPY		Q52JL2	HMW glutenin subunit OS=Triticum aestivum OX=4565 PE=4 SV=1	1.22738	Condition 1	Condition 3	0.310644	25.2969	1438.5	1407.73	1700.87	1184.97	1686.17	1059.79	1208.8	1187.61	1308.32
78.88_1188.6319n	8	0	1	#6132	2	78.8794	1188.63	8.3311	QQLQQVIFW		Q52JL2	HMW glutenin subunit OS=Triticum aestivum OX=4565 PE=4 SV=1	1.09948	Condition 1	Condition 3	0.794543	19.4687	1288.96	1438.37	1844.13	1293.1	1431.41	1628.18	1087.16	1611.82	1458.88
52.93_2704.2598n	8	0	1	#6143	3	52.9298	2704.26	8.0754	QCERELQESSLEACRQVVDQQL	[2] Carbamidomethyl C|[14] Carbamidomethyl C	Q52JL2	HMW glutenin subunit OS=Triticum aestivum OX=4565 PE=4 SV=1	1.14314	Condition 2	Condition 3	0.36758	15.51	1923.07	2083.02	2226.81	2066.07	2319.7	2380.54	1620.71	2172.72	2125.61
34.93_1106.5062n	8	0	1	#6690	2	34.9292	1106.51	8.4693	QELGQGQQGY		Q52JL2	HMW glutenin subunit OS=Triticum aestivum OX=4565 PE=4 SV=1	1.02787	Condition 1	Condition 3	0.997235	34.536	1087.38	1415.1	2130.3	1220.27	1214.49	2097.39	1164.22	1833.33	1509.61
52.66_1297.5882n	8	0	1	#7003	2	52.6555	1297.59	7.5365	GQGQQGYYPTSL		Q52JL2	HMW glutenin subunit OS=Triticum aestivum OX=4565 PE=4 SV=1	1.10638	Condition 2	Condition 3	0.888184	30.2984	1378.16	1220.96	1835.32	1311.92	1287.47	2083.41	986.668	1841.53	1404.36
30.04_3527.5488n	8	0	2	#7131,#11828	3,4	30.0376	3527.55	8.7509	QQSGQGQQSGQGQQSGQGHQLGQGQQSGQEQQGY		Q52JL2	HMW glutenin subunit OS=Triticum aestivum OX=4565 PE=4 SV=1	1.07503	Condition 1	Condition 3	0.668046	11.4048	2844.78	2702.29	3311.77	2652.12	2906.21	2950.19	2426.75	2760.97	3052.82
49.80_3774.9223n	8	1	1	#8242	5	49.8041	3774.92	6.3854	HVNTEQQTASPKVAKVQQPATQLPIMCRMEGGGAL	[27] Carbamidomethyl C	Q52JL2	HMW glutenin subunit OS=Triticum aestivum OX=4565 PE=4 SV=1	1.1847	Condition 3	Condition 2	0.078475	10.7837	2215.63	2046.87	2147.32	1608.18	1997.76	1827.95	2024.6	2039.37	2373.57
42.06_3008.3315n	8	0	1	#9367	3	42.0554	3008.33	8.2774	YPTSPQQSGQGQQPGQSQQPGQGQQGYY		Q52JL2	HMW glutenin subunit OS=Triticum aestivum OX=4565 PE=4 SV=1	1.11198	Condition 3	Condition 1	0.754596	19.9244	1748.68	1725.44	2073.8	1680.21	1862.89	2441.57	1662.19	2274.63	2232.37
64.09_1002.5516n	8	0	1	#9769	2	64.0903	1002.55	8.4018	QQLQQVIF		Q52JL2	HMW glutenin subunit OS=Triticum aestivum OX=4565 PE=4 SV=1	1.23322	Condition 2	Condition 3	0.867959	55.58	515.55	486.144	1210.15	522.404	556.345	1233.57	306.977	861.203	706.853
60.14_2809.3351n	8	0	1	#10712	3	60.1416	2809.34	8.0947	YPSSLQQPGQGQQIGQGQQGYYPTSL		Q52JL2	HMW glutenin subunit OS=Triticum aestivum OX=4565 PE=4 SV=1	1.02639	Condition 2	Condition 1	0.994309	26.2727	1627.24	1473.12	2204.06	1500.37	1580.64	2363.42	1316.94	1973.79	2132.78
47.92_3318.5074n	8	0	1	#11140	3	47.9241	3318.51	8.3096	HQSGQGQQGYYPSSLQQPGQGQQIGQGQQGY		Q52JL2	HMW glutenin subunit OS=Triticum aestivum OX=4565 PE=4 SV=1	1.05184	Condition 2	Condition 3	0.925325	18.9669	1213.18	1046.4	1175.81	983.725	1126.55	1421.58	1025.25	1040.22	1292.31
43.77_1244.6379n	8	0	1	#11792	2	43.7698	1244.64	7.4646	EQTVVPPKGGSF		Q52JL2	HMW glutenin subunit OS=Triticum aestivum OX=4565 PE=4 SV=1	1.11615	Condition 1	Condition 3	0.725639	19.1874	4381.71	4770.56	6248.66	4818.09	4378.03	5732.05	3694.95	5123.74	4979.55
54.07_3328.5592n	8	0	1	#12070	3	54.0728	3328.56	8.0629	YPSVSSPQQGPYYPGQASPQQPGQGQQPGKW		Q52JL2	HMW glutenin subunit OS=Triticum aestivum OX=4565 PE=4 SV=1	1.1366	Condition 3	Condition 2	0.471573	19.5008	914.577	860.82	885.55	899.151	975.007	659.489	883.763	944.607	1051.37
38.54_984.4467n	8	0	1	#12415	2	38.535	984.447	8.4304	GQGQQPGQW		Q52JL2	HMW glutenin subunit OS=Triticum aestivum OX=4565 PE=4 SV=1	1.22519	Condition 2	Condition 3	0.79465	45.4028	719.171	791.688	1362.74	698.649	746.978	1491.63	486.332	1061.83	849.233
28.67_3522.6224n	8	0	1	#14017	4	28.6718	3522.62	6.531	QQPGQGHPGQRQQPGQGQQPEQGQQPGQGQQGY		Q52JL2	HMW glutenin subunit OS=Triticum aestivum OX=4565 PE=4 SV=1	1.04757	Condition 1	Condition 3	0.960477	37.0977	454.114	365.987	545.184	443.911	607.538	278.596	547.864	365.035	390.385
57.51_4337.0112n	8	0	1	#14739	4	57.5128	4337.01	7.4156	GTSSQTVQGYYPSVSSPQQGPYYPGQASPQQPGQGQQPGKW		Q52JL2	HMW glutenin subunit OS=Triticum aestivum OX=4565 PE=4 SV=1	1.08459	Condition 3	Condition 2	0.901928	25.4092	578.705	552.62	840.641	529.563	789.142	512.327	502.658	650.818	832.449
30.64_1122.4767n	8	0	1	#15060	2	30.6376	1122.48	8.2147	QMRCCQQL	[4] Carbamidomethyl C|[5] Carbamidomethyl C	Q52JL2	HMW glutenin subunit OS=Triticum aestivum OX=4565 PE=4 SV=1	1.10687	Condition 3	Condition 2	0.310858	8.59516	336.323	299.445	288.551	261.97	301.887	307.94	325.741	335.833	303.392
50.43_3126.4609n	8	0	1	#16176	3	50.4327	3126.46	8.4147	YPGQASPQQPGQGQQPGKWQELGQGQQGY		Q52JL2	HMW glutenin subunit OS=Triticum aestivum OX=4565 PE=4 SV=1	1.19823	Condition 2	Condition 1	0.15351	14.1149	619.738	629.435	697.897	727.17	761.285	844.576	578.73	769.606	692.382
25.66_1994.9581n	8	0	2	#34841,#19019	2,3	25.6575	1994.96	6.7059	EQGQQPGQGQQTRQGQQL		Q52JL2	HMW glutenin subunit OS=Triticum aestivum OX=4565 PE=4 SV=1	1.56747	Condition 2	Condition 3	0.368246	39.8346	401.187	245.093	187.226	397.84	399.734	220.405	314.921	178.356	156.162
52.25_2197.0017n	8	0	2	#21058,#25821	2,3	52.2527	2197	8.4375	YPTSLHQSGQGQQGYYPSSL		Q52JL2	HMW glutenin subunit OS=Triticum aestivum OX=4565 PE=4 SV=1	1.03562	Condition 3	Condition 1	0.839539	10.9321	606.792	591.87	569.878	554.805	666.693	554.404	602.274	661.303	567.958
37.03_2845.2758n	8	0	1	#37159	3	37.032	2845.28	7.8534	YPTSPQQSGQGQQPGQSQQPGQGQQGY		Q52JL2	HMW glutenin subunit OS=Triticum aestivum OX=4565 PE=4 SV=1	1.37364	Condition 3	Condition 1	0.318974	37.0129	83.9378	159.867	92.7649	150.465	189.368	106.484	161.279	127.115	173.93
46.88_2248.0633n	8	0	1	#50644	2	46.8784	2248.06	8.172	YPSSLQQPGQGQQIGQGQQGY		Q52JL2	HMW glutenin subunit OS=Triticum aestivum OX=4565 PE=4 SV=1	1.74954	Condition 3	Condition 2	0.859477	121.097	45.7558	25.3901	0	41.8832	1.64794	11.2029	76.3208	5.77751	13.6609
48.31_2262.0720n	8	0	1	#51805	2	48.3127	2262.07	7.7529	YPTSLQQPGQGQQIGQGQQGY		Q52JL2	HMW glutenin subunit OS=Triticum aestivum OX=4565 PE=4 SV=1	3.17574	Condition 3	Condition 2	0.500814	102.064	38.8343	24.4743	0	21.9021	10.3053	0	56.3123	14.5857	31.3841
49.50_2956.3689n	4	0	2	#240,#5124	3,4	49.4955	2956.37	9.3439	QQSGQGQHGYYPTSPQLSGQGQRPGQW		Q0PW13	High molecular weight glutenin subunit 1Dx5.1*t OS=Aegilops tauschii OX=37682 PE=4 SV=1	1.20322	Condition 2	Condition 3	0.584449	24.2295	55280.8	45960.4	66379.3	51633.9	59082.5	81455.5	41334.2	60254	58126.5
33.21_1176.5934n	4	0	2	#242,#10097	2,3	33.2119	1176.59	8.8856	HVSVEHQAASL		Q0PW13	High molecular weight glutenin subunit 1Dx5.1*t OS=Aegilops tauschii OX=37682 PE=4 SV=1	1.17805	Condition 2	Condition 3	0.780672	34.0531	23509.3	23064.2	32728.3	22805.6	22619.2	39385.9	17965.9	28372.2	25654
55.48_1635.7931n	4	0	1	#251	2	55.4785	1635.79	9.05	LQPGQGQQGYYPTSL		Q0PW13	High molecular weight glutenin subunit 1Dx5.1*t OS=Aegilops tauschii OX=37682 PE=4 SV=1	1.12199	Condition 2	Condition 3	0.78066	27.5327	30496.6	26340.7	42946.1	28830.6	31036.9	40546.1	21650.6	38077.3	29767.6
44.91_1801.9061n	4	0	2	#1377,#320	2,3	44.9126	1801.91	8.7721	KRYYPSVTSPQQVSY		Q0PW13	High molecular weight glutenin subunit 1Dx5.1*t OS=Aegilops tauschii OX=37682 PE=4 SV=1	1.17512	Condition 2	Condition 3	0.716131	27.8816	46920.4	49360.6	75752.8	48505.3	49270	75888.9	34478.7	58243	55062.2
48.87_1858.8938n	4	0	2	#1510,#372	2,3	48.8698	1858.89	8.9688	QCERELQELQEREL	[2] Carbamidomethyl C	Q0PW13	High molecular weight glutenin subunit 1Dx5.1*t OS=Aegilops tauschii OX=37682 PE=4 SV=1	1.20896	Condition 2	Condition 3	0.668071	29.563	47534.1	47139.2	68959.7	48189.7	48413.8	78123.9	36594.4	56511.1	51421.8
51.20_2036.8909n	4	0	2	#387,#5236	2,3	51.1955	2036.89	8.9247	YYPTSPQESGQGQQPGQW		Q0PW13	High molecular weight glutenin subunit 1Dx5.1*t OS=Aegilops tauschii OX=37682 PE=4 SV=1	1.11218	Condition 2	Condition 3	0.900192	31.0659	45582.7	43086.4	65479.8	42593.9	46958.1	73836.5	34976.1	59692.5	52239.9
56.98_1538.7399n	4	0	1	#530	2	56.9814	1538.74	8.8246	QLGQGQQGYYPTSL		Q0PW13	High molecular weight glutenin subunit 1Dx5.1*t OS=Aegilops tauschii OX=37682 PE=4 SV=1	1.10038	Condition 2	Condition 3	0.860798	29.4734	16177.6	14939.7	20897.7	15421.4	15543.8	23098	10983.8	20291.7	17855.7
40.78_1337.6142n	4	0	1	#996	2	40.7751	1337.61	9.1525	QQPGQGQQPGQW		Q0PW13	High molecular weight glutenin subunit 1Dx5.1*t OS=Aegilops tauschii OX=37682 PE=4 SV=1	1.09708	Condition 1	Condition 3	0.862022	25.4101	14832.8	15117.8	21513	15027.8	14036.4	21969.7	11653.4	18514.9	16741.3
53.05_1609.7457n	4	0	1	#1100	2	53.0498	1609.75	8.845	QQSGQGQPGYYPTSL		Q0PW13	High molecular weight glutenin subunit 1Dx5.1*t OS=Aegilops tauschii OX=37682 PE=4 SV=1	1.08632	Condition 2	Condition 3	0.876254	23.1083	13276	11664.5	15178.7	11825.2	12637.2	17710.2	9852.14	15822.1	13147.3
32.48_1074.5120n	4	0	1	#1164	2	32.4833	1074.51	9.2079	LQPGQGQQGY		Q0PW13	High molecular weight glutenin subunit 1Dx5.1*t OS=Aegilops tauschii OX=37682 PE=4 SV=1	1.13698	Condition 1	Condition 3	0.883681	37.7368	5501.96	5373.89	9721.72	5047.38	5615.64	9752.12	3787.7	7653.11	6675.17
60.38_2596.3227n	4	0	1	#14691	2	60.3816	2596.32	8.0972	EQQIVVPPKGGSFYPGETTPPQQL		Q0PW13	High molecular weight glutenin subunit 1Dx5.1*t OS=Aegilops tauschii OX=37682 PE=4 SV=1	1.23908	Condition 3	Condition 1	0.74834	54.8722	2977.21	3425.73	915.665	3345.17	2659.01	1601.71	3894.96	2001.64	3171.7
60.52_2596.3160n	4	0	1	#1258	3	60.5188	2596.32	8.0972	EQQIVVPPKGGSFYPGETTPPQQL		Q0PW13	High molecular weight glutenin subunit 1Dx5.1*t OS=Aegilops tauschii OX=37682 PE=4 SV=1	1.11847	Condition 2	Condition 3	0.850533	26.5614	55948	53416.8	84300.5	53319.2	60513.5	84893.1	43920.9	67892.6	65863.7
39.70_1652.8141n	4	0	1	#1671	2	39.7008	1652.81	9.1282	LTSPQQSGQGQQPGQL		Q0PW13	High molecular weight glutenin subunit 1Dx5.1*t OS=Aegilops tauschii OX=37682 PE=4 SV=1	1.09791	Condition 1	Condition 3	0.813325	19.5767	8871.82	9355.72	12569.3	9084.99	8960.05	11985.5	7377.58	10664.6	10008.2
32.65_1841.7979n	4	0	1	#1829	2	32.6547	1841.8	9.3189	QQTGQGQQSGQGQQGYY		Q0PW13	High molecular weight glutenin subunit 1Dx5.1*t OS=Aegilops tauschii OX=37682 PE=4 SV=1	1.0487	Condition 2	Condition 3	0.960201	20.1796	10509.6	8680.05	12759.4	8929.28	10467.8	13262.7	8465.85	11875.1	10802.1
44.64_1214.5958n	4	0	1	#1871	2	44.6384	1214.6	8.7715	YPTSPQQPGQL		Q0PW13	High molecular weight glutenin subunit 1Dx5.1*t OS=Aegilops tauschii OX=37682 PE=4 SV=1	1.11329	Condition 1	Condition 3	0.860732	27.3753	5601.23	5966.96	9023.13	5805.15	5659.92	8776.7	4248.19	7409.95	6837.76
54.45_1898.8996n	4	0	1	#2212	2	54.45	1898.9	8.6404	YPTSLQQPGQGQQPGQW		Q0PW13	High molecular weight glutenin subunit 1Dx5.1*t OS=Aegilops tauschii OX=37682 PE=4 SV=1	1.08827	Condition 1	Condition 3	0.685053	21.9206	7821.99	7514.35	9011.37	7446.01	7697.62	9011.97	6188.08	9302.19	6882.58
48.16_2574.2159n	4	0	1	#2711	3	48.1584	2574.22	9.0213	LQPGQGQQGYYPTSPQQSGQGQQL		Q0PW13	High molecular weight glutenin subunit 1Dx5.1*t OS=Aegilops tauschii OX=37682 PE=4 SV=1	1.18139	Condition 2	Condition 3	0.69532	27.4613	6092.56	5483.04	7830.93	5727.4	5949.75	9132.23	4439.18	6684.16	6491.04
48.19_2574.2130n	4	0	1	#20742	2	48.1927	2574.21	9.0213	LQPGQGQQGYYPTSPQQSGQGQQL		Q0PW13	High molecular weight glutenin subunit 1Dx5.1*t OS=Aegilops tauschii OX=37682 PE=4 SV=1	1.24264	Condition 1	Condition 2	0.940184	59.104	391.574	454.937	103.689	378.682	242.46	143.52	443.881	172.636	289.618
50.77_2327.0871n	4	0	2	#6123,#3516	2,3	50.767	2327.09	9.125	QQPEQGQPGYYPTSPQQPGQL		Q0PW13	High molecular weight glutenin subunit 1Dx5.1*t OS=Aegilops tauschii OX=37682 PE=4 SV=1	1.05532	Condition 2	Condition 1	0.732874	12.7394	6129.23	5979.26	6252.33	5993.35	6614.75	6768.49	5683.16	7161.2	5908.41
57.87_876.4640n	4	0	1	#3608	2	57.8728	876.464	8.5154	QQRIFW		Q0PW13	High molecular weight glutenin subunit 1Dx5.1*t OS=Aegilops tauschii OX=37682 PE=4 SV=1	1.1321	Condition 1	Condition 3	0.957635	54.9985	2887.56	2481.25	6407.04	2462.27	2771.89	5720.72	1679.57	4638.26	4083.96
50.31_1885.9120n	4	0	2	#4037,#14620	2,3	50.3127	1885.91	8.3331	YPTSPQLSGQGQRPGQW		Q0PW13	High molecular weight glutenin subunit 1Dx5.1*t OS=Aegilops tauschii OX=37682 PE=4 SV=1	1.09416	Condition 2	Condition 1	0.91563	29.5431	4220.51	4082.23	5805.1	4037.94	4519.82	6878.52	3694.71	5889.9	4731.6
60.43_2171.0163n	4	0	1	#4057	2	60.433	2171.02	8.6533	YPTSLQQSGQGQPGYYPTSL		Q0PW13	High molecular weight glutenin subunit 1Dx5.1*t OS=Aegilops tauschii OX=37682 PE=4 SV=1	1.0622	Condition 2	Condition 3	0.826513	13.9859	3614.24	3300.42	3814.86	3353.41	3408.89	4270.74	2945.06	3742.13	3699.79
54.54_1888.8763n	4	0	1	#4172	2	54.5357	1888.88	7.7575	YPTSPQQSGQGQQLGQW		Q0PW13	High molecular weight glutenin subunit 1Dx5.1*t OS=Aegilops tauschii OX=37682 PE=4 SV=1	1.06229	Condition 1	Condition 2	0.877283	29.9379	7265.63	7419.13	8792.99	6549.45	7048.1	8503.58	5217.28	9652.22	7355.88
34.71_1083.4644n	4	0	1	#4222	2	34.7063	1083.46	8.9614	QSGQGQPGYY		Q0PW13	High molecular weight glutenin subunit 1Dx5.1*t OS=Aegilops tauschii OX=37682 PE=4 SV=1	1.11003	Condition 2	Condition 3	0.935078	45.7048	2622.8	2610.55	5430.63	2604.65	2759.41	5407.77	1687.91	4389.65	3626.51
50.42_1354.6419n	4	0	1	#4572	2	50.4155	1354.64	8.0004	YPSVTSPQQVSY		Q0PW13	High molecular weight glutenin subunit 1Dx5.1*t OS=Aegilops tauschii OX=37682 PE=4 SV=1	1.12265	Condition 2	Condition 3	0.863129	28.5449	2728.66	2794.25	4122.57	2694.25	2959.97	4481.61	2198.31	3841.24	2988.93
50.83_2856.3485n	4	0	1	#5181	3	50.8269	2856.35	8.4633	QQLGQGQSGYYPTSPQQPGQGQQPGQL		Q0PW13	High molecular weight glutenin subunit 1Dx5.1*t OS=Aegilops tauschii OX=37682 PE=4 SV=1	1.10043	Condition 2	Condition 1	0.777742	20.263	2773.16	2416.71	2920.43	2541.64	2871.7	3511.49	2210.53	3336.07	2786.11
42.57_1203.5652n	4	0	1	#5271	2	42.5698	1203.57	8.1808	QCERELQEL	[2] Carbamidomethyl C	Q0PW13	High molecular weight glutenin subunit 1Dx5.1*t OS=Aegilops tauschii OX=37682 PE=4 SV=1	1.18146	Condition 2	Condition 3	0.500224	19.582	1962.54	2279.84	2637.75	2568.32	2063.38	2776.15	1657.88	2471.75	2140.43
33.37_977.4586n	4	0	1	#5690	2	33.3747	977.459	8.772	QLGQGQQGY		Q0PW13	High molecular weight glutenin subunit 1Dx5.1*t OS=Aegilops tauschii OX=37682 PE=4 SV=1	1.12352	Condition 1	Condition 3	0.81577	31.3701	1309.37	1493.68	1955.9	1386.7	1233.87	1947.91	934.368	1809.24	1492.13
52.66_1297.5882n	4	0	1	#7003	2	52.6555	1297.59	7.7918	GQGQQGYYPTSL		Q0PW13	High molecular weight glutenin subunit 1Dx5.1*t OS=Aegilops tauschii OX=37682 PE=4 SV=1	1.10638	Condition 2	Condition 3	0.888184	30.2984	1378.16	1220.96	1835.32	1311.92	1287.47	2083.41	986.668	1841.53	1404.36
29.55_1309.6403n	4	0	1	#7010	2	29.5462	1309.64	8.1919	QQPAQGQQGQQL		Q0PW13	High molecular weight glutenin subunit 1Dx5.1*t OS=Aegilops tauschii OX=37682 PE=4 SV=1	1.02738	Condition 1	Condition 3	0.927611	9.72198	1768.87	1621.47	1967.46	1667	1705.5	1931.55	1628.18	1796.53	1790.31
47.52_2403.0759n	4	0	2	#15917,#8578	2,3	47.5212	2403.08	8.9059	YPTSLQQTGQGQQSGQGQQGYY		Q0PW13	High molecular weight glutenin subunit 1Dx5.1*t OS=Aegilops tauschii OX=37682 PE=4 SV=1	1.13164	Condition 1	Condition 3	0.143788	8.71749	2554.55	2709.54	3027.17	2558.67	2601.48	2770.07	2297.63	2440.71	2588.45
33.34_1064.4896n	4	0	1	#10516	2	33.3405	1064.49	8.0137	QQLGQGQSGY		Q0PW13	High molecular weight glutenin subunit 1Dx5.1*t OS=Aegilops tauschii OX=37682 PE=4 SV=1	1.07414	Condition 2	Condition 3	0.989711	45.9782	482.217	442.306	825.591	448.031	443.721	929.259	371.806	692.667	630.851
32.57_1099.5151n	4	0	1	#10861	2	32.569	1099.52	8.2538	SGQGQRPGQW		Q0PW13	High molecular weight glutenin subunit 1Dx5.1*t OS=Aegilops tauschii OX=37682 PE=4 SV=1	1.01999	Condition 3	Condition 2	0.973865	24.9214	620.307	623.484	836.794	581.551	587.207	878.973	599.963	711.701	777.01
46.91_1229.5954n	4	0	1	#11088	2	46.9126	1229.6	8.2243	YPGETTPPQQL		Q0PW13	High molecular weight glutenin subunit 1Dx5.1*t OS=Aegilops tauschii OX=37682 PE=4 SV=1	1.09568	Condition 2	Condition 3	0.870942	25.7135	1380.3	1407.84	2122.73	1393.16	1495.93	2081.12	1070.06	1763.61	1702.5
34.76_1873.8043n	4	0	1	#11864	3	34.7578	1873.8	6.1812	YPTSPQESGQGQQPGQW		Q0PW13	High molecular weight glutenin subunit 1Dx5.1*t OS=Aegilops tauschii OX=37682 PE=4 SV=1	1.23769	Condition 1	Condition 2	0.0747204	14.4283	1296.63	1129.79	1199.57	1052.07	904.514	973.055	908.716	1171.46	933.94
39.86_1517.7117n	4	0	1	#13066	2	39.8551	1517.71	7.3031	YPTSPQQSGQGQQL		Q0PW13	High molecular weight glutenin subunit 1Dx5.1*t OS=Aegilops tauschii OX=37682 PE=4 SV=1	1.02392	Condition 3	Condition 2	0.973559	20.0019	655.471	604.315	835.696	594.839	619.422	843.848	602.695	772.041	732.607
65.31_3268.6815n	4	0	1	#13535	3	65.3074	3268.68	7.5927	EQQIVVPPKGGSFYPGETTPPQQLQQRIF		Q0PW13	High molecular weight glutenin subunit 1Dx5.1*t OS=Aegilops tauschii OX=37682 PE=4 SV=1	1.17251	Condition 2	Condition 3	0.27573	14.5847	1618.01	1622.99	1534.55	1545.27	1720.62	1932.6	1229.29	1591.65	1612.71
32.88_3603.6540n	4	0	1	#13622	6	32.8776	3603.65	---	YPTSPQQSGQGQQPGQWQQPGQGQPGYYPTSPL	[14] Hydroxyproline|[29] Hydroxyproline	Q0PW13	High molecular weight glutenin subunit 1Dx5.1*t OS=Aegilops tauschii OX=37682 PE=4 SV=1	1.13246	Condition 3	Condition 2	0.585057	22.3534	660.454	505.952	707.767	546.701	508.619	759.549	651.546	719.627	684.088
54.23_1287.5796n	4	0	1	#13925	2	54.2271	1287.58	6.4784	YPTSPQQPGQW		Q0PW13	High molecular weight glutenin subunit 1Dx5.1*t OS=Aegilops tauschii OX=37682 PE=4 SV=1	1.48791	Condition 2	Condition 3	0.990946	85.2785	2065.69	1207.3	133.2	2114.22	1930.43	79.2458	1173.81	1477.68	120.124
37.79_1593.7049n	4	0	1	#17043	2	37.7864	1593.7	5.9781	YPTSPQQSGQGQPGY		Q0PW13	High molecular weight glutenin subunit 1Dx5.1*t OS=Aegilops tauschii OX=37682 PE=4 SV=1	1.10206	Condition 1	Condition 3	0.213212	10.626	344.167	341.76	338.159	322.199	326.549	320.314	306.073	278.829	344.349
23.61_1678.7325n	4	0	1	#20403	2	23.6147	1678.73	8.0781	QQTGQGQQSGQGQQGY		Q0PW13	High molecular weight glutenin subunit 1Dx5.1*t OS=Aegilops tauschii OX=37682 PE=4 SV=1	2.66143	Condition 1	Condition 2	0.0863662	173.205	550.711	587.165	544.345	632.073	0	0	618.377	523.894	521.752
47.58_1874.8466n	4	0	1	#20615	2	47.5812	1874.85	7.9293	QQSGQGQHGYYPTSPQL		Q0PW13	High molecular weight glutenin subunit 1Dx5.1*t OS=Aegilops tauschii OX=37682 PE=4 SV=1	1.08163	Condition 3	Condition 2	0.626138	12.4631	373.594	368.165	316.161	390.658	303.947	356.031	417.258	376.716	342.425
50.19_2080.9723n	4	1	1	#22021	2	50.1927	2080.97	6.3498	RDISPECHPVVASPVAGQY	[7] Carbamidomethyl C	Q0PW13	High molecular weight glutenin subunit 1Dx5.1*t OS=Aegilops tauschii OX=37682 PE=4 SV=1	1.23634	Condition 2	Condition 1	0.436725	29.8949	390.951	327.146	208.896	353.385	316.499	476.197	336.438	415.731	370.917
19.39_884.5460n	4	0	1	#22422	2	19.3918	884.546	8.1182	KVAKAQQL		Q0PW13	High molecular weight glutenin subunit 1Dx5.1*t OS=Aegilops tauschii OX=37682 PE=4 SV=1	1.84241	Condition 2	Condition 3	0.33126	171.755	629.78	199.183	178.635	6.72169	0	1195.97	99.8808	268.472	284.431
35.91_2873.3378n	4	1	1	#23939	4	35.9063	2873.34	6.2095	TQGQQGQQPAQVQQGQQPAQGQQGQQL		Q0PW13	High molecular weight glutenin subunit 1Dx5.1*t OS=Aegilops tauschii OX=37682 PE=4 SV=1	1.27984	Condition 3	Condition 2	0.749748	42.4435	200.085	230.386	90.3392	156.15	135.648	151.685	251.017	135.612	180.959
55.15_1716.8132n	4	0	1	#25266	2	55.1528	1716.81	7.9321	QQPGQGQPGYYPTSPL		Q0PW13	High molecular weight glutenin subunit 1Dx5.1*t OS=Aegilops tauschii OX=37682 PE=4 SV=1	1.33341	Condition 3	Condition 2	0.746715	46.7016	316.243	279.746	110.22	252.792	231.374	125.148	357.757	285.086	169.623
42.60_2240.0098n	4	0	2	#31458,#26406	2,3	42.6041	2240.01	7.8773	YPTSLQQTGQGQQSGQGQQGY		Q0PW13	High molecular weight glutenin subunit 1Dx5.1*t OS=Aegilops tauschii OX=37682 PE=4 SV=1	1.2397	Condition 1	Condition 2	0.535325	37.4933	493.528	592.605	416.222	554.633	405.51	251.731	515.692	325.53	379.847
43.68_1809.8653n	4	0	1	#26691	2	43.6841	1809.87	7.9921	YPTSPQQPGQGQQPGQL		Q0PW13	High molecular weight glutenin subunit 1Dx5.1*t OS=Aegilops tauschii OX=37682 PE=4 SV=1	1.24046	Condition 3	Condition 1	0.590496	41.1628	215.453	257.153	104.092	248.902	202.587	171.034	283.227	200.433	231.711
46.14_1815.8756n	4	0	1	#31144	2	46.1412	1815.88	7.679	YLTSPQQSGQGQQPGQL		Q0PW13	High molecular weight glutenin subunit 1Dx5.1*t OS=Aegilops tauschii OX=37682 PE=4 SV=1	1.09708	Condition 1	Condition 2	0.908721	29.0397	154.825	191.741	105.515	177.305	137.24	97.5289	180.898	108.292	157.82
50.24_1945.8759n	4	0	1	#34763	2	50.2441	1945.88	7.7134	QQPGQWQQPGQGQPGYY		Q0PW13	High molecular weight glutenin subunit 1Dx5.1*t OS=Aegilops tauschii OX=37682 PE=4 SV=1	2.08748	Condition 2	Condition 3	0.386493	64.1755	200.358	148.775	38.1877	170.368	158.663	70.4958	108.993	51.2253	31.1734
48.29_2189.0175n	10	2	2	#1208,#312	2,3	48.2869	2189.02	5.5207	YPTSPQQSGQGQQPGQGQPGY		Q5XZE4	High molecular weight glutenin subunit Bx7.1 (Fragment) OS=Triticum polonicum OX=77606 PE=4 SV=1	1.1757	Condition 2	Condition 3	0.607633	25.605	55944.4	48301.2	65012.2	49551.1	50193.1	75819.8	40690.5	56032.2	52603.9
55.37_2604.2770n	8;6;4;10;1	2	10	#3605,#3605,#3605,#3605,#3605,#536,#536,#536,#536,#536	2,2,2,2,2,3,3,3,3,3	55.3671	2604.28	8.9727	EQQPVVPSKAGSFYPSETTPSQQL		Q5XZE4	High molecular weight glutenin subunit Bx7.1 (Fragment) OS=Triticum polonicum OX=77606 PE=4 SV=1	1.04891	Condition 1	Condition 3	0.951185	22.8496	129315	121197	181860	124313	137435	162585	105599	165139	141472
46.47_3612.6435n	10	2	2	#606,#1774	3,4	46.4669	3612.64	9.1197	QRPGQGQPGYYPTSPQQPGQEQQSGQAQQSGQW		Q5XZE4	High molecular weight glutenin subunit Bx7.1 (Fragment) OS=Triticum polonicum OX=77606 PE=4 SV=1	1.06933	Condition 1	Condition 2	0.854051	16.4132	40288.8	38387.9	50744.1	33071.5	46025.2	41933.4	36803.2	41596.6	47245.6
48.16_4428.0543n	10;1	1	2	#806,#806	4,4	48.1584	4428.05	9.004	YPTSPQQPGQLQQPAQGQQPAQGQQSAQEQQPGQAQQSGQW		Q5XZE4	High molecular weight glutenin subunit Bx7.1 (Fragment) OS=Triticum polonicum OX=77606 PE=4 SV=1	1.05258	Condition 2	Condition 3	0.960855	26.1034	44602.9	44506.9	68273.8	42721.9	53354.3	66951	38830.4	54943.7	61108.7
32.48_1074.5120n	10;1	0	2	#1164,#1164	2,2	32.4833	1074.51	9.259	LQPGQGQQGY		Q5XZE4	High molecular weight glutenin subunit Bx7.1 (Fragment) OS=Triticum polonicum OX=77606 PE=4 SV=1	1.13698	Condition 1	Condition 3	0.883681	37.7368	11003.9	10747.8	19443.4	10094.8	11231.3	19504.2	7575.4	15306.2	13350.3
38.07_1777.8444n	10;1	1	2	#1606,#1606	3,3	38.0722	1777.84	7.6574	RRYYPSVTSSQQGSY		Q5XZE4	High molecular weight glutenin subunit Bx7.1 (Fragment) OS=Triticum polonicum OX=77606 PE=4 SV=1	1.09471	Condition 2	Condition 3	0.904549	28.0855	17538.2	16966	26859.5	16710.8	17830.3	27241.8	14271.9	21167.8	20998.2
38.09_1777.8174n	10;1	1	2	#6158,#6158	2,2	38.0893	1777.82	7.6574	RRYYPSVTSSQQGSY		Q5XZE4	High molecular weight glutenin subunit Bx7.1 (Fragment) OS=Triticum polonicum OX=77606 PE=4 SV=1	1.12037	Condition 2	Condition 3	0.373897	10.5601	4460.59	5109.72	5327.45	5630.79	4643.21	5588.48	4415.55	4827.11	4915.61
60.83_1717.8701n	10;1	1	2	#1723,#1723	2,2	60.8273	1717.87	8.714	QLVYYPTSPQQPGQL		Q5XZE4	High molecular weight glutenin subunit Bx7.1 (Fragment) OS=Triticum polonicum OX=77606 PE=4 SV=1	1.13428	Condition 1	Condition 3	0.702872	21.4378	13655.5	13345.3	18362	12511.4	13211.6	18273.1	11147.7	14466.3	14378.7
44.64_1214.5958n	10;1	0	2	#1871,#1871	2,2	44.6384	1214.6	8.8683	YPTSPQQPGQL		Q5XZE4	High molecular weight glutenin subunit Bx7.1 (Fragment) OS=Triticum polonicum OX=77606 PE=4 SV=1	1.11329	Condition 1	Condition 3	0.860732	27.3753	11202.5	11933.9	18046.3	11610.3	11319.8	17553.4	8496.38	14819.9	13675.5
30.31_961.4135n	10	0	1	#1933	2	30.3119	961.413	5.9291	QPGQGQQGY		Q5XZE4	High molecular weight glutenin subunit Bx7.1 (Fragment) OS=Triticum polonicum OX=77606 PE=4 SV=1	1.10596	Condition 2	Condition 3	0.862525	30.3508	2581.39	2604.7	4245.65	2618.43	2876.92	3952.99	2128.03	3308.37	3106.7
44.36_1372.7011n	6;4;10;1;8;3	1	6	#2127,#2127,#2127,#2127,#2127,#2127	2,2,2,2,2,2	44.3641	1372.7	8.5457	EQQPVVPSKAGSF		Q5XZE4	High molecular weight glutenin subunit Bx7.1 (Fragment) OS=Triticum polonicum OX=77606 PE=4 SV=1	1.12103	Condition 1	Condition 3	0.801633	23.6672	23836.3	25821.1	36250.2	24803.4	24055.5	36007.7	19089.6	29772.8	27770.7
38.81_2145.0812n	10;1;8;3	2	8	#4491,#4491,#4491,#4491,#2480,#2480,#2480,#2480	3,3,3,3,4,4,4,4	38.8093	2145.08	8.1428	RDVSPGCRPITVSPGTRQY	[7] Carbamidomethyl C	Q5XZE4	High molecular weight glutenin subunit Bx7.1 (Fragment) OS=Triticum polonicum OX=77606 PE=4 SV=1	1.09848	Condition 1	Condition 3	0.858327	24.7669	24697.3	26236.7	37025.7	25809.8	24170.9	37274	19074.6	30934.1	30065.4
39.53_3265.4470n	10	1	1	#2504	3	39.5294	3265.45	8.736	LQPGQGQQGYYPTSSQQSGQGHQSGQGQQGY		Q5XZE4	High molecular weight glutenin subunit Bx7.1 (Fragment) OS=Triticum polonicum OX=77606 PE=4 SV=1	1.03883	Condition 2	Condition 1	0.991174	34.9191	5132.99	5305.33	8445.7	4659.43	5877.64	9080.17	4415.68	7436.14	7702.66
29.08_1556.7004n	10	1	1	#2598	2	29.0833	1556.7	8.6236	QPGQGQQPGQGQQGY		Q5XZE4	High molecular weight glutenin subunit Bx7.1 (Fragment) OS=Triticum polonicum OX=77606 PE=4 SV=1	1.05767	Condition 1	Condition 3	0.881099	14.324	5718.94	4585.39	6086.95	4926.15	4961.15	6167.63	4632.32	5657.96	5207.24
42.71_2549.1351n	10;1	2	4	#26405,#26405,#2617,#2617	2,2,3,3	42.7069	2549.14	8.3143	YPTSPQQSGQGQQPGHEQQPGQW		Q5XZE4	High molecular weight glutenin subunit Bx7.1 (Fragment) OS=Triticum polonicum OX=77606 PE=4 SV=1	1.02227	Condition 2	Condition 3	0.991826	21.9321	15568.8	14961.8	20456.9	14797.8	15567.1	21747.4	13694	18820.6	18462.5
74.59_3251.5863n	8;6;4;10;1	1	5	#2773,#2773,#2773,#2773,#2773	3,3,3,3,3	74.5879	3251.59	8.3473	EQQPVVPSKAGSFYPSETTPSQQLQQMIF		Q5XZE4	High molecular weight glutenin subunit Bx7.1 (Fragment) OS=Triticum polonicum OX=77606 PE=4 SV=1	1.19153	Condition 2	Condition 3	0.438166	17.4139	26399.9	25018.8	31793.4	25880.4	29422.6	36339.5	21111.8	28645.3	27154.7
52.43_3443.6713n	10;1;8;3	2	8	#16350,#16350,#16350,#16350,#3116,#3116,#3116,#3116	3,3,3,3,4,4,4,4	52.4327	3443.67	8.0489	EACQQVVDQQLRDVSPGCRPITVSPGTRQY	[3] Carbamidomethyl C|[18] Carbamidomethyl C	Q5XZE4	High molecular weight glutenin subunit Bx7.1 (Fragment) OS=Triticum polonicum OX=77606 PE=4 SV=1	1.07845	Condition 2	Condition 1	0.850562	20.6602	18841.9	18339.7	22762.2	19558.1	20533.4	24555.1	15887.3	23640.9	23014.6
59.34_2762.2950n	10	1	1	#3162	3	59.3415	2762.29	7.7369	YPISPQQPGQGQQSGQGQPGYYPTSL		Q5XZE4	High molecular weight glutenin subunit Bx7.1 (Fragment) OS=Triticum polonicum OX=77606 PE=4 SV=1	1.06304	Condition 1	Condition 3	0.952915	29.2802	6829.42	5924.67	10172.8	5892.84	7133.75	9787.37	5006.49	8636.45	7924.34
49.48_3739.7002n	10	1	1	#3705	4	49.4784	3739.7	8.5199	QQPGQGQQPGQGQQGQQPGQGQQSGQGQQGYYPTSL		Q5XZE4	High molecular weight glutenin subunit Bx7.1 (Fragment) OS=Triticum polonicum OX=77606 PE=4 SV=1	1.37193	Condition 1	Condition 3	0.256135	26.6986	3852.95	4049.55	6103.47	3660.79	4598.19	2947.86	3302.76	3106.27	3799.95
49.55_3739.7050n	10	1	1	#3551	3	49.547	3739.7	8.5199	QQPGQGQQPGQGQQGQQPGQGQQSGQGQQGYYPTSL		Q5XZE4	High molecular weight glutenin subunit Bx7.1 (Fragment) OS=Triticum polonicum OX=77606 PE=4 SV=1	1.29575	Condition 3	Condition 1	0.0944489	17.3831	5068.02	5550.05	4440.12	5404.89	5582.58	5610.32	5961.44	5746.71	7803.43
52.64_4690.1886n	10;1	1	2	#4392,#4392	4,4	52.6384	4690.19	8.0125	VYYPTSPQQPGQLQQPAQGQQPAQGQQSAQEQQPGQAQQSGQW		Q5XZE4	High molecular weight glutenin subunit Bx7.1 (Fragment) OS=Triticum polonicum OX=77606 PE=4 SV=1	1.10606	Condition 3	Condition 2	0.677321	18.2768	7074.44	7642.68	8963.09	7628.99	8617.64	7148.34	7216.52	8331.7	10328.1
22.17_814.3303n	10;1	0	2	#4492,#4492	2,2	22.1747	814.33	7.4987	QCEHEL	[2] Carbamidomethyl C	Q5XZE4	High molecular weight glutenin subunit Bx7.1 (Fragment) OS=Triticum polonicum OX=77606 PE=4 SV=1	1.12167	Condition 1	Condition 3	0.978757	52.7168	4957.45	8268.71	14573.4	8201.08	5892.73	13489.2	5913	9611.89	9259.23
39.05_3231.4728n	10;1	1	2	#5544,#5544	3,3	39.0494	3231.47	8.6694	QQPAQGQQPAQGQQSAQEQQPGQAQQSGQW		Q5XZE4	High molecular weight glutenin subunit Bx7.1 (Fragment) OS=Triticum polonicum OX=77606 PE=4 SV=1	1.04243	Condition 3	Condition 1	0.977092	22.2162	8548.54	7700.08	10635.8	7333.19	8759.8	10977.6	6945.37	10556.9	10522.9
49.14_1249.5627n	10	1	1	#5604	2	49.1355	1249.56	5.8963	YPSETTPSQQL		Q5XZE4	High molecular weight glutenin subunit Bx7.1 (Fragment) OS=Triticum polonicum OX=77606 PE=4 SV=1	1.12456	Condition 1	Condition 3	0.571314	18.4127	2121.32	2036.32	2584.79	1995.93	1970.88	2690.81	1802.32	2151.65	2041.64
43.03_1249.5870n	8;6;4;10;1	1	5	#16402,#16402,#16402,#16402,#16402	2,2,2,2,2	43.0326	1249.59	7.1428	YPSETTPSQQL		Q5XZE4	High molecular weight glutenin subunit Bx7.1 (Fragment) OS=Triticum polonicum OX=77606 PE=4 SV=1	1.0559	Condition 3	Condition 1	0.86266	15.3072	3041.15	3578.3	2938.94	3304.61	3154.77	3393.84	2771.47	3619.77	3701.47
42.11_1527.7334n	3;10;1	0	3	#5868,#5868,#5868	2,2,2	42.1068	1527.73	8.2601	YPTSPQQPGQGQQL		Q5XZE4	High molecular weight glutenin subunit Bx7.1 (Fragment) OS=Triticum polonicum OX=77606 PE=4 SV=1	1.09925	Condition 2	Condition 3	0.750671	19.6579	4302.81	4251.57	5919.27	4483.62	4384.02	5693.17	3648.49	4993.95	4603.66
54.07_3448.5381n	10	1	1	#6350	3	54.0728	3448.54	8.1388	YPTSPQQSGQGQQPGQGQPGYYPTSPQQSGQW		Q5XZE4	High molecular weight glutenin subunit Bx7.1 (Fragment) OS=Triticum polonicum OX=77606 PE=4 SV=1	1.12494	Condition 3	Condition 2	0.427907	14.2465	4072.45	4093.93	3985.68	3998.91	4331.54	3256.73	3945.13	4214.17	4875.53
50.64_2562.2259n	10;1	1	2	#6462,#6462	3,3	50.6384	2562.23	8.0466	VYYPTSPQQPGQLQQPAQGQQGY		Q5XZE4	High molecular weight glutenin subunit Bx7.1 (Fragment) OS=Triticum polonicum OX=77606 PE=4 SV=1	1.13091	Condition 2	Condition 1	0.631384	18.0496	5477.68	4774.72	6535.18	5331.74	6078.6	7574.89	4659.24	6482.44	5750.99
33.31_982.4725n	10	1	1	#6715	2	33.3062	982.473	5.6926	QQPGQGQQL		Q5XZE4	High molecular weight glutenin subunit Bx7.1 (Fragment) OS=Triticum polonicum OX=77606 PE=4 SV=1	1.13517	Condition 1	Condition 3	0.858267	31.6299	731.593	797.448	1161.54	607.336	819.589	1145.84	676.719	844.893	848.591
52.59_1476.7271n	10;1	1	2	#6792,#6792	2,2	52.5869	1476.73	7.9877	VYYPTSPQQPGQL		Q5XZE4	High molecular weight glutenin subunit Bx7.1 (Fragment) OS=Triticum polonicum OX=77606 PE=4 SV=1	1.12358	Condition 2	Condition 1	0.744273	19.9218	2842.11	2269.33	3399.68	2767.87	2952.92	3842.1	2459.65	3562.14	2872.83
44.95_2300.0860n	10;1	1	2	#18203,#18203	2,2	44.9469	2300.09	8.7349	YPTSPQQPGQLQQPAQGQQGY		Q5XZE4	High molecular weight glutenin subunit Bx7.1 (Fragment) OS=Triticum polonicum OX=77606 PE=4 SV=1	1.35678	Condition 3	Condition 2	0.281407	34.0321	1131	1105.63	567.739	988.732	998.344	733.953	1168.49	1177.92	1345.44
44.98_2300.0868n	10;1	1	2	#7008,#7008	3,3	44.9812	2300.09	8.7349	YPTSPQQPGQLQQPAQGQQGY		Q5XZE4	High molecular weight glutenin subunit Bx7.1 (Fragment) OS=Triticum polonicum OX=77606 PE=4 SV=1	1.23439	Condition 1	Condition 3	0.569795	26.8433	3856.11	3822.76	5951.7	3240.05	4107.92	4676.86	2755.2	4307.62	3979.5
30.21_3801.7386n	10	1	1	#7771	4	30.209	3801.74	6.6691	QQPGQGQQPGQGQQSGQGQQGQQPGQGQRPGQGQQGY		Q5XZE4	High molecular weight glutenin subunit Bx7.1 (Fragment) OS=Triticum polonicum OX=77606 PE=4 SV=1	1.15815	Condition 1	Condition 2	0.668427	41.433	1073.22	888.029	855.718	843.367	1129.2	459.729	936.268	824.568	840.245
51.70_4763.1441n	10	1	1	#8107	4	51.7012	4763.14	7.9347	YPISPQQSGQGQQPGQGQQGYYPTSPQQSGQGQQPGHEQQPGQW		Q5XZE4	High molecular weight glutenin subunit Bx7.1 (Fragment) OS=Triticum polonicum OX=77606 PE=4 SV=1	1.53373	Condition 1	Condition 2	0.0569567	27.2158	2407.65	2756.46	2557.37	1711.08	1879.38	1443.98	2385.21	1789.28	3108.67
50.12_2112.9225n	10;8;1;3	1	4	#8545,#8545,#8545,#8545	2,2,2,2	50.1241	2112.92	8.2492	QCEHELEACQQVVDQQL	[2] Carbamidomethyl C|[9] Carbamidomethyl C	Q5XZE4	High molecular weight glutenin subunit Bx7.1 (Fragment) OS=Triticum polonicum OX=77606 PE=4 SV=1	1.18187	Condition 3	Condition 1	0.41388	17.5984	4605.1	4895.48	3457.89	4562.1	5086.05	4929.02	4251.72	6013.84	5049.63
41.75_1302.5759n	10;1	1	2	#9078,#9078	2,2	41.7525	1302.58	7.6061	YPSVTSSQQGSY		Q5XZE4	High molecular weight glutenin subunit Bx7.1 (Fragment) OS=Triticum polonicum OX=77606 PE=4 SV=1	1.06721	Condition 2	Condition 3	0.937908	27.8284	3016.51	3371.79	4997.39	3348.85	3335.95	4872.08	2556.06	4302.49	3970.53
31.12_770.3826n	10	1	1	#10131	2	31.1176	770.383	8.1705	RQPGQW		Q5XZE4	High molecular weight glutenin subunit Bx7.1 (Fragment) OS=Triticum polonicum OX=77606 PE=4 SV=1	1.09088	Condition 3	Condition 2	0.927983	67.3965	325.501	876.774	1567.3	755.814	544.974	1386.96	555.856	1199.62	1176.53
69.07_1304.6500n	6;4;10;1;8;3	1	6	#10296,#10296,#10296,#10296,#10296,#10296	2,2,2,2,2,2	69.0676	1304.65	7.742	QQMIFWGIPAL	[1] Deamidation Q|[2] Deamidation Q	Q5XZE4	High molecular weight glutenin subunit Bx7.1 (Fragment) OS=Triticum polonicum OX=77606 PE=4 SV=1	1.21625	Condition 2	Condition 3	0.610241	31.1344	4621.52	5253.68	8126.92	5405.02	5525.12	7657.25	3779.31	5581.9	5921.27
58.95_2304.0592n	10	2	2	#11569,#14489	2,3	58.9473	2304.06	8.2171	YPTSLWQPGQGQQPGQGQQGY		Q5XZE4	High molecular weight glutenin subunit Bx7.1 (Fragment) OS=Triticum polonicum OX=77606 PE=4 SV=1	1.16279	Condition 1	Condition 3	0.0681943	9.25487	1662.92	1713.78	1896.6	1723.46	1832.65	1671.12	1407.6	1456.71	1670.71
51.07_4492.0631n	10	1	1	#11922	4	51.0669	4492.06	7.3142	RQPGQWQQPGQGQQPGQGQQGQQPGQGQQSGQGQQGYYPTSL		Q5XZE4	High molecular weight glutenin subunit Bx7.1 (Fragment) OS=Triticum polonicum OX=77606 PE=4 SV=1	1.16048	Condition 3	Condition 2	0.980371	54.281	842.407	1026.52	2075.18	941.062	1257.63	1385.74	809.504	1112.3	2237.86
48.72_2770.2278n	10	1	1	#12455	3	48.7241	2770.23	7.4041	YPTSSQQSGQGHQSGQGQQGYYPTSL		Q5XZE4	High molecular weight glutenin subunit Bx7.1 (Fragment) OS=Triticum polonicum OX=77606 PE=4 SV=1	1.10697	Condition 2	Condition 3	0.814384	21.2752	1759.79	1567.73	2126.01	1621.68	1807.14	2413.88	1356.19	1976.68	1945.2
42.91_4442.0285n	10	1	1	#12695	4	42.9126	4442.03	7.6258	QQPGQGQQLGQGQPGYYPTSQQSEQGQQPGQGKQPGQGQQGY		Q5XZE4	High molecular weight glutenin subunit Bx7.1 (Fragment) OS=Triticum polonicum OX=77606 PE=4 SV=1	1.23037	Condition 3	Condition 2	0.340175	30.6274	918.944	961.434	865.552	786.689	1049.5	560.582	1039.6	935.941	973.383
39.86_1517.7117n	10;1	0	2	#13066,#13066	2,2	39.8551	1517.71	7.4284	YPTSPQQSGQGQQL		Q5XZE4	High molecular weight glutenin subunit Bx7.1 (Fragment) OS=Triticum polonicum OX=77606 PE=4 SV=1	1.02392	Condition 3	Condition 2	0.973559	20.0019	1310.94	1208.63	1671.39	1189.68	1238.84	1687.7	1205.39	1544.08	1465.21
36.82_2178.9603n	10	0	2	#15518,#19770	2,3	36.8177	2178.96	8.4089	YPTSPQQSGQGQQPGQGQSGY		Q5XZE4	High molecular weight glutenin subunit Bx7.1 (Fragment) OS=Triticum polonicum OX=77606 PE=4 SV=1	1.07587	Condition 3	Condition 2	0.77669	20.9466	1141.86	1179.1	1440.2	983.711	1134.98	1473.55	1175.85	1335.26	1353.66
36.29_1624.7131n	8;10;1	0	3	#17240,#17240,#17240	2,2,2	36.2949	1624.71	7.5307	YPTSPQQSGQGQQGY		Q5XZE4	High molecular weight glutenin subunit Bx7.1 (Fragment) OS=Triticum polonicum OX=77606 PE=4 SV=1	1.09738	Condition 3	Condition 2	0.58702	16.1588	1718.59	1581.67	1915.41	1471.54	1542.9	1967.92	1725.56	1967.57	1774.44
36.38_2208.9500n	10	1	1	#20263	3	36.3806	2208.95	5.8623	YPTSSQQSGQGHQSGQGQQGY		Q5XZE4	High molecular weight glutenin subunit Bx7.1 (Fragment) OS=Triticum polonicum OX=77606 PE=4 SV=1	1.17448	Condition 1	Condition 3	0.0178789	5.95503	464.455	475.515	472.823	404.137	447.886	449.844	418.588	408.187	376.136
42.78_2232.0241n	10;1	1	2	#37451,#37451	2,2	42.7755	2232.02	8.0732	YPISPQQSGQGQQPGQGQQGY		Q5XZE4	High molecular weight glutenin subunit Bx7.1 (Fragment) OS=Triticum polonicum OX=77606 PE=4 SV=1	1.66252	Condition 3	Condition 1	0.511907	92.3757	198.666	307.038	0	315.538	184.801	56.5375	431.385	127.387	281.973
42.81_2232.0211n	10;1	1	2	#21436,#21436	3,3	42.8098	2232.02	8.0732	YPISPQQSGQGQQPGQGQQGY		Q5XZE4	High molecular weight glutenin subunit Bx7.1 (Fragment) OS=Triticum polonicum OX=77606 PE=4 SV=1	1.19884	Condition 1	Condition 2	0.478502	23.0116	856.263	903.027	768.841	726.148	851.833	530.826	952.333	635.749	752.316
30.33_3178.4185n	10	1	1	#21440	3	30.329	3178.42	8.0322	QQPGQGQQPGQGQQGQQPGQGQQSGQGQQGY		Q5XZE4	High molecular weight glutenin subunit Bx7.1 (Fragment) OS=Triticum polonicum OX=77606 PE=4 SV=1	1.06148	Condition 3	Condition 2	0.871416	23.2518	537.848	445.578	381.891	456.433	556.265	345.778	468.209	540.661	433.124
46.52_3629.6608n	10	1	1	#21562	3	46.5184	3629.66	6.2044	QRPGQGQPGYYPTSPQQPGQEQQSGQAQQSGQW	[N-term] Pyroglutamic acid (2)	Q5XZE4	High molecular weight glutenin subunit Bx7.1 (Fragment) OS=Triticum polonicum OX=77606 PE=4 SV=1	1.55737	Condition 3	Condition 1	0.920471	74.3629	313.407	325.459	339.816	309.97	290.039	837.71	74.351	765.673	684.146
19.39_884.5460n	8;10;1	0	3	#22422,#22422,#22422	2,2,2	19.3918	884.546	8.1121	KVAKAQQL		Q5XZE4	High molecular weight glutenin subunit Bx7.1 (Fragment) OS=Triticum polonicum OX=77606 PE=4 SV=1	1.84241	Condition 2	Condition 3	0.323303	171.755	1889.34	597.55	535.906	20.1651	0	3587.92	299.643	805.416	853.294
37.92_2790.2731n	10	1	1	#32576	3	37.9236	2790.27	6.2582	YPTSQQSEQGQQPGQGKQPGQGQQGY		Q5XZE4	High molecular weight glutenin subunit Bx7.1 (Fragment) OS=Triticum polonicum OX=77606 PE=4 SV=1	1.45343	Condition 3	Condition 1	0.485655	51.543	82.504	99.1481	80.6717	51.3856	125.058	168.717	128.961	123.279	129.029
42.52_2710.2041n	10;1	1	2	#37507,#37507	3,3	42.5183	2710.2	7.8106	QQPAQGQQGYYPTSPQQSGQGQQGY		Q5XZE4	High molecular weight glutenin subunit Bx7.1 (Fragment) OS=Triticum polonicum OX=77606 PE=4 SV=1	1.21792	Condition 3	Condition 2	0.869211	137.924	193.737	225.802	38.0852	216.558	127.113	37.6216	401.138	39.8723	23.3746
44.43_1316.6054n	3;10;8	1	3	#40152,#40152,#40152	2,2,2	44.4326	1316.61	6.8837	EACQQVVDQQL	[3] Carbamidomethyl C	Q5XZE4	High molecular weight glutenin subunit Bx7.1 (Fragment) OS=Triticum polonicum OX=77606 PE=4 SV=1	1.06522	Condition 3	Condition 1	0.92331	55.2834	169.363	136.893	45.0422	155.947	154.585	42.5696	159.173	85.2875	129.747
22.17_814.3303n	3	0	1	#4492	2	22.1747	814.33	7.0008	QCEHEL	[2] Carbamidomethyl C	Q5XZE4	High molecular weight glutenin subunit Bx7.1 (Fragment) OS=Triticum polonicum OX=77606 PE=4 SV=1	1.12167	Condition 1	Condition 3	0.978757	52.7168	2478.73	4134.35	7286.71	4100.54	2946.36	6744.59	2956.5	4805.94	4629.61
39.00_1344.6527n	1	0	1	#238	2	38.9979	1344.65	9.0956	EACRQVVDQQL	[3] Carbamidomethyl C	A9QUS3	High molecular weight glutenin subunit OS=Triticum aestivum OX=4565 GN=1Dy12* PE=2 SV=1	1.15376	Condition 1	Condition 3	0.799659	30.0621	24150.4	24386.3	39443.7	23463	24503.3	39061.1	17282.1	30683.5	28289.8
61.91_2025.0259n	1	0	1	#4962	2	61.9074	2025.03	9.1521	EACRQVVDQQLAGRLPW	[3] Carbamidomethyl C	A9QUS3	High molecular weight glutenin subunit OS=Triticum aestivum OX=4565 GN=1Dy12* PE=2 SV=1	1.26847	Condition 2	Condition 1	0.131745	15.5527	2547.71	2277.66	3083.21	3257.61	3353.7	3420.46	3036.15	3142.03	2350.99
61.98_2025.0295n	1	0	1	#264	3	61.9759	2025.03	9.1521	EACRQVVDQQLAGRLPW	[3] Carbamidomethyl C	A9QUS3	High molecular weight glutenin subunit OS=Triticum aestivum OX=4565 GN=1Dy12* PE=2 SV=1	1.22376	Condition 2	Condition 3	0.651153	34.5296	30010	27985.9	50570.2	28791	32732.9	47481.1	21536.1	34559.1	32978.4
40.36_1594.7533n	1	0	2	#392,#21940	2,3	40.3551	1594.75	9.2451	QQPGQGQQGHYPASL		A9QUS3	High molecular weight glutenin subunit OS=Triticum aestivum OX=4565 GN=1Dy12* PE=2 SV=1	1.07752	Condition 2	Condition 3	0.83522	19.7886	22552	21801.3	29073.1	21987.6	22187.3	29581.2	17792.1	26533.9	24123.7
58.56_2375.0981n	1	0	2	#1243,#481	2,3	58.5615	2375.1	9.4835	QQGYYPTSPQQLGQGQQPGQW		A9QUS3	High molecular weight glutenin subunit OS=Triticum aestivum OX=4565 GN=1Dy12* PE=2 SV=1	1.10261	Condition 1	Condition 3	0.737883	18.9565	38470.7	34113.5	47649.4	35328.3	37894.9	44766.6	28448.6	41118.6	39477.7
39.65_1614.7430n	1	0	1	#551	2	39.6494	1614.74	9.3508	QQSGQGQQGHYPTSL		A9QUS3	High molecular weight glutenin subunit OS=Triticum aestivum OX=4565 GN=1Dy12* PE=2 SV=1	1.09798	Condition 2	Condition 3	0.79376	20.9559	22137	20956	29182.1	21258.6	21894.2	29534.4	16918	25866.3	23416.6
45.19_2262.1432n	1	0	1	#22940	2	45.1869	2262.14	8.4863	QQPGQGQQIGKGKQGYYPTSL		A9QUS3	High molecular weight glutenin subunit OS=Triticum aestivum OX=4565 GN=1Dy12* PE=2 SV=1	1.23485	Condition 1	Condition 3	0.803275	36.3014	300.732	366.334	185.179	334.215	315.344	156.61	244.738	190.5	254.922
45.20_2262.1438n	1	0	1	#559	3	45.2041	2262.14	8.4863	QQPGQGQQIGKGKQGYYPTSL		A9QUS3	High molecular weight glutenin subunit OS=Triticum aestivum OX=4565 GN=1Dy12* PE=2 SV=1	1.06789	Condition 2	Condition 3	0.868483	21.6629	14957.5	14940.2	18830.2	13727.2	15004.8	20031	11457.8	17603.8	16601.2
59.22_2103.0560n	1	0	1	#612	2	59.2216	2103.06	8.8291	EQTVVPPKGGSFYPGETTPL		A9QUS3	High molecular weight glutenin subunit OS=Triticum aestivum OX=4565 GN=1Dy12* PE=2 SV=1	1.09	Condition 2	Condition 1	0.903113	24.7811	95770.6	84807.9	113058	89640.7	93278.5	137144	75353.2	117759	108426
42.91_2037.9704n	1	0	2	#733,#934	2,3	42.9126	2037.97	9.5366	YPGQASPQQPGQGQQPGKW		A9QUS3	High molecular weight glutenin subunit OS=Triticum aestivum OX=4565 GN=1Dy12* PE=2 SV=1	1.06057	Condition 2	Condition 3	0.940567	22.3968	27014.6	28218.1	39869.6	27169.7	29276	40130.3	23283.2	34479.2	33298.5
41.31_1439.6840n	1	0	1	#750	2	41.3066	1439.68	9.1918	QQPGQQGHYPTSL		A9QUS3	High molecular weight glutenin subunit OS=Triticum aestivum OX=4565 GN=1Dy12* PE=2 SV=1	1.09741	Condition 1	Condition 3	0.832811	20.3739	14729.3	14097.4	20148.1	13858.6	14512.9	19519.2	11653.8	17338.5	15635.2
38.27_2823.2761n	1	0	2	#755,#12593	3,4	38.2693	2823.28	8.9277	QQSGQGQQGHYPTSLQQPGQGQQGHY		A9QUS3	High molecular weight glutenin subunit OS=Triticum aestivum OX=4565 GN=1Dy12* PE=2 SV=1	1.2021	Condition 2	Condition 3	0.353493	16.1946	17971.6	17505.5	22006.3	17921.4	18853.3	23760.9	13736.8	18955.8	17665.7
72.66_1146.5849n	1	0	1	#1582	2	72.6563	1146.58	8.7467	QQLQQGIFW		A9QUS3	High molecular weight glutenin subunit OS=Triticum aestivum OX=4565 GN=1Dy12* PE=2 SV=1	1.10362	Condition 2	Condition 3	0.926958	38.4849	6684.81	6307.4	12050.9	6877.58	7322.6	12186.6	4721.43	10180	9007.87
42.96_3910.8531n	1	0	2	#15985,#1794	3,4	42.9641	3910.85	8.4681	YPTSPQHTGQRQQPVQGQQIGQGQQPEQGQQPGQW		A9QUS3	High molecular weight glutenin subunit OS=Triticum aestivum OX=4565 GN=1Dy12* PE=2 SV=1	1.03333	Condition 1	Condition 2	0.971397	17.9814	10758.3	10933.1	14611.5	9842.35	12198.2	13091.3	9591.82	12296.5	13455.1
55.46_1898.8997n	1	0	1	#1823	2	55.4614	1898.9	8.9626	YPTSPQQLGQGQQPGQW		A9QUS3	High molecular weight glutenin subunit OS=Triticum aestivum OX=4565 GN=1Dy12* PE=2 SV=1	1.04636	Condition 2	Condition 1	0.887753	18.0038	18322.7	14697.5	18492.5	17961.1	16866.8	19072.8	15501.6	21616.2	16741.8
51.92_698.3899n	1	0	1	#2020	2	51.9241	698.39	8.819	AGRLPW		A9QUS3	High molecular weight glutenin subunit OS=Triticum aestivum OX=4565 GN=1Dy12* PE=2 SV=1	1.21263	Condition 2	Condition 3	0.939106	69.6025	3200.68	3016.06	9039.59	2874.75	3325.39	9327.73	1853.25	6128.52	4823.38
51.43_3076.4119n	1	0	1	#52301	2	51.4269	3076.41	9.6669	YPGQASPQQPGQGQQPGKWQEPGQGQQW		A9QUS3	High molecular weight glutenin subunit OS=Triticum aestivum OX=4565 GN=1Dy12* PE=2 SV=1	6.66068	Condition 3	Condition 2	0.951374	173.205	0	27.8315	0	14.8727	0	0	99.0623	0	0
51.48_3076.4224n	1	0	1	#2024	3	51.4784	3076.42	9.6669	YPGQASPQQPGQGQQPGKWQEPGQGQQW		A9QUS3	High molecular weight glutenin subunit OS=Triticum aestivum OX=4565 GN=1Dy12* PE=2 SV=1	1.11294	Condition 2	Condition 1	0.825534	21.3704	9142.93	7866.75	10549.6	8500.96	9489.51	12681.5	7364.47	11046.2	10571.5
35.29_1700.7903n	1	0	1	#2610	2	35.2892	1700.79	9.4044	QQPGQGQQIGQGQQGY		A9QUS3	High molecular weight glutenin subunit OS=Triticum aestivum OX=4565 GN=1Dy12* PE=2 SV=1	1.05053	Condition 1	Condition 3	0.831834	12.3416	5577.71	5174.22	6086.44	5261.7	4835.25	6145.29	4745.55	5930.71	5352.26
39.68_1056.4664n	1	0	1	#3187	2	39.6837	1056.47	8.9986	QEPGQGQQW		A9QUS3	High molecular weight glutenin subunit OS=Triticum aestivum OX=4565 GN=1Dy12* PE=2 SV=1	1.22323	Condition 2	Condition 3	0.545105	33.1006	3388.21	3931.15	4761.16	3992.73	3124.38	5088	2111.01	4257.38	3609.37
56.07_2546.2200n	1	0	2	#16808,#3462	2,3	56.0728	2546.22	9.3774	GQGQQIGQVQQPGQGQQGYYPTSL		A9QUS3	High molecular weight glutenin subunit OS=Triticum aestivum OX=4565 GN=1Dy12* PE=2 SV=1	1.06269	Condition 1	Condition 3	0.809971	13.6792	5152.32	4783.78	5993.11	5104.41	4686.35	6026.56	4433.46	5756.95	4799.06
31.94_1026.4646n	1	0	1	#3660	2	31.9405	1026.46	9.0364	GTSSQTVQGY		A9QUS3	High molecular weight glutenin subunit OS=Triticum aestivum OX=4565 GN=1Dy12* PE=2 SV=1	1.5099	Condition 2	Condition 3	0.20126	28.9422	2141.35	2731.17	3261.22	3644.26	2547.1	3765.36	1466.29	2619.44	2508.54
62.95_3676.8164n	1	0	2	#5361,#3941	3,4	62.9474	3676.82	7.2194	HVSAEQQAASPMVAKAQQPATQLPTVCRMEGGDAL	[27] Carbamidomethyl C	A9QUS3	High molecular weight glutenin subunit OS=Triticum aestivum OX=4565 GN=1Dy12* PE=2 SV=1	1.14198	Condition 1	Condition 3	0.581022	22.7565	6379.3	6593.38	9422.94	6679.8	7705.11	7992.77	5220.41	6904.55	7486.29
51.03_2277.0337n	1	0	3	#4185,#5089,#4122	2,3,4	51.0327	2277.03	9.052	QQPGQGQQQGQGQQGYYPTSL		A9QUS3	High molecular weight glutenin subunit OS=Triticum aestivum OX=4565 GN=1Dy12* PE=2 SV=1	1.09254	Condition 2	Condition 3	0.831677	21.9395	9827.47	9049.18	12648.9	9492.14	10779.7	13562.1	8097.51	12625	10245.5
21.13_1226.5460n	1	0	1	#4125	2	21.1347	1226.55	8.3915	QQPGQGQQGHY		A9QUS3	High molecular weight glutenin subunit OS=Triticum aestivum OX=4565 GN=1Dy12* PE=2 SV=1	1.11508	Condition 1	Condition 3	0.704211	17.3117	5750.97	5332.13	7347.63	5327.89	5519.6	7189.23	4645.14	6211.34	5672.14
47.51_5593.6359n	1	0	1	#4203	5	47.5126	5593.64	8.5332	QQPGQGQQIGQGQQGYYPTSPQHTGQRQQPVQGQQIGQGQQPEQGQQPGQW		A9QUS3	High molecular weight glutenin subunit OS=Triticum aestivum OX=4565 GN=1Dy12* PE=2 SV=1	1.27715	Condition 1	Condition 2	0.471793	31.0013	3521.46	3930.81	5135	2968.32	4424.51	2462.93	3868.99	2773.74	4352.54
22.17_814.3303n	1	0	1	#4492	2	22.1747	814.33	7.4987	QCEHEL	[2] Carbamidomethyl C	A9QUS3	High molecular weight glutenin subunit OS=Triticum aestivum OX=4565 GN=1Dy12* PE=2 SV=1	1.12167	Condition 1	Condition 3	0.978757	52.7168	2478.73	4134.35	7286.71	4100.54	2946.36	6744.59	2956.5	4805.94	4629.61
38.12_4599.1505n	1	0	1	#4747	4	38.1236	4599.15	8.2936	QQLGQGQQIGQPGQKQQPGQGQQTGQGQQPEQEQQPGQGQQGY		A9QUS3	High molecular weight glutenin subunit OS=Triticum aestivum OX=4565 GN=1Dy12* PE=2 SV=1	1.06177	Condition 3	Condition 2	0.885244	17.2623	2204.07	2917.5	2699.19	2569.52	2455.3	2406.37	2132.99	2734.39	3022.85
51.98_1408.6655n	1	0	1	#5138	2	51.9755	1408.67	8.2183	QQGYYPTSPQQL		A9QUS3	High molecular weight glutenin subunit OS=Triticum aestivum OX=4565 GN=1Dy12* PE=2 SV=1	1.14845	Condition 2	Condition 1	0.635257	20.1593	2198.44	1879.52	2408.09	2101.93	2297.13	3049.87	1955.18	2687.86	2235.2
46.91_3944.9216n	1	0	1	#5466	4	46.9126	3944.92	8.0803	QQPGQGQQIGKGKQGYYPTSLQQPGQGQQIGQGQQGY		A9QUS3	High molecular weight glutenin subunit OS=Triticum aestivum OX=4565 GN=1Dy12* PE=2 SV=1	1.01522	Condition 2	Condition 1	0.990237	14.8267	1643.61	1504.04	1884.45	1505.12	1987.29	1616.29	1743.73	1576.71	1739.5
42.11_1527.7334n	1	0	1	#5868	2	42.1068	1527.73	8.2601	YPTSPQQPGQGQQL		A9QUS3	High molecular weight glutenin subunit OS=Triticum aestivum OX=4565 GN=1Dy12* PE=2 SV=1	1.09925	Condition 2	Condition 3	0.750671	19.6579	1434.27	1417.19	1973.09	1494.54	1461.34	1897.72	1216.16	1664.65	1534.55
54.31_4369.0462n	1	0	1	#5950	4	54.3128	4369.05	8.2806	GTSSQTVQGYYPSVTSPRQGSYYPGQASPQQPGQGQQPGKW		A9QUS3	High molecular weight glutenin subunit OS=Triticum aestivum OX=4565 GN=1Dy12* PE=2 SV=1	1.07455	Condition 1	Condition 2	0.806207	17.3733	2784.4	2718.28	3351.16	2596.51	3106.36	2536.72	2338.6	2787.02	3315.14
50.67_5160.4354n	1	0	1	#6157	4	50.6727	5160.44	8.7789	QQLGQGQQIGQPGQKQQPGQGQQTGQGQQPEQEQQPGQGQQGYYPTSL		A9QUS3	High molecular weight glutenin subunit OS=Triticum aestivum OX=4565 GN=1Dy12* PE=2 SV=1	1.34746	Condition 3	Condition 2	0.436804	30.9539	2504.34	2704.15	2164.76	2347.41	2946.27	1540.98	3125.99	2123.91	3959.54
51.60_2156.0315n	1	0	1	#6466	2	51.5984	2156.03	8.6129	YPTSLQQPGQGQQGHYPASL		A9QUS3	High molecular weight glutenin subunit OS=Triticum aestivum OX=4565 GN=1Dy12* PE=2 SV=1	1.32625	Condition 3	Condition 1	0.244203	26.8318	1436.37	1239.79	823.382	1253.53	1396.13	1746.98	1478.84	1782.06	1380.37
58.23_2838.3256n	1	0	1	#6752	3	58.2272	2838.33	8.3808	YPTSLQQPGQGQQQGQGQQGYYPTSL		A9QUS3	High molecular weight glutenin subunit OS=Triticum aestivum OX=4565 GN=1Dy12* PE=2 SV=1	1.05275	Condition 3	Condition 2	0.978624	28.5473	1919.94	1867.94	3014.13	1864.22	1967.28	2670.24	1613.34	2571.29	2660.04
49.92_3360.5926n	1	0	2	#6955,#18661	3,4	49.9241	3360.59	8.0513	YPSVTSPRQGSYYPGQASPQQPGQGQQPGKW		A9QUS3	High molecular weight glutenin subunit OS=Triticum aestivum OX=4565 GN=1Dy12* PE=2 SV=1	1.06197	Condition 1	Condition 3	0.675899	11.2823	2943.21	2945.6	2983.13	2609.15	2899.85	3211.05	2525.04	2695.23	3133.98
54.14_3853.7896n	1	0	1	#8052	4	54.1414	3853.79	8.3902	QQPGQGQQQGQGQQGYYPTSLQQPGQGQQGHYPASL		A9QUS3	High molecular weight glutenin subunit OS=Triticum aestivum OX=4565 GN=1Dy12* PE=2 SV=1	1.25922	Condition 1	Condition 3	0.545405	38.8999	1262.66	1155.92	1147.38	1111.35	1375.97	591.314	1083.46	778.323	970.105
54.16_3853.7942n	1	0	1	#13691	3	54.1585	3853.79	8.3902	QQPGQGQQQGQGQQGYYPTSLQQPGQGQQGHYPASL		A9QUS3	High molecular weight glutenin subunit OS=Triticum aestivum OX=4565 GN=1Dy12* PE=2 SV=1	1.41235	Condition 3	Condition 2	0.723162	69.1422	850.23	945.082	169.333	885.797	793.677	124.169	1140.18	458.442	948.75
54.33_4399.0467n	1	0	1	#9210	4	54.3299	4399.05	8.2893	YPSVTSPRQGSYYPGQASPQQPGQGQQPGKWQEPGQGQQW		A9QUS3	High molecular weight glutenin subunit OS=Triticum aestivum OX=4565 GN=1Dy12* PE=2 SV=1	1.09871	Condition 1	Condition 2	0.514444	12.3575	1809.83	1816.25	2031.49	1529.4	1946.89	1673	1561.65	1703.96	1969.75
37.39_1243.5263n	1	0	1	#9291	2	37.3922	1243.53	7.3444	QQPGQGQQGHY	[3] Hydroxyproline|[5] Deamidation Q	A9QUS3	High molecular weight glutenin subunit OS=Triticum aestivum OX=4565 GN=1Dy12* PE=2 SV=1	1.27278	Condition 2	Condition 3	0.737066	39.4356	2092.52	1267.84	2491.48	1380.22	1890.72	2990.89	1139.39	2076.87	1703.56
35.49_2179.1277n	1	0	1	#10439	4	35.4949	2179.13	8.1074	RDVSAKCRSVAVSQVARQY	[7] Carbamidomethyl C	A9QUS3	High molecular weight glutenin subunit OS=Triticum aestivum OX=4565 GN=1Dy12* PE=2 SV=1	1.21152	Condition 1	Condition 3	0.213377	15.9464	931.84	741.366	935.644	608.745	725.279	839.846	650.606	723.138	779.628
26.40_1715.7498n	1	0	1	#11014	2	26.3975	1715.75	7.5587	QQPGQGQQQGQGQQGY		A9QUS3	High molecular weight glutenin subunit OS=Triticum aestivum OX=4565 GN=1Dy12* PE=2 SV=1	1.14962	Condition 2	Condition 3	0.251817	12.6929	925.926	719.906	803.381	835.646	888.453	974.652	749.987	844.365	753.169
43.77_1244.6379n	1	0	1	#11792	2	43.7698	1244.64	7.8409	EQTVVPPKGGSF		A9QUS3	High molecular weight glutenin subunit OS=Triticum aestivum OX=4565 GN=1Dy12* PE=2 SV=1	1.11615	Condition 1	Condition 3	0.725639	19.1874	4381.71	4770.56	6248.66	4818.09	4378.03	5732.05	3694.95	5123.74	4979.55
38.54_984.4467n	1	0	1	#12415	2	38.535	984.447	8.6555	GQGQQPGQW		A9QUS3	High molecular weight glutenin subunit OS=Triticum aestivum OX=4565 GN=1Dy12* PE=2 SV=1	1.22519	Condition 2	Condition 3	0.79465	45.4028	719.171	791.688	1362.74	698.649	746.978	1491.63	486.332	1061.83	849.233
49.43_2349.0990n	1	0	1	#12519	2	49.4269	2349.1	8.6383	GTSSQTVQGYYPSVTSPRQGSY		A9QUS3	High molecular weight glutenin subunit OS=Triticum aestivum OX=4565 GN=1Dy12* PE=2 SV=1	1.19485	Condition 2	Condition 1	0.506945	32.0163	1339.04	1174.73	683.303	1190.82	1241.32	1387.88	1237.38	1057.69	1299.5
40.12_1984.9369n	1	0	2	#14006,#28813	2,3	40.1237	1984.94	8.5989	GQGQQIGQVQQPGQGQQGY		A9QUS3	High molecular weight glutenin subunit OS=Triticum aestivum OX=4565 GN=1Dy12* PE=2 SV=1	1.11605	Condition 3	Condition 2	0.436215	12.2849	646.945	753.893	828.579	752.032	625.203	695.086	711.309	823.842	777.661
28.67_3522.6224n	1	0	1	#14017	4	28.6718	3522.62	7.3311	QQPGQGQPGQRQQPGQGQHPEQGQQPGQGQQGY		A9QUS3	High molecular weight glutenin subunit OS=Triticum aestivum OX=4565 GN=1Dy12* PE=2 SV=1	1.04757	Condition 1	Condition 3	0.960477	37.0977	454.114	365.987	545.184	443.911	607.538	278.596	547.864	365.035	390.385
28.67_3522.6305n	1	0	1	#34032	3	28.6718	3522.63	7.5601	QQPGQGQPGQRQQPGQGQHPEQGQQPGQGQQGY		A9QUS3	High molecular weight glutenin subunit OS=Triticum aestivum OX=4565 GN=1Dy12* PE=2 SV=1	1.51572	Condition 3	Condition 1	0.452675	68.1669	110.87	173.513	30.6886	168.437	158.797	80.6357	180.872	173.322	123.366
35.41_1339.6245n	1	0	1	#14582	2	35.4092	1339.62	7.7202	QQPGQGQQGHYL		A9QUS3	High molecular weight glutenin subunit OS=Triticum aestivum OX=4565 GN=1Dy12* PE=2 SV=1	1.08934	Condition 2	Condition 1	0.314519	7.95433	334.925	333.332	366.948	376.255	345.82	405.617	349.147	394.085	367.212
30.64_1122.4767n	1	0	1	#15060	2	30.6376	1122.48	8.5562	QMRCCQQL	[4] Carbamidomethyl C|[5] Carbamidomethyl C	A9QUS3	High molecular weight glutenin subunit OS=Triticum aestivum OX=4565 GN=1Dy12* PE=2 SV=1	1.10687	Condition 3	Condition 2	0.310858	8.59516	336.323	299.445	288.551	261.97	301.887	307.94	325.741	335.833	303.392
56.69_960.5042n	1	0	1	#15137	2	56.69	960.504	8.1834	QQLQQGIF		A9QUS3	High molecular weight glutenin subunit OS=Triticum aestivum OX=4565 GN=1Dy12* PE=2 SV=1	1.22479	Condition 2	Condition 3	0.889292	61.7159	325.279	271.029	646.879	268.875	315.863	775.241	148.273	520.529	441.578
26.52_1700.8648n	1	0	1	#33802	3	26.5175	1700.86	7.6774	QQPGQGQQIGKGKQGY		A9QUS3	High molecular weight glutenin subunit OS=Triticum aestivum OX=4565 GN=1Dy12* PE=2 SV=1	1.14544	Condition 3	Condition 2	0.897121	54.5156	138.596	82.8447	47.1555	96.4533	117.786	31.8876	139.283	60.3878	82.2536
43.67_2277.0427n	1	0	1	#46941	2	43.6669	2277.04	7.8591	YPTSLQQPGQGQQQGQGQQGY		A9QUS3	High molecular weight glutenin subunit OS=Triticum aestivum OX=4565 GN=1Dy12* PE=2 SV=1	2.07743	Condition 3	Condition 2	0.743785	98.2141	18.6095	23.7286	0	18.8862	10.7427	0	43.2167	4.73919	13.596
48.31_2262.0720n	1	0	1	#51805	2	48.3127	2262.07	7.8023	YPTSLQQPGQGQQIGQGQQGY		A9QUS3	High molecular weight glutenin subunit OS=Triticum aestivum OX=4565 GN=1Dy12* PE=2 SV=1	3.17574	Condition 3	Condition 2	0.500814	102.064	38.8343	24.4743	0	21.9021	10.3053	0	56.3123	14.5857	31.3841
55.37_2604.2770n	6	0	2	#3605,#536	2,3	55.3671	2604.28	8.7109	EQQPVVPSKAGSFYPSETTPSQQL		Q45R38	HMW glutenin x-type subunit Bx7 OS=Triticum aestivum OX=4565 GN=Glu-B1al PE=2 SV=1	1.04891	Condition 1	Condition 3	0.951185	22.8496	25863	24239.3	36372.1	24862.6	27487	32516.9	21119.8	33027.7	28294.5
46.47_3612.6435n	6	2	2	#606,#1774	3,4	46.4669	3612.64	9.3655	QRPGQGQPGYYPTSPQQPGQEQQSGQAQQSGQW		Q45R38	HMW glutenin x-type subunit Bx7 OS=Triticum aestivum OX=4565 GN=Glu-B1al PE=2 SV=1	1.06933	Condition 1	Condition 2	0.854051	16.4132	40288.8	38387.9	50744.1	33071.5	46025.2	41933.4	36803.2	41596.6	47245.6
48.16_4428.0543n	6	0	1	#806	4	48.1584	4428.05	9.0519	YPTSPQQPGQLQQPAQGQQPAQGQQSAQEQQPGQAQQSGQW		Q45R38	HMW glutenin x-type subunit Bx7 OS=Triticum aestivum OX=4565 GN=Glu-B1al PE=2 SV=1	1.05258	Condition 2	Condition 3	0.960855	26.1034	22301.5	22253.5	34136.9	21361	26677.1	33475.5	19415.2	27471.9	30554.4
32.48_1074.5120n	6	0	1	#1164	2	32.4833	1074.51	9.3117	LQPGQGQQGY		Q45R38	HMW glutenin x-type subunit Bx7 OS=Triticum aestivum OX=4565 GN=Glu-B1al PE=2 SV=1	1.13698	Condition 1	Condition 3	0.883681	37.7368	5501.96	5373.89	9721.72	5047.38	5615.64	9752.12	3787.7	7653.11	6675.17
38.07_1777.8444n	6	0	1	#1606	3	38.0722	1777.84	7.5506	RRYYPSVTSSQQGSY		Q45R38	HMW glutenin x-type subunit Bx7 OS=Triticum aestivum OX=4565 GN=Glu-B1al PE=2 SV=1	1.09471	Condition 2	Condition 3	0.904549	28.0855	8769.1	8483	13429.7	8355.42	8915.17	13620.9	7135.93	10583.9	10499.1
38.09_1777.8174n	6	0	1	#6158	2	38.0893	1777.82	7.5506	RRYYPSVTSSQQGSY		Q45R38	HMW glutenin x-type subunit Bx7 OS=Triticum aestivum OX=4565 GN=Glu-B1al PE=2 SV=1	1.12037	Condition 2	Condition 3	0.373897	10.5601	2230.29	2554.86	2663.73	2815.39	2321.61	2794.24	2207.77	2413.55	2457.8
60.83_1717.8701n	6	0	1	#1723	2	60.8273	1717.87	8.6572	QLVYYPTSPQQPGQL		Q45R38	HMW glutenin x-type subunit Bx7 OS=Triticum aestivum OX=4565 GN=Glu-B1al PE=2 SV=1	1.13428	Condition 1	Condition 3	0.702872	21.4378	6827.77	6672.63	9181	6255.71	6605.81	9136.55	5573.85	7233.13	7189.37
44.64_1214.5958n	6	0	1	#1871	2	44.6384	1214.6	8.7677	YPTSPQQPGQL		Q45R38	HMW glutenin x-type subunit Bx7 OS=Triticum aestivum OX=4565 GN=Glu-B1al PE=2 SV=1	1.11329	Condition 1	Condition 3	0.860732	27.3753	5601.23	5966.96	9023.13	5805.15	5659.92	8776.7	4248.19	7409.95	6837.76
44.36_1372.7011n	6	0	1	#2127	2	44.3641	1372.7	8.1397	EQQPVVPSKAGSF		Q45R38	HMW glutenin x-type subunit Bx7 OS=Triticum aestivum OX=4565 GN=Glu-B1al PE=2 SV=1	1.12103	Condition 1	Condition 3	0.801633	23.6672	3972.72	4303.51	6041.7	4133.89	4009.24	6001.28	3181.59	4962.13	4628.45
38.81_2145.0812n	6	0	2	#4491,#2480	3,4	38.8093	2145.08	8.0045	RDVSPGCRPITVSPGTRQY	[7] Carbamidomethyl C	Q45R38	HMW glutenin x-type subunit Bx7 OS=Triticum aestivum OX=4565 GN=Glu-B1al PE=2 SV=1	1.09848	Condition 1	Condition 3	0.858327	24.7669	6174.32	6559.17	9256.43	6452.46	6042.73	9318.51	4768.65	7733.53	7516.36
39.53_3265.4470n	6;1	1	2	#2504,#2504	3,3	39.5294	3265.45	9.2064	LQPGQGQQGYYPTSSQQSGQGHQSGQGQQGY		Q45R38	HMW glutenin x-type subunit Bx7 OS=Triticum aestivum OX=4565 GN=Glu-B1al PE=2 SV=1	1.03883	Condition 2	Condition 1	0.991174	34.9191	10266	10610.7	16891.4	9318.87	11755.3	18160.3	8831.35	14872.3	15405.3
29.08_1556.7004n	6	0	1	#2598	2	29.0833	1556.7	8.6987	QPGQGQQPGQGQQGY		Q45R38	HMW glutenin x-type subunit Bx7 OS=Triticum aestivum OX=4565 GN=Glu-B1al PE=2 SV=1	1.05767	Condition 1	Condition 3	0.881099	14.324	5718.94	4585.39	6086.95	4926.15	4961.15	6167.63	4632.32	5657.96	5207.24
42.71_2549.1351n	6;1	0	4	#26405,#26405,#2617,#2617	2,2,3,3	42.7069	2549.14	8.3143	YPTSPQQSGQGQQPGHEQQPGQW		Q45R38	HMW glutenin x-type subunit Bx7 OS=Triticum aestivum OX=4565 GN=Glu-B1al PE=2 SV=1	1.02227	Condition 2	Condition 3	0.991826	21.9321	15568.8	14961.8	20456.9	14797.8	15567.1	21747.4	13694	18820.6	18462.5
74.59_3251.5863n	6	0	1	#2773	3	74.5879	3251.59	8.2195	EQQPVVPSKAGSFYPSETTPSQQLQQMIF		Q45R38	HMW glutenin x-type subunit Bx7 OS=Triticum aestivum OX=4565 GN=Glu-B1al PE=2 SV=1	1.19153	Condition 2	Condition 3	0.438166	17.4139	5279.99	5003.75	6358.68	5176.08	5884.53	7267.9	4222.36	5729.05	5430.95
52.43_3443.6713n	6	0	2	#16350,#3116	3,4	52.4327	3443.67	8.0425	EACQQVVDQQLRDVSPGCRPITVSPGTRQY	[3] Carbamidomethyl C|[18] Carbamidomethyl C	Q45R38	HMW glutenin x-type subunit Bx7 OS=Triticum aestivum OX=4565 GN=Glu-B1al PE=2 SV=1	1.07845	Condition 2	Condition 1	0.850562	20.6602	4710.48	4584.94	5690.55	4889.52	5133.34	6138.77	3971.82	5910.22	5753.65
59.34_2762.2950n	6	1	1	#3162	3	59.3415	2762.29	8.0863	YPISPQQPGQGQQSGQGQPGYYPTSL		Q45R38	HMW glutenin x-type subunit Bx7 OS=Triticum aestivum OX=4565 GN=Glu-B1al PE=2 SV=1	1.06304	Condition 1	Condition 3	0.952915	29.2802	6829.42	5924.67	10172.8	5892.84	7133.75	9787.37	5006.49	8636.45	7924.34
49.48_3739.7002n	6;8	1	2	#3705,#3705	4,4	49.4784	3739.7	8.7717	QQPGQGQQPGQGQQGQQPGQGQQSGQGQQGYYPTSL		Q45R38	HMW glutenin x-type subunit Bx7 OS=Triticum aestivum OX=4565 GN=Glu-B1al PE=2 SV=1	1.37193	Condition 1	Condition 3	0.256135	26.6986	7705.9	8099.11	12206.9	7321.59	9196.39	5895.71	6605.51	6212.54	7599.9
49.55_3739.7050n	6;8	1	2	#3551,#3551	3,3	49.547	3739.7	8.7717	QQPGQGQQPGQGQQGQQPGQGQQSGQGQQGYYPTSL		Q45R38	HMW glutenin x-type subunit Bx7 OS=Triticum aestivum OX=4565 GN=Glu-B1al PE=2 SV=1	1.29575	Condition 3	Condition 1	0.0944489	17.3831	10136	11100.1	8880.23	10809.8	11165.2	11220.6	11922.9	11493.4	15606.9
52.64_4690.1886n	6	0	1	#4392	4	52.6384	4690.19	8.0152	VYYPTSPQQPGQLQQPAQGQQPAQGQQSAQEQQPGQAQQSGQW		Q45R38	HMW glutenin x-type subunit Bx7 OS=Triticum aestivum OX=4565 GN=Glu-B1al PE=2 SV=1	1.10606	Condition 3	Condition 2	0.677321	18.2768	3537.22	3821.34	4481.55	3814.49	4308.82	3574.17	3608.26	4165.85	5164.06
34.65_3770.7268n	6	0	1	#16948	3	34.6549	3770.73	7.8869	FPTSRQQSGQGQQPGQGQQSGQGQQGQQPGQGQQAY		Q45R38	HMW glutenin x-type subunit Bx7 OS=Triticum aestivum OX=4565 GN=Glu-B1al PE=2 SV=1	1.187	Condition 3	Condition 1	0.704789	25.6703	1850.43	2534.45	1759.72	2050.69	1927.95	2854.82	1732.65	2627.19	2933.81
34.69_3770.7191n	6	0	1	#5104	4	34.6892	3770.72	7.8869	FPTSRQQSGQGQQPGQGQQSGQGQQGQQPGQGQQAY		Q45R38	HMW glutenin x-type subunit Bx7 OS=Triticum aestivum OX=4565 GN=Glu-B1al PE=2 SV=1	1.17944	Condition 1	Condition 3	0.837204	39.9649	11367.6	11155.9	21393.3	9797.13	13853.7	14682	9025.27	14019.6	14190.4
39.05_3231.4728n	6	0	1	#5544	3	39.0494	3231.47	8.721	QQPAQGQQPAQGQQSAQEQQPGQAQQSGQW		Q45R38	HMW glutenin x-type subunit Bx7 OS=Triticum aestivum OX=4565 GN=Glu-B1al PE=2 SV=1	1.04243	Condition 3	Condition 1	0.977092	22.2162	4274.27	3850.04	5317.9	3666.59	4379.9	5488.81	3472.68	5278.45	5261.46
42.11_1527.7334n	6	0	1	#5868	2	42.1068	1527.73	8.2889	YPTSPQQPGQGQQL		Q45R38	HMW glutenin x-type subunit Bx7 OS=Triticum aestivum OX=4565 GN=Glu-B1al PE=2 SV=1	1.09925	Condition 2	Condition 3	0.750671	19.6579	1434.27	1417.19	1973.09	1494.54	1461.34	1897.72	1216.16	1664.65	1534.55
35.25_4107.8456n	6	1	1	#5913	4	35.2549	4107.85	7.8452	YPGQASPQQSGQGQQPGQEQQPGQGQQDQQPGQRQQGY		Q45R38	HMW glutenin x-type subunit Bx7 OS=Triticum aestivum OX=4565 GN=Glu-B1al PE=2 SV=1	1.07787	Condition 3	Condition 1	0.936307	25.7975	1516.14	1421.49	2074	1442.73	1776.24	1954.75	1285.44	1928.96	2187.5
54.07_3448.5381n	6;8	1	2	#6350,#6350	3,3	54.0728	3448.54	8.3776	YPTSPQQSGQGQQPGQGQPGYYPTSPQQSGQW		Q45R38	HMW glutenin x-type subunit Bx7 OS=Triticum aestivum OX=4565 GN=Glu-B1al PE=2 SV=1	1.12494	Condition 3	Condition 2	0.427907	14.2465	8144.9	8187.87	7971.37	7997.82	8663.08	6513.46	7890.25	8428.35	9751.06
50.64_2562.2259n	6	0	1	#6462	3	50.6384	2562.23	7.9325	VYYPTSPQQPGQLQQPAQGQQGY		Q45R38	HMW glutenin x-type subunit Bx7 OS=Triticum aestivum OX=4565 GN=Glu-B1al PE=2 SV=1	1.13091	Condition 2	Condition 1	0.631384	18.0496	2738.84	2387.36	3267.59	2665.87	3039.3	3787.45	2329.62	3241.22	2875.49
52.59_1476.7271n	6	0	1	#6792	2	52.5869	1476.73	7.7503	VYYPTSPQQPGQL		Q45R38	HMW glutenin x-type subunit Bx7 OS=Triticum aestivum OX=4565 GN=Glu-B1al PE=2 SV=1	1.12358	Condition 2	Condition 1	0.744273	19.9218	1421.06	1134.67	1699.84	1383.94	1476.46	1921.05	1229.83	1781.07	1436.42
44.95_2300.0860n	6	0	1	#18203	2	44.9469	2300.09	8.5213	YPTSPQQPGQLQQPAQGQQGY		Q45R38	HMW glutenin x-type subunit Bx7 OS=Triticum aestivum OX=4565 GN=Glu-B1al PE=2 SV=1	1.35678	Condition 3	Condition 2	0.281407	34.0321	565.502	552.815	283.87	494.366	499.172	366.976	584.244	588.958	672.721
44.98_2300.0868n	6	0	1	#7008	3	44.9812	2300.09	8.5213	YPTSPQQPGQLQQPAQGQQGY		Q45R38	HMW glutenin x-type subunit Bx7 OS=Triticum aestivum OX=4565 GN=Glu-B1al PE=2 SV=1	1.23439	Condition 1	Condition 3	0.569795	26.8433	1928.05	1911.38	2975.85	1620.03	2053.96	2338.43	1377.6	2153.81	1989.75
30.21_3801.7386n	6;8	0	2	#7771,#7771	4,4	30.209	3801.74	7.3686	QQPGQGQQPGQGQQSGQGQQGQQPGQGQRPGQGQQGY		Q45R38	HMW glutenin x-type subunit Bx7 OS=Triticum aestivum OX=4565 GN=Glu-B1al PE=2 SV=1	1.15815	Condition 1	Condition 2	0.668427	41.433	2146.44	1776.06	1711.44	1686.73	2258.4	919.457	1872.54	1649.14	1680.49
51.70_4763.1441n	6	0	1	#8107	4	51.7012	4763.14	8.1585	YPISPQQSGQGQQPGQGQQGYYPTSPQQSGQGQQPGHEQQPGQW		Q45R38	HMW glutenin x-type subunit Bx7 OS=Triticum aestivum OX=4565 GN=Glu-B1al PE=2 SV=1	1.53373	Condition 1	Condition 2	0.0569567	27.2158	2407.65	2756.46	2557.37	1711.08	1879.38	1443.98	2385.21	1789.28	3108.67
50.12_2112.9225n	6	1	1	#8545	2	50.1241	2112.92	8.1597	QCEHELEACQQVVDQQL	[2] Carbamidomethyl C|[9] Carbamidomethyl C	Q45R38	HMW glutenin x-type subunit Bx7 OS=Triticum aestivum OX=4565 GN=Glu-B1al PE=2 SV=1	1.18187	Condition 3	Condition 1	0.41388	17.5984	1151.27	1223.87	864.473	1140.53	1271.51	1232.26	1062.93	1503.46	1262.41
41.75_1302.5759n	6	0	1	#9078	2	41.7525	1302.58	7.7305	YPSVTSSQQGSY		Q45R38	HMW glutenin x-type subunit Bx7 OS=Triticum aestivum OX=4565 GN=Glu-B1al PE=2 SV=1	1.06721	Condition 2	Condition 3	0.937908	27.8284	1508.25	1685.89	2498.7	1674.43	1667.98	2436.04	1278.03	2151.24	1985.27
31.12_770.3826n	6;8	0	2	#10131,#10131	2,2	31.1176	770.383	8.5595	RQPGQW		Q45R38	HMW glutenin x-type subunit Bx7 OS=Triticum aestivum OX=4565 GN=Glu-B1al PE=2 SV=1	1.09088	Condition 3	Condition 2	0.927983	67.3965	651.002	1753.55	3134.6	1511.63	1089.95	2773.93	1111.71	2399.25	2353.07
69.07_1304.6500n	6	0	1	#10296	2	69.0676	1304.65	7.5654	QQMIFWGIPAL	[1] Deamidation Q|[2] Deamidation Q	Q45R38	HMW glutenin x-type subunit Bx7 OS=Triticum aestivum OX=4565 GN=Glu-B1al PE=2 SV=1	1.21625	Condition 2	Condition 3	0.610241	31.1344	770.254	875.613	1354.49	900.837	920.854	1276.21	629.885	930.317	986.878
58.95_2304.0592n	6	0	2	#11569,#14489	2,3	58.9473	2304.06	8.4235	YPTSLWQPGQGQQPGQGQQGY		Q45R38	HMW glutenin x-type subunit Bx7 OS=Triticum aestivum OX=4565 GN=Glu-B1al PE=2 SV=1	1.16279	Condition 1	Condition 3	0.0681943	9.25487	1662.92	1713.78	1896.6	1723.46	1832.65	1671.12	1407.6	1456.71	1670.71
51.07_4492.0631n	6;8	1	2	#11922,#11922	4,4	51.0669	4492.06	7.6235	RQPGQWQQPGQGQQPGQGQQGQQPGQGQQSGQGQQGYYPTSL		Q45R38	HMW glutenin x-type subunit Bx7 OS=Triticum aestivum OX=4565 GN=Glu-B1al PE=2 SV=1	1.16048	Condition 3	Condition 2	0.980371	54.281	1684.81	2053.03	4150.37	1882.12	2515.25	2771.49	1619.01	2224.61	4475.72
48.72_2770.2278n	6;1	1	2	#12455,#12455	3,3	48.7241	2770.23	7.5225	YPTSSQQSGQGHQSGQGQQGYYPTSL		Q45R38	HMW glutenin x-type subunit Bx7 OS=Triticum aestivum OX=4565 GN=Glu-B1al PE=2 SV=1	1.10697	Condition 2	Condition 3	0.814384	21.2752	3519.58	3135.45	4252.02	3243.35	3614.27	4827.75	2712.38	3953.37	3890.41
42.91_4442.0285n	6	1	1	#12695	4	42.9126	4442.03	7.9282	QQPGQGQQLGQGQPGYYPTSQQSEQGQQPGQGKQPGQGQQGY		Q45R38	HMW glutenin x-type subunit Bx7 OS=Triticum aestivum OX=4565 GN=Glu-B1al PE=2 SV=1	1.23037	Condition 3	Condition 2	0.340175	30.6274	918.944	961.434	865.552	786.689	1049.5	560.582	1039.6	935.941	973.383
39.86_1517.7117n	6;8	0	2	#13066,#13066	2,2	39.8551	1517.71	7.4523	YPTSPQQSGQGQQL		Q45R38	HMW glutenin x-type subunit Bx7 OS=Triticum aestivum OX=4565 GN=Glu-B1al PE=2 SV=1	1.02392	Condition 3	Condition 2	0.973559	20.0019	1310.94	1208.63	1671.39	1189.68	1238.84	1687.7	1205.39	1544.08	1465.21
36.82_2178.9603n	6	0	2	#15518,#19770	2,3	36.8177	2178.96	8.5011	YPTSPQQSGQGQQPGQGQSGY		Q45R38	HMW glutenin x-type subunit Bx7 OS=Triticum aestivum OX=4565 GN=Glu-B1al PE=2 SV=1	1.07587	Condition 3	Condition 2	0.77669	20.9466	1141.86	1179.1	1440.2	983.711	1134.98	1473.55	1175.85	1335.26	1353.66
43.03_1249.5870n	6	0	1	#16402	2	43.0326	1249.59	6.9837	YPSETTPSQQL		Q45R38	HMW glutenin x-type subunit Bx7 OS=Triticum aestivum OX=4565 GN=Glu-B1al PE=2 SV=1	1.0559	Condition 3	Condition 1	0.86266	15.3072	608.23	715.661	587.788	660.921	630.954	678.768	554.295	723.954	740.294
36.29_1624.7131n	6;1	0	2	#17240,#17240	2,2	36.2949	1624.71	7.5307	YPTSPQQSGQGQQGY		Q45R38	HMW glutenin x-type subunit Bx7 OS=Triticum aestivum OX=4565 GN=Glu-B1al PE=2 SV=1	1.09738	Condition 3	Condition 2	0.58702	16.1588	1145.72	1054.44	1276.94	981.028	1028.6	1311.94	1150.37	1311.71	1182.96
61.87_2956.3010n	6;1	1	2	#17756,#17756	3,3	61.8731	2956.3	7.5367	YPTSSQQSGQGHQSGQGQQGYYPTSLW		Q45R38	HMW glutenin x-type subunit Bx7 OS=Triticum aestivum OX=4565 GN=Glu-B1al PE=2 SV=1	1.40323	Condition 2	Condition 3	0.643353	45.3529	2200.06	1858.3	793.659	1475.62	2418.4	1182.78	1512.4	1213.16	892.377
36.38_2208.9500n	6;1	1	2	#20263,#20263	3,3	36.3806	2208.95	6.1407	YPTSSQQSGQGHQSGQGQQGY		Q45R38	HMW glutenin x-type subunit Bx7 OS=Triticum aestivum OX=4565 GN=Glu-B1al PE=2 SV=1	1.17448	Condition 1	Condition 3	0.0178789	5.95503	928.911	951.031	945.646	808.274	895.771	899.687	837.176	816.373	752.272
42.78_2232.0241n	6;1	0	2	#37451,#37451	2,2	42.7755	2232.02	8.0732	YPISPQQSGQGQQPGQGQQGY		Q45R38	HMW glutenin x-type subunit Bx7 OS=Triticum aestivum OX=4565 GN=Glu-B1al PE=2 SV=1	1.66252	Condition 3	Condition 1	0.511907	92.3757	198.666	307.038	0	315.538	184.801	56.5375	431.385	127.387	281.973
42.81_2232.0211n	6;1	0	2	#21436,#21436	3,3	42.8098	2232.02	8.0732	YPISPQQSGQGQQPGQGQQGY		Q45R38	HMW glutenin x-type subunit Bx7 OS=Triticum aestivum OX=4565 GN=Glu-B1al PE=2 SV=1	1.19884	Condition 1	Condition 2	0.478502	23.0116	856.263	903.027	768.841	726.148	851.833	530.826	952.333	635.749	752.316
30.33_3178.4185n	6	1	1	#21440	3	30.329	3178.42	8.0259	QQPGQGQQPGQGQQGQQPGQGQQSGQGQQGY		Q45R38	HMW glutenin x-type subunit Bx7 OS=Triticum aestivum OX=4565 GN=Glu-B1al PE=2 SV=1	1.06148	Condition 3	Condition 2	0.871416	23.2518	537.848	445.578	381.891	456.433	556.265	345.778	468.209	540.661	433.124
46.52_3629.6608n	6	1	1	#21562	3	46.5184	3629.66	6.3966	QRPGQGQPGYYPTSPQQPGQEQQSGQAQQSGQW	[N-term] Pyroglutamic acid (2)	Q45R38	HMW glutenin x-type subunit Bx7 OS=Triticum aestivum OX=4565 GN=Glu-B1al PE=2 SV=1	1.55737	Condition 3	Condition 1	0.920471	74.3629	313.407	325.459	339.816	309.97	290.039	837.71	74.351	765.673	684.146
19.39_884.5460n	6;1	0	2	#22422,#22422	2,2	19.3918	884.546	8.1413	KVAKAQQL		Q45R38	HMW glutenin x-type subunit Bx7 OS=Triticum aestivum OX=4565 GN=Glu-B1al PE=2 SV=1	1.84241	Condition 2	Condition 3	0.325366	171.755	1259.56	398.367	357.271	13.4434	0	2391.95	199.762	536.944	568.863
49.31_1543.7631n	6;8	1	2	#25285,#25285	2,2	49.307	1543.76	7.4236	YPTSLQQPGQGQQL		Q45R38	HMW glutenin x-type subunit Bx7 OS=Triticum aestivum OX=4565 GN=Glu-B1al PE=2 SV=1	1.14755	Condition 3	Condition 2	0.487385	16.9117	336.28	303.774	419.587	286.099	300.729	344.368	296.728	400.193	371.677
37.92_2790.2731n	6	0	1	#32576	3	37.9236	2790.27	6.432	YPTSQQSEQGQQPGQGKQPGQGQQGY		Q45R38	HMW glutenin x-type subunit Bx7 OS=Triticum aestivum OX=4565 GN=Glu-B1al PE=2 SV=1	1.45343	Condition 3	Condition 1	0.485655	51.543	82.504	99.1481	80.6717	51.3856	125.058	168.717	128.961	123.279	129.029
42.52_2710.2041n	6	0	1	#37507	3	42.5183	2710.2	7.5823	QQPAQGQQGYYPTSPQQSGQGQQGY		Q45R38	HMW glutenin x-type subunit Bx7 OS=Triticum aestivum OX=4565 GN=Glu-B1al PE=2 SV=1	1.21792	Condition 3	Condition 2	0.869346	137.924	96.8687	112.901	19.0426	108.279	63.5564	18.8108	200.569	19.9361	11.6873
44.43_1316.6054n	6	0	1	#40152	2	44.4326	1316.61	6.849	EACQQVVDQQL	[3] Carbamidomethyl C	Q45R38	HMW glutenin x-type subunit Bx7 OS=Triticum aestivum OX=4565 GN=Glu-B1al PE=2 SV=1	1.06522	Condition 3	Condition 1	0.923409	55.2834	56.4542	45.631	15.0141	51.9824	51.5284	14.1899	53.0577	28.4292	43.249
32.48_1074.5120n	1	0	1	#1164	2	32.4833	1074.51	9.259	LQPGQGQQGY		Q45R38	HMW glutenin x-type subunit Bx7 OS=Triticum aestivum OX=4565 GN=Glu-B1al PE=2 SV=1	1.13698	Condition 1	Condition 3	0.883681	37.7368	5501.96	5373.89	9721.72	5047.38	5615.64	9752.12	3787.7	7653.11	6675.17
30.33_3178.4185n	8	0	1	#21440	3	30.329	3178.42	8.1519	QQPGQGQQPGQGQQGQQPGQGQQSGQGQQGY		Q45R38	HMW glutenin x-type subunit Bx7 OS=Triticum aestivum OX=4565 GN=Glu-B1al PE=2 SV=1	1.06148	Condition 3	Condition 2	0.871416	23.2518	537.848	445.578	381.891	456.433	556.265	345.778	468.209	540.661	433.124
55.37_2604.2770n	1	0	2	#3605,#536	2,3	55.3671	2604.28	8.9727	EQQPVVPSKAGSFYPSETTPSQQL		G4Y3Y1	High-molecular-weight glutenin subunit Bx7.2 OS=Triticum aestivum OX=4565 GN=Glu-B1br PE=4 SV=1	1.04891	Condition 1	Condition 3	0.951185	22.8496	25863	24239.3	36372.1	24862.6	27487	32516.9	21119.8	33027.7	28294.5
40.98_1742.7809n	1	0	1	#701	2	40.9809	1742.78	8.8705	WQPGQGQQPGQGQQGY		G4Y3Y1	High-molecular-weight glutenin subunit Bx7.2 OS=Triticum aestivum OX=4565 GN=Glu-B1br PE=4 SV=1	1.1468	Condition 2	Condition 3	0.73966	25.0562	14235.5	15076.9	21832.1	14599.5	14690.9	22075.5	10801.3	17695.6	16293.7
48.16_4428.0543n	1	0	1	#806	4	48.1584	4428.05	9.004	YPTSPQQPGQLQQPAQGQQPAQGQQSAQEQQPGQAQQSGQW		G4Y3Y1	High-molecular-weight glutenin subunit Bx7.2 OS=Triticum aestivum OX=4565 GN=Glu-B1br PE=4 SV=1	1.05258	Condition 2	Condition 3	0.960855	26.1034	22301.5	22253.5	34136.9	21361	26677.1	33475.5	19415.2	27471.9	30554.4
32.48_1074.5120n	1	0	1	#1164	2	32.4833	1074.51	9.259	LQPGQGQQGY		G4Y3Y1	High-molecular-weight glutenin subunit Bx7.2 OS=Triticum aestivum OX=4565 GN=Glu-B1br PE=4 SV=1	1.13698	Condition 1	Condition 3	0.883681	37.7368	5501.96	5373.89	9721.72	5047.38	5615.64	9752.12	3787.7	7653.11	6675.17
38.07_1777.8444n	1	0	1	#1606	3	38.0722	1777.84	7.6574	RRYYPSVTSSQQGSY		G4Y3Y1	High-molecular-weight glutenin subunit Bx7.2 OS=Triticum aestivum OX=4565 GN=Glu-B1br PE=4 SV=1	1.09471	Condition 2	Condition 3	0.904549	28.0855	8769.1	8483	13429.7	8355.42	8915.17	13620.9	7135.93	10583.9	10499.1
38.09_1777.8174n	1	0	1	#6158	2	38.0893	1777.82	7.6574	RRYYPSVTSSQQGSY		G4Y3Y1	High-molecular-weight glutenin subunit Bx7.2 OS=Triticum aestivum OX=4565 GN=Glu-B1br PE=4 SV=1	1.12037	Condition 2	Condition 3	0.373897	10.5601	2230.29	2554.86	2663.73	2815.39	2321.61	2794.24	2207.77	2413.55	2457.8
60.83_1717.8701n	1	0	1	#1723	2	60.8273	1717.87	8.714	QLVYYPTSPQQPGQL		G4Y3Y1	High-molecular-weight glutenin subunit Bx7.2 OS=Triticum aestivum OX=4565 GN=Glu-B1br PE=4 SV=1	1.13428	Condition 1	Condition 3	0.702872	21.4378	6827.77	6672.63	9181	6255.71	6605.81	9136.55	5573.85	7233.13	7189.37
44.64_1214.5958n	1	0	1	#1871	2	44.6384	1214.6	8.8683	YPTSPQQPGQL		G4Y3Y1	High-molecular-weight glutenin subunit Bx7.2 OS=Triticum aestivum OX=4565 GN=Glu-B1br PE=4 SV=1	1.11329	Condition 1	Condition 3	0.860732	27.3753	5601.23	5966.96	9023.13	5805.15	5659.92	8776.7	4248.19	7409.95	6837.76
44.36_1372.7011n	1	0	1	#2127	2	44.3641	1372.7	8.3214	EQQPVVPSKAGSF		G4Y3Y1	High-molecular-weight glutenin subunit Bx7.2 OS=Triticum aestivum OX=4565 GN=Glu-B1br PE=4 SV=1	1.12103	Condition 1	Condition 3	0.801633	23.6672	3972.72	4303.51	6041.7	4133.89	4009.24	6001.28	3181.59	4962.13	4628.45
38.81_2145.0812n	1	0	2	#4491,#2480	3,4	38.8093	2145.08	8.1428	RDVSPGCRPITVSPGTRQY	[7] Carbamidomethyl C	G4Y3Y1	High-molecular-weight glutenin subunit Bx7.2 OS=Triticum aestivum OX=4565 GN=Glu-B1br PE=4 SV=1	1.09848	Condition 1	Condition 3	0.858327	24.7669	6174.32	6559.17	9256.43	6452.46	6042.73	9318.51	4768.65	7733.53	7516.36
39.53_3265.4470n	1	0	1	#2504	3	39.5294	3265.45	9.2064	LQPGQGQQGYYPTSSQQSGQGHQSGQGQQGY		G4Y3Y1	High-molecular-weight glutenin subunit Bx7.2 OS=Triticum aestivum OX=4565 GN=Glu-B1br PE=4 SV=1	1.03883	Condition 2	Condition 1	0.991174	34.9191	5132.99	5305.33	8445.7	4659.43	5877.64	9080.17	4415.68	7436.14	7702.66
29.08_1556.7004n	1	0	1	#2598	2	29.0833	1556.7	8.8152	QPGQGQQPGQGQQGY		G4Y3Y1	High-molecular-weight glutenin subunit Bx7.2 OS=Triticum aestivum OX=4565 GN=Glu-B1br PE=4 SV=1	1.05767	Condition 1	Condition 3	0.881099	14.324	5718.94	4585.39	6086.95	4926.15	4961.15	6167.63	4632.32	5657.96	5207.24
42.71_2549.1351n	1	0	2	#26405,#2617	2,3	42.7069	2549.14	8.3143	YPTSPQQSGQGQQPGHEQQPGQW		G4Y3Y1	High-molecular-weight glutenin subunit Bx7.2 OS=Triticum aestivum OX=4565 GN=Glu-B1br PE=4 SV=1	1.02227	Condition 2	Condition 3	0.991826	21.9321	7784.42	7480.9	10228.4	7398.89	7783.54	10873.7	6846.99	9410.32	9231.27
74.59_3251.5863n	1	0	1	#2773	3	74.5879	3251.59	8.3406	EQQPVVPSKAGSFYPSETTPSQQLQQMIF		G4Y3Y1	High-molecular-weight glutenin subunit Bx7.2 OS=Triticum aestivum OX=4565 GN=Glu-B1br PE=4 SV=1	1.19153	Condition 2	Condition 3	0.438166	17.4139	5279.99	5003.75	6358.68	5176.08	5884.53	7267.9	4222.36	5729.05	5430.95
52.43_3443.6713n	1	0	2	#16350,#3116	3,4	52.4327	3443.67	7.8778	EACQQVVDQQLRDVSPGCRPITVSPGTRQY	[3] Carbamidomethyl C|[18] Carbamidomethyl C	G4Y3Y1	High-molecular-weight glutenin subunit Bx7.2 OS=Triticum aestivum OX=4565 GN=Glu-B1br PE=4 SV=1	1.07845	Condition 2	Condition 1	0.850562	20.6602	4710.48	4584.94	5690.55	4889.52	5133.34	6138.77	3971.82	5910.22	5753.65
59.34_2762.2950n	1	0	1	#3162	3	59.3415	2762.29	8.0241	YPISPQQPGQGQQSGQGQPGYYPTSL		G4Y3Y1	High-molecular-weight glutenin subunit Bx7.2 OS=Triticum aestivum OX=4565 GN=Glu-B1br PE=4 SV=1	1.06304	Condition 1	Condition 3	0.952915	29.2802	6829.42	5924.67	10172.8	5892.84	7133.75	9787.37	5006.49	8636.45	7924.34
49.48_3739.7002n	1	1	1	#3705	4	49.4784	3739.7	8.8308	QQPGQGQQPGQGQQGQQPGQGQQSGQGQQGYYPTSL		G4Y3Y1	High-molecular-weight glutenin subunit Bx7.2 OS=Triticum aestivum OX=4565 GN=Glu-B1br PE=4 SV=1	1.37193	Condition 1	Condition 3	0.256135	26.6986	3852.95	4049.55	6103.47	3660.79	4598.19	2947.86	3302.76	3106.27	3799.95
49.55_3739.7050n	1	1	1	#3551	3	49.547	3739.7	8.8308	QQPGQGQQPGQGQQGQQPGQGQQSGQGQQGYYPTSL		G4Y3Y1	High-molecular-weight glutenin subunit Bx7.2 OS=Triticum aestivum OX=4565 GN=Glu-B1br PE=4 SV=1	1.29575	Condition 3	Condition 1	0.0944489	17.3831	5068.02	5550.05	4440.12	5404.89	5582.58	5610.32	5961.44	5746.71	7803.43
52.64_4690.1886n	1	0	1	#4392	4	52.6384	4690.19	7.9797	VYYPTSPQQPGQLQQPAQGQQPAQGQQSAQEQQPGQAQQSGQW		G4Y3Y1	High-molecular-weight glutenin subunit Bx7.2 OS=Triticum aestivum OX=4565 GN=Glu-B1br PE=4 SV=1	1.10606	Condition 3	Condition 2	0.677321	18.2768	3537.22	3821.34	4481.55	3814.49	4308.82	3574.17	3608.26	4165.85	5164.06
22.17_814.3303n	1	0	1	#4492	2	22.1747	814.33	7.4987	QCEHEL	[2] Carbamidomethyl C	G4Y3Y1	High-molecular-weight glutenin subunit Bx7.2 OS=Triticum aestivum OX=4565 GN=Glu-B1br PE=4 SV=1	1.12167	Condition 1	Condition 3	0.978757	52.7168	2478.73	4134.35	7286.71	4100.54	2946.36	6744.59	2956.5	4805.94	4629.61
34.65_3770.7268n	1	0	1	#16948	3	34.6549	3770.73	8.0898	FPTSRQQSGQGQQPGQGQQSGQGQQGQQPGQGQQAY		G4Y3Y1	High-molecular-weight glutenin subunit Bx7.2 OS=Triticum aestivum OX=4565 GN=Glu-B1br PE=4 SV=1	1.187	Condition 3	Condition 1	0.704789	25.6703	1850.43	2534.45	1759.72	2050.69	1927.95	2854.82	1732.65	2627.19	2933.81
34.69_3770.7191n	1	0	1	#5104	4	34.6892	3770.72	8.0898	FPTSRQQSGQGQQPGQGQQSGQGQQGQQPGQGQQAY		G4Y3Y1	High-molecular-weight glutenin subunit Bx7.2 OS=Triticum aestivum OX=4565 GN=Glu-B1br PE=4 SV=1	1.17944	Condition 1	Condition 3	0.837204	39.9649	11367.6	11155.9	21393.3	9797.13	13853.7	14682	9025.27	14019.6	14190.4
39.05_3231.4728n	1	0	1	#5544	3	39.0494	3231.47	8.6694	QQPAQGQQPAQGQQSAQEQQPGQAQQSGQW		G4Y3Y1	High-molecular-weight glutenin subunit Bx7.2 OS=Triticum aestivum OX=4565 GN=Glu-B1br PE=4 SV=1	1.04243	Condition 3	Condition 1	0.977092	22.2162	4274.27	3850.04	5317.9	3666.59	4379.9	5488.81	3472.68	5278.45	5261.46
42.11_1527.7334n	1	0	1	#5868	2	42.1068	1527.73	8.2601	YPTSPQQPGQGQQL		G4Y3Y1	High-molecular-weight glutenin subunit Bx7.2 OS=Triticum aestivum OX=4565 GN=Glu-B1br PE=4 SV=1	1.09925	Condition 2	Condition 3	0.750671	19.6579	1434.27	1417.19	1973.09	1494.54	1461.34	1897.72	1216.16	1664.65	1534.55
35.25_4107.8456n	1	0	1	#5913	4	35.2549	4107.85	8.0166	YPGQASPQQSGQGQQPGQEQQPGQGQQDQQPGQRQQGY		G4Y3Y1	High-molecular-weight glutenin subunit Bx7.2 OS=Triticum aestivum OX=4565 GN=Glu-B1br PE=4 SV=1	1.07787	Condition 3	Condition 1	0.936307	25.7975	1516.14	1421.49	2074	1442.73	1776.24	1954.75	1285.44	1928.96	2187.5
54.07_3448.5381n	1	0	1	#6350	3	54.0728	3448.54	8.3874	YPTSPQQSGQGQQPGQGQPGYYPTSPQQSGQW		G4Y3Y1	High-molecular-weight glutenin subunit Bx7.2 OS=Triticum aestivum OX=4565 GN=Glu-B1br PE=4 SV=1	1.12494	Condition 3	Condition 2	0.427907	14.2465	4072.45	4093.93	3985.68	3998.91	4331.54	3256.73	3945.13	4214.17	4875.53
50.64_2562.2259n	1	0	1	#6462	3	50.6384	2562.23	8.0466	VYYPTSPQQPGQLQQPAQGQQGY		G4Y3Y1	High-molecular-weight glutenin subunit Bx7.2 OS=Triticum aestivum OX=4565 GN=Glu-B1br PE=4 SV=1	1.13091	Condition 2	Condition 1	0.631384	18.0496	2738.84	2387.36	3267.59	2665.87	3039.3	3787.45	2329.62	3241.22	2875.49
52.59_1476.7271n	1	0	1	#6792	2	52.5869	1476.73	7.9877	VYYPTSPQQPGQL		G4Y3Y1	High-molecular-weight glutenin subunit Bx7.2 OS=Triticum aestivum OX=4565 GN=Glu-B1br PE=4 SV=1	1.12358	Condition 2	Condition 1	0.744273	19.9218	1421.06	1134.67	1699.84	1383.94	1476.46	1921.05	1229.83	1781.07	1436.42
44.95_2300.0860n	1	0	1	#18203	2	44.9469	2300.09	8.7349	YPTSPQQPGQLQQPAQGQQGY		G4Y3Y1	High-molecular-weight glutenin subunit Bx7.2 OS=Triticum aestivum OX=4565 GN=Glu-B1br PE=4 SV=1	1.35678	Condition 3	Condition 2	0.281407	34.0321	565.502	552.815	283.87	494.366	499.172	366.976	584.244	588.958	672.721
44.98_2300.0868n	1	0	1	#7008	3	44.9812	2300.09	8.7349	YPTSPQQPGQLQQPAQGQQGY		G4Y3Y1	High-molecular-weight glutenin subunit Bx7.2 OS=Triticum aestivum OX=4565 GN=Glu-B1br PE=4 SV=1	1.23439	Condition 1	Condition 3	0.569795	26.8433	1928.05	1911.38	2975.85	1620.03	2053.96	2338.43	1377.6	2153.81	1989.75
30.21_3801.7386n	1	0	1	#7771	4	30.209	3801.74	7.1778	QQPGQGQQPGQGQQSGQGQQGQQPGQGQRPGQGQQGY		G4Y3Y1	High-molecular-weight glutenin subunit Bx7.2 OS=Triticum aestivum OX=4565 GN=Glu-B1br PE=4 SV=1	1.15815	Condition 1	Condition 2	0.668427	41.433	1073.22	888.029	855.718	843.367	1129.2	459.729	936.268	824.568	840.245
50.12_2112.9225n	1	0	1	#8545	2	50.1241	2112.92	8.2492	QCEHELEACQQVVDQQL	[2] Carbamidomethyl C|[9] Carbamidomethyl C	G4Y3Y1	High-molecular-weight glutenin subunit Bx7.2 OS=Triticum aestivum OX=4565 GN=Glu-B1br PE=4 SV=1	1.18187	Condition 3	Condition 1	0.41388	17.5984	1151.27	1223.87	864.473	1140.53	1271.51	1232.26	1062.93	1503.46	1262.41
41.75_1302.5759n	1	0	1	#9078	2	41.7525	1302.58	7.6061	YPSVTSSQQGSY		G4Y3Y1	High-molecular-weight glutenin subunit Bx7.2 OS=Triticum aestivum OX=4565 GN=Glu-B1br PE=4 SV=1	1.06721	Condition 2	Condition 3	0.937908	27.8284	1508.25	1685.89	2498.7	1674.43	1667.98	2436.04	1278.03	2151.24	1985.27
31.12_770.3826n	1	0	1	#10131	2	31.1176	770.383	8.6421	RQPGQW		G4Y3Y1	High-molecular-weight glutenin subunit Bx7.2 OS=Triticum aestivum OX=4565 GN=Glu-B1br PE=4 SV=1	1.09088	Condition 3	Condition 2	0.927983	67.3965	325.501	876.774	1567.3	755.814	544.974	1386.96	555.856	1199.62	1176.53
69.07_1304.6500n	1	0	1	#10296	2	69.0676	1304.65	7.742	QQMIFWGIPAL	[1] Deamidation Q|[2] Deamidation Q	G4Y3Y1	High-molecular-weight glutenin subunit Bx7.2 OS=Triticum aestivum OX=4565 GN=Glu-B1br PE=4 SV=1	1.21625	Condition 2	Condition 3	0.610241	31.1344	770.254	875.613	1354.49	900.837	920.854	1276.21	629.885	930.317	986.878
58.95_2304.0592n	1	0	2	#11569,#14489	2,3	58.9473	2304.06	8.4938	YPTSLWQPGQGQQPGQGQQGY		G4Y3Y1	High-molecular-weight glutenin subunit Bx7.2 OS=Triticum aestivum OX=4565 GN=Glu-B1br PE=4 SV=1	1.16279	Condition 1	Condition 3	0.0681943	9.25487	1662.92	1713.78	1896.6	1723.46	1832.65	1671.12	1407.6	1456.71	1670.71
51.07_4492.0631n	1	0	1	#11922	4	51.0669	4492.06	7.629	RQPGQWQQPGQGQQPGQGQQGQQPGQGQQSGQGQQGYYPTSL		G4Y3Y1	High-molecular-weight glutenin subunit Bx7.2 OS=Triticum aestivum OX=4565 GN=Glu-B1br PE=4 SV=1	1.16048	Condition 3	Condition 2	0.980371	54.281	842.407	1026.52	2075.18	941.062	1257.63	1385.74	809.504	1112.3	2237.86
48.72_2770.2278n	1	0	1	#12455	3	48.7241	2770.23	7.5225	YPTSSQQSGQGHQSGQGQQGYYPTSL		G4Y3Y1	High-molecular-weight glutenin subunit Bx7.2 OS=Triticum aestivum OX=4565 GN=Glu-B1br PE=4 SV=1	1.10697	Condition 2	Condition 3	0.814384	21.2752	1759.79	1567.73	2126.01	1621.68	1807.14	2413.88	1356.19	1976.68	1945.2
42.91_4442.0285n	1	0	1	#12695	4	42.9126	4442.03	8.0107	QQPGQGQQLGQGQPGYYPTSQQSEQGQQPGQGKQPGQGQQGY		G4Y3Y1	High-molecular-weight glutenin subunit Bx7.2 OS=Triticum aestivum OX=4565 GN=Glu-B1br PE=4 SV=1	1.23037	Condition 3	Condition 2	0.340175	30.6274	918.944	961.434	865.552	786.689	1049.5	560.582	1039.6	935.941	973.383
39.86_1517.7117n	1	0	1	#13066	2	39.8551	1517.71	7.4284	YPTSPQQSGQGQQL		G4Y3Y1	High-molecular-weight glutenin subunit Bx7.2 OS=Triticum aestivum OX=4565 GN=Glu-B1br PE=4 SV=1	1.02392	Condition 3	Condition 2	0.973559	20.0019	655.471	604.315	835.696	594.839	619.422	843.848	602.695	772.041	732.607
36.82_2178.9603n	1	0	2	#15518,#19770	2,3	36.8177	2178.96	8.606	YPTSPQQSGQGQQPGQGQSGY		G4Y3Y1	High-molecular-weight glutenin subunit Bx7.2 OS=Triticum aestivum OX=4565 GN=Glu-B1br PE=4 SV=1	1.07587	Condition 3	Condition 2	0.77669	20.9466	1141.86	1179.1	1440.2	983.711	1134.98	1473.55	1175.85	1335.26	1353.66
43.03_1249.5870n	1	0	1	#16402	2	43.0326	1249.59	7.1428	YPSETTPSQQL		G4Y3Y1	High-molecular-weight glutenin subunit Bx7.2 OS=Triticum aestivum OX=4565 GN=Glu-B1br PE=4 SV=1	1.0559	Condition 3	Condition 1	0.86266	15.3072	608.23	715.661	587.788	660.921	630.954	678.768	554.295	723.954	740.294
36.29_1624.7131n	1	0	1	#17240	2	36.2949	1624.71	7.5307	YPTSPQQSGQGQQGY		G4Y3Y1	High-molecular-weight glutenin subunit Bx7.2 OS=Triticum aestivum OX=4565 GN=Glu-B1br PE=4 SV=1	1.09738	Condition 3	Condition 2	0.58702	16.1588	572.862	527.222	638.471	490.514	514.301	655.972	575.185	655.856	591.481
61.87_2956.3010n	1	0	1	#17756	3	61.8731	2956.3	7.4319	YPTSSQQSGQGHQSGQGQQGYYPTSLW		G4Y3Y1	High-molecular-weight glutenin subunit Bx7.2 OS=Triticum aestivum OX=4565 GN=Glu-B1br PE=4 SV=1	1.40323	Condition 2	Condition 3	0.643353	45.3529	1100.03	929.149	396.829	737.808	1209.2	591.39	756.199	606.582	446.188
36.38_2208.9500n	1	0	1	#20263	3	36.3806	2208.95	6.1407	YPTSSQQSGQGHQSGQGQQGY		G4Y3Y1	High-molecular-weight glutenin subunit Bx7.2 OS=Triticum aestivum OX=4565 GN=Glu-B1br PE=4 SV=1	1.17448	Condition 1	Condition 3	0.0178789	5.95503	464.455	475.515	472.823	404.137	447.886	449.844	418.588	408.187	376.136
42.78_2232.0241n	1	0	1	#37451	2	42.7755	2232.02	8.0732	YPISPQQSGQGQQPGQGQQGY		G4Y3Y1	High-molecular-weight glutenin subunit Bx7.2 OS=Triticum aestivum OX=4565 GN=Glu-B1br PE=4 SV=1	1.66252	Condition 3	Condition 1	0.524064	92.3757	99.3332	153.519	0	157.769	92.4004	28.2687	215.693	63.6935	140.987
42.81_2232.0211n	1	0	1	#21436	3	42.8098	2232.02	8.0732	YPISPQQSGQGQQPGQGQQGY		G4Y3Y1	High-molecular-weight glutenin subunit Bx7.2 OS=Triticum aestivum OX=4565 GN=Glu-B1br PE=4 SV=1	1.19884	Condition 1	Condition 2	0.478502	23.0116	428.132	451.513	384.421	363.074	425.916	265.413	476.167	317.874	376.158
30.33_3178.4185n	1	0	1	#21440	3	30.329	3178.42	8.0674	QQPGQGQQPGQGQQGQQPGQGQQSGQGQQGY		G4Y3Y1	High-molecular-weight glutenin subunit Bx7.2 OS=Triticum aestivum OX=4565 GN=Glu-B1br PE=4 SV=1	1.06148	Condition 3	Condition 2	0.871416	23.2518	537.848	445.578	381.891	456.433	556.265	345.778	468.209	540.661	433.124
19.39_884.5460n	1	0	1	#22422	2	19.3918	884.546	7.8692	KVAKAQQL		G4Y3Y1	High-molecular-weight glutenin subunit Bx7.2 OS=Triticum aestivum OX=4565 GN=Glu-B1br PE=4 SV=1	1.84241	Condition 2	Condition 3	0.33126	171.755	629.78	199.183	178.635	6.72169	0	1195.97	99.8808	268.472	284.431
49.31_1543.7631n	1	0	1	#25285	2	49.307	1543.76	7.4961	YPTSLQQPGQGQQL		G4Y3Y1	High-molecular-weight glutenin subunit Bx7.2 OS=Triticum aestivum OX=4565 GN=Glu-B1br PE=4 SV=1	1.14755	Condition 3	Condition 2	0.487385	16.9117	168.14	151.887	209.794	143.05	150.365	172.184	148.364	200.097	185.838
37.92_2790.2731n	1	0	1	#32576	3	37.9236	2790.27	6.369	YPTSQQSEQGQQPGQGKQPGQGQQGY		G4Y3Y1	High-molecular-weight glutenin subunit Bx7.2 OS=Triticum aestivum OX=4565 GN=Glu-B1br PE=4 SV=1	1.45343	Condition 3	Condition 1	0.485655	51.543	82.504	99.1481	80.6717	51.3856	125.058	168.717	128.961	123.279	129.029
42.52_2710.2041n	1	0	1	#37507	3	42.5183	2710.2	7.8106	QQPAQGQQGYYPTSPQQSGQGQQGY		G4Y3Y1	High-molecular-weight glutenin subunit Bx7.2 OS=Triticum aestivum OX=4565 GN=Glu-B1br PE=4 SV=1	1.21792	Condition 3	Condition 2	0.869346	137.924	96.8687	112.901	19.0426	108.279	63.5564	18.8108	200.569	19.9361	11.6873
49.50_2956.3689n	6	0	2	#240,#5124	3,4	49.4955	2956.37	9.4772	QQSGQGQHGYYPTSPQLSGQGQRPGQW		Q8LKV6	HMW-glutenin OS=Aegilops tauschii OX=37682 GN=HMW PE=4 SV=1	1.20322	Condition 2	Condition 3	0.584449	24.2295	55280.8	45960.4	66379.3	51633.9	59082.5	81455.5	41334.2	60254	58126.5
33.21_1176.5934n	6	0	2	#242,#10097	2,3	33.2119	1176.59	9.1257	HVSVEHQAASL		Q8LKV6	HMW-glutenin OS=Aegilops tauschii OX=37682 GN=HMW PE=4 SV=1	1.17805	Condition 2	Condition 3	0.780672	34.0531	23509.3	23064.2	32728.3	22805.6	22619.2	39385.9	17965.9	28372.2	25654
55.48_1635.7931n	6	0	1	#251	2	55.4785	1635.79	9.1972	LQPGQGQQGYYPTSL		Q8LKV6	HMW-glutenin OS=Aegilops tauschii OX=37682 GN=HMW PE=4 SV=1	1.12199	Condition 2	Condition 3	0.78066	27.5327	30496.6	26340.7	42946.1	28830.6	31036.9	40546.1	21650.6	38077.3	29767.6
58.01_3438.6567n	6	0	2	#1724,#261	3,4	58.01	3438.66	8.1779	KACQQVMDQQLRDISPECHPVVVSPVAGQY	[3] Carbamidomethyl C|[18] Carbamidomethyl C	Q8LKV6	HMW-glutenin OS=Aegilops tauschii OX=37682 GN=HMW PE=4 SV=1	1.09721	Condition 2	Condition 3	0.848754	28.354	65811.9	59749.7	91550.1	61574.1	63768.3	92105.8	44661.1	74045.2	79477.3
44.91_1801.9061n	6	0	2	#1377,#320	2,3	44.9126	1801.91	8.8444	KRYYPSVTSPQQVSY		Q8LKV6	HMW-glutenin OS=Aegilops tauschii OX=37682 GN=HMW PE=4 SV=1	1.17512	Condition 2	Condition 3	0.716131	27.8816	46920.4	49360.6	75752.8	48505.3	49270	75888.9	34478.7	58243	55062.2
48.87_1858.8938n	6	0	2	#1510,#372	2,3	48.8698	1858.89	8.7333	QCERELQELQEREL	[2] Carbamidomethyl C	Q8LKV6	HMW-glutenin OS=Aegilops tauschii OX=37682 GN=HMW PE=4 SV=1	1.20896	Condition 2	Condition 3	0.668071	29.563	47534.1	47139.2	68959.7	48189.7	48413.8	78123.9	36594.4	56511.1	51421.8
51.20_2036.8909n	6	0	2	#387,#5236	2,3	51.1955	2036.89	9.2156	YYPTSPQESGQGQQPGQW		Q8LKV6	HMW-glutenin OS=Aegilops tauschii OX=37682 GN=HMW PE=4 SV=1	1.11218	Condition 2	Condition 3	0.900192	31.0659	45582.7	43086.4	65479.8	42593.9	46958.1	73836.5	34976.1	59692.5	52239.9
51.22_4267.9537n	6	0	2	#9199,#450	3,4	51.2212	4267.95	9.3593	YPGQASPQRPGQGQQPGQGQQSGQGQQGYYPTSPQQPGQW		Q8LKV6	HMW-glutenin OS=Aegilops tauschii OX=37682 GN=HMW PE=4 SV=1	1.04578	Condition 1	Condition 3	0.980933	35.8527	36755.8	37377.1	66086.2	35702.3	44565.2	57845.2	29531	49789.5	54760.2
56.98_1538.7399n	6	0	1	#530	2	56.9814	1538.74	8.9872	QLGQGQQGYYPTSL		Q8LKV6	HMW-glutenin OS=Aegilops tauschii OX=37682 GN=HMW PE=4 SV=1	1.10038	Condition 2	Condition 3	0.860798	29.4734	16177.6	14939.7	20897.7	15421.4	15543.8	23098	10983.8	20291.7	17855.7
40.78_1337.6142n	6	0	1	#996	2	40.7751	1337.61	9.1285	QQPGQGQQPGQW		Q8LKV6	HMW-glutenin OS=Aegilops tauschii OX=37682 GN=HMW PE=4 SV=1	1.09708	Condition 1	Condition 3	0.862022	25.4101	14832.8	15117.8	21513	15027.8	14036.4	21969.7	11653.4	18514.9	16741.3
53.05_1609.7457n	6	0	1	#1100	2	53.0498	1609.75	9.0391	QQSGQGQPGYYPTSL		Q8LKV6	HMW-glutenin OS=Aegilops tauschii OX=37682 GN=HMW PE=4 SV=1	1.08632	Condition 2	Condition 3	0.876254	23.1083	13276	11664.5	15178.7	11825.2	12637.2	17710.2	9852.14	15822.1	13147.3
32.48_1074.5120n	6	0	1	#1164	2	32.4833	1074.51	9.3117	LQPGQGQQGY		Q8LKV6	HMW-glutenin OS=Aegilops tauschii OX=37682 GN=HMW PE=4 SV=1	1.13698	Condition 1	Condition 3	0.883681	37.7368	5501.96	5373.89	9721.72	5047.38	5615.64	9752.12	3787.7	7653.11	6675.17
52.64_4790.2928n	6	1	1	#1202	4	52.6384	4790.29	6.4524	YPTSSQQPTQSQQPGQGQQGQQVGQGQQAQQPRQGQQPGQGQPGY		Q8LKV6	HMW-glutenin OS=Aegilops tauschii OX=37682 GN=HMW PE=4 SV=1	1.04061	Condition 3	Condition 2	0.939634	24.5631	14492.3	13996.1	12213.2	14071.6	16520.6	9951.79	14263.8	11761.1	16165.4
60.38_2596.3227n	6	0	1	#14691	2	60.3816	2596.32	8.1184	EQQIVVPPKGGSFYPGETTPPQQL		Q8LKV6	HMW-glutenin OS=Aegilops tauschii OX=37682 GN=HMW PE=4 SV=1	1.23908	Condition 3	Condition 1	0.74834	54.8722	2977.21	3425.73	915.665	3345.17	2659.01	1601.71	3894.96	2001.64	3171.7
60.52_2596.3160n	6	0	1	#1258	3	60.5188	2596.32	8.1184	EQQIVVPPKGGSFYPGETTPPQQL		Q8LKV6	HMW-glutenin OS=Aegilops tauschii OX=37682 GN=HMW PE=4 SV=1	1.11847	Condition 2	Condition 3	0.850533	26.5614	55948	53416.8	84300.5	53319.2	60513.5	84893.1	43920.9	67892.6	65863.7
39.70_1652.8141n	6	0	1	#1671	2	39.7008	1652.81	9.1431	LTSPQQSGQGQQPGQL		Q8LKV6	HMW-glutenin OS=Aegilops tauschii OX=37682 GN=HMW PE=4 SV=1	1.09791	Condition 1	Condition 3	0.813325	19.5767	8871.82	9355.72	12569.3	9084.99	8960.05	11985.5	7377.58	10664.6	10008.2
32.65_1841.7979n	6	0	1	#1829	2	32.6547	1841.8	9.372	QQTGQGQQSGQGQQGYY		Q8LKV6	HMW-glutenin OS=Aegilops tauschii OX=37682 GN=HMW PE=4 SV=1	1.0487	Condition 2	Condition 3	0.960201	20.1796	10509.6	8680.05	12759.4	8929.28	10467.8	13262.7	8465.85	11875.1	10802.1
44.64_1214.5958n	6	0	1	#1871	2	44.6384	1214.6	8.7677	YPTSPQQPGQL		Q8LKV6	HMW-glutenin OS=Aegilops tauschii OX=37682 GN=HMW PE=4 SV=1	1.11329	Condition 1	Condition 3	0.860732	27.3753	5601.23	5966.96	9023.13	5805.15	5659.92	8776.7	4248.19	7409.95	6837.76
54.45_1898.8996n	6	0	1	#2212	2	54.45	1898.9	8.7617	YPTSLQQPGQGQQPGQW		Q8LKV6	HMW-glutenin OS=Aegilops tauschii OX=37682 GN=HMW PE=4 SV=1	1.08827	Condition 1	Condition 3	0.685053	21.9206	7821.99	7514.35	9011.37	7446.01	7697.62	9011.97	6188.08	9302.19	6882.58
48.16_2574.2159n	6	0	1	#2711	3	48.1584	2574.22	9.0863	LQPGQGQQGYYPTSPQQSGQGQQL		Q8LKV6	HMW-glutenin OS=Aegilops tauschii OX=37682 GN=HMW PE=4 SV=1	1.18139	Condition 2	Condition 3	0.69532	27.4613	6092.56	5483.04	7830.93	5727.4	5949.75	9132.23	4439.18	6684.16	6491.04
48.19_2574.2130n	6	0	1	#20742	2	48.1927	2574.21	9.0863	LQPGQGQQGYYPTSPQQSGQGQQL		Q8LKV6	HMW-glutenin OS=Aegilops tauschii OX=37682 GN=HMW PE=4 SV=1	1.24264	Condition 1	Condition 2	0.940184	59.104	391.574	454.937	103.689	378.682	242.46	143.52	443.881	172.636	289.618
34.43_2998.3733n	6	0	1	#2964	3	34.432	2998.37	9.2124	YPGQASPQRPGQGQQPGQGQQSGQGQQGY		Q8LKV6	HMW-glutenin OS=Aegilops tauschii OX=37682 GN=HMW PE=4 SV=1	1.08204	Condition 2	Condition 1	0.908715	25.6904	5604.65	4912.16	7105.38	5145.7	5708.99	8213.17	4441.55	7025.31	6257.76
50.77_2327.0871n	6	0	2	#6123,#3516	2,3	50.767	2327.09	9.1476	QQPEQGQPGYYPTSPQQPGQL		Q8LKV6	HMW-glutenin OS=Aegilops tauschii OX=37682 GN=HMW PE=4 SV=1	1.05532	Condition 2	Condition 1	0.732874	12.7394	6129.23	5979.26	6252.33	5993.35	6614.75	6768.49	5683.16	7161.2	5908.41
57.87_876.4640n	6	0	1	#3608	2	57.8728	876.464	8.2273	QQRIFW		Q8LKV6	HMW-glutenin OS=Aegilops tauschii OX=37682 GN=HMW PE=4 SV=1	1.1321	Condition 1	Condition 3	0.957635	54.9985	2887.56	2481.25	6407.04	2462.27	2771.89	5720.72	1679.57	4638.26	4083.96
50.31_1885.9120n	6	0	2	#4037,#14620	2,3	50.3127	1885.91	8.4314	YPTSPQLSGQGQRPGQW		Q8LKV6	HMW-glutenin OS=Aegilops tauschii OX=37682 GN=HMW PE=4 SV=1	1.09416	Condition 2	Condition 1	0.91563	29.5431	4220.51	4082.23	5805.1	4037.94	4519.82	6878.52	3694.71	5889.9	4731.6
60.43_2171.0163n	6	0	1	#4057	2	60.433	2171.02	8.7602	YPTSLQQSGQGQPGYYPTSL		Q8LKV6	HMW-glutenin OS=Aegilops tauschii OX=37682 GN=HMW PE=4 SV=1	1.0622	Condition 2	Condition 3	0.826513	13.9859	3614.24	3300.42	3814.86	3353.41	3408.89	4270.74	2945.06	3742.13	3699.79
54.54_1888.8763n	6	0	1	#4172	2	54.5357	1888.88	7.7577	YPTSPQQSGQGQQLGQW		Q8LKV6	HMW-glutenin OS=Aegilops tauschii OX=37682 GN=HMW PE=4 SV=1	1.06229	Condition 1	Condition 2	0.877283	29.9379	7265.63	7419.13	8792.99	6549.45	7048.1	8503.58	5217.28	9652.22	7355.88
50.86_2109.0371n	6	0	1	#4472	3	50.8612	2109.04	7.846	RDISPECHPVVVSPVAGQY	[7] Carbamidomethyl C	Q8LKV6	HMW-glutenin OS=Aegilops tauschii OX=37682 GN=HMW PE=4 SV=1	1.23576	Condition 2	Condition 1	0.838975	41.6773	2251.4	2296.61	3371.45	2194.37	2864.99	4727.2	1501.09	3704.93	3416.94
50.95_2109.0347n	6	0	1	#24280	2	50.947	2109.03	7.846	RDISPECHPVVVSPVAGQY	[7] Carbamidomethyl C	Q8LKV6	HMW-glutenin OS=Aegilops tauschii OX=37682 GN=HMW PE=4 SV=1	1.57333	Condition 2	Condition 1	0.368735	72.164	247.118	403.197	61.2832	452.75	365.527	301.302	431.067	417.689	225.03
50.42_1354.6419n	6	0	1	#4572	2	50.4155	1354.64	8.0224	YPSVTSPQQVSY		Q8LKV6	HMW-glutenin OS=Aegilops tauschii OX=37682 GN=HMW PE=4 SV=1	1.12265	Condition 2	Condition 3	0.863129	28.5449	2728.66	2794.25	4122.57	2694.25	2959.97	4481.61	2198.31	3841.24	2988.93
50.83_2856.3485n	6	0	1	#5181	3	50.8269	2856.35	8.666	QQLGQGQSGYYPTSPQQPGQGQQPGQL		Q8LKV6	HMW-glutenin OS=Aegilops tauschii OX=37682 GN=HMW PE=4 SV=1	1.10043	Condition 2	Condition 1	0.777742	20.263	2773.16	2416.71	2920.43	2541.64	2871.7	3511.49	2210.53	3336.07	2786.11
42.57_1203.5652n	6	0	1	#5271	2	42.5698	1203.57	8.1816	QCERELQEL	[2] Carbamidomethyl C	Q8LKV6	HMW-glutenin OS=Aegilops tauschii OX=37682 GN=HMW PE=4 SV=1	1.18146	Condition 2	Condition 3	0.500224	19.582	1962.54	2279.84	2637.75	2568.32	2063.38	2776.15	1657.88	2471.75	2140.43
33.37_977.4586n	6	0	1	#5690	2	33.3747	977.459	8.7545	QLGQGQQGY		Q8LKV6	HMW-glutenin OS=Aegilops tauschii OX=37682 GN=HMW PE=4 SV=1	1.12352	Condition 1	Condition 3	0.81577	31.3701	1309.37	1493.68	1955.9	1386.7	1233.87	1947.91	934.368	1809.24	1492.13
52.66_1297.5882n	6	0	1	#7003	2	52.6555	1297.59	7.951	GQGQQGYYPTSL		Q8LKV6	HMW-glutenin OS=Aegilops tauschii OX=37682 GN=HMW PE=4 SV=1	1.10638	Condition 2	Condition 3	0.888184	30.2984	1378.16	1220.96	1835.32	1311.92	1287.47	2083.41	986.668	1841.53	1404.36
29.55_1309.6403n	6	0	1	#7010	2	29.5462	1309.64	8.1984	QQPAQGQQGQQL		Q8LKV6	HMW-glutenin OS=Aegilops tauschii OX=37682 GN=HMW PE=4 SV=1	1.02738	Condition 1	Condition 3	0.927611	9.72198	1768.87	1621.47	1967.46	1667	1705.5	1931.55	1628.18	1796.53	1790.31
47.52_2403.0759n	6	0	2	#15917,#8578	2,3	47.5212	2403.08	8.959	YPTSLQQTGQGQQSGQGQQGYY		Q8LKV6	HMW-glutenin OS=Aegilops tauschii OX=37682 GN=HMW PE=4 SV=1	1.13164	Condition 1	Condition 3	0.143788	8.71749	2554.55	2709.54	3027.17	2558.67	2601.48	2770.07	2297.63	2440.71	2588.45
33.34_1064.4896n	6	0	1	#10516	2	33.3405	1064.49	7.8947	QQLGQGQSGY		Q8LKV6	HMW-glutenin OS=Aegilops tauschii OX=37682 GN=HMW PE=4 SV=1	1.07414	Condition 2	Condition 3	0.989711	45.9782	482.217	442.306	825.591	448.031	443.721	929.259	371.806	692.667	630.851
32.57_1099.5151n	6	0	1	#10861	2	32.569	1099.52	8.2196	SGQGQRPGQW		Q8LKV6	HMW-glutenin OS=Aegilops tauschii OX=37682 GN=HMW PE=4 SV=1	1.01999	Condition 3	Condition 2	0.973865	24.9214	620.307	623.484	836.794	581.551	587.207	878.973	599.963	711.701	777.01
46.91_1229.5954n	6	0	1	#11088	2	46.9126	1229.6	8.0249	YPGETTPPQQL		Q8LKV6	HMW-glutenin OS=Aegilops tauschii OX=37682 GN=HMW PE=4 SV=1	1.09568	Condition 2	Condition 3	0.870942	25.7135	1380.3	1407.84	2122.73	1393.16	1495.93	2081.12	1070.06	1763.61	1702.5
34.76_1873.8043n	6	0	1	#11864	3	34.7578	1873.8	5.9242	YPTSPQESGQGQQPGQW		Q8LKV6	HMW-glutenin OS=Aegilops tauschii OX=37682 GN=HMW PE=4 SV=1	1.23769	Condition 1	Condition 2	0.0747204	14.4283	1296.63	1129.79	1199.57	1052.07	904.514	973.055	908.716	1171.46	933.94
39.86_1517.7117n	6	0	1	#13066	2	39.8551	1517.71	7.4523	YPTSPQQSGQGQQL		Q8LKV6	HMW-glutenin OS=Aegilops tauschii OX=37682 GN=HMW PE=4 SV=1	1.02392	Condition 3	Condition 2	0.973559	20.0019	655.471	604.315	835.696	594.839	619.422	843.848	602.695	772.041	732.607
54.23_1287.5796n	6	0	1	#13925	2	54.2271	1287.58	6.5927	YPTSPQQPGQW		Q8LKV6	HMW-glutenin OS=Aegilops tauschii OX=37682 GN=HMW PE=4 SV=1	1.48791	Condition 2	Condition 3	0.990946	85.2785	2065.69	1207.3	133.2	2114.22	1930.43	79.2458	1173.81	1477.68	120.124
23.61_1678.7325n	6	0	1	#20403	2	23.6147	1678.73	7.9838	QQTGQGQQSGQGQQGY		Q8LKV6	HMW-glutenin OS=Aegilops tauschii OX=37682 GN=HMW PE=4 SV=1	2.66143	Condition 1	Condition 2	0.0863662	173.205	550.711	587.165	544.345	632.073	0	0	618.377	523.894	521.752
47.58_1874.8466n	6	0	1	#20615	2	47.5812	1874.85	8.0476	QQSGQGQHGYYPTSPQL		Q8LKV6	HMW-glutenin OS=Aegilops tauschii OX=37682 GN=HMW PE=4 SV=1	1.08163	Condition 3	Condition 2	0.626138	12.4631	373.594	368.165	316.161	390.658	303.947	356.031	417.258	376.716	342.425
19.39_884.5460n	6	0	1	#22422	2	19.3918	884.546	8.1413	KVAKAQQL		Q8LKV6	HMW-glutenin OS=Aegilops tauschii OX=37682 GN=HMW PE=4 SV=1	1.84241	Condition 2	Condition 3	0.33126	171.755	629.78	199.183	178.635	6.72169	0	1195.97	99.8808	268.472	284.431
55.15_1716.8132n	6	0	1	#25266	2	55.1528	1716.81	7.8689	QQPGQGQPGYYPTSPL		Q8LKV6	HMW-glutenin OS=Aegilops tauschii OX=37682 GN=HMW PE=4 SV=1	1.33341	Condition 3	Condition 2	0.746715	46.7016	316.243	279.746	110.22	252.792	231.374	125.148	357.757	285.086	169.623
42.60_2240.0098n	6	0	2	#31458,#26406	2,3	42.6041	2240.01	8.0133	YPTSLQQTGQGQQSGQGQQGY		Q8LKV6	HMW-glutenin OS=Aegilops tauschii OX=37682 GN=HMW PE=4 SV=1	1.2397	Condition 1	Condition 2	0.535325	37.4933	493.528	592.605	416.222	554.633	405.51	251.731	515.692	325.53	379.847
43.68_1809.8653n	6	0	1	#26691	2	43.6841	1809.87	8.0485	YPTSPQQPGQGQQPGQL		Q8LKV6	HMW-glutenin OS=Aegilops tauschii OX=37682 GN=HMW PE=4 SV=1	1.24046	Condition 3	Condition 1	0.590496	41.1628	215.453	257.153	104.092	248.902	202.587	171.034	283.227	200.433	231.711
46.14_1815.8756n	6	0	1	#31144	2	46.1412	1815.88	7.9384	YLTSPQQSGQGQQPGQL		Q8LKV6	HMW-glutenin OS=Aegilops tauschii OX=37682 GN=HMW PE=4 SV=1	1.09708	Condition 1	Condition 2	0.908721	29.0397	154.825	191.741	105.515	177.305	137.24	97.5289	180.898	108.292	157.82
41.02_1872.8682n	6	0	1	#36402	2	41.0152	1872.87	6.8525	YPTSPQQSGQGQQPGQW		Q8LKV6	HMW-glutenin OS=Aegilops tauschii OX=37682 GN=HMW PE=4 SV=1	1.54358	Condition 3	Condition 1	0.432463	60.1643	128.922	127.969	29.1055	157.555	132.66	77.2841	182.733	125.318	133.408
43.67_1419.7158n	5	1	1	#310	2	43.6669	1419.72	8.4614	RLSNQLVEGQNY		A0A446SKP4	Beta-amylase OS=Triticum turgidum subsp. durum OX=4567 GN=TRITD_4Bv1G206310 PE=3 SV=1	1.16291	Condition 1	Condition 3	0.780985	31.3064	18369.4	19122.5	31132.5	18760	19207.6	29175.9	13870.7	23560.7	21579.8
54.77_2252.0879n	5	0	2	#797,#986	3,4	54.7671	2252.09	8.1854	VDRMHANLPHDPCVDPVAPL	[13] Carbamidomethyl C	A0A446SKP4	Beta-amylase OS=Triticum turgidum subsp. durum OX=4567 GN=TRITD_4Bv1G206310 PE=3 SV=1	1.06777	Condition 1	Condition 3	0.886218	33.6434	36376.4	35083	49103.5	36769	35196.9	45294.2	25077	50399.2	37434.3
54.78_2252.0871n	5	0	1	#14219	2	54.7757	2252.09	8.1207	VDRMHANLPHDPCVDPVAPL	[13] Carbamidomethyl C	A0A446SKP4	Beta-amylase OS=Triticum turgidum subsp. durum OX=4567 GN=TRITD_4Bv1G206310 PE=3 SV=1	1.15683	Condition 1	Condition 2	0.93887	105.368	716.617	814.057	16.128	947.671	372.409	17.0294	848.345	563.499	64.9509
55.99_2154.1539n	5	0	1	#926	4	55.9928	2154.15	8.7015	SNNLIKHGDKILDEANKVF		A0A446SKP4	Beta-amylase OS=Triticum turgidum subsp. durum OX=4567 GN=TRITD_4Bv1G206310 PE=3 SV=1	1.13035	Condition 1	Condition 3	0.780315	24.4212	16971.8	15943.5	24504.5	16187.8	16537	22272.9	13511.8	19623.4	17663
43.58_1376.6292n	5	0	2	#968,#2693	2,3	43.5812	1376.63	8.8162	RYPSYPQSHGW		A0A446SKP4	Beta-amylase OS=Triticum turgidum subsp. durum OX=4567 GN=TRITD_4Bv1G206310 PE=3 SV=1	1.1365	Condition 2	Condition 3	0.859892	31.6282	17937.9	16808.6	25589.3	17704.1	17574.7	29460.7	13467.3	23059.4	20437.3
51.56_996.5066n	5;8	0	2	#977,#977	2,2	51.5641	996.507	8.1732	LTEQGRFF		A0A446SKP4	Beta-amylase OS=Triticum turgidum subsp. durum OX=4567 GN=TRITD_4Bv1G206310 PE=3 SV=1	1.14777	Condition 2	Condition 3	0.8526	33.2711	18930.9	17613.7	28933.3	17429.1	19711.8	31632.4	13388.3	25887.7	20643
33.80_849.4366n	5	0	1	#1079	2	33.8035	849.437	7.7589	LTEQGRF		A0A446SKP4	Beta-amylase OS=Triticum turgidum subsp. durum OX=4567 GN=TRITD_4Bv1G206310 PE=3 SV=1	1.11764	Condition 2	Condition 3	0.908885	37.1458	4003.66	3960.53	7069	3813.41	4125.16	7205.96	2860.52	5661.6	5028.38
32.43_865.5039n	5	1	1	#1133	2	32.4319	865.504	8.0915	KLVHEAGL		A0A446SKP4	Beta-amylase OS=Triticum turgidum subsp. durum OX=4567 GN=TRITD_4Bv1G206310 PE=3 SV=1	1.13334	Condition 2	Condition 3	0.874804	33.9661	5266.95	5045.53	7856.53	4830.21	5273.2	8723.8	4168.55	6785.29	5658.33
29.43_938.4313n	5	0	1	#1450	2	29.4261	938.431	8.1867	RDNMKEF		A0A446SKP4	Beta-amylase OS=Triticum turgidum subsp. durum OX=4567 GN=TRITD_4Bv1G206310 PE=3 SV=1	1.23997	Condition 3	Condition 1	0.73521	49.8686	2144.11	4848.64	6209.57	4437.49	2786.14	7647.59	4269.65	6214.92	5885.87
32.65_1495.6734n	5	0	2	#5205,#1483	2,3	32.6547	1495.67	8.1898	YTDQHGTRNIEY		A0A446SKP4	Beta-amylase OS=Triticum turgidum subsp. durum OX=4567 GN=TRITD_4Bv1G206310 PE=3 SV=1	1.1019	Condition 1	Condition 3	0.874745	26.4395	6664.6	6546.97	10007.8	6249.38	6790.25	10006.4	5494.59	7978.39	7599.2
28.92_1134.5432n	5	2	2	#1496,#6974	2,3	28.9204	1134.54	7.4789	NDTPERTRF		A0A446SKP4	Beta-amylase OS=Triticum turgidum subsp. durum OX=4567 GN=TRITD_4Bv1G206310 PE=3 SV=1	1.08669	Condition 2	Condition 3	0.897117	28.1138	4344.56	4388.66	5544.98	4098.83	4084.23	6469.89	3373.82	5345.17	4765.07
40.50_1017.5630n	5	1	1	#1867	2	40.5008	1017.56	7.8542	VEAKGPRVY		A0A446SKP4	Beta-amylase OS=Triticum turgidum subsp. durum OX=4567 GN=TRITD_4Bv1G206310 PE=3 SV=1	1.15763	Condition 1	Condition 3	0.742904	26.125	3665.91	3796.48	5715.65	3479.37	3414.36	5009.56	3051.31	4320	4012.31
36.43_860.3760n	1;9;7;4;8;2;10;5;6	0	9	#2221,#2221,#2221,#2221,#2221,#2221,#2221,#2221,#2221	2,2,2,2,2,2,2,2,2	36.432	860.376	8.1652	ICYDKY	[2] Carbamidomethyl C	A0A446SKP4	Beta-amylase OS=Triticum turgidum subsp. durum OX=4567 GN=TRITD_4Bv1G206310 PE=3 SV=1	1.19883	Condition 1	Condition 3	0.746759	31.6126	23951.3	24467.8	39375.8	22861.2	22530.2	37893.8	16572.6	31408.7	25252.7
44.06_1608.7573n	5	0	2	#8128,#2310	2,3	44.0555	1608.76	8.137	YTDQHGTRNIEYL		A0A446SKP4	Beta-amylase OS=Triticum turgidum subsp. durum OX=4567 GN=TRITD_4Bv1G206310 PE=3 SV=1	1.1716	Condition 1	Condition 3	0.707082	26.1175	5587.17	6122.32	8932.67	5727.73	5762.56	8427.25	4510.71	6706.12	6401.98
62.62_1069.5723n	5;6;1;9;3;7;4;8	0	8	#2378,#2378,#2378,#2378,#2378,#2378,#2378,#2378	2,2,2,2,2,2,2,2	62.6217	1069.57	7.6198	LTLGVDDQPL		A0A446SKP4	Beta-amylase OS=Triticum turgidum subsp. durum OX=4567 GN=TRITD_4Bv1G206310 PE=3 SV=1	1.33535	Condition 1	Condition 3	0.802059	58.1191	30018.7	30799.9	76472.4	28971.6	32021.6	60810.8	19124.1	45355.2	38333.5
40.52_1187.6689n	5	1	1	#2518	2	40.518	1187.67	7.7871	GLVEAKGPRVY		A0A446SKP4	Beta-amylase OS=Triticum turgidum subsp. durum OX=4567 GN=TRITD_4Bv1G206310 PE=3 SV=1	1.20283	Condition 2	Condition 3	0.2418	17.7745	3010.61	3447.1	3319.59	3344.56	2770.74	3964.91	2521.03	3056.16	2803.25
54.31_1236.6010n	5	0	1	#2762	2	54.3128	1236.6	8.4251	EEHTDLPVQGL		A0A446SKP4	Beta-amylase OS=Triticum turgidum subsp. durum OX=4567 GN=TRITD_4Bv1G206310 PE=3 SV=1	1.1037	Condition 1	Condition 2	0.840642	28.7366	3455.96	3804.56	4741.89	3570.69	3165.53	4138.48	2714.11	4881.27	3725.24
79.00_1485.7889n	5	0	1	#2807	2	78.9994	1485.79	7.7049	QRSGPELTIEMIL		A0A446SKP4	Beta-amylase OS=Triticum turgidum subsp. durum OX=4567 GN=TRITD_4Bv1G206310 PE=3 SV=1	1.17918	Condition 1	Condition 3	0.519732	23.4249	5241.53	4300.1	4843.96	3186.25	4294.25	5154.15	3255.66	4141.09	4802.94
58.30_1023.5878n	3;7;8;2;4;10;5;6;1;9	1	20	#2967,#2967,#2967,#2967,#2967,#2967,#2967,#2967,#2967,#2967,#13489,#13489,#13489,#13489,#13489,#13489,#13489,#13489,#13489,#13489	2,2,2,2,2,2,2,2,2,2,3,3,3,3,3,3,3,3,3,3	58.3044	1023.59	8.5667	AIKISGIHW		A0A446SKP4	Beta-amylase OS=Triticum turgidum subsp. durum OX=4567 GN=TRITD_4Bv1G206310 PE=3 SV=1	1.06713	Condition 1	Condition 2	0.9253	29.3855	26568.6	24184.5	36781.4	25126.4	20648.8	36253.2	19873.3	32544	29823.2
32.88_821.4887n	5	0	1	#3128	2	32.8776	821.489	7.5384	LGHRVQL		A0A446SKP4	Beta-amylase OS=Triticum turgidum subsp. durum OX=4567 GN=TRITD_4Bv1G206310 PE=3 SV=1	1.1239	Condition 2	Condition 3	0.878892	33.6026	1582.39	1652.87	2081.53	1663.2	1491.13	2703.87	1295.74	1993.88	1922.76
69.77_1371.7170n	5	1	1	#3174	2	69.7706	1371.72	7.9988	QAAQPKLEPFPF		A0A446SKP4	Beta-amylase OS=Triticum turgidum subsp. durum OX=4567 GN=TRITD_4Bv1G206310 PE=3 SV=1	1.06057	Condition 1	Condition 3	0.944024	25.9408	3468.01	3838.65	5552.27	3788.2	3979.27	4859.01	3300.4	4586.39	4237.78
21.96_988.4388n	5	0	1	#3212	2	21.9576	988.439	7.5505	NLHDRDGY		A0A446SKP4	Beta-amylase OS=Triticum turgidum subsp. durum OX=4567 GN=TRITD_4Bv1G206310 PE=3 SV=1	1.30618	Condition 3	Condition 1	0.731742	75.1639	1494.42	3762.38	7105.28	4307.11	1419.14	8514.14	4157.6	6161.17	5828.33
63.87_2948.3674n	5	1	1	#3911	3	63.8731	2948.37	7.9479	TCAEMRDSEQSSQARSAPEELVQQVL	[2] Carbamidomethyl C	A0A446SKP4	Beta-amylase OS=Triticum turgidum subsp. durum OX=4567 GN=TRITD_4Bv1G206310 PE=3 SV=1	1.03723	Condition 2	Condition 1	0.967193	27.8695	4810.76	4262.22	6232.76	4580.07	4971.93	6323.6	3544.11	6295.24	5652.52
42.38_1445.6919n	5	0	2	#8935,#4165	2,3	42.3812	1445.69	8.2664	TDQHGTRNIEYL		A0A446SKP4	Beta-amylase OS=Triticum turgidum subsp. durum OX=4567 GN=TRITD_4Bv1G206310 PE=3 SV=1	1.20197	Condition 2	Condition 3	0.612725	27.341	3389.96	3714.24	5151.98	3606.04	3667.06	5346.37	2423.02	4252.89	3823.05
72.76_2590.3121n	5	1	1	#4997	3	72.7592	2590.31	7.906	QAAQPKLEPFPFEEHTDLPVQGL		A0A446SKP4	Beta-amylase OS=Triticum turgidum subsp. durum OX=4567 GN=TRITD_4Bv1G206310 PE=3 SV=1	1.0999	Condition 2	Condition 1	0.211363	8.11374	2398.22	2416.08	2648.41	2570.48	2806.03	2831.73	2479.74	2793.63	2906.77
29.77_1332.6102n	5	0	1	#5219	2	29.769	1332.61	8.8193	TDQHGTRNIEY		A0A446SKP4	Beta-amylase OS=Triticum turgidum subsp. durum OX=4567 GN=TRITD_4Bv1G206310 PE=3 SV=1	1.15537	Condition 1	Condition 3	0.306159	16.4657	1632.49	1567.52	1719.5	1457.48	1374.26	1855.61	1298.74	1452.17	1507.03
54.38_1373.7472n	5	2	2	#16314,#6036	2,3	54.3814	1373.75	7.25	WGLVEAKGPRVY		A0A446SKP4	Beta-amylase OS=Triticum turgidum subsp. durum OX=4567 GN=TRITD_4Bv1G206310 PE=3 SV=1	1.11553	Condition 1	Condition 3	0.726744	21.0365	1583.08	1587.43	2054.38	1533.41	1484.63	1970.7	1231.9	1888.76	1563.1
46.40_883.4208n	5;8	0	2	#6578,#6578	2,2	46.3984	883.421	7.9594	TEQGRFF		A0A446SKP4	Beta-amylase OS=Triticum turgidum subsp. durum OX=4567 GN=TRITD_4Bv1G206310 PE=3 SV=1	1.19805	Condition 1	Condition 3	0.701757	34.3737	2864.34	3311.48	4864.08	3059.4	2981.58	4753.29	1889.54	3921.08	3404.31
32.89_1085.5404n	5	1	1	#6969	2	32.8947	1085.54	6.7101	YKAPSHAAEL		A0A446SKP4	Beta-amylase OS=Triticum turgidum subsp. durum OX=4567 GN=TRITD_4Bv1G206310 PE=3 SV=1	1.20366	Condition 2	Condition 3	0.491837	21.0114	830.065	976.597	1084.74	1017.43	885.12	1325.76	731.621	1053.28	897.173
44.60_874.4346n	8;5;6;7;4;1;2	0	7	#7357,#7357,#7357,#7357,#7357,#7357,#7357	2,2,2,2,2,2,2	44.6041	874.435	7.8756	SAGWREGL		A0A446SKP4	Beta-amylase OS=Triticum turgidum subsp. durum OX=4567 GN=TRITD_4Bv1G206310 PE=3 SV=1	1.20024	Condition 1	Condition 3	0.618964	26.6656	4647.47	4947.84	7401.4	4877.14	4558.54	5651.88	3434.38	5607.34	5119.42
53.24_1289.6315n	7;5;1	1	3	#7412,#7412,#7412	2,2,2	53.2384	1289.63	7.2818	VRDVGASDPDIF		A0A446SKP4	Beta-amylase OS=Triticum turgidum subsp. durum OX=4567 GN=TRITD_4Bv1G206310 PE=3 SV=1	1.04665	Condition 1	Condition 3	0.956423	22.3006	3674.33	3762.72	5142.29	3413.65	3889.01	5208.71	3118.65	4512.54	4387.46
75.45_1988.9553n	7;4;1;8;2;10;5;6;9;3	2	20	#7971,#7971,#7971,#7971,#7971,#7971,#7971,#7971,#7971,#7971,#37449,#37449,#37449,#37449,#37449,#37449,#37449,#37449,#37449,#37449	2,2,2,2,2,2,2,2,2,2,3,3,3,3,3,3,3,3,3,3	75.445	1988.96	8.0982	HQCGGNVGDVVNIPIPQW	[3] Carbamidomethyl C	A0A446SKP4	Beta-amylase OS=Triticum turgidum subsp. durum OX=4567 GN=TRITD_4Bv1G206310 PE=3 SV=1	1.02148	Condition 1	Condition 3	0.97333	12.8282	17141.5	16358.5	20707.1	16094	17431.3	19739.4	16379	18790.5	17897.6
82.21_1288.5827n	5	0	1	#8194	2	82.2108	1288.58	7.9879	SFPGIGEFICY	[10] Carbamidomethyl C	A0A446SKP4	Beta-amylase OS=Triticum turgidum subsp. durum OX=4567 GN=TRITD_4Bv1G206310 PE=3 SV=1	1.3222	Condition 1	Condition 3	0.239346	21.3325	1332.63	1419.41	1888.08	1239.42	1385.53	1848.75	944.942	1366.55	1197.89
72.07_1573.8300n	5	0	1	#8590	2	72.0735	1573.83	7.9195	VMLPLDAVSVNNRF		A0A446SKP4	Beta-amylase OS=Triticum turgidum subsp. durum OX=4567 GN=TRITD_4Bv1G206310 PE=3 SV=1	1.22896	Condition 2	Condition 3	0.522519	27.4776	977.549	1045.83	1580.32	1071.52	1106.52	1579.54	911.178	1143.74	1002.6
68.11_1209.6671n	1;9;3;7;2;4;10;5;6	0	9	#13661,#13661,#13661,#13661,#13661,#13661,#13661,#13661,#13661	2,2,2,2,2,2,2,2,2	68.1075	1209.67	8.4834	AIKISGIHWW		A0A446SKP4	Beta-amylase OS=Triticum turgidum subsp. durum OX=4567 GN=TRITD_4Bv1G206310 PE=3 SV=1	1.16646	Condition 3	Condition 1	0.455877	26.4157	3269.3	4848.51	3045.04	4641.33	3727.54	3805.37	4224.29	4418.82	4377.92
68.14_1209.6685n	1;9;3;7;2;4;10;5;6	0	9	#9136,#9136,#9136,#9136,#9136,#9136,#9136,#9136,#9136	3,3,3,3,3,3,3,3,3	68.1418	1209.67	8.4834	AIKISGIHWW		A0A446SKP4	Beta-amylase OS=Triticum turgidum subsp. durum OX=4567 GN=TRITD_4Bv1G206310 PE=3 SV=1	1.12134	Condition 2	Condition 3	0.867215	37.323	7172.7	8848.68	14404.3	8394.56	9543.5	13044.8	5841.68	12026.4	9762.24
31.46_1047.4936n	5	0	1	#9788	2	31.4605	1047.49	7.7682	HGRSAVQMY		A0A446SKP4	Beta-amylase OS=Triticum turgidum subsp. durum OX=4567 GN=TRITD_4Bv1G206310 PE=3 SV=1	1.16458	Condition 1	Condition 2	0.379851	23.81	624.078	698.437	698.545	566.654	447.038	721.748	557.553	586.299	616.756
80.69_1198.6647n	5;3	1	2	#10372,#10372	2,2	80.6908	1198.66	6.709	DAGVIVDIEVGL		A0A446SKP4	Beta-amylase OS=Triticum turgidum subsp. durum OX=4567 GN=TRITD_4Bv1G206310 PE=3 SV=1	1.09324	Condition 1	Condition 3	0.923725	28.9082	1231.86	1383.05	2080.02	1107.38	1512.29	1960.29	985.208	1692.69	1616.61
56.98_1452.6875n	5	1	1	#12799	2	56.9814	1452.69	7.208	VRDVGASDPDIFY		A0A446SKP4	Beta-amylase OS=Triticum turgidum subsp. durum OX=4567 GN=TRITD_4Bv1G206310 PE=3 SV=1	1.03234	Condition 1	Condition 3	0.928073	28.2388	837.475	777.111	888.562	743.074	778.34	957.169	552.704	991.844	880.184
53.14_956.4825n	3;7;4;8;2;10;5;6;1;9	1	10	#13938,#13938,#13938,#13938,#13938,#13938,#13938,#13938,#13938,#13938	2,2,2,2,2,2,2,2,2,2	53.1355	956.482	8.4873	TLGVDDQPL		A0A446SKP4	Beta-amylase OS=Triticum turgidum subsp. durum OX=4567 GN=TRITD_4Bv1G206310 PE=3 SV=1	1.79407	Condition 1	Condition 3	0.341015	58.1817	4580.29	4880.31	11901.3	4037.73	4742.23	6289.38	2476.16	5552.59	3878.21
35.58_1314.6510n	5	1	1	#14472	2	35.5806	1314.65	7.2394	KAPSHAAELTAGY		A0A446SKP4	Beta-amylase OS=Triticum turgidum subsp. durum OX=4567 GN=TRITD_4Bv1G206310 PE=3 SV=1	1.27484	Condition 2	Condition 1	0.0863135	15.5511	286.35	302.749	260.165	325.688	414.554	342.436	278.169	330.548	242.815
41.63_1020.5026n	5;1	0	2	#15960,#15960	2,2	41.6325	1020.5	7.6111	DAVSVNNRF		A0A446SKP4	Beta-amylase OS=Triticum turgidum subsp. durum OX=4567 GN=TRITD_4Bv1G206310 PE=3 SV=1	1.20521	Condition 1	Condition 3	0.460286	22.0597	590.42	642.86	882.219	620.988	582.081	627.082	455.496	695.336	604.463
88.67_1835.9920n	5	0	1	#16950	2	88.6737	1835.99	7.9707	LDAGVIVDIEVGLGPAGEL		A0A446SKP4	Beta-amylase OS=Triticum turgidum subsp. durum OX=4567 GN=TRITD_4Bv1G206310 PE=3 SV=1	2.82459	Condition 1	Condition 2	0.125603	55.9583	821.216	1453.98	2081.13	316.954	844.207	381.128	454.694	1082.1	1490.39
39.60_1106.6817n	5	1	1	#19711	2	39.5979	1106.68	6.9105	KLVHEAGLKL		A0A446SKP4	Beta-amylase OS=Triticum turgidum subsp. durum OX=4567 GN=TRITD_4Bv1G206310 PE=3 SV=1	1.27277	Condition 2	Condition 3	0.534845	29.602	195.44	218.22	118.113	253.523	168.164	180.836	178.728	133.82	160.848
68.79_3210.4640n	5	1	1	#19866	3	68.7933	3210.46	7.6229	NFTCAEMRDSEQSSQARSAPEELVQQVL	[1] Deamidation N|[4] Carbamidomethyl C	A0A446SKP4	Beta-amylase OS=Triticum turgidum subsp. durum OX=4567 GN=TRITD_4Bv1G206310 PE=3 SV=1	1.22395	Condition 3	Condition 1	0.178834	16.9525	457.801	549.914	392.429	522.357	564.157	539.913	620.152	493.411	600.145
68.83_1103.5520n	10;5;6;1;9;4;8	0	7	#21284,#21284,#21284,#21284,#21284,#21284,#21284	2,2,2,2,2,2,2	68.8276	1103.55	7.4512	TLGVDDQPLF		A0A446SKP4	Beta-amylase OS=Triticum turgidum subsp. durum OX=4567 GN=TRITD_4Bv1G206310 PE=3 SV=1	1.16434	Condition 1	Condition 2	0.959063	58.2171	984.686	1100.8	2621.71	1343.5	908.577	1790.74	1090.01	1480.26	1661.16
30.17_785.4005n	5	0	1	#22903	2	30.1747	785.4	7.0262	QRSGPEL		A0A446SKP4	Beta-amylase OS=Triticum turgidum subsp. durum OX=4567 GN=TRITD_4Bv1G206310 PE=3 SV=1	1.77708	Condition 3	Condition 2	0.570221	78.5829	16.2852	169.796	221.714	171.583	43.995	82.9913	150.912	187.735	191.933
37.94_2381.0297n	5	1	1	#33310	3	37.9407	2381.03	7.1751	TCAEMRDSEQSSQARSAPEEL	[2] Carbamidomethyl C	A0A446SKP4	Beta-amylase OS=Triticum turgidum subsp. durum OX=4567 GN=TRITD_4Bv1G206310 PE=3 SV=1	1.41666	Condition 3	Condition 1	0.0992681	23.1647	57.3471	65.3294	47.2444	76.3732	65.3442	47.4338	78.5848	84.6305	77.5057
26.12_1108.5909n	5	1	1	#33973	2	26.1232	1108.59	7.28	KRHHASLNF		A0A446SKP4	Beta-amylase OS=Triticum turgidum subsp. durum OX=4567 GN=TRITD_4Bv1G206310 PE=3 SV=1	2.85784	Condition 3	Condition 2	0.0658364	53.6206	83.0781	24.2649	57.696	43.7482	16.957	27.5429	94.0683	82.7675	75.363
49.50_2956.3689n	4	0	2	#240,#5124	3,4	49.4955	2956.37	9.3439	QQSGQGQHGYYPTSPQLSGQGQRPGQW		Q8S3T3	High molecular weight glutenin subunit (Fragment) OS=Aegilops tauschii OX=37682 GN=1Dx2t PE=4 SV=1	1.20322	Condition 2	Condition 3	0.584449	24.2295	55280.8	45960.4	66379.3	51633.9	59082.5	81455.5	41334.2	60254	58126.5
33.21_1176.5934n	4	0	2	#242,#10097	2,3	33.2119	1176.59	8.8856	HVSVEHQAASL		Q8S3T3	High molecular weight glutenin subunit (Fragment) OS=Aegilops tauschii OX=37682 GN=1Dx2t PE=4 SV=1	1.17805	Condition 2	Condition 3	0.780672	34.0531	23509.3	23064.2	32728.3	22805.6	22619.2	39385.9	17965.9	28372.2	25654
55.48_1635.7931n	4	0	1	#251	2	55.4785	1635.79	9.05	LQPGQGQQGYYPTSL		Q8S3T3	High molecular weight glutenin subunit (Fragment) OS=Aegilops tauschii OX=37682 GN=1Dx2t PE=4 SV=1	1.12199	Condition 2	Condition 3	0.78066	27.5327	30496.6	26340.7	42946.1	28830.6	31036.9	40546.1	21650.6	38077.3	29767.6
58.01_3438.6567n	4	0	2	#1724,#261	3,4	58.01	3438.66	8.1831	KACQQVMDQQLRDISPECHPVVVSPVAGQY	[3] Carbamidomethyl C|[18] Carbamidomethyl C	Q8S3T3	High molecular weight glutenin subunit (Fragment) OS=Aegilops tauschii OX=37682 GN=1Dx2t PE=4 SV=1	1.09721	Condition 2	Condition 3	0.848754	28.354	65811.9	59749.7	91550.1	61574.1	63768.3	92105.8	44661.1	74045.2	79477.3
44.91_1801.9061n	4	0	2	#1377,#320	2,3	44.9126	1801.91	8.7721	KRYYPSVTSPQQVSY		Q8S3T3	High molecular weight glutenin subunit (Fragment) OS=Aegilops tauschii OX=37682 GN=1Dx2t PE=4 SV=1	1.17512	Condition 2	Condition 3	0.716131	27.8816	46920.4	49360.6	75752.8	48505.3	49270	75888.9	34478.7	58243	55062.2
48.87_1858.8938n	4	0	2	#1510,#372	2,3	48.8698	1858.89	8.9688	QCERELQELQEREL	[2] Carbamidomethyl C	Q8S3T3	High molecular weight glutenin subunit (Fragment) OS=Aegilops tauschii OX=37682 GN=1Dx2t PE=4 SV=1	1.20896	Condition 2	Condition 3	0.668071	29.563	47534.1	47139.2	68959.7	48189.7	48413.8	78123.9	36594.4	56511.1	51421.8
51.20_2036.8909n	4	0	2	#387,#5236	2,3	51.1955	2036.89	8.9247	YYPTSPQESGQGQQPGQW		Q8S3T3	High molecular weight glutenin subunit (Fragment) OS=Aegilops tauschii OX=37682 GN=1Dx2t PE=4 SV=1	1.11218	Condition 2	Condition 3	0.900192	31.0659	45582.7	43086.4	65479.8	42593.9	46958.1	73836.5	34976.1	59692.5	52239.9
56.98_1538.7399n	4	0	1	#530	2	56.9814	1538.74	8.8246	QLGQGQQGYYPTSL		Q8S3T3	High molecular weight glutenin subunit (Fragment) OS=Aegilops tauschii OX=37682 GN=1Dx2t PE=4 SV=1	1.10038	Condition 2	Condition 3	0.860798	29.4734	16177.6	14939.7	20897.7	15421.4	15543.8	23098	10983.8	20291.7	17855.7
40.78_1337.6142n	4	0	1	#996	2	40.7751	1337.61	9.1525	QQPGQGQQPGQW		Q8S3T3	High molecular weight glutenin subunit (Fragment) OS=Aegilops tauschii OX=37682 GN=1Dx2t PE=4 SV=1	1.09708	Condition 1	Condition 3	0.862022	25.4101	14832.8	15117.8	21513	15027.8	14036.4	21969.7	11653.4	18514.9	16741.3
53.05_1609.7457n	4	0	1	#1100	2	53.0498	1609.75	8.845	QQSGQGQPGYYPTSL		Q8S3T3	High molecular weight glutenin subunit (Fragment) OS=Aegilops tauschii OX=37682 GN=1Dx2t PE=4 SV=1	1.08632	Condition 2	Condition 3	0.876254	23.1083	13276	11664.5	15178.7	11825.2	12637.2	17710.2	9852.14	15822.1	13147.3
32.48_1074.5120n	4	0	1	#1164	2	32.4833	1074.51	9.2079	LQPGQGQQGY		Q8S3T3	High molecular weight glutenin subunit (Fragment) OS=Aegilops tauschii OX=37682 GN=1Dx2t PE=4 SV=1	1.13698	Condition 1	Condition 3	0.883681	37.7368	5501.96	5373.89	9721.72	5047.38	5615.64	9752.12	3787.7	7653.11	6675.17
60.38_2596.3227n	4	0	1	#14691	2	60.3816	2596.32	8.0972	EQQIVVPPKGGSFYPGETTPPQQL		Q8S3T3	High molecular weight glutenin subunit (Fragment) OS=Aegilops tauschii OX=37682 GN=1Dx2t PE=4 SV=1	1.23908	Condition 3	Condition 1	0.74834	54.8722	2977.21	3425.73	915.665	3345.17	2659.01	1601.71	3894.96	2001.64	3171.7
60.52_2596.3160n	4	0	1	#1258	3	60.5188	2596.32	8.0972	EQQIVVPPKGGSFYPGETTPPQQL		Q8S3T3	High molecular weight glutenin subunit (Fragment) OS=Aegilops tauschii OX=37682 GN=1Dx2t PE=4 SV=1	1.11847	Condition 2	Condition 3	0.850533	26.5614	55948	53416.8	84300.5	53319.2	60513.5	84893.1	43920.9	67892.6	65863.7
39.70_1652.8141n	4	0	1	#1671	2	39.7008	1652.81	9.1282	LTSPQQSGQGQQPGQL		Q8S3T3	High molecular weight glutenin subunit (Fragment) OS=Aegilops tauschii OX=37682 GN=1Dx2t PE=4 SV=1	1.09791	Condition 1	Condition 3	0.813325	19.5767	8871.82	9355.72	12569.3	9084.99	8960.05	11985.5	7377.58	10664.6	10008.2
32.65_1841.7979n	4	0	1	#1829	2	32.6547	1841.8	9.3189	QQTGQGQQSGQGQQGYY		Q8S3T3	High molecular weight glutenin subunit (Fragment) OS=Aegilops tauschii OX=37682 GN=1Dx2t PE=4 SV=1	1.0487	Condition 2	Condition 3	0.960201	20.1796	10509.6	8680.05	12759.4	8929.28	10467.8	13262.7	8465.85	11875.1	10802.1
44.64_1214.5958n	4	0	1	#1871	2	44.6384	1214.6	8.7715	YPTSPQQPGQL		Q8S3T3	High molecular weight glutenin subunit (Fragment) OS=Aegilops tauschii OX=37682 GN=1Dx2t PE=4 SV=1	1.11329	Condition 1	Condition 3	0.860732	27.3753	5601.23	5966.96	9023.13	5805.15	5659.92	8776.7	4248.19	7409.95	6837.76
54.45_1898.8996n	4	0	1	#2212	2	54.45	1898.9	8.6404	YPTSLQQPGQGQQPGQW		Q8S3T3	High molecular weight glutenin subunit (Fragment) OS=Aegilops tauschii OX=37682 GN=1Dx2t PE=4 SV=1	1.08827	Condition 1	Condition 3	0.685053	21.9206	7821.99	7514.35	9011.37	7446.01	7697.62	9011.97	6188.08	9302.19	6882.58
48.16_2574.2159n	4	0	1	#2711	3	48.1584	2574.22	9.0213	LQPGQGQQGYYPTSPQQSGQGQQL		Q8S3T3	High molecular weight glutenin subunit (Fragment) OS=Aegilops tauschii OX=37682 GN=1Dx2t PE=4 SV=1	1.18139	Condition 2	Condition 3	0.69532	27.4613	6092.56	5483.04	7830.93	5727.4	5949.75	9132.23	4439.18	6684.16	6491.04
48.19_2574.2130n	4	0	1	#20742	2	48.1927	2574.21	9.0213	LQPGQGQQGYYPTSPQQSGQGQQL		Q8S3T3	High molecular weight glutenin subunit (Fragment) OS=Aegilops tauschii OX=37682 GN=1Dx2t PE=4 SV=1	1.24264	Condition 1	Condition 2	0.940184	59.104	391.574	454.937	103.689	378.682	242.46	143.52	443.881	172.636	289.618
34.43_2998.3733n	4	0	1	#2964	3	34.432	2998.37	9.1693	YPGQASPQRPGQGQQPGQGQQSGQGQQGY		Q8S3T3	High molecular weight glutenin subunit (Fragment) OS=Aegilops tauschii OX=37682 GN=1Dx2t PE=4 SV=1	1.08204	Condition 2	Condition 1	0.908715	25.6904	5604.65	4912.16	7105.38	5145.7	5708.99	8213.17	4441.55	7025.31	6257.76
50.77_2327.0871n	4	0	2	#6123,#3516	2,3	50.767	2327.09	9.125	QQPEQGQPGYYPTSPQQPGQL		Q8S3T3	High molecular weight glutenin subunit (Fragment) OS=Aegilops tauschii OX=37682 GN=1Dx2t PE=4 SV=1	1.05532	Condition 2	Condition 1	0.732874	12.7394	6129.23	5979.26	6252.33	5993.35	6614.75	6768.49	5683.16	7161.2	5908.41
57.87_876.4640n	4	0	1	#3608	2	57.8728	876.464	8.5154	QQRIFW		Q8S3T3	High molecular weight glutenin subunit (Fragment) OS=Aegilops tauschii OX=37682 GN=1Dx2t PE=4 SV=1	1.1321	Condition 1	Condition 3	0.957635	54.9985	2887.56	2481.25	6407.04	2462.27	2771.89	5720.72	1679.57	4638.26	4083.96
50.31_1885.9120n	4	0	2	#4037,#14620	2,3	50.3127	1885.91	8.3331	YPTSPQLSGQGQRPGQW		Q8S3T3	High molecular weight glutenin subunit (Fragment) OS=Aegilops tauschii OX=37682 GN=1Dx2t PE=4 SV=1	1.09416	Condition 2	Condition 1	0.91563	29.5431	4220.51	4082.23	5805.1	4037.94	4519.82	6878.52	3694.71	5889.9	4731.6
60.43_2171.0163n	4	0	1	#4057	2	60.433	2171.02	8.6533	YPTSLQQSGQGQPGYYPTSL		Q8S3T3	High molecular weight glutenin subunit (Fragment) OS=Aegilops tauschii OX=37682 GN=1Dx2t PE=4 SV=1	1.0622	Condition 2	Condition 3	0.826513	13.9859	3614.24	3300.42	3814.86	3353.41	3408.89	4270.74	2945.06	3742.13	3699.79
54.54_1888.8763n	4	0	1	#4172	2	54.5357	1888.88	7.7575	YPTSPQQSGQGQQLGQW		Q8S3T3	High molecular weight glutenin subunit (Fragment) OS=Aegilops tauschii OX=37682 GN=1Dx2t PE=4 SV=1	1.06229	Condition 1	Condition 2	0.877283	29.9379	7265.63	7419.13	8792.99	6549.45	7048.1	8503.58	5217.28	9652.22	7355.88
50.86_2109.0371n	4	0	1	#4472	3	50.8612	2109.04	7.852	RDISPECHPVVVSPVAGQY	[7] Carbamidomethyl C	Q8S3T3	High molecular weight glutenin subunit (Fragment) OS=Aegilops tauschii OX=37682 GN=1Dx2t PE=4 SV=1	1.23576	Condition 2	Condition 1	0.838975	41.6773	2251.4	2296.61	3371.45	2194.37	2864.99	4727.2	1501.09	3704.93	3416.94
50.95_2109.0347n	4	0	1	#24280	2	50.947	2109.03	7.852	RDISPECHPVVVSPVAGQY	[7] Carbamidomethyl C	Q8S3T3	High molecular weight glutenin subunit (Fragment) OS=Aegilops tauschii OX=37682 GN=1Dx2t PE=4 SV=1	1.57333	Condition 2	Condition 1	0.368735	72.164	247.118	403.197	61.2832	452.75	365.527	301.302	431.067	417.689	225.03
50.42_1354.6419n	4	0	1	#4572	2	50.4155	1354.64	8.0004	YPSVTSPQQVSY		Q8S3T3	High molecular weight glutenin subunit (Fragment) OS=Aegilops tauschii OX=37682 GN=1Dx2t PE=4 SV=1	1.12265	Condition 2	Condition 3	0.863129	28.5449	2728.66	2794.25	4122.57	2694.25	2959.97	4481.61	2198.31	3841.24	2988.93
42.57_1203.5652n	4	0	1	#5271	2	42.5698	1203.57	8.1808	QCERELQEL	[2] Carbamidomethyl C	Q8S3T3	High molecular weight glutenin subunit (Fragment) OS=Aegilops tauschii OX=37682 GN=1Dx2t PE=4 SV=1	1.18146	Condition 2	Condition 3	0.500224	19.582	1962.54	2279.84	2637.75	2568.32	2063.38	2776.15	1657.88	2471.75	2140.43
33.37_977.4586n	4	0	1	#5690	2	33.3747	977.459	8.772	QLGQGQQGY		Q8S3T3	High molecular weight glutenin subunit (Fragment) OS=Aegilops tauschii OX=37682 GN=1Dx2t PE=4 SV=1	1.12352	Condition 1	Condition 3	0.81577	31.3701	1309.37	1493.68	1955.9	1386.7	1233.87	1947.91	934.368	1809.24	1492.13
42.11_1527.7334n	4	0	1	#5868	2	42.1068	1527.73	8.0008	YPTSPQQPGQGQQL		Q8S3T3	High molecular weight glutenin subunit (Fragment) OS=Aegilops tauschii OX=37682 GN=1Dx2t PE=4 SV=1	1.09925	Condition 2	Condition 3	0.750671	19.6579	1434.27	1417.19	1973.09	1494.54	1461.34	1897.72	1216.16	1664.65	1534.55
52.66_1297.5882n	4	0	1	#7003	2	52.6555	1297.59	7.7918	GQGQQGYYPTSL		Q8S3T3	High molecular weight glutenin subunit (Fragment) OS=Aegilops tauschii OX=37682 GN=1Dx2t PE=4 SV=1	1.10638	Condition 2	Condition 3	0.888184	30.2984	1378.16	1220.96	1835.32	1311.92	1287.47	2083.41	986.668	1841.53	1404.36
29.55_1309.6403n	4	0	1	#7010	2	29.5462	1309.64	8.1919	QQPAQGQQGQQL		Q8S3T3	High molecular weight glutenin subunit (Fragment) OS=Aegilops tauschii OX=37682 GN=1Dx2t PE=4 SV=1	1.02738	Condition 1	Condition 3	0.927611	9.72198	1768.87	1621.47	1967.46	1667	1705.5	1931.55	1628.18	1796.53	1790.31
55.62_3454.6491n	4	0	1	#8329	4	55.6157	3454.65	7.0382	KACQQVMDQQLRDISPECHPVVVSPVAGQY	[3] Carbamidomethyl C|[18] Carbamidomethyl C|[25] Hydroxyproline	Q8S3T3	High molecular weight glutenin subunit (Fragment) OS=Aegilops tauschii OX=37682 GN=1Dx2t PE=4 SV=1	1.08988	Condition 2	Condition 3	0.721809	19.5205	2196.97	1653.53	2033.11	2038.36	2015.39	2184	1487.64	2197.24	2038.45
47.52_2403.0759n	4	0	2	#15917,#8578	2,3	47.5212	2403.08	8.9059	YPTSLQQTGQGQQSGQGQQGYY		Q8S3T3	High molecular weight glutenin subunit (Fragment) OS=Aegilops tauschii OX=37682 GN=1Dx2t PE=4 SV=1	1.13164	Condition 1	Condition 3	0.143788	8.71749	2554.55	2709.54	3027.17	2558.67	2601.48	2770.07	2297.63	2440.71	2588.45
33.34_1064.4896n	4	0	1	#10516	2	33.3405	1064.49	8.0137	QQLGQGQSGY		Q8S3T3	High molecular weight glutenin subunit (Fragment) OS=Aegilops tauschii OX=37682 GN=1Dx2t PE=4 SV=1	1.07414	Condition 2	Condition 3	0.989711	45.9782	482.217	442.306	825.591	448.031	443.721	929.259	371.806	692.667	630.851
32.57_1099.5151n	4	0	1	#10861	2	32.569	1099.52	8.2538	SGQGQRPGQW		Q8S3T3	High molecular weight glutenin subunit (Fragment) OS=Aegilops tauschii OX=37682 GN=1Dx2t PE=4 SV=1	1.01999	Condition 3	Condition 2	0.973865	24.9214	620.307	623.484	836.794	581.551	587.207	878.973	599.963	711.701	777.01
46.91_1229.5954n	4	0	1	#11088	2	46.9126	1229.6	8.2243	YPGETTPPQQL		Q8S3T3	High molecular weight glutenin subunit (Fragment) OS=Aegilops tauschii OX=37682 GN=1Dx2t PE=4 SV=1	1.09568	Condition 2	Condition 3	0.870942	25.7135	1380.3	1407.84	2122.73	1393.16	1495.93	2081.12	1070.06	1763.61	1702.5
34.76_1873.8043n	4	0	1	#11864	3	34.7578	1873.8	5.7471	YPTSPQESGQGQQPGQW		Q8S3T3	High molecular weight glutenin subunit (Fragment) OS=Aegilops tauschii OX=37682 GN=1Dx2t PE=4 SV=1	1.23769	Condition 1	Condition 2	0.0747204	14.4283	1296.63	1129.79	1199.57	1052.07	904.514	973.055	908.716	1171.46	933.94
39.86_1517.7117n	4	0	1	#13066	2	39.8551	1517.71	7.3031	YPTSPQQSGQGQQL		Q8S3T3	High molecular weight glutenin subunit (Fragment) OS=Aegilops tauschii OX=37682 GN=1Dx2t PE=4 SV=1	1.02392	Condition 3	Condition 2	0.973559	20.0019	655.471	604.315	835.696	594.839	619.422	843.848	602.695	772.041	732.607
65.31_3268.6815n	4	0	1	#13535	3	65.3074	3268.68	7.5927	EQQIVVPPKGGSFYPGETTPPQQLQQRIF		Q8S3T3	High molecular weight glutenin subunit (Fragment) OS=Aegilops tauschii OX=37682 GN=1Dx2t PE=4 SV=1	1.17251	Condition 2	Condition 3	0.27573	14.5847	1618.01	1622.99	1534.55	1545.27	1720.62	1932.6	1229.29	1591.65	1612.71
32.88_3603.6540n	4	0	1	#13622	6	32.8776	3603.65	---	YPTSPQQSGQGQQPGQWQQPGQGQPGYYPTSPL	[14] Hydroxyproline|[29] Hydroxyproline	Q8S3T3	High molecular weight glutenin subunit (Fragment) OS=Aegilops tauschii OX=37682 GN=1Dx2t PE=4 SV=1	1.13246	Condition 3	Condition 2	0.585057	22.3534	660.454	505.952	707.767	546.701	508.619	759.549	651.546	719.627	684.088
54.23_1287.5796n	4	0	1	#13925	2	54.2271	1287.58	6.4784	YPTSPQQPGQW		Q8S3T3	High molecular weight glutenin subunit (Fragment) OS=Aegilops tauschii OX=37682 GN=1Dx2t PE=4 SV=1	1.48791	Condition 2	Condition 3	0.990946	85.2785	2065.69	1207.3	133.2	2114.22	1930.43	79.2458	1173.81	1477.68	120.124
37.79_1593.7049n	4	0	1	#17043	2	37.7864	1593.7	5.9781	YPTSPQQSGQGQPGY		Q8S3T3	High molecular weight glutenin subunit (Fragment) OS=Aegilops tauschii OX=37682 GN=1Dx2t PE=4 SV=1	1.10206	Condition 1	Condition 3	0.213212	10.626	344.167	341.76	338.159	322.199	326.549	320.314	306.073	278.829	344.349
23.61_1678.7325n	4	0	1	#20403	2	23.6147	1678.73	8.0781	QQTGQGQQSGQGQQGY		Q8S3T3	High molecular weight glutenin subunit (Fragment) OS=Aegilops tauschii OX=37682 GN=1Dx2t PE=4 SV=1	2.66143	Condition 1	Condition 2	0.0863662	173.205	550.711	587.165	544.345	632.073	0	0	618.377	523.894	521.752
47.58_1874.8466n	4	0	1	#20615	2	47.5812	1874.85	7.9293	QQSGQGQHGYYPTSPQL		Q8S3T3	High molecular weight glutenin subunit (Fragment) OS=Aegilops tauschii OX=37682 GN=1Dx2t PE=4 SV=1	1.08163	Condition 3	Condition 2	0.626138	12.4631	373.594	368.165	316.161	390.658	303.947	356.031	417.258	376.716	342.425
19.39_884.5460n	4	0	1	#22422	2	19.3918	884.546	8.1182	KVAKAQQL		Q8S3T3	High molecular weight glutenin subunit (Fragment) OS=Aegilops tauschii OX=37682 GN=1Dx2t PE=4 SV=1	1.84241	Condition 2	Condition 3	0.33126	171.755	629.78	199.183	178.635	6.72169	0	1195.97	99.8808	268.472	284.431
55.15_1716.8132n	4	0	1	#25266	2	55.1528	1716.81	7.9321	QQPGQGQPGYYPTSPL		Q8S3T3	High molecular weight glutenin subunit (Fragment) OS=Aegilops tauschii OX=37682 GN=1Dx2t PE=4 SV=1	1.33341	Condition 3	Condition 2	0.746715	46.7016	316.243	279.746	110.22	252.792	231.374	125.148	357.757	285.086	169.623
42.60_2240.0098n	4	0	2	#31458,#26406	2,3	42.6041	2240.01	7.8773	YPTSLQQTGQGQQSGQGQQGY		Q8S3T3	High molecular weight glutenin subunit (Fragment) OS=Aegilops tauschii OX=37682 GN=1Dx2t PE=4 SV=1	1.2397	Condition 1	Condition 2	0.535325	37.4933	493.528	592.605	416.222	554.633	405.51	251.731	515.692	325.53	379.847
46.14_1815.8756n	4	0	1	#31144	2	46.1412	1815.88	7.679	YLTSPQQSGQGQQPGQL		Q8S3T3	High molecular weight glutenin subunit (Fragment) OS=Aegilops tauschii OX=37682 GN=1Dx2t PE=4 SV=1	1.09708	Condition 1	Condition 2	0.908721	29.0397	154.825	191.741	105.515	177.305	137.24	97.5289	180.898	108.292	157.82
43.67_1419.7158n	4;1;6	0	3	#310,#310,#310	2,2,2	43.6669	1419.72	8.3566	RLSNQLVEGQNY		A0A3B6TZ67	Beta-amylase OS=Triticum aestivum OX=4565 PE=3 SV=1	1.16291	Condition 1	Condition 3	0.780985	31.3064	55108.3	57367.5	93397.5	56279.9	57622.7	87527.8	41612.1	70682.1	64739.4
54.78_2252.0871n	4;1;6	0	3	#14219,#14219,#14219	2,2,2	54.7757	2252.09	8.3034	VDRMHANLPHDPCVDPVAPL	[13] Carbamidomethyl C	A0A3B6TZ67	Beta-amylase OS=Triticum aestivum OX=4565 PE=3 SV=1	1.15683	Condition 1	Condition 2	0.938834	105.368	2149.85	2442.17	48.3839	2843.01	1117.23	51.0883	2545.03	1690.5	194.853
54.77_2252.0879n	4;1;6	0	6	#797,#797,#797,#986,#986,#986	3,3,3,4,4,4	54.7671	2252.09	8.3034	VDRMHANLPHDPCVDPVAPL	[13] Carbamidomethyl C	A0A3B6TZ67	Beta-amylase OS=Triticum aestivum OX=4565 PE=3 SV=1	1.06777	Condition 1	Condition 3	0.886218	33.6434	109129	105249	147310	110307	105591	135882	75231	151198	112303
55.94_2154.1483n	6	0	1	#28457	2	55.9414	2154.15	7.6661	SNNLIKHGDKILDEANKVF		A0A3B6TZ67	Beta-amylase OS=Triticum aestivum OX=4565 PE=3 SV=1	1.36255	Condition 3	Condition 2	0.757742	89.2297	253.285	189.798	0	246.672	72.3222	47.5047	314.549	165.746	19.0786
55.98_2154.1519n	1;6	0	4	#1599,#1599,#926,#926	3,3,4,4	55.9843	2154.15	8.2595	SNNLIKHGDKILDEANKVF		A0A3B6TZ67	Beta-amylase OS=Triticum aestivum OX=4565 PE=3 SV=1	1.09131	Condition 1	Condition 3	0.781038	19.1671	55726.3	50678.5	69136.5	52675.5	51281.3	71339.2	44893.4	61418.9	54541.8
43.58_1376.6294n	1;6	0	3	#968,#968,#2693	2,2,3	43.5812	1376.63	8.7072	RYPSYPQSHGW		A0A3B6TZ67	Beta-amylase OS=Triticum aestivum OX=4565 PE=3 SV=1	1.13642	Condition 2	Condition 3	0.832213	29.9079	32507.8	30649.9	42831.4	32287.6	31448.6	51805.9	25014.1	40529.1	36128.5
51.56_996.5066n	1;6	0	2	#977,#977	2,2	51.5641	996.507	7.8618	LTEQGRFF		A0A3B6TZ67	Beta-amylase OS=Triticum aestivum OX=4565 PE=3 SV=1	1.14777	Condition 2	Condition 3	0.8526	33.2711	18930.9	17613.7	28933.3	17429.1	19711.8	31632.4	13388.3	25887.7	20643
29.43_938.4313n	1;6	0	2	#1450,#1450	2,2	29.4261	938.431	8.2627	RDNMKEF		A0A3B6TZ67	Beta-amylase OS=Triticum aestivum OX=4565 PE=3 SV=1	1.23997	Condition 3	Condition 1	0.73521	49.8686	4288.21	9697.29	12419.1	8874.98	5572.28	15295.2	8539.29	12429.8	11771.7
39.12_1003.5478n	1	1	1	#1470	2	39.118	1003.55	7.4713	VEGKGPRVY		A0A3B6TZ67	Beta-amylase OS=Triticum aestivum OX=4565 PE=3 SV=1	1.13595	Condition 1	Condition 3	0.791586	24.9079	4613.87	4760.46	7044.93	4392.04	4711.68	6377.75	3722.37	5473.76	5258.05
32.65_1495.6734n	1	0	2	#5205,#1483	2,3	32.6547	1495.67	7.9247	YTDQHGTRNIEY		A0A3B6TZ67	Beta-amylase OS=Triticum aestivum OX=4565 PE=3 SV=1	1.1019	Condition 1	Condition 3	0.874745	26.4395	6664.6	6546.97	10007.8	6249.38	6790.25	10006.4	5494.59	7978.39	7599.2
27.03_1133.5590n	1;6	0	3	#1719,#6178,#6178	2,3,3	27.0261	1133.56	7.3128	NDTPQRTRF		A0A3B6TZ67	Beta-amylase OS=Triticum aestivum OX=4565 PE=3 SV=1	1.08734	Condition 2	Condition 3	0.944066	37.8243	6115.2	5827.25	8082.02	5454.01	5220.79	9805.23	4693.99	7295.3	6845.76
43.84_866.4516n	1	1	1	#2108	2	43.8383	866.452	7.737	ELVHEAGL		A0A3B6TZ67	Beta-amylase OS=Triticum aestivum OX=4565 PE=3 SV=1	1.16232	Condition 1	Condition 3	0.911155	51.8169	2175.94	2232.46	5026.31	1993.01	2433.84	4537.46	1265.85	3683.07	3168.23
39.12_1173.6522n	1	2	2	#2144,#6017	2,3	39.118	1173.65	7.9451	GLVEGKGPRVY		A0A3B6TZ67	Beta-amylase OS=Triticum aestivum OX=4565 PE=3 SV=1	1.16006	Condition 2	Condition 3	0.706454	25.1311	3618.61	4289.39	5327.21	4259.83	3559.73	5788.9	2975.75	4653.88	4101.22
36.43_860.3760n	7;10;1;6;8;4	0	6	#2221,#2221,#2221,#2221,#2221,#2221	2,2,2,2,2,2	36.432	860.376	8.1652	ICYDKY	[2] Carbamidomethyl C	A0A3B6TZ67	Beta-amylase OS=Triticum aestivum OX=4565 PE=3 SV=1	1.19883	Condition 1	Condition 3	0.746759	31.6126	15967.5	16311.9	26250.5	15240.8	15020.2	25262.6	11048.4	20939.1	16835.1
44.06_1608.7573n	1	0	2	#8128,#2310	2,3	44.0555	1608.76	7.9164	YTDQHGTRNIEYL		A0A3B6TZ67	Beta-amylase OS=Triticum aestivum OX=4565 PE=3 SV=1	1.1716	Condition 1	Condition 3	0.707082	26.1175	5587.17	6122.32	8932.67	5727.73	5762.56	8427.25	4510.71	6706.12	6401.98
62.62_1069.5723n	8;4;7;1;6	0	5	#2378,#2378,#2378,#2378,#2378	2,2,2,2,2	62.6217	1069.57	7.6198	LTLGVDDQPL		A0A3B6TZ67	Beta-amylase OS=Triticum aestivum OX=4565 PE=3 SV=1	1.33535	Condition 1	Condition 3	0.802059	58.1191	18761.7	19250	47795.3	18107.2	20013.5	38006.7	11952.6	28347	23958.5
54.31_1236.6010n	4;1;6	0	3	#2762,#2762,#2762	2,2,2	54.3128	1236.6	8.4571	EEHTDLPVQGL		A0A3B6TZ67	Beta-amylase OS=Triticum aestivum OX=4565 PE=3 SV=1	1.1037	Condition 1	Condition 2	0.840642	28.7366	10367.9	11413.7	14225.7	10712.1	9496.6	12415.4	8142.33	14643.8	11175.7
79.00_1485.7889n	1	0	1	#2807	2	78.9994	1485.79	7.2664	QRSGPELTIEMIL		A0A3B6TZ67	Beta-amylase OS=Triticum aestivum OX=4565 PE=3 SV=1	1.17918	Condition 1	Condition 3	0.519732	23.4249	5241.53	4300.1	4843.96	3186.25	4294.25	5154.15	3255.66	4141.09	4802.94
58.31_1023.5878n	7;10;1;6;8;4	0	11	#2967,#2967,#2967,#2967,#2967,#2967,#13489,#13489,#13489,#13489,#13489	2,2,2,2,2,2,3,3,3,3,3	58.3051	1023.59	8.5667	AIKISGIHW		A0A3B6TZ67	Beta-amylase OS=Triticum aestivum OX=4565 PE=3 SV=1	1.06807	Condition 1	Condition 2	0.918643	28.441	15770.5	14334.3	21454.7	14904	12225.2	21144.2	11783.8	19114.5	17483
69.77_1371.7170n	1;4	0	2	#3174,#3174	2,2	69.7706	1371.72	8.0264	QAAQPKLEPFPF		A0A3B6TZ67	Beta-amylase OS=Triticum aestivum OX=4565 PE=3 SV=1	1.06057	Condition 1	Condition 3	0.944024	25.9408	6936.02	7677.29	11104.5	7576.4	7958.54	9718.02	6600.81	9172.77	8475.56
21.96_988.4388n	1;6	0	2	#3212,#3212	2,2	21.9576	988.439	7.3052	NLHDRDGY		A0A3B6TZ67	Beta-amylase OS=Triticum aestivum OX=4565 PE=3 SV=1	1.30618	Condition 3	Condition 1	0.731742	75.1639	2988.83	7524.76	14210.6	8614.23	2838.28	17028.3	8315.21	12322.3	11656.7
56.71_1316.6713n	1	1	1	#3717	2	56.7071	1316.67	7.6614	VRNVGVSDPDIF		A0A3B6TZ67	Beta-amylase OS=Triticum aestivum OX=4565 PE=3 SV=1	1.03334	Condition 1	Condition 3	0.975822	26.1753	3540.47	3564.16	5096.07	3714.53	3248.03	5094.63	2774.82	4740.99	4291.23
67.37_1771.9330n	1	0	2	#6496,#4141	2,3	67.3675	1771.93	7.1478	KRLVEAGVDGVMVDVW		A0A3B6TZ67	Beta-amylase OS=Triticum aestivum OX=4565 PE=3 SV=1	1.05253	Condition 1	Condition 3	0.957174	30.9861	5404.15	4846	7083.14	3805.22	5874.25	7290.44	3721.22	6178.35	6568.68
42.38_1445.6919n	1	0	2	#8935,#4165	2,3	42.3812	1445.69	7.9131	TDQHGTRNIEYL		A0A3B6TZ67	Beta-amylase OS=Triticum aestivum OX=4565 PE=3 SV=1	1.20197	Condition 2	Condition 3	0.612725	27.341	3389.96	3714.24	5151.98	3606.04	3667.06	5346.37	2423.02	4252.89	3823.05
59.86_1479.7362n	1	1	1	#4181	2	59.8558	1479.74	7.4305	VRNVGVSDPDIFY		A0A3B6TZ67	Beta-amylase OS=Triticum aestivum OX=4565 PE=3 SV=1	1.04709	Condition 3	Condition 1	0.983339	28.7825	2168.94	2450.81	3205.57	2417.48	2027.65	3498.74	1941.13	3337.86	2914.85
72.76_2590.3121n	4;1;6	0	3	#4997,#4997,#4997	3,3,3	72.7592	2590.31	8.1819	QAAQPKLEPFPFEEHTDLPVQGL		A0A3B6TZ67	Beta-amylase OS=Triticum aestivum OX=4565 PE=3 SV=1	1.0999	Condition 2	Condition 1	0.211363	8.11374	7194.65	7248.25	7945.23	7711.43	8418.08	8495.18	7439.23	8380.89	8720.31
29.77_1332.6102n	1	0	1	#5219	2	29.769	1332.61	8.5635	TDQHGTRNIEY		A0A3B6TZ67	Beta-amylase OS=Triticum aestivum OX=4565 PE=3 SV=1	1.15537	Condition 1	Condition 3	0.306159	16.4657	1632.49	1567.52	1719.5	1457.48	1374.26	1855.61	1298.74	1452.17	1507.03
34.72_1143.5903n	1	1	1	#5677	2	34.7235	1143.59	7.413	EKGDELRGQL		A0A3B6TZ67	Beta-amylase OS=Triticum aestivum OX=4565 PE=3 SV=1	1.13892	Condition 2	Condition 1	0.71759	25.9761	1056.97	1147.81	1132.99	1167.31	999.472	1634.66	953.476	1282.79	1181.53
41.68_766.4347n	1	1	1	#5924	2	41.6839	766.435	7.3351	LGHTVQL		A0A3B6TZ67	Beta-amylase OS=Triticum aestivum OX=4565 PE=3 SV=1	1.08038	Condition 1	Condition 3	0.958497	44.8963	587.423	703.272	1312.66	616.16	653.314	1281.86	393.521	1068.37	947.78
37.08_1194.5630n	1	0	1	#5928	2	37.0834	1194.56	7.8106	FHGRSAVQMY		A0A3B6TZ67	Beta-amylase OS=Triticum aestivum OX=4565 PE=3 SV=1	1.15438	Condition 1	Condition 3	0.390538	14.9347	1212.91	1405.2	1479.24	1466.11	1110.38	1447.95	1033.72	1306.05	1209.64
46.40_883.4208n	1;6	0	2	#6578,#6578	2,2	46.3984	883.421	7.7944	TEQGRFF		A0A3B6TZ67	Beta-amylase OS=Triticum aestivum OX=4565 PE=3 SV=1	1.19805	Condition 1	Condition 3	0.701757	34.3737	2864.34	3311.48	4864.08	3059.4	2981.58	4753.29	1889.54	3921.08	3404.31
44.60_874.4346n	8;4;7;1;6	0	5	#7357,#7357,#7357,#7357,#7357	2,2,2,2,2	44.6041	874.435	8.0543	SAGWREGL		A0A3B6TZ67	Beta-amylase OS=Triticum aestivum OX=4565 PE=3 SV=1	1.20024	Condition 1	Condition 3	0.618964	26.6656	3319.62	3534.17	5286.71	3483.67	3256.1	4037.06	2453.13	4005.24	3656.73
45.67_1054.4864n	1	1	1	#7608	2	45.6669	1054.49	6.3604	EFPRDAGTY		A0A3B6TZ67	Beta-amylase OS=Triticum aestivum OX=4565 PE=3 SV=1	1.15546	Condition 1	Condition 3	0.90414	51.145	693.553	806.664	1685.77	817.01	777.634	1533.69	479.928	1209.36	1068.04
40.84_1054.4741n	1;6	1	2	#10385,#10385	2,2	40.8438	1054.47	6.9171	EFPRDAGTY		A0A3B6TZ67	Beta-amylase OS=Triticum aestivum OX=4565 PE=3 SV=1	1.09237	Condition 1	Condition 3	0.872278	24.7418	6141.73	7259.86	9213.24	6698.87	6079.4	9530.37	5118.86	8172.59	7411.12
75.45_1988.9553n	4;7;10;1;8	0	10	#7971,#7971,#7971,#7971,#7971,#37449,#37449,#37449,#37449,#37449	2,2,2,2,2,3,3,3,3,3	75.445	1988.96	7.9128	HQCGGNVGDVVNIPIPQW	[3] Carbamidomethyl C	A0A3B6TZ67	Beta-amylase OS=Triticum aestivum OX=4565 PE=3 SV=1	1.02148	Condition 1	Condition 3	0.97333	12.8282	8570.74	8179.27	10353.6	8047.02	8715.65	9869.71	8189.52	9395.26	8948.78
80.31_1615.8770n	1	1	1	#8101	2	80.3136	1615.88	7.6799	VMLPLDIVSVNNRF		A0A3B6TZ67	Beta-amylase OS=Triticum aestivum OX=4565 PE=3 SV=1	1.24903	Condition 2	Condition 3	0.174478	15.4854	915.289	1021.62	1161.63	886.053	1059.15	1211.75	724.626	950.565	852.324
33.92_1328.6742n	1;6	2	4	#8137,#8137,#12671,#12671	2,2,3,3	33.9235	1328.67	8.2513	KVPSHAAEVTAGY		A0A3B6TZ67	Beta-amylase OS=Triticum aestivum OX=4565 PE=3 SV=1	1.11284	Condition 2	Condition 3	0.680234	18.957	2764.44	2919.49	3468.54	3017.98	2572.47	3740.84	2433.46	3146.05	2805.62
82.21_1288.5827n	1;6	0	2	#8194,#8194	2,2	82.2108	1288.58	7.814	SFPGIGEFICY	[10] Carbamidomethyl C	A0A3B6TZ67	Beta-amylase OS=Triticum aestivum OX=4565 PE=3 SV=1	1.3222	Condition 1	Condition 3	0.239346	21.3325	2665.26	2838.82	3776.16	2478.84	2771.07	3697.49	1889.88	2733.1	2395.78
40.06_1491.7398n	1	1	1	#8853	3	40.0551	1491.74	7.3661	KVPSHAAEVTAGYY		A0A3B6TZ67	Beta-amylase OS=Triticum aestivum OX=4565 PE=3 SV=1	1.21469	Condition 2	Condition 3	0.872862	49.3943	695.949	625.434	1448.13	625.881	926.892	1477.98	482.876	1065.6	946.608
40.01_1491.7370n	1;6	1	2	#9724,#9724	2,2	40.0094	1491.74	7.7916	KVPSHAAEVTAGYY		A0A3B6TZ67	Beta-amylase OS=Triticum aestivum OX=4565 PE=3 SV=1	1.2208	Condition 2	Condition 3	0.416984	22.7951	1572.45	2077.86	1577.98	2210.71	1384.39	1870.79	1485.57	1479.91	1511.83
68.11_1209.6671n	7;10;1;6;8;4	0	6	#13661,#13661,#13661,#13661,#13661,#13661	2,2,2,2,2,2	68.1075	1209.67	8.4173	AIKISGIHWW		A0A3B6TZ67	Beta-amylase OS=Triticum aestivum OX=4565 PE=3 SV=1	1.16646	Condition 3	Condition 1	0.455877	26.4157	2179.53	3232.34	2030.02	3094.22	2485.03	2536.91	2816.19	2945.88	2918.61
68.14_1209.6685n	7;10;1;6;8;4	0	6	#9136,#9136,#9136,#9136,#9136,#9136	3,3,3,3,3,3	68.1418	1209.67	8.4173	AIKISGIHWW		A0A3B6TZ67	Beta-amylase OS=Triticum aestivum OX=4565 PE=3 SV=1	1.12134	Condition 2	Condition 3	0.867215	37.323	4781.8	5899.12	9602.84	5596.37	6362.34	8696.55	3894.46	8017.62	6508.16
31.46_1047.4936n	1	0	1	#9788	2	31.4605	1047.49	7.4414	HGRSAVQMY		A0A3B6TZ67	Beta-amylase OS=Triticum aestivum OX=4565 PE=3 SV=1	1.16458	Condition 1	Condition 2	0.379851	23.81	624.078	698.437	698.545	566.654	447.038	721.748	557.553	586.299	616.756
53.14_956.4825n	7;10;1;6;8;4	0	6	#13938,#13938,#13938,#13938,#13938,#13938	2,2,2,2,2,2	53.1355	956.482	8.4873	TLGVDDQPL		A0A3B6TZ67	Beta-amylase OS=Triticum aestivum OX=4565 PE=3 SV=1	1.79407	Condition 1	Condition 3	0.341015	58.1817	2748.17	2928.19	7140.8	2422.64	2845.34	3773.63	1485.7	3331.55	2326.92
41.20_1150.5267n	4;1;6	0	3	#15172,#15172,#15172	2,2,2	41.2038	1150.53	7.3006	SNQLVEGQNY		A0A3B6TZ67	Beta-amylase OS=Triticum aestivum OX=4565 PE=3 SV=1	1.10528	Condition 2	Condition 3	0.808243	24.8439	1065.58	1117.12	1471.02	1160.66	1076.52	1527.08	816.448	1352.29	1236.97
50.71_1062.5455n	1	1	1	#17146	2	50.7069	1062.55	7.3195	DIVSVNNRF		A0A3B6TZ67	Beta-amylase OS=Triticum aestivum OX=4565 PE=3 SV=1	1.29641	Condition 2	Condition 1	0.611305	37.6293	188.435	172.918	240.202	208.023	199.053	372.787	169.77	279.137	236.817
70.52_1372.7309n	4;7;10;1;8	0	5	#27610,#27610,#27610,#27610,#27610	2,2,2,2,2	70.5192	1372.73	7.3672	AIKISGIHWWY		A0A3B6TZ67	Beta-amylase OS=Triticum aestivum OX=4565 PE=3 SV=1	1.25917	Condition 3	Condition 1	0.885201	72.7423	677.192	960.684	183.987	1205.11	727.832	314.631	1389.79	579.932	324.315
70.54_1372.7313n	4;7;10;1;8	0	5	#21193,#21193,#21193,#21193,#21193	3,3,3,3,3	70.5363	1372.73	7.3672	AIKISGIHWWY		A0A3B6TZ67	Beta-amylase OS=Triticum aestivum OX=4565 PE=3 SV=1	1.03963	Condition 3	Condition 1	0.875174	70.2541	782.122	1068.28	2791.72	1575.72	1041.94	2148.71	1326.38	1869.27	1630.42
68.83_1103.5520n	8;4;10;1;6	0	5	#21284,#21284,#21284,#21284,#21284	2,2,2,2,2	68.8276	1103.55	7.4512	TLGVDDQPLF		A0A3B6TZ67	Beta-amylase OS=Triticum aestivum OX=4565 PE=3 SV=1	1.16434	Condition 1	Condition 2	0.959063	58.2171	703.347	786.283	1872.65	959.641	648.983	1279.1	778.577	1057.33	1186.55
30.17_785.4005n	4;1;6	0	3	#22903,#22903,#22903	2,2,2	30.1747	785.4	7.2144	QRSGPEL		A0A3B6TZ67	Beta-amylase OS=Triticum aestivum OX=4565 PE=3 SV=1	1.77708	Condition 3	Condition 2	0.570257	78.5829	48.8557	509.388	665.141	514.748	131.985	248.974	452.735	563.206	575.799
74.98_2923.3022n	1;6	0	2	#26424,#26424	3,3	74.9821	2923.3	7.2723	TCAEMRDSEQSSQAMSAPEELVQQVL	[2] Carbamidomethyl C	A0A3B6TZ67	Beta-amylase OS=Triticum aestivum OX=4565 PE=3 SV=1	1.22023	Condition 2	Condition 3	0.268685	20.1127	560.399	556.912	504.62	587.016	693.102	569.685	560.844	388.015	567.085
79.00_1485.7889n	6;4	0	2	#2807,#2807	2,2	78.9994	1485.79	7.2313	QRSGPELTIEMIL		A0A3B6TZ67	Beta-amylase OS=Triticum aestivum OX=4565 PE=3 SV=1	1.17918	Condition 1	Condition 3	0.519732	23.4249	10483.1	8600.21	9687.93	6372.5	8588.51	10308.3	6511.33	8282.17	9605.88
69.77_1371.7170n	6	0	1	#3174	2	69.7706	1371.72	7.8768	QAAQPKLEPFPF		A0A3B6TZ67	Beta-amylase OS=Triticum aestivum OX=4565 PE=3 SV=1	1.06057	Condition 1	Condition 3	0.944024	25.9408	3468.01	3838.65	5552.27	3788.2	3979.27	4859.01	3300.4	4586.39	4237.78
67.37_1771.9330n	6	0	2	#6496,#4141	2,3	67.3675	1771.93	7.4654	KRLVEAGVDGVMVDVW		A0A3B6TZ67	Beta-amylase OS=Triticum aestivum OX=4565 PE=3 SV=1	1.05253	Condition 1	Condition 3	0.957174	30.9861	5404.15	4846	7083.14	3805.22	5874.25	7290.44	3721.22	6178.35	6568.68
43.67_1419.7158n	4	0	1	#310	2	43.6669	1419.72	8.3566	RLSNQLVEGQNY		A0A446SKR1	Beta-amylase OS=Triticum turgidum subsp. durum OX=4567 GN=TRITD_4Bv1G206310 PE=3 SV=1	1.16291	Condition 1	Condition 3	0.780985	31.3064	18369.4	19122.5	31132.5	18760	19207.6	29175.9	13870.7	23560.7	21579.8
54.77_2252.0879n	4	0	2	#797,#986	3,4	54.7671	2252.09	8.3034	VDRMHANLPHDPCVDPVAPL	[13] Carbamidomethyl C	A0A446SKR1	Beta-amylase OS=Triticum turgidum subsp. durum OX=4567 GN=TRITD_4Bv1G206310 PE=3 SV=1	1.06777	Condition 1	Condition 3	0.886218	33.6434	36376.4	35083	49103.5	36769	35196.9	45294.2	25077	50399.2	37434.3
54.78_2252.0871n	4	0	1	#14219	2	54.7757	2252.09	8.3034	VDRMHANLPHDPCVDPVAPL	[13] Carbamidomethyl C	A0A446SKR1	Beta-amylase OS=Triticum turgidum subsp. durum OX=4567 GN=TRITD_4Bv1G206310 PE=3 SV=1	1.15683	Condition 1	Condition 2	0.93887	105.368	716.617	814.057	16.128	947.671	372.409	17.0294	848.345	563.499	64.9509
55.99_2154.1539n	4	0	1	#926	4	55.9928	2154.15	8.5814	SNNLIKHGDKILDEANKVF		A0A446SKR1	Beta-amylase OS=Triticum turgidum subsp. durum OX=4567 GN=TRITD_4Bv1G206310 PE=3 SV=1	1.13035	Condition 1	Condition 3	0.780315	24.4212	16971.8	15943.5	24504.5	16187.8	16537	22272.9	13511.8	19623.4	17663
43.58_1376.6292n	4	0	2	#968,#2693	2,3	43.5812	1376.63	8.6247	RYPSYPQSHGW		A0A446SKR1	Beta-amylase OS=Triticum turgidum subsp. durum OX=4567 GN=TRITD_4Bv1G206310 PE=3 SV=1	1.1365	Condition 2	Condition 3	0.859892	31.6282	17937.9	16808.6	25589.3	17704.1	17574.7	29460.7	13467.3	23059.4	20437.3
51.56_996.5066n	4	0	1	#977	2	51.5641	996.507	7.9591	LTEQGRFF		A0A446SKR1	Beta-amylase OS=Triticum turgidum subsp. durum OX=4567 GN=TRITD_4Bv1G206310 PE=3 SV=1	1.14777	Condition 2	Condition 3	0.8526	33.2711	9465.44	8806.86	14466.6	8714.54	9855.9	15816.2	6694.16	12943.8	10321.5
32.43_865.5039n	4	0	1	#1133	2	32.4319	865.504	8.075	KLVHEAGL		A0A446SKR1	Beta-amylase OS=Triticum turgidum subsp. durum OX=4567 GN=TRITD_4Bv1G206310 PE=3 SV=1	1.13334	Condition 2	Condition 3	0.874804	33.9661	5266.95	5045.53	7856.53	4830.21	5273.2	8723.8	4168.55	6785.29	5658.33
29.43_938.4313n	4	0	1	#1450	2	29.4261	938.431	8.2469	RDNMKEF		A0A446SKR1	Beta-amylase OS=Triticum turgidum subsp. durum OX=4567 GN=TRITD_4Bv1G206310 PE=3 SV=1	1.23997	Condition 3	Condition 1	0.73521	49.8686	2144.11	4848.64	6209.57	4437.49	2786.14	7647.59	4269.65	6214.92	5885.87
32.65_1495.6734n	4	0	2	#5205,#1483	2,3	32.6547	1495.67	7.9164	YTDQHGTRNIEY		A0A446SKR1	Beta-amylase OS=Triticum turgidum subsp. durum OX=4567 GN=TRITD_4Bv1G206310 PE=3 SV=1	1.1019	Condition 1	Condition 3	0.874745	26.4395	6664.6	6546.97	10007.8	6249.38	6790.25	10006.4	5494.59	7978.39	7599.2
40.50_1017.5630n	4	1	1	#1867	2	40.5008	1017.56	7.8365	VEAKGPRVY		A0A446SKR1	Beta-amylase OS=Triticum turgidum subsp. durum OX=4567 GN=TRITD_4Bv1G206310 PE=3 SV=1	1.15763	Condition 1	Condition 3	0.742904	26.125	3665.91	3796.48	5715.65	3479.37	3414.36	5009.56	3051.31	4320	4012.31
36.43_860.3760n	4;8	0	2	#2221,#2221	2,2	36.432	860.376	8.1652	ICYDKY	[2] Carbamidomethyl C	A0A446SKR1	Beta-amylase OS=Triticum turgidum subsp. durum OX=4567 GN=TRITD_4Bv1G206310 PE=3 SV=1	1.19883	Condition 1	Condition 3	0.746759	31.6126	5322.51	5437.3	8750.18	5080.27	5006.72	8420.85	3682.81	6979.7	5611.7
44.06_1608.7573n	4	0	2	#8128,#2310	2,3	44.0555	1608.76	7.8627	YTDQHGTRNIEYL		A0A446SKR1	Beta-amylase OS=Triticum turgidum subsp. durum OX=4567 GN=TRITD_4Bv1G206310 PE=3 SV=1	1.1716	Condition 1	Condition 3	0.707082	26.1175	5587.17	6122.32	8932.67	5727.73	5762.56	8427.25	4510.71	6706.12	6401.98
62.62_1069.5723n	4;8	0	2	#2378,#2378	2,2	62.6217	1069.57	7.6198	LTLGVDDQPL		A0A446SKR1	Beta-amylase OS=Triticum turgidum subsp. durum OX=4567 GN=TRITD_4Bv1G206310 PE=3 SV=1	1.33535	Condition 1	Condition 3	0.802059	58.1191	7504.67	7699.98	19118.1	7242.9	8005.41	15202.7	4781.02	11338.8	9583.38
40.50_1187.6677n	4	1	1	#7606	3	40.5008	1187.67	7.0456	GLVEAKGPRVY		A0A446SKR1	Beta-amylase OS=Triticum turgidum subsp. durum OX=4567 GN=TRITD_4Bv1G206310 PE=3 SV=1	1.31591	Condition 1	Condition 3	0.866595	64.9009	649.646	550.655	1673.6	480.901	733.051	1639.43	380.888	1043.72	759.359
40.52_1187.6689n	4	1	1	#2518	2	40.518	1187.67	7.941	GLVEAKGPRVY		A0A446SKR1	Beta-amylase OS=Triticum turgidum subsp. durum OX=4567 GN=TRITD_4Bv1G206310 PE=3 SV=1	1.20283	Condition 2	Condition 3	0.2418	17.7745	3010.61	3447.1	3319.59	3344.56	2770.74	3964.91	2521.03	3056.16	2803.25
54.31_1236.6010n	4	0	1	#2762	2	54.3128	1236.6	8.4571	EEHTDLPVQGL		A0A446SKR1	Beta-amylase OS=Triticum turgidum subsp. durum OX=4567 GN=TRITD_4Bv1G206310 PE=3 SV=1	1.1037	Condition 1	Condition 2	0.840642	28.7366	3455.96	3804.56	4741.89	3570.69	3165.53	4138.48	2714.11	4881.27	3725.24
79.00_1485.7889n	4	0	1	#2807	2	78.9994	1485.79	7.1758	QRSGPELTIEMIL		A0A446SKR1	Beta-amylase OS=Triticum turgidum subsp. durum OX=4567 GN=TRITD_4Bv1G206310 PE=3 SV=1	1.17918	Condition 1	Condition 3	0.519732	23.4249	5241.53	4300.1	4843.96	3186.25	4294.25	5154.15	3255.66	4141.09	4802.94
58.30_1023.5878n	4;8	0	4	#2967,#2967,#13489,#13489	2,2,3,3	58.3044	1023.59	8.5266	AIKISGIHW		A0A446SKR1	Beta-amylase OS=Triticum turgidum subsp. durum OX=4567 GN=TRITD_4Bv1G206310 PE=3 SV=1	1.06713	Condition 1	Condition 2	0.9253	29.3855	5313.73	4836.91	7356.28	5025.27	4129.77	7250.64	3974.66	6508.8	5964.63
69.77_1371.7170n	4	0	1	#3174	2	69.7706	1371.72	8.0264	QAAQPKLEPFPF		A0A446SKR1	Beta-amylase OS=Triticum turgidum subsp. durum OX=4567 GN=TRITD_4Bv1G206310 PE=3 SV=1	1.06057	Condition 1	Condition 3	0.944024	25.9408	3468.01	3838.65	5552.27	3788.2	3979.27	4859.01	3300.4	4586.39	4237.78
21.96_988.4388n	4	0	1	#3212	2	21.9576	988.439	7.5942	NLHDRDGY		A0A446SKR1	Beta-amylase OS=Triticum turgidum subsp. durum OX=4567 GN=TRITD_4Bv1G206310 PE=3 SV=1	1.30618	Condition 3	Condition 1	0.731742	75.1639	1494.42	3762.38	7105.28	4307.11	1419.14	8514.14	4157.6	6161.17	5828.33
63.87_2948.3674n	4	1	1	#3911	3	63.8731	2948.37	7.6584	TCAEMRDSEQSSQARSAPEELVQQVL	[2] Carbamidomethyl C	A0A446SKR1	Beta-amylase OS=Triticum turgidum subsp. durum OX=4567 GN=TRITD_4Bv1G206310 PE=3 SV=1	1.03723	Condition 2	Condition 1	0.967193	27.8695	4810.76	4262.22	6232.76	4580.07	4971.93	6323.6	3544.11	6295.24	5652.52
42.38_1445.6919n	4	0	2	#8935,#4165	2,3	42.3812	1445.69	8.1157	TDQHGTRNIEYL		A0A446SKR1	Beta-amylase OS=Triticum turgidum subsp. durum OX=4567 GN=TRITD_4Bv1G206310 PE=3 SV=1	1.20197	Condition 2	Condition 3	0.612725	27.341	3389.96	3714.24	5151.98	3606.04	3667.06	5346.37	2423.02	4252.89	3823.05
72.76_2590.3121n	4	0	1	#4997	3	72.7592	2590.31	8.1819	QAAQPKLEPFPFEEHTDLPVQGL		A0A446SKR1	Beta-amylase OS=Triticum turgidum subsp. durum OX=4567 GN=TRITD_4Bv1G206310 PE=3 SV=1	1.0999	Condition 2	Condition 1	0.211363	8.11374	2398.22	2416.08	2648.41	2570.48	2806.03	2831.73	2479.74	2793.63	2906.77
29.77_1332.6102n	4	0	1	#5219	2	29.769	1332.61	8.9119	TDQHGTRNIEY		A0A446SKR1	Beta-amylase OS=Triticum turgidum subsp. durum OX=4567 GN=TRITD_4Bv1G206310 PE=3 SV=1	1.15537	Condition 1	Condition 3	0.306159	16.4657	1632.49	1567.52	1719.5	1457.48	1374.26	1855.61	1298.74	1452.17	1507.03
35.92_909.5818n	4	1	1	#5603	2	35.9235	909.582	5.1417	RPQLKRL		A0A446SKR1	Beta-amylase OS=Triticum turgidum subsp. durum OX=4567 GN=TRITD_4Bv1G206310 PE=3 SV=1	1.1631	Condition 1	Condition 3	0.765439	26.9847	682.033	696.273	1070.46	645.191	677.734	982.401	512.684	819.598	773.098
37.08_1194.5630n	4	0	1	#5928	2	37.0834	1194.56	8.2157	FHGRSAVQMY		A0A446SKR1	Beta-amylase OS=Triticum turgidum subsp. durum OX=4567 GN=TRITD_4Bv1G206310 PE=3 SV=1	1.15438	Condition 1	Condition 3	0.390538	14.9347	1212.91	1405.2	1479.24	1466.11	1110.38	1447.95	1033.72	1306.05	1209.64
46.40_883.4208n	4	0	1	#6578	2	46.3984	883.421	8.0262	TEQGRFF		A0A446SKR1	Beta-amylase OS=Triticum turgidum subsp. durum OX=4567 GN=TRITD_4Bv1G206310 PE=3 SV=1	1.19805	Condition 1	Condition 3	0.701757	34.3737	1432.17	1655.74	2432.04	1529.7	1490.79	2376.65	944.768	1960.54	1702.15
32.89_1085.5404n	4	1	1	#6969	2	32.8947	1085.54	6.5996	YKAPSHAAEL		A0A446SKR1	Beta-amylase OS=Triticum turgidum subsp. durum OX=4567 GN=TRITD_4Bv1G206310 PE=3 SV=1	1.20366	Condition 2	Condition 3	0.491837	21.0114	830.065	976.597	1084.74	1017.43	885.12	1325.76	731.621	1053.28	897.173
28.93_1134.5431n	4	0	1	#6974	3	28.929	1134.54	7.4881	NDTPERTRF		A0A446SKR1	Beta-amylase OS=Triticum turgidum subsp. durum OX=4567 GN=TRITD_4Bv1G206310 PE=3 SV=1	1.16692	Condition 1	Condition 2	0.927401	46.9457	548.742	524.895	1135.13	504.112	581.912	806.786	319.595	816.788	854.903
44.60_874.4346n	4;8	0	2	#7357,#7357	2,2	44.6041	874.435	8.0543	SAGWREGL		A0A446SKR1	Beta-amylase OS=Triticum turgidum subsp. durum OX=4567 GN=TRITD_4Bv1G206310 PE=3 SV=1	1.20024	Condition 1	Condition 3	0.618964	26.6656	1327.85	1413.67	2114.69	1393.47	1302.44	1614.82	981.251	1602.1	1462.69
53.24_1289.6315n	4;8	1	2	#7412,#7412	2,2	53.2384	1289.63	7.0374	VRDVGASDPDIF		A0A446SKR1	Beta-amylase OS=Triticum turgidum subsp. durum OX=4567 GN=TRITD_4Bv1G206310 PE=3 SV=1	1.04665	Condition 1	Condition 3	0.956423	22.3006	2449.56	2508.48	3428.19	2275.77	2592.68	3472.48	2079.1	3008.36	2924.97
75.45_1988.9553n	4	0	2	#7971,#37449	2,3	75.445	1988.96	7.9128	HQCGGNVGDVVNIPIPQW	[3] Carbamidomethyl C	A0A446SKR1	Beta-amylase OS=Triticum turgidum subsp. durum OX=4567 GN=TRITD_4Bv1G206310 PE=3 SV=1	1.02148	Condition 1	Condition 3	0.97333	12.8282	1714.15	1635.85	2070.71	1609.4	1743.13	1973.94	1637.9	1879.05	1789.76
82.21_1288.5827n	4	0	1	#8194	2	82.2108	1288.58	7.6386	SFPGIGEFICY	[10] Carbamidomethyl C	A0A446SKR1	Beta-amylase OS=Triticum turgidum subsp. durum OX=4567 GN=TRITD_4Bv1G206310 PE=3 SV=1	1.3222	Condition 1	Condition 3	0.239346	21.3325	1332.63	1419.41	1888.08	1239.42	1385.53	1848.75	944.942	1366.55	1197.89
68.11_1209.6671n	4;8	0	2	#13661,#13661	2,2	68.1075	1209.67	8.2738	AIKISGIHWW		A0A446SKR1	Beta-amylase OS=Triticum turgidum subsp. durum OX=4567 GN=TRITD_4Bv1G206310 PE=3 SV=1	1.16646	Condition 3	Condition 1	0.455877	26.4157	726.511	1077.45	676.675	1031.41	828.342	845.637	938.73	981.961	972.871
68.14_1209.6685n	4;8	0	2	#9136,#9136	3,3	68.1418	1209.67	8.2738	AIKISGIHWW		A0A446SKR1	Beta-amylase OS=Triticum turgidum subsp. durum OX=4567 GN=TRITD_4Bv1G206310 PE=3 SV=1	1.12134	Condition 2	Condition 3	0.867215	37.323	1593.93	1966.37	3200.95	1865.46	2120.78	2898.85	1298.15	2672.54	2169.39
31.46_1047.4936n	4	0	1	#9788	2	31.4605	1047.49	7.4587	HGRSAVQMY		A0A446SKR1	Beta-amylase OS=Triticum turgidum subsp. durum OX=4567 GN=TRITD_4Bv1G206310 PE=3 SV=1	1.16458	Condition 1	Condition 2	0.379851	23.81	624.078	698.437	698.545	566.654	447.038	721.748	557.553	586.299	616.756
[truncated: 38,267 more rows]

## Sheet: Barley
Supplementary Data S2 sheet 2. Peptides identified when analysing H. vulgare using mass spectrometry and protein grouping including peptide identifier, which fraction the peptide was identified in, ions used for quantitation (unique peptides), total ions identified, deconvoluted peptide ions, deconvoluted charge, retention time, neutral mass, peptide score, sequence, modifications, UniProt access…
[truncated: 16,344 more rows]
[truncated: 2 more columns]

[truncated: 2 more sheets: Rye, Oats]
